# Supplementary material for: Commonly Used Pancreatic Stellate Cell Cultures Differ Phenotypically and in Their Interactions with Pancreatic Cancer Cells
Source: Cells. 2019 Jan 5;8(1):23. doi: 10.3390/cells8010023 (PMC6356867; doi:10.3390/cells8010023)
Supplement: Supplementary file 1 [file cells-08-00023-s001.zip]

Archive with 17 entries (14 files):
- Supplementary/
- Supplementary/Supplementary Table 1.xlsx
- __MACOSX/
- __MACOSX/Supplementary/
- __MACOSX/Supplementary/._Supplementary Table 1.xlsx
- Supplementary/Supplementary Table 3.xlsx
- __MACOSX/Supplementary/._Supplementary Table 3.xlsx
- Supplementary/Supplementary Figure 2.pdf
- __MACOSX/Supplementary/._Supplementary Figure 2.pdf
- Supplementary/Supplementary Figure 3.pdf
- __MACOSX/Supplementary/._Supplementary Figure 3.pdf
- Supplementary/Supplementary Figure 1.pdf
- __MACOSX/Supplementary/._Supplementary Figure 1.pdf
- Supplementary/Supplementary Table 2.xlsx
- __MACOSX/Supplementary/._Supplementary Table 2.xlsx
- Supplementary/Supplementary Table 4.xlsx
- __MACOSX/Supplementary/._Supplementary Table 4.xlsx
