# Supplementary material for: Commonly Used Pancreatic Stellate Cell Cultures Differ Phenotypically and in Their Interactions with Pancreatic Cancer Cells
Source: Cells. 2019 Jan 5;8(1):23. doi: 10.3390/cells8010023 (PMC6356867; doi:10.3390/cells8010023)
Supplement: Supplementary file 1 [file cells-08-00023-s001.zip › Supplementary/Supplementary Table 1.xlsx]

## Sheet: MaxQuant
Protein IDs	Majority protein IDs	Peptide counts (all)	Peptide counts (razor+unique)	Peptide counts (unique)	Protein names	Gene names	Fasta headers	Number of proteins	Peptides	Razor + unique peptides	Unique peptides	Peptides sample 1_1	Peptides sample 1_2	Peptides sample 1_3	Peptides sample 2_1	Peptides sample 2_2	Peptides sample 2_3	Peptides sample 3_1	Peptides sample 3_2	Peptides sample 3_3	Peptides sample 4_1	Peptides sample 4_2	Peptides sample 4_3	Peptides sample 5_1	Peptides sample 5_2	Peptides sample 5_3	Razor + unique peptides sample 1_1	Razor + unique peptides sample 1_2	Razor + unique peptides sample 1_3	Razor + unique peptides sample 2_1	Razor + unique peptides sample 2_2	Razor + unique peptides sample 2_3	Razor + unique peptides sample 3_1	Razor + unique peptides sample 3_2	Razor + unique peptides sample 3_3	Razor + unique peptides sample 4_1	Razor + unique peptides sample 4_2	Razor + unique peptides sample 4_3	Razor + unique peptides sample 5_1	Razor + unique peptides sample 5_2	Razor + unique peptides sample 5_3	Unique peptides sample 1_1	Unique peptides sample 1_2	Unique peptides sample 1_3	Unique peptides sample 2_1	Unique peptides sample 2_2	Unique peptides sample 2_3	Unique peptides sample 3_1	Unique peptides sample 3_2
A0A024QZX5;A0A087X1N8;P35237;C9JTJ8	A0A024QZX5;A0A087X1N8;P35237	12;12;12;1	12;12;12;1	11;11;11;0	Serpin B6	SERPINB6	;;	4	12	12	11	3	4	4	7	7	7	4	4	5	8	10	9	6	3	1	3	4	4	7	7	7	4	4	5	8	10	9	6	3	1	3	4	4	7	6	6	4	4
A0A024R1R8;Q9Y2S6	A0A024R1R8;Q9Y2S6	2;2	2;2	2;2	Translation machinery-associated protein 7	hCG_2014768;TMA7	;	2	2	2	2	1	0	0	0	0	0	0	0	0	1	1	1	1	1	2	1	0	0	0	0	0	0	0	0	1	1	1	1	1	2	1	0	0	0	0	0	0	0
A0A024R412;A0A024R3W6;Q7LBX6;X5D2Q8;O60462	A0A024R412;A0A024R3W6;Q7LBX6;X5D2Q8;O60462	7;7;7;7;6	7;7;7;7;6	7;7;7;7;6	Neuropilin-2	NRP2	;;;;	5	7	7	7	1	0	0	1	2	1	0	0	0	3	2	3	3	1	1	1	0	0	1	2	1	0	0	0	3	2	3	3	1	1	1	0	0	1	2	1	0	0
A0A024R4E5;Q00341;C9JMQ6;C9JQ82;C9JBS3;C9JEJ8;C9JHN6;C9JT62;C9JHS7;C9JK79;C9JHZ8;C9JES8;C9JZI8;C9J5E5;C9JIZ1;H7BZC3;H7C2D1;H0Y394	A0A024R4E5;Q00341;C9JMQ6;C9JQ82;C9JBS3;C9JEJ8;C9JHN6;C9JT62;C9JHS7;C9JK79;C9JHZ8;C9JES8;C9JZI8;C9J5E5;C9JIZ1;H7BZC3;H7C2D1;H0Y394	2;2;1;1;1;1;1;1;1;1;1;1;1;1;1;1;1;1	2;2;1;1;1;1;1;1;1;1;1;1;1;1;1;1;1;1	2;2;1;1;1;1;1;1;1;1;1;1;1;1;1;1;1;1	Vigilin	HDLBP	;;;;;;;;;;;;;;;;;	18	2	2	2	0	0	0	0	1	1	0	0	0	2	2	1	0	0	0	0	0	0	0	1	1	0	0	0	2	2	1	0	0	0	0	0	0	0	1	1	0	0
A0A024R7W5;A0A087X0Q1;A0A087WY31;Q7Z739	A0A024R7W5;A0A087X0Q1;A0A087WY31;Q7Z739	1;1;1;1	1;1;1;1	1;1;1;1	YTH domain-containing family protein 3	YTHDF3	;;;	4	1	1	1	0	0	0	0	0	0	0	0	0	1	1	1	1	1	0	0	0	0	0	0	0	0	0	0	1	1	1	1	1	0	0	0	0	0	0	0	0	0
A0A024RCL3;A0A0G2JK11;Q96QC4;A0A0G2JJ55;A0A1W2PRA6;A0A140T986;A0A1W2PPN1;H0Y615;A0A140T9T9;A0A140T9P3;A0A140T9M1;A0A140T9B8;Q29983	A0A024RCL3;A0A0G2JK11;Q96QC4;A0A0G2JJ55;A0A1W2PRA6;A0A140T986;A0A1W2PPN1	3;3;3;2;2;2;2;1;1;1;1;1;1	3;3;3;2;2;2;2;1;1;1;1;1;1	2;2;2;1;1;1;1;0;0;0;0;0;1		MICA	;;;;;;	13	3	3	2	0	0	0	1	1	1	0	0	0	1	1	0	1	1	2	0	0	0	1	1	1	0	0	0	1	1	0	1	1	2	0	0	0	1	1	1	0	0
A0A075B6E2;P39019	A0A075B6E2;P39019	4;4	4;4	4;4	40S ribosomal protein S19	RPS19	;	2	4	4	4	0	0	0	1	0	1	0	0	0	3	3	1	2	1	0	0	0	0	1	0	1	0	0	0	3	3	1	2	1	0	0	0	0	1	0	1	0	0
A0A075B6E5;A0A0U1RRM6;Q8N8S7;A0A0U1RQP7	A0A075B6E5;A0A0U1RRM6;Q8N8S7;A0A0U1RQP7	3;3;3;2	3;3;3;2	3;3;3;2	Protein enabled homolog	ENAH	;;;	4	3	3	3	0	1	1	0	0	0	0	1	0	2	2	1	1	1	0	0	1	1	0	0	0	0	1	0	2	2	1	1	1	0	0	1	1	0	0	0	0	1
U3KQE2;K7EM73;K7EIV0;A0A075B7C0;K7ELJ7;A0A0C4DGQ5;P04632	U3KQE2;K7EM73;K7EIV0;A0A075B7C0;K7ELJ7;A0A0C4DGQ5;P04632	1;1;1;1;1;1;1	1;1;1;1;1;1;1	1;1;1;1;1;1;1	Calpain small subunit 1	CAPNS1	;;;;;;	7	1	1	1	0	0	0	0	0	0	0	0	0	1	1	1	0	0	0	0	0	0	0	0	0	0	0	0	1	1	1	0	0	0	0	0	0	0	0	0	0	0
E9PKG6;V9HW75;A0A087WSV8;E9PLR0;E9PLE9;Q2L696;P80303;E9PM22;E9PJP3;H0YD18	E9PKG6;V9HW75;A0A087WSV8;E9PLR0;E9PLE9;Q2L696;P80303;E9PM22	6;6;6;5;5;5;5;3;2;1	5;5;5;4;4;4;4;3;2;1	5;5;5;4;4;4;4;3;2;1	Nucleobindin-2;Nesfatin-1	NUCB2;HEL-S-109;Nucb2	;;;;;;;	10	6	5	5	4	3	4	4	3	3	3	3	3	2	2	3	2	3	1	3	3	3	4	3	3	3	3	3	2	2	3	2	3	1	3	3	3	4	3	3	3	3
F8W809;A0A087WSW9;A0A182DWI3;A0A087WSY9;Q16881;E9PIR7;E2QRB9;E9PKD3;A0A0B4J225;E9PIZ5;E9PLT3;E9PKI4;E9PQI3;E9PRI8;E9PJU2;A0A096LPD9;E7EWK1;A0A096LPK7;A0A182DWF2;D3YTF8;A0A182DWF3;Q9NNW7	F8W809;A0A087WSW9;A0A182DWI3;A0A087WSY9;Q16881;E9PIR7;E2QRB9	24;24;24;24;24;23;20;9;6;6;5;5;4;2;1;1;1;1;1;1;1;1	24;24;24;24;24;23;20;9;6;6;5;5;4;2;1;1;1;1;1;1;1;1	24;24;24;24;24;23;20;9;6;6;5;5;4;2;1;1;1;1;1;1;1;1	Thioredoxin reductase 1, cytoplasmic	TXNRD1	;;;;;;	22	24	24	24	7	7	6	14	15	11	8	6	7	20	19	17	17	15	5	7	7	6	14	15	11	8	6	7	20	19	17	17	15	5	7	7	6	14	15	11	8	6
A0A087WT27;J3KN95;O95394;H0Y8I3;H0Y987;D6RIS6	A0A087WT27;J3KN95;O95394	6;6;6;2;2;1	6;6;6;2;2;1	6;6;6;2;2;1	Phosphoacetylglucosamine mutase	PGM3	;;	6	6	6	6	0	0	0	4	2	2	0	0	0	5	6	3	0	0	0	0	0	0	4	2	2	0	0	0	5	6	3	0	0	0	0	0	0	4	2	2	0	0
A0A087WTA8;P08123	A0A087WTA8;P08123	97;97	97;97	97;97	Collagen alpha-2(I) chain	COL1A2	;	2	97	97	97	81	81	78	75	75	71	74	71	73	69	70	62	4	1	3	81	81	78	75	75	71	74	71	73	69	70	62	4	1	3	81	81	78	75	75	71	74	71
A0A087WZ85;A0A0A0MSX4;A0A087WTM1;Q9Y6N7;H7C4Y7	A0A087WZ85;A0A0A0MSX4;A0A087WTM1;Q9Y6N7;H7C4Y7	2;2;2;2;1	2;2;2;2;1	2;2;2;2;1	Roundabout homolog 1	ROBO1	;;;;	5	2	2	2	0	0	0	0	0	1	0	0	0	2	2	2	0	1	0	0	0	0	0	0	1	0	0	0	2	2	2	0	1	0	0	0	0	0	0	1	0	0
A0A087WTP3;Q92945;M0R0I5;M0QYH3;M0QXW7;M0R251;M0QYG1;M0R263;M0R0C6;M0R3J3	A0A087WTP3;Q92945;M0R0I5	11;11;7;5;4;2;2;2;2;2	9;9;7;5;4;0;0;0;0;0	9;9;7;5;4;0;0;0;0;0	Far upstream element-binding protein 2	KHSRP	;;	10	11	9	9	1	0	0	0	2	1	0	1	0	10	10	7	6	5	0	0	0	0	0	2	0	0	1	0	8	9	5	6	5	0	0	0	0	0	2	0	0	1
A0A087WTT1;E7EQV3;E7ERJ7;P11940;H0YAR2;Q9H361;H0YAP2;H0YB86;H0YBN4;H0YAS6;H0YB75;H0YER0;E5RGH3;H0YEQ8;E5RH24;E5RJB9;B1ANR1;H0YAS7;H0YCC8;Q4VXU2	A0A087WTT1;E7EQV3;E7ERJ7;P11940;H0YAR2;Q9H361	12;12;12;12;8;6;5;5;3;2;2;1;1;1;1;1;1;1;1;1	12;12;12;12;8;6;5;5;3;2;2;1;1;1;1;1;1;1;1;1	8;8;8;8;6;5;5;4;1;1;1;0;0;0;0;0;0;0;0;0	Polyadenylate-binding protein;Polyadenylate-binding protein 1;Polyadenylate-binding protein 3	PABPC1;PABPC3	;;;;;	20	12	12	8	2	1	1	4	3	3	1	1	1	11	11	9	3	2	2	2	1	1	4	3	3	1	1	1	11	11	9	3	2	2	1	0	0	3	2	2	0	0
A3KFI5;E5RFZ1;A0A087WTY6;P41271;A3KFI3;A3KFI4;A3KFI2;A3KFI1	A3KFI5;E5RFZ1;A0A087WTY6;P41271;A3KFI3;A3KFI4;A3KFI2;A3KFI1	4;4;4;4;3;3;2;2	4;4;4;4;3;3;2;2	4;4;4;4;3;3;2;2	Neuroblastoma suppressor of tumorigenicity 1	NBL1	;;;;;;;	8	4	4	4	1	2	1	1	1	1	1	1	1	1	1	0	1	4	2	1	2	1	1	1	1	1	1	1	1	1	0	1	4	2	1	2	1	1	1	1	1	1
A0A087WUK2;O14979	A0A087WUK2;O14979	2;2	2;2	2;2	Heterogeneous nuclear ribonucleoprotein D-like	HNRNPDL	;	2	2	2	2	0	0	0	0	1	1	0	0	0	2	2	1	0	0	1	0	0	0	0	1	1	0	0	0	2	2	1	0	0	1	0	0	0	0	1	1	0	0
A0A087WUT6;O60841	A0A087WUT6;O60841	4;4	4;4	4;4	Eukaryotic translation initiation factor 5B	EIF5B	;	2	4	4	4	0	0	0	0	0	1	1	0	0	3	3	1	3	2	3	0	0	0	0	0	1	1	0	0	3	3	1	3	2	3	0	0	0	0	0	1	1	0
A0A087WUZ3;Q01082;F8W6C1;P11277	A0A087WUZ3;Q01082	30;30;5;1	30;30;5;1	30;30;5;1	Spectrin beta chain, non-erythrocytic 1	SPTBN1	;	4	30	30	30	8	4	5	14	13	10	4	5	6	26	23	13	15	11	5	8	4	5	14	13	10	4	5	6	26	23	13	15	11	5	8	4	5	14	13	10	4	5
A0A087WVP1;Q14517;D6RCE4	A0A087WVP1;Q14517	8;8;1	8;8;1	8;8;1	Protocadherin Fat 1;Protocadherin Fat 1, nuclear form	FAT1	;	3	8	8	8	1	1	2	3	3	3	1	2	2	5	5	3	3	1	0	1	1	2	3	3	3	1	2	2	5	5	3	3	1	0	1	1	2	3	3	3	1	2
A0A087WVQ6;Q00610;J3KS13;A0A087WX41;P53675;J3KSQ2;J3QL20;F5H5N6;K7EJJ5	A0A087WVQ6;Q00610	22;22;8;3;3;2;1;1;1	22;22;8;3;3;2;1;1;1	22;22;8;3;3;2;1;1;1	Clathrin heavy chain;Clathrin heavy chain 1	CLTC	;	9	22	22	22	1	1	2	10	11	10	4	3	4	15	17	12	10	7	6	1	1	2	10	11	10	4	3	4	15	17	12	10	7	6	1	1	2	10	11	10	4	3
E9PJ21;A0A087WWI4;K7EQK2;A0A087X054;Q9Y4L1	E9PJ21;A0A087WWI4;K7EQK2;A0A087X054;Q9Y4L1	3;3;3;3;3	3;3;3;3;3	3;3;3;3;3	Hypoxia up-regulated protein 1	HYOU1	;;;;	5	3	3	3	0	0	0	0	1	0	0	0	0	0	0	0	2	1	0	0	0	0	0	1	0	0	0	0	0	0	0	2	1	0	0	0	0	0	1	0	0	0
A0A087WWJ2;B0AZT5;C9J5D1;E7EQ69;Q9GZZ1	A0A087WWJ2;B0AZT5;C9J5D1;E7EQ69;Q9GZZ1	2;2;2;2;2	2;2;2;2;2	2;2;2;2;2	N-alpha-acetyltransferase 50	NAA50	;;;;	5	2	2	2	0	0	0	0	0	0	0	0	0	2	2	1	0	0	0	0	0	0	0	0	0	0	0	0	2	2	1	0	0	0	0	0	0	0	0	0	0	0
H0YNS9;H0YLB8;H0YNH0;H0YMB3;H0YLV5;A0A087WWM4;F8WAN9;H0YNJ6;Q9P2T1	H0YNS9;H0YLB8;H0YNH0;H0YMB3;H0YLV5;A0A087WWM4;F8WAN9;H0YNJ6;Q9P2T1	1;1;1;1;1;1;1;1;1	1;1;1;1;1;1;1;1;1	1;1;1;1;1;1;1;1;1	GMP reductase;GMP reductase 2	GMPR2	;;;;;;;;	9	1	1	1	0	0	0	1	0	0	0	0	0	1	1	0	0	0	0	0	0	0	1	0	0	0	0	0	1	1	0	0	0	0	0	0	0	1	0	0	0	0
A0A087WWU8;D6R904;D6RFM2	A0A087WWU8	25;12;3	25;12;3	0;0;0		TPM3		3	25	25	0	4	8	6	17	14	14	7	6	6	18	18	13	16	16	11	4	8	6	17	14	14	7	6	6	18	18	13	16	16	11	0	0	0	0	0	0	0	0
K7EJ99;A0A0A0MSV7;K7EJM5;A0A087WX29;A0A1W2PNU8;K7EN94;B1AKP7;G3V162;A0A087X260;A0A087WYY0;Q13148	K7EJ99;A0A0A0MSV7;K7EJM5;A0A087WX29;A0A1W2PNU8;K7EN94;B1AKP7;G3V162;A0A087X260;A0A087WYY0;Q13148	2;2;2;2;2;2;2;2;2;2;2	2;2;2;2;2;2;2;2;2;2;2	2;2;2;2;2;2;2;2;2;2;2	TAR DNA-binding protein 43	TARDBP	;;;;;;;;;;	11	2	2	2	1	1	0	0	0	0	0	0	0	2	2	2	1	1	1	1	1	0	0	0	0	0	0	0	2	2	2	1	1	1	1	1	0	0	0	0	0	0
A0A087WX59;Q16186	A0A087WX59;Q16186	1;1	1;1	1;1	Proteasomal ubiquitin receptor ADRM1	ADRM1	;	2	1	1	1	0	0	0	0	0	0	0	0	0	0	0	0	1	1	0	0	0	0	0	0	0	0	0	0	0	0	0	1	1	0	0	0	0	0	0	0	0	0
A0A087WYF1;A0A087WX80;P24043	A0A087WYF1;A0A087WX80;P24043	34;34;34	34;34;34	33;33;33	Laminin subunit alpha-2	LAMA2	;;	3	34	34	33	4	4	2	14	19	17	32	32	31	8	7	6	1	1	0	4	4	2	14	19	17	32	32	31	8	7	6	1	1	0	4	4	2	14	19	17	32	31
E9PQ70;A0A087WXE9;Q6UXH9;A0A087WUR8	E9PQ70;A0A087WXE9;Q6UXH9;A0A087WUR8	7;7;7;6	7;7;7;6	7;7;7;6	Inactive serine protease PAMR1	PAMR1	;;;	4	7	7	7	2	4	3	5	4	5	3	4	3	5	5	6	0	0	0	2	4	3	5	4	5	3	4	3	5	5	6	0	0	0	2	4	3	5	4	5	3	4
A0A087WXH5;P78504	A0A087WXH5;P78504	1;1	1;1	1;1	Protein jagged-1	JAG1	;	2	1	1	1	0	0	0	1	1	1	0	0	0	1	1	0	0	0	0	0	0	0	1	1	1	0	0	0	1	1	0	0	0	0	0	0	0	1	1	1	0	0
A0A087WY29;Q8IXW7;A0A087WXI3;R9WNI0;A8MQB8;G3V0J0;Q06787	A0A087WY29;Q8IXW7;A0A087WXI3;R9WNI0;A8MQB8;G3V0J0;Q06787	2;2;2;2;2;2;2	2;2;2;2;2;2;2	2;2;2;2;2;2;2	Fragile X mental retardation protein 1	FMR1	;;;;;;	7	2	2	2	2	1	0	0	1	0	0	0	0	0	0	0	0	0	0	2	1	0	0	1	0	0	0	0	0	0	0	0	0	0	2	1	0	0	1	0	0	0
A0A087WXM8;P50895;K7ENU8	A0A087WXM8;P50895;K7ENU8	2;2;1	2;2;1	2;2;1	Basal cell adhesion molecule	BCAM	;;	3	2	2	2	2	0	0	1	0	0	0	0	0	1	1	1	1	2	1	2	0	0	1	0	0	0	0	0	1	1	1	1	2	1	2	0	0	1	0	0	0	0
A0A087WXW9;H7BY82;A0A140T9I7;H0YIS1;A0A140TA54;Q4VXY6;A0A140T9N1;A0A140TA43;A0A0G2JL35;A0A0C4DFS1;A0A0U1RRA7;P13942	A0A087WXW9	32;6;2;2;2;2;2;2;2;2;1;1	1;1;0;0;0;0;0;0;0;0;0;0	1;1;0;0;0;0;0;0;0;0;0;0		COL5A1		12	32	1	1	27	27	24	24	20	22	26	23	26	23	23	19	10	10	7	1	1	1	1	1	1	1	1	1	0	0	0	0	0	0	1	1	1	1	1	1	1	1
Q5TGM0;A0A087WY55;Q9NP79	Q5TGM0;A0A087WY55;Q9NP79	2;2;2	2;2;2	2;2;2	Vacuolar protein sorting-associated protein VTA1 homolog	VTA1	;;	3	2	2	2	0	0	0	0	0	0	0	0	0	1	1	1	2	2	1	0	0	0	0	0	0	0	0	0	1	1	1	2	2	1	0	0	0	0	0	0	0	0
D6RAW0;D6RFM0;D6RAH7;H9KV45;A0A0A0MQU3;A0A087WY85;P62837;P61077	D6RAW0;D6RFM0;D6RAH7;H9KV45;A0A0A0MQU3;A0A087WY85;P62837;P61077	1;1;1;1;1;1;1;1	1;1;1;1;1;1;1;1	1;1;1;1;1;1;1;1	Ubiquitin-conjugating enzyme E2 D2;Ubiquitin-conjugating enzyme E2 D3	UBE2D3;UBE2D2	;;;;;;;	8	1	1	1	0	0	0	0	0	0	0	0	0	1	1	1	0	0	0	0	0	0	0	0	0	0	0	0	1	1	1	0	0	0	0	0	0	0	0	0	0	0
D6RAF1;A0A087WYF8;A0A0A0MQY0;Q53GG5	D6RAF1;A0A087WYF8;A0A0A0MQY0;Q53GG5	1;1;1;1	1;1;1;1	1;1;1;1	PDZ and LIM domain protein 3	PDLIM3	;;;	4	1	1	1	0	0	0	0	0	0	0	0	0	1	1	0	0	0	0	0	0	0	0	0	0	0	0	0	1	1	0	0	0	0	0	0	0	0	0	0	0	0
A0A087WYL5;H3BN26;Q6UXD5	A0A087WYL5;H3BN26;Q6UXD5	2;1;1	2;1;1	2;1;1	Seizure 6-like protein 2	SEZ6L2	;;	3	2	2	2	0	0	0	0	0	0	0	0	0	0	0	0	1	2	0	0	0	0	0	0	0	0	0	0	0	0	0	1	2	0	0	0	0	0	0	0	0	0
A0A087WYR3;O43399;A0A087WZ51	A0A087WYR3;O43399;A0A087WZ51	7;7;4	7;7;4	7;7;4	Tumor protein D54	TPD52L2	;;	3	7	7	7	2	2	2	4	4	4	2	2	2	5	5	4	3	3	1	2	2	2	4	4	4	2	2	2	5	5	4	3	3	1	2	2	2	4	4	4	2	2
A0A087WYV8;P35556;D6RJI3;E9PHW4;D6REJ2	A0A087WYV8;P35556;D6RJI3	30;30;15;6;1	28;28;14;5;1	28;28;14;5;1	Fibrillin-2	FBN2	;;	5	30	28	28	10	4	5	5	7	9	6	7	7	21	18	10	15	14	4	9	3	4	3	5	7	4	6	6	19	16	8	13	12	3	9	3	4	3	5	7	4	6
K7EKR9;A0A087WZ13;E9PAU2;Q8IY67	K7EKR9;A0A087WZ13;E9PAU2;Q8IY67	1;1;1;1	1;1;1;1	1;1;1;1	Ribonucleoprotein PTB-binding 1	RAVER1	;;;	4	1	1	1	0	0	0	0	0	0	0	0	0	0	0	0	1	1	0	0	0	0	0	0	0	0	0	0	0	0	0	1	1	0	0	0	0	0	0	0	0	0
B7Z385;A0A087X0J3;A0A087WZ15;E9PDI2;P40123	B7Z385;A0A087X0J3;A0A087WZ15;E9PDI2;P40123	2;2;2;2;2	1;1;1;1;1	1;1;1;1;1	Adenylyl cyclase-associated protein;Adenylyl cyclase-associated protein 2	CAP2	;;;;	5	2	1	1	1	0	0	1	1	1	0	0	0	1	1	1	1	1	0	0	0	0	0	0	0	0	0	0	0	0	0	1	1	0	0	0	0	0	0	0	0	0
A0A087WZE9;Q15651	A0A087WZE9;Q15651	3;3	1;1	1;1	High mobility group nucleosome-binding domain-containing protein 3	HMGN3	;	2	3	1	1	1	1	1	2	1	2	1	1	1	2	1	2	0	0	0	0	0	0	1	0	1	0	0	0	1	0	0	0	0	0	0	0	0	1	0	1	0	0
A0A087WZF1;Q93052;C9JXK9;C9JUT4	A0A087WZF1;Q93052;C9JXK9;C9JUT4	2;2;1;1	2;2;1;1	2;2;1;1	Lipoma-preferred partner	LPP	;;;	4	2	2	2	0	0	0	0	0	1	0	1	0	1	2	1	0	0	1	0	0	0	0	0	1	0	1	0	1	2	1	0	0	1	0	0	0	0	0	1	0	1
A0A087WZK9;B3KS98;O15372;E5RJT0;E5RGU4	A0A087WZK9;B3KS98;O15372;E5RJT0	5;5;5;4;2	5;5;5;4;2	5;5;5;4;2	Eukaryotic translation initiation factor 3 subunit H	EIF3H	;;;	5	5	5	5	0	0	0	1	0	0	0	0	0	5	4	3	0	0	0	0	0	0	1	0	0	0	0	0	5	4	3	0	0	0	0	0	0	1	0	0	0	0
A0A087WZT3;Q9H3K6;H3BV85;H3BTW0;A0A0B4J295;H3BVE0	A0A087WZT3;Q9H3K6;H3BV85;H3BTW0;A0A0B4J295;H3BVE0	2;2;1;1;1;1	2;2;1;1;1;1	2;2;1;1;1;1	BolA-like protein 2	BOLA2;BOLA2B	;;;;;	6	2	2	2	0	0	0	0	0	0	0	0	0	2	1	2	2	2	1	0	0	0	0	0	0	0	0	0	2	1	2	2	2	1	0	0	0	0	0	0	0	0
F5H3Q5;A0A087WZY5;F5H851;A8MXH5;Q14031	F5H3Q5;A0A087WZY5;F5H851;A8MXH5;Q14031	2;2;2;2;2	2;2;2;2;2	2;2;2;2;2	Collagen alpha-6(IV) chain	COL4A6	;;;;	5	2	2	2	0	0	0	0	0	0	0	0	0	2	2	1	0	0	0	0	0	0	0	0	0	0	0	0	2	2	1	0	0	0	0	0	0	0	0	0	0	0
A0A087X0K0;P39059	A0A087X0K0;P39059	3;3	3;3	3;3	Collagen alpha-1(XV) chain;Restin;Restin-2;Restin-3;Restin-4	COL15A1	;	2	3	3	3	1	1	0	2	2	1	1	1	1	2	1	1	0	0	0	1	1	0	2	2	1	1	1	1	2	1	1	0	0	0	1	1	0	2	2	1	1	1
A0A087X0K1;Q9Y376	A0A087X0K1;Q9Y376	2;2	2;2	2;2	Calcium-binding protein 39	CAB39	;	2	2	2	2	0	0	0	0	0	0	1	1	0	2	1	2	1	0	1	0	0	0	0	0	0	1	1	0	2	1	2	1	0	1	0	0	0	0	0	0	1	1
A0A087X0K9;G5E9E7;G3V1L9;Q07157;H0YLT6;H0YKB1	A0A087X0K9;G5E9E7;G3V1L9;Q07157;H0YLT6;H0YKB1	2;2;2;2;1;1	2;2;2;2;1;1	2;2;2;2;1;1	Tight junction protein ZO-1	TJP1	;;;;;	6	2	2	2	0	0	0	0	1	1	0	0	0	1	1	1	1	1	0	0	0	0	0	1	1	0	0	0	1	1	1	1	1	0	0	0	0	0	1	1	0	0
A0A087X0R6;Q9UMY4	A0A087X0R6;Q9UMY4	2;2	2;2	2;2	Sorting nexin-12	SNX12	;	2	2	2	2	1	0	0	2	1	1	1	0	0	2	2	1	0	0	0	1	0	0	2	1	1	1	0	0	2	2	1	0	0	0	1	0	0	2	1	1	1	0
A0A087X0S5;P12109	A0A087X0S5;P12109	51;51	51;51	51;51	Collagen alpha-1(VI) chain	COL6A1	;	2	51	51	51	40	39	37	36	33	34	40	36	36	39	37	33	19	21	17	40	39	37	36	33	34	40	36	36	39	37	33	19	21	17	40	39	37	36	33	34	40	36
A0A087X0X3;P52272;M0R0Y6;M0QYQ7;M0R0N3;M0R019;M0R2T0;M0QY96;M0R2I7;M0QZM1	A0A087X0X3;P52272;M0R0Y6;M0QYQ7;M0R0N3;M0R019;M0R2T0	3;3;2;2;2;2;2;1;1;1	3;3;2;2;2;2;2;1;1;1	3;3;2;2;2;2;2;1;1;1	Heterogeneous nuclear ribonucleoprotein M	HNRNPM	;;;;;;	10	3	3	3	0	0	0	0	0	0	0	0	0	2	2	1	1	1	1	0	0	0	0	0	0	0	0	0	2	2	1	1	1	1	0	0	0	0	0	0	0	0
J3KN36;A0A0G2JN29;A0A087X117;Q15155;P69849;Q5JPE7;A0A0G2JP90;A0A087WW46	J3KN36;A0A0G2JN29;A0A087X117;Q15155;P69849;Q5JPE7;A0A0G2JP90;A0A087WW46	5;5;5;5;5;5;3;3	5;5;5;5;5;5;3;3	5;5;5;5;5;5;3;3	Nodal modulator 1;Nodal modulator 3;Nodal modulator 2	NOMO3;NOMO1;NOMO2	;;;;;;;	8	5	5	5	1	2	2	2	2	2	2	2	1	2	2	1	3	4	1	1	2	2	2	2	2	2	2	1	2	2	1	3	4	1	1	2	2	2	2	2	2	2
A0A087X183;H0Y4V9;Q92615	A0A087X183;H0Y4V9;Q92615	2;2;2	2;2;2	2;2;2	La-related protein 4B	LARP4B	;;	3	2	2	2	1	0	0	0	0	0	0	0	0	2	2	1	0	0	0	1	0	0	0	0	0	0	0	0	2	2	1	0	0	0	1	0	0	0	0	0	0	0
A0A087X1A5;Q5JW30;O95793;G5EA18;E5RJN7;E7EVI1;A0A0A0MTC4;A0A0A0MTD1;F8VPI7;E7EPX0;A0A0A0MTC6;E7EVJ4;E9PH62;A0A0A0MTC5;Q9NUL3	A0A087X1A5;Q5JW30;O95793;G5EA18;E5RJN7;E7EVI1;A0A0A0MTC4;A0A0A0MTD1;F8VPI7;E7EPX0;A0A0A0MTC6;E7EVJ4;E9PH62;A0A0A0MTC5;Q9NUL3	2;2;2;1;1;1;1;1;1;1;1;1;1;1;1	2;2;2;1;1;1;1;1;1;1;1;1;1;1;1	2;2;2;1;1;1;1;1;1;1;1;1;1;1;1	Double-stranded RNA-binding protein Staufen homolog 1;Double-stranded RNA-binding protein Staufen homolog 2	STAU1;STAU2	;;;;;;;;;;;;;;	15	2	2	2	0	0	0	0	0	0	0	0	0	1	1	1	1	1	0	0	0	0	0	0	0	0	0	0	1	1	1	1	1	0	0	0	0	0	0	0	0	0
A0A087X1T7;H0YM81;E7EX88;P16112;E7ENV9;Q6PID9;H0YK70	A0A087X1T7;H0YM81;E7EX88;P16112;E7ENV9;Q6PID9	26;26;26;23;22;19;3	26;26;26;23;22;19;3	26;26;26;23;22;19;3	Aggrecan core protein;Aggrecan core protein 2	ACAN	;;;;;	7	26	26	26	23	20	18	2	1	0	17	18	18	0	0	0	0	0	1	23	20	18	2	1	0	17	18	18	0	0	0	0	0	1	23	20	18	2	1	0	17	18
A0A087X1Z3;Q9UL46;H0YM70;H0YKU2	A0A087X1Z3;Q9UL46;H0YM70	7;7;6;2	7;7;6;2	7;7;6;2	Proteasome activator complex subunit 2	PSME2	;;	4	7	7	7	1	2	2	2	2	2	1	0	2	5	6	5	3	4	0	1	2	2	2	2	2	1	0	2	5	6	5	3	4	0	1	2	2	2	2	2	1	0
A0A087X253;P63010;A0A087WYD1;A0A087WU93;A0A087WZQ6;K7EN71;K7ERB2;K7EJX1;A0A087WXS3;K7EKZ5	A0A087X253;P63010	12;12;5;5;5;3;3;2;1;1	12;12;5;5;5;3;3;2;1;1	8;8;2;2;2;2;2;1;1;1	AP-2 complex subunit beta	AP2B1	;	10	12	12	8	1	0	1	5	5	4	0	1	2	10	11	9	3	2	2	1	0	1	5	5	4	0	1	2	10	11	9	3	2	2	1	0	1	2	2	1	0	0
K7ES69;A0A087X271;B4DDF4;B4DUT8;Q99439;A0A087WV51;H3BQH0;A0A087X1X5;H3BVI6	K7ES69;A0A087X271;B4DDF4;B4DUT8;Q99439	3;3;3;3;3;1;1;1;1	2;2;2;2;2;1;1;1;1	2;2;2;2;2;1;1;1;1	Calponin;Calponin-2	CNN2	;;;;	9	3	2	2	1	0	0	2	1	2	1	0	0	3	3	2	2	1	0	1	0	0	1	0	1	1	0	0	2	2	1	1	0	0	1	0	0	1	0	1	1	0
B1AKS5;A0A087X294;Q13177;O75914;E9PM17;B3KNX7;Q13153	B1AKS5;A0A087X294;Q13177;O75914;E9PM17;B3KNX7;Q13153	2;2;2;2;1;1;1	2;2;2;2;1;1;1	2;2;2;2;1;1;1	Non-specific serine/threonine protein kinase;Serine/threonine-protein kinase PAK 2;PAK-2p27;PAK-2p34;Serine/threonine-protein kinase PAK 3;Serine/threonine-protein kinase PAK 1	PAK3;PAK2;PAK1	;;;;;;	7	2	2	2	0	0	0	1	1	1	0	0	0	2	2	2	1	1	0	0	0	0	1	1	1	0	0	0	2	2	2	1	1	0	0	0	0	1	1	1	0	0
A0A087X2B5;P35613;A0A087WUV8;I3L192;R4GMX5	A0A087X2B5;P35613;A0A087WUV8;I3L192	4;4;3;2;1	4;4;3;2;1	4;4;3;2;1	Basigin	BSG	;;;	5	4	4	4	0	0	0	2	2	2	1	0	0	2	3	3	3	3	2	0	0	0	2	2	2	1	0	0	2	3	3	3	3	2	0	0	0	2	2	2	1	0
A0A087X2D8;O60271	A0A087X2D8;O60271	3;3	3;3	3;3	C-Jun-amino-terminal kinase-interacting protein 4	SPAG9	;	2	3	3	3	0	0	0	0	1	0	0	0	0	2	2	1	1	0	0	0	0	0	0	1	0	0	0	0	2	2	1	1	0	0	0	0	0	0	1	0	0	0
F1T0B3;A0A087X2G1;Q92499	F1T0B3;A0A087X2G1;Q92499	4;4;4	4;4;4	4;4;4	ATP-dependent RNA helicase DDX1	DDX1	;;	3	4	4	4	0	1	0	0	1	0	0	0	0	3	3	3	1	1	0	0	1	0	0	1	0	0	0	0	3	3	3	1	1	0	0	1	0	0	1	0	0	0
A0A096LNZ9;A0A096LPJ4;P05161	A0A096LNZ9;A0A096LPJ4;P05161	2;2;2	2;2;2	2;2;2	Ubiquitin-like protein ISG15	ISG15	;;	3	2	2	2	0	0	0	1	2	0	0	0	0	2	2	2	0	0	0	0	0	0	1	2	0	0	0	0	2	2	2	0	0	0	0	0	0	1	2	0	0	0
A0A096LP69;P14209	A0A096LP69;P14209	1;1	1;1	1;1	CD99 antigen	CD99	;	2	1	1	1	1	0	0	0	0	0	0	0	0	0	0	0	1	1	0	1	0	0	0	0	0	0	0	0	0	0	0	1	1	0	1	0	0	0	0	0	0	0
A0A0A0MTC7;A0A0A0MQS9;Q16363;H0Y351;H0YAQ5;H0YAP9;E5RFQ2	A0A0A0MTC7;A0A0A0MQS9;Q16363	50;50;49;7;7;4;4	50;50;49;7;7;4;4	50;50;49;7;7;4;4	Laminin subunit alpha-4	LAMA4	;;	7	50	50	50	29	25	24	23	21	19	26	22	24	37	40	33	2	2	1	29	25	24	23	21	19	26	22	24	37	40	33	2	2	1	29	25	24	23	21	19	26	22
A0A0A0MQX7;Q08629;D6RAM7;D6RB21;E7ENT7;A0A0A0MTJ2;Q9BQ16	A0A0A0MQX7;Q08629	5;5;1;1;1;1;1	5;5;1;1;1;1;1	5;5;1;1;1;1;1	Testican-1	SPOCK1	;	7	5	5	5	1	3	3	5	5	4	1	3	3	4	4	1	1	1	1	1	3	3	5	5	4	1	3	3	4	4	1	1	1	1	1	3	3	5	5	4	1	3
C9JP00;A0A0A0MQX8;Q9NR56;C9J4T8;O95205;H7C4T5;B1AKI6;Q86VM6;Q9NUK0;Q5VZF2	C9JP00;A0A0A0MQX8;Q9NR56;C9J4T8;O95205;H7C4T5;B1AKI6;Q86VM6;Q9NUK0;Q5VZF2	2;2;2;1;1;1;1;1;1;1	2;2;2;1;1;1;1;1;1;1	2;2;2;1;1;1;1;1;1;1	Muscleblind-like protein 1;Muscleblind-like protein 3;Muscleblind-like protein 2	MBNL1;MBLL;MBNL3;MBNL2	;;;;;;;;;	10	2	2	2	0	0	0	0	0	0	0	0	0	1	1	0	1	1	0	0	0	0	0	0	0	0	0	0	1	1	0	1	1	0	0	0	0	0	0	0	0	0
A0A0A0MR50;K4DI93;Q13619;Q13620	A0A0A0MR50;K4DI93;Q13619;Q13620	1;1;1;1	1;1;1;1	1;1;1;1	Cullin-4A;Cullin-4B	CUL4A;CUL4B	;;;	4	1	1	1	0	0	0	0	0	0	0	0	0	1	1	0	0	0	0	0	0	0	0	0	0	0	0	0	1	1	0	0	0	0	0	0	0	0	0	0	0	0
G8JL96;A0A0A0MR60;Q13332	G8JL96;A0A0A0MR60;Q13332	1;1;1	1;1;1	1;1;1	Protein-tyrosine-phosphatase;Receptor-type tyrosine-protein phosphatase S	PTPRS	;;	3	1	1	1	0	1	1	0	0	0	0	1	1	1	1	1	0	0	0	0	1	1	0	0	0	0	1	1	1	1	1	0	0	0	0	1	1	0	0	0	0	1
F6S8N6;A0A0A0MRJ6;H7BY58;P22061;F8WDT3;F8WAV5;F8WAX2;H7C4X2;C9J0F2	F6S8N6;A0A0A0MRJ6;H7BY58;P22061	9;9;9;9;3;3;3;1;1	9;9;9;9;3;3;3;1;1	9;9;9;9;3;3;3;1;1	Protein-L-isoaspartate O-methyltransferase;Protein-L-isoaspartate(D-aspartate) O-methyltransferase	PCMT1	;;;	9	9	9	9	2	2	1	4	3	4	2	2	1	9	9	3	2	2	2	2	2	1	4	3	4	2	2	1	9	9	3	2	2	2	2	2	1	4	3	4	2	2
A0A0A0MRN7;Q6YP21	A0A0A0MRN7;Q6YP21	2;2	2;2	2;2	Kynurenine--oxoglutarate transaminase 3	CCBL2	;	2	2	2	2	0	0	0	0	0	0	0	0	0	1	1	0	0	2	0	0	0	0	0	0	0	0	0	0	1	1	0	0	2	0	0	0	0	0	0	0	0	0
A0A0A0MRR7;P09234;Q5TAL2	A0A0A0MRR7;P09234;Q5TAL2	2;2;1	2;2;1	2;2;1	U1 small nuclear ribonucleoprotein C	SNRPC	;;	3	2	2	2	0	0	0	0	0	0	0	0	0	1	1	0	0	1	0	0	0	0	0	0	0	0	0	0	1	1	0	0	1	0	0	0	0	0	0	0	0	0
A0A0A0MRV0;Q9P2E9;A0A087WVV2;F8W7S5;A0A087WU26;A2A2S5;V9GY78;REV__Q9P2M7;H0YDJ4;H9KV85;E9PN67;C9J066;Q8N4C6	A0A0A0MRV0;Q9P2E9;A0A087WVV2;F8W7S5	25;25;23;21;11;2;1;1;1;1;1;1;1	25;25;23;21;11;2;1;1;1;1;1;1;1	25;25;23;21;11;2;1;1;1;1;1;1;1	Ribosome-binding protein 1	RRBP1	;;;	13	25	25	25	2	2	2	12	9	9	3	3	2	20	20	13	7	7	2	2	2	2	12	9	9	3	3	2	20	20	13	7	7	2	2	2	2	12	9	9	3	3
X6RA56;X6RCK5;A0A0A0MRV8;X6RLR1;O75935	X6RA56;X6RCK5;A0A0A0MRV8;X6RLR1;O75935	2;2;2;2;2	2;2;2;2;2	2;2;2;2;2	Dynactin subunit 3	DCTN3	;;;;	5	2	2	2	0	0	0	1	2	2	0	0	0	1	2	1	0	0	0	0	0	0	1	2	2	0	0	0	1	2	1	0	0	0	0	0	0	1	2	2	0	0
A0A0A0MRX2;Q96HY6	A0A0A0MRX2;Q96HY6	1;1	1;1	1;1	DDRGK domain-containing protein 1	DDRGK1	;	2	1	1	1	0	0	0	0	0	0	0	0	0	1	1	0	0	0	0	0	0	0	0	0	0	0	0	0	1	1	0	0	0	0	0	0	0	0	0	0	0	0
A0A0A0MSA9;A0A0C4DG49;P15151	A0A0A0MSA9;A0A0C4DG49;P15151	5;5;5	5;5;5	5;5;5	Poliovirus receptor	PVR	;;	3	5	5	5	3	4	3	5	4	4	3	3	3	4	5	4	3	2	3	3	4	3	5	4	4	3	3	3	4	5	4	3	2	3	3	4	3	5	4	4	3	3
J3KNW4;A0A0A0MSG2;Q14192	J3KNW4;A0A0A0MSG2;Q14192	2;2;2	2;2;2	2;2;2	Four and a half LIM domains protein 2	FHL2	;;	3	2	2	2	0	0	0	1	2	2	0	0	0	2	2	2	0	0	0	0	0	0	1	2	2	0	0	0	2	2	2	0	0	0	0	0	0	1	2	2	0	0
H3BP77;A0A0A0MSY7;O00142	H3BP77;A0A0A0MSY7;O00142	1;1;1	1;1;1	1;1;1	Thymidine kinase 2, mitochondrial	TK2	;;	3	1	1	1	0	0	0	0	0	0	0	0	0	0	0	0	1	1	0	0	0	0	0	0	0	0	0	0	0	0	0	1	1	0	0	0	0	0	0	0	0	0
E9PMP7;H0Y424;E9PMS6;A0A0A0MTE2;E9PMT2;F8WD26;J3KP06;Q8WWI1;H0YDG6;H0YE95;H0YDQ3	E9PMP7;H0Y424;E9PMS6;A0A0A0MTE2;E9PMT2;F8WD26;J3KP06;Q8WWI1;H0YDG6	3;3;3;3;3;3;3;3;2;1;1	3;3;3;3;3;3;3;3;2;1;1	3;3;3;3;3;3;3;3;2;1;1	LIM domain only protein 7	LMO7	;;;;;;;;	11	3	3	3	0	1	1	1	0	0	2	2	2	1	1	1	1	0	1	0	1	1	1	0	0	2	2	2	1	1	1	1	0	1	0	1	1	1	0	0	2	2
A0A0A0MTK6;A0A0A0MTH2	A0A0A0MTK6;A0A0A0MTH2	1;1	1;1	1;1		ZNF133	;	2	1	1	1	0	1	1	1	1	1	1	1	1	0	0	0	0	0	0	0	1	1	1	1	1	1	1	1	0	0	0	0	0	0	0	1	1	1	1	1	1	1
B8ZWD1;A0A0A0MTI5;P07108	B8ZWD1;A0A0A0MTI5;P07108	4;4;4	4;4;4	4;4;4	Acyl-CoA-binding protein	DBI	;;	3	4	4	4	0	0	0	2	1	0	0	0	0	3	3	2	2	2	1	0	0	0	2	1	0	0	0	0	3	3	2	2	2	1	0	0	0	2	1	0	0	0
A0A0A0MTJ5;Q01973	A0A0A0MTJ5;Q01973	2;2	2;2	2;2	Tyrosine-protein kinase transmembrane receptor;Tyrosine-protein kinase transmembrane receptor ROR1	ROR1	;	2	2	2	2	0	0	0	1	1	1	1	0	1	0	0	0	2	1	0	0	0	0	1	1	1	1	0	1	0	0	0	2	1	0	0	0	0	1	1	1	1	0
A0A1B0GWJ0;A0A1B0GTJ7;A0A0A6YY92;P30566;A0A096LNY6;A0A096LNY5;A0A1B0GTG9;A0A1B0GWF8;V9GY96;A0A096LP92;A0A096LP76;B4DEP1;A0A096LPA2;A0A1W2PRX2;A0A096LP72;A0A096LNY4	A0A1B0GWJ0;A0A1B0GTJ7;A0A0A6YY92;P30566;A0A096LNY6;A0A096LNY5;A0A1B0GTG9;A0A1B0GWF8	4;4;4;4;3;2;2;2;1;1;1;1;1;1;1;1	4;4;4;4;3;2;2;2;1;1;1;1;1;1;1;1	4;4;4;4;3;2;2;2;1;1;1;1;1;1;1;1	Adenylosuccinate lyase	ADSL	;;;;;;;	16	4	4	4	0	0	0	0	1	1	0	0	0	3	2	1	2	1	1	0	0	0	0	1	1	0	0	0	3	2	1	2	1	1	0	0	0	0	1	1	0	0
F8WDD7;H7C0A3;F8WCF6;A0A0A6YYG9;P59998;F8WE39	F8WDD7;H7C0A3;F8WCF6;A0A0A6YYG9;P59998	3;3;3;3;3;1	3;3;3;3;3;1	3;3;3;3;3;1	Actin-related protein 2/3 complex subunit 4	ARPC4;ARPC4-TTLL3	;;;;	6	3	3	3	2	1	1	2	1	1	1	1	1	3	3	2	2	2	2	2	1	1	2	1	1	1	1	1	3	3	2	2	2	2	2	1	1	2	1	1	1	1
B1ALA7;A0A0B4J207;P60891;P21108	B1ALA7;A0A0B4J207;P60891;P21108	1;1;1;1	1;1;1;1	1;1;1;1	Ribose-phosphate pyrophosphokinase 1;Ribose-phosphate pyrophosphokinase 3	PRPS1;PRPS1L1	;;;	4	1	1	1	0	0	0	1	1	1	0	0	0	1	1	0	0	0	0	0	0	0	1	1	1	0	0	0	1	1	0	0	0	0	0	0	0	1	1	1	0	0
F8VV32;A0A0B4J259;P61626	F8VV32;A0A0B4J259;P61626	1;1;1	1;1;1	1;1;1	Lysozyme;Lysozyme C	LYZ	;;	3	1	1	1	1	1	1	0	0	0	0	0	0	0	0	0	0	0	0	1	1	1	0	0	0	0	0	0	0	0	0	0	0	0	1	1	1	0	0	0	0	0
A0A0B4J269;Q13509;G3V2A3	A0A0B4J269;Q13509	11;11;5	1;1;1	1;1;1	Tubulin beta-3 chain	TUBB3	;	3	11	1	1	2	4	3	6	7	7	5	6	6	10	9	4	8	8	6	0	0	0	0	0	0	0	0	0	1	1	0	0	0	0	0	0	0	0	0	0	0	0
Q5W0H4;A0A0B4J2C3;P13693;J3KPG2;E9PJF7;H0YCX0;Q56UQ5	Q5W0H4;A0A0B4J2C3;P13693;J3KPG2;E9PJF7;H0YCX0	6;6;6;5;4;3;2	6;6;6;5;4;3;2	6;6;6;5;4;3;2	Translationally-controlled tumor protein	TPT1	;;;;;	7	6	6	6	2	1	0	4	4	4	3	2	1	6	5	2	2	2	2	2	1	0	4	4	4	3	2	1	6	5	2	2	2	2	2	1	0	4	4	4	3	2
A0A0C4DFZ2;P15289	A0A0C4DFZ2;P15289	3;3	3;3	3;3	Arylsulfatase A;Arylsulfatase A component B;Arylsulfatase A component C	ARSA	;	2	3	3	3	1	1	1	2	2	2	2	1	2	2	2	1	0	0	0	1	1	1	2	2	2	2	1	2	2	2	1	0	0	0	1	1	1	2	2	2	2	1
C9J9K3;A0A0C4DG17;P08865;F8WD59	C9J9K3;A0A0C4DG17;P08865;F8WD59	8;8;8;4	8;8;8;4	8;8;8;4	40S ribosomal protein SA	RPSA	;;;	4	8	8	8	3	2	2	4	5	4	1	1	1	8	8	4	3	3	2	3	2	2	4	5	4	1	1	1	8	8	4	3	3	2	3	2	2	4	5	4	1	1
A0A0C4DG79;Q9NZB2	A0A0C4DG79;Q9NZB2	1;1	1;1	1;1	Constitutive coactivator of PPAR-gamma-like protein 1	FAM120A	;	2	1	1	1	0	0	0	0	0	0	0	0	0	0	0	0	1	1	0	0	0	0	0	0	0	0	0	0	0	0	0	1	1	0	0	0	0	0	0	0	0	0
A0A0C4DGB5;E7ES10;E9PCH5;E7EVY3;B7Z574;P20810;H0Y7F0;H0Y9H6;E9PDE4;E7EQ12;D6RC54;A0A0A0MR45;E7EQA0;H0YD33	A0A0C4DGB5;E7ES10;E9PCH5;E7EVY3;B7Z574;P20810;H0Y7F0;H0Y9H6;E9PDE4	7;5;5;5;5;5;4;4;4;3;2;2;2;2	7;5;5;5;5;5;4;4;4;3;2;2;2;2	2;2;2;2;2;2;2;2;2;2;1;2;2;2	Calpastatin	CAST	;;;;;;;;	14	7	7	2	0	1	1	3	4	4	1	1	1	5	5	1	3	2	1	0	1	1	3	4	4	1	1	1	5	5	1	3	2	1	0	1	1	1	1	1	1	1
A0A0C4DGI3;B4DJV2;O75390;H0YIC4;F8VPF9;F8VPA1;F8W1S4;H0YH82;F8W642;F8VZK9;F8VX07;F8VRP1;F8VX68;F8VRI6;F8VR34;F8VTT8;F8W4S1	A0A0C4DGI3;B4DJV2;O75390;H0YIC4;F8VPF9;F8VPA1;F8W1S4;H0YH82	4;4;4;2;2;2;2;2;1;1;1;1;1;1;1;1;1	4;4;4;2;2;2;2;2;1;1;1;1;1;1;1;1;1	4;4;4;2;2;2;2;2;1;1;1;1;1;1;1;1;1	Citrate synthase;Citrate synthase, mitochondrial	CS	;;;;;;;	17	4	4	4	0	0	0	2	2	1	0	0	0	2	2	2	2	2	1	0	0	0	2	2	1	0	0	0	2	2	2	2	2	1	0	0	0	2	2	1	0	0
A0A0C4DH07;Q8N2S1;A0A087WXC2;M0QXV3;M0R351;A0A087WVV5;M0QYE9;M0QZX0;F8WAA0	A0A0C4DH07;Q8N2S1	7;7;1;1;1;1;1;1;1	7;7;1;1;1;1;1;1;1	7;7;1;1;1;1;1;1;1	Latent-transforming growth factor beta-binding protein 4	LTBP4	;	9	7	7	7	1	0	0	0	0	0	0	0	0	6	5	5	1	1	1	1	0	0	0	0	0	0	0	0	6	5	5	1	1	1	1	0	0	0	0	0	0	0
A0A0D9SEM9	A0A0D9SEM9	1	1	1		DDX39A		1	1	1	1	0	0	0	0	1	1	0	0	0	1	1	1	0	0	0	0	0	0	0	1	1	0	0	0	1	1	1	0	0	0	0	0	0	0	1	1	0	0
B4DLR2;A0A0D9SEN1;Q12884	B4DLR2;A0A0D9SEN1;Q12884	1;1;1	1;1;1	1;1;1	Prolyl endopeptidase FAP;Antiplasmin-cleaving enzyme FAP, soluble form	FAP	;;	3	1	1	1	1	1	1	1	1	0	1	1	1	0	0	0	0	0	0	1	1	1	1	1	0	1	1	1	0	0	0	0	0	0	1	1	1	1	1	0	1	1
H7BY36;A0A0D9SFL3;B0QYK0;C9JGE3;Q01844	H7BY36;A0A0D9SFL3;B0QYK0;C9JGE3;Q01844	2;2;2;2;2	2;2;2;2;2	2;2;2;2;2	RNA-binding protein EWS	EWSR1	;;;;	5	2	2	2	0	0	1	0	1	0	1	0	1	2	2	0	1	0	0	0	0	1	0	1	0	1	0	1	2	2	0	1	0	0	0	0	1	0	1	0	1	0
A0A0D9SG71;A0A0R4J2E5;P49459;A0A0D9SEZ6	A0A0D9SG71;A0A0R4J2E5;P49459;A0A0D9SEZ6	2;2;2;1	2;2;2;1	2;2;2;1	Ubiquitin-conjugating enzyme E2 A	UBE2A	;;;	4	2	2	2	0	0	0	0	1	1	0	0	0	1	1	1	2	2	1	0	0	0	0	1	1	0	0	0	1	1	1	2	2	1	0	0	0	0	1	1	0	0
F5H7Q8;A0A140T979;X6R344;A0A0G2JH58;Q29980;A0A140T9H4;A0A140T9D8;A0A0G2JHB5;A0A0G2JH91;A0A140T9M6	F5H7Q8;A0A140T979;X6R344;A0A0G2JH58;Q29980;A0A140T9H4;A0A140T9D8;A0A0G2JHB5;A0A0G2JH91;A0A140T9M6	3;3;3;3;3;2;2;2;2;2	2;2;2;2;2;1;1;1;1;1	2;2;2;2;2;1;1;1;1;1	MHC class I polypeptide-related sequence B	MICB	;;;;;;;;;	10	3	2	2	0	0	0	0	0	0	0	0	0	0	0	0	2	2	3	0	0	0	0	0	0	0	0	0	0	0	0	2	2	2	0	0	0	0	0	0	0	0
A0A0G2JHC2;Q6NYC8	A0A0G2JHC2;Q6NYC8	1;1	1;1	1;1	Phostensin	PPP1R18	;	2	1	1	1	0	0	0	0	0	0	0	0	0	0	0	0	1	1	0	0	0	0	0	0	0	0	0	0	0	0	0	1	1	0	0	0	0	0	0	0	0	0
A0A0G2JIW1;P0DMV9;P0DMV8;V9GZ37	A0A0G2JIW1;P0DMV9;P0DMV8;V9GZ37	22;22;22;13	18;18;18;10	11;11;11;6	Heat shock 70 kDa protein 1B;Heat shock 70 kDa protein 1A	HSPA1B;HSPA1A	;;;	4	22	18	11	5	5	7	5	10	7	7	4	6	14	15	12	15	13	10	4	4	6	4	8	6	6	3	4	12	13	9	11	10	8	1	2	3	1	5	3	2	2
F6QYI9;A0A0G2JJL7	F6QYI9;A0A0G2JJL7	3;3	1;1	1;1		DDX39B	;	2	3	1	1	0	0	0	0	0	1	0	0	0	3	2	2	0	1	0	0	0	0	0	0	0	0	0	0	1	0	0	0	0	0	0	0	0	0	0	0	0	0
A0A0G2JNZ5;A0A0G2JLB3;P04062;A0A0G2JNZ0	A0A0G2JNZ5;A0A0G2JLB3;P04062;A0A0G2JNZ0	6;6;6;5	6;6;6;5	6;6;6;5	Glucosylceramidase	GBA	;;;	4	6	6	6	3	2	3	6	6	6	2	2	2	4	4	3	2	1	2	3	2	3	6	6	6	2	2	2	4	4	3	2	1	2	3	2	3	6	6	6	2	2
C9K0U8;A0A0G2JLD8;E7EUY5;Q04837	C9K0U8;A0A0G2JLD8;E7EUY5;Q04837	2;2;2;2	2;2;2;2	2;2;2;2	Single-stranded DNA-binding protein, mitochondrial	SSBP1	;;;	4	2	2	2	0	0	0	0	0	0	0	0	0	1	1	0	1	1	0	0	0	0	0	0	0	0	0	0	1	1	0	1	1	0	0	0	0	0	0	0	0	0
Q8MH48;Q5RJ85;A0A0G2JPQ3;P17693	Q8MH48;Q5RJ85;A0A0G2JPQ3;P17693	2;2;2;2	1;1;1;1	1;1;1;1	HLA class I histocompatibility antigen, alpha chain G	HLA-G	;;;	4	2	1	1	0	1	1	1	1	1	0	0	0	2	2	1	1	1	1	0	0	0	0	0	0	0	0	0	1	1	0	0	0	1	0	0	0	0	0	0	0	0
A0A0G2JR96;A0A0G2JQT1;E7EW33;H7C229;E7EVJ5;Q7L576;Q96F07;A0A0G2JQH3;A0A087WVZ5	A0A0G2JR96;A0A0G2JQT1;E7EW33;H7C229;E7EVJ5;Q7L576;Q96F07;A0A0G2JQH3;A0A087WVZ5	2;2;2;2;2;2;2;1;1	2;2;2;2;2;2;2;1;1	2;2;2;2;2;2;2;1;1	Cytoplasmic FMR1-interacting protein 1;Cytoplasmic FMR1-interacting protein 2	CYFIP2;CYFIP1	;;;;;;;;	9	2	2	2	0	0	0	0	0	1	0	0	0	2	1	1	0	0	0	0	0	0	0	0	1	0	0	0	2	1	1	0	0	0	0	0	0	0	0	1	0	0
A0A0J9YYL3;A0A0J9YXJ8;A0A0J9YVP6;A0A0J9YXX5;Q9UHX1;A0A0J9YVR6;E9PQ56;A0A0J9YWM1;H0YEM1;E9PMU7;E9PN18;H0YCP8;E9PL19	A0A0J9YYL3;A0A0J9YXJ8;A0A0J9YVP6;A0A0J9YXX5;Q9UHX1;A0A0J9YVR6;E9PQ56;A0A0J9YWM1;H0YEM1	8;8;8;8;8;5;5;5;5;3;3;3;2	8;8;8;8;8;5;5;5;5;3;3;3;2	8;8;8;8;8;5;5;5;5;3;3;3;2	Poly(U)-binding-splicing factor PUF60	PUF60	;;;;;;;;	13	8	8	8	0	0	0	1	1	1	0	0	0	8	7	3	1	1	1	0	0	0	1	1	1	0	0	0	8	7	3	1	1	1	0	0	0	1	1	1	0	0
A0A0J9YW13;Q9Y5S9	A0A0J9YW13;Q9Y5S9	1;1	1;1	1;1	RNA-binding protein 8A	RBM8A	;	2	1	1	1	0	0	0	0	0	0	0	0	0	1	1	0	0	1	0	0	0	0	0	0	0	0	0	0	1	1	0	0	1	0	0	0	0	0	0	0	0	0
A0A0J9YXB8	A0A0J9YXB8	6	1	1				1	6	1	1	5	5	3	4	4	3	6	4	6	6	3	4	4	4	2	0	1	0	0	0	0	1	0	1	1	0	0	0	0	0	0	1	0	0	0	0	1	0
A0A0R4J2E8;A8MXP9;P43243;Q68E03;B3KM87;H0Y8T4;D6R991;D6REM6	A0A0R4J2E8;A8MXP9;P43243;Q68E03;B3KM87	4;4;4;3;3;1;1;1	4;4;4;3;3;1;1;1	4;4;4;3;3;1;1;1	Matrin-3	MATR3;DKFZp686L22104	;;;;	8	4	4	4	1	0	0	0	0	0	1	1	1	4	3	2	2	2	1	1	0	0	0	0	0	1	1	1	4	3	2	2	2	1	1	0	0	0	0	0	1	1
A0A0U1RQF0;P49327;J3KTF0	A0A0U1RQF0;P49327	41;41;1	41;41;1	41;41;1	Fatty acid synthase;[Acyl-carrier-protein] S-acetyltransferase;[Acyl-carrier-protein] S-malonyltransferase;3-oxoacyl-[acyl-carrier-protein] synthase;3-oxoacyl-[acyl-carrier-protein] reductase;3-hydroxyacyl-[acyl-carrier-protein] dehydratase;Enoyl-[acyl-carrier-protein] reductase;Oleoyl-[acyl-carrier-protein] hydrolase	FASN	;	3	41	41	41	4	2	1	11	12	15	7	6	4	35	36	30	14	11	6	4	2	1	11	12	15	7	6	4	35	36	30	14	11	6	4	2	1	11	12	15	7	6
A0A0U1RR20;Q92954	A0A0U1RR20;Q92954	4;4	4;4	4;4	Proteoglycan 4;Proteoglycan 4 C-terminal part	PRG4	;	2	4	4	4	0	0	0	4	4	3	2	1	1	1	0	2	0	0	0	0	0	0	4	4	3	2	1	1	1	0	2	0	0	0	0	0	0	4	4	3	2	1
B0QYG7;B0QYG8;A0A0U1RR22;Q9UNF0	B0QYG7;B0QYG8;A0A0U1RR22;Q9UNF0	1;1;1;1	1;1;1;1	1;1;1;1	Protein kinase C and casein kinase substrate in neurons protein 2	PACSIN2	;;;	4	1	1	1	0	0	0	0	0	0	0	0	0	0	0	0	1	1	0	0	0	0	0	0	0	0	0	0	0	0	0	1	1	0	0	0	0	0	0	0	0	0
A0A0U1RR32;A0A0U1RRH7;Q99878;Q96KK5;Q9BTM1;Q16777;Q93077;Q7L7L0;Q6FI13;P20671;P0C0S8;P04908;H0YFX9;C9J0D1;Q71UI9;P0C0S5;Q96QV6;P16104;C9J386;Q8IUE6	A0A0U1RR32;A0A0U1RRH7;Q99878;Q96KK5;Q9BTM1;Q16777;Q93077;Q7L7L0;Q6FI13;P20671;P0C0S8;P04908;H0YFX9;C9J0D1;Q71UI9;P0C0S5;Q96QV6;P16104	3;3;3;3;3;3;3;3;3;3;3;3;2;2;2;2;2;2;1;1	3;3;3;3;3;3;3;3;3;3;3;3;2;2;2;2;2;2;1;1	3;3;3;3;3;3;3;3;3;3;3;3;2;2;2;2;2;2;1;1	Histone H2A type 1-J;Histone H2A type 1-H;Histone H2A.J;Histone H2A type 2-C;Histone H2A type 1-C;Histone H2A type 3;Histone H2A type 2-A;Histone H2A type 1-D;Histone H2A type 1;Histone H2A type 1-B/E;Histone H2A;Histone H2A.V;Histone H2A.Z;Histone H2A type 1-A;Histone H2AX	HIST1H2AJ;HIST1H2AH;H2AFJ;HIST2H2AC;HIST1H2AC;HIST3H2A;HIST2H2AA3;HIST1H2AD;HIST1H2AG;HIST1H2AB;H2AFV;H2AFZ;HIST1H2AA;H2AFX	;;;;;;;;;;;;;;;;;	20	3	3	3	2	2	2	2	3	2	1	1	1	3	3	2	2	1	0	2	2	2	2	3	2	1	1	1	3	3	2	2	1	0	2	2	2	2	3	2	1	1
A6NLN1;A0A0U1RRM4;P26599;K7EKJ7;K7ELW5;K7ES59;A0A0D9SF20;K7EK45;A0A087WUW5;X6R242;A0A087WU68;O95758	A6NLN1;A0A0U1RRM4;P26599;K7EKJ7	10;10;10;5;4;4;4;3;2;1;1;1	10;10;10;5;4;4;4;3;2;1;1;1	10;10;10;5;4;4;4;3;2;1;1;1	Polypyrimidine tract-binding protein 1	PTBP1	;;;	12	10	10	10	2	0	0	2	2	1	0	0	0	7	9	7	3	3	5	2	0	0	2	2	1	0	0	0	7	9	7	3	3	5	2	0	0	2	2	1	0	0
A0A0U1RRM8;H0YJ34;Q96AC1;G3V3J0	A0A0U1RRM8;H0YJ34;Q96AC1	5;5;5;1	5;5;5;1	5;5;5;1	Fermitin family homolog 2	FERMT2	;;	4	5	5	5	1	1	1	3	2	1	0	0	1	4	4	3	2	1	0	1	1	1	3	2	1	0	0	1	4	4	3	2	1	0	1	1	1	3	2	1	0	0
A0A140T9C0;A0A140T8Y3;A0A140TA52;A0A140TA41;P22105;A0A140T902;A0A140TA33;A0A140T8Z8;A0A087X0I0;A0A140T9L7;A0A140T956;A0A140T923;Q16473	A0A140T9C0;A0A140T8Y3;A0A140TA52;A0A140TA41;P22105;A0A140T902;A0A140TA33;A0A140T8Z8;A0A087X0I0;A0A140T9L7;A0A140T956	33;33;33;33;33;32;32;27;18;18;18;9;4	33;33;33;33;33;32;32;27;18;18;18;9;4	20;20;20;20;20;20;20;19;17;17;5;1;4	Tenascin-X	TNXB	;;;;;;;;;;	13	33	33	20	0	0	0	16	14	17	27	26	24	5	5	1	0	0	1	0	0	0	16	14	17	27	26	24	5	5	1	0	0	1	0	0	0	11	10	12	14	14
H0Y7N1;A0A140T971;Q5SSV3;Q5SRR8;O95865	H0Y7N1;A0A140T971;Q5SSV3;Q5SRR8;O95865	2;2;2;2;2	2;2;2;2;2	2;2;2;2;2	N(G),N(G)-dimethylarginine dimethylaminohydrolase 2	DDAH2	;;;;	5	2	2	2	0	0	0	0	0	0	0	0	0	1	0	0	1	0	1	0	0	0	0	0	0	0	0	0	1	0	0	1	0	1	0	0	0	0	0	0	0	0
A0A1B0GWJ8;H7C3E1;A0A1B0GTB0;A0A1B0GVB9;A0A1B0GUT7;A0A1B0GVW0;A0A1C7CYW4;O75787;A0A1B0GW13;A0A1B0GV60;A0A1B0GVC7;B7Z1I9;A0A1B0GU12;B7Z413;A0A1B0GTU8;A0A1B0GVZ1;H7C240;A0A1B0GV24;A0A1B0GWD6;A0A1B0GVI9	A0A1B0GWJ8;H7C3E1;A0A1B0GTB0;A0A1B0GVB9;A0A1B0GUT7;A0A1B0GVW0;A0A1C7CYW4;O75787;A0A1B0GW13;A0A1B0GV60;A0A1B0GVC7;B7Z1I9;A0A1B0GU12;B7Z413;A0A1B0GTU8	3;3;3;3;3;3;3;3;2;2;2;2;2;2;2;1;1;1;1;1	3;3;3;3;3;3;3;3;2;2;2;2;2;2;2;1;1;1;1;1	3;3;3;3;3;3;3;3;2;2;2;2;2;2;2;1;1;1;1;1	Renin receptor	ATP6AP2	;;;;;;;;;;;;;;	20	3	3	3	0	0	0	3	2	2	1	1	1	3	3	3	1	0	1	0	0	0	3	2	2	1	1	1	3	3	3	1	0	1	0	0	0	3	2	2	1	1
A0A1B0GTP7;A0A1B0GUE3;A0A1B0GUW4;E7EMM4;A0A1B0GW68;A0A1B0GUA4;A0A1B0GTM3;A0A1B0GTZ5;A0A1B0GUH5;Q13510;A0A1B0GVA3;A0A1B0GW66;A0A1B0GV95;A0A1B0GUJ3;A0A1B0GW48;A0A1B0GVJ1;A0A1B0GVE7;A0A1B0GU62;A0A1B0GU06;A0A1B0GV06;A0A1B0GUB3;A0A1B0GVG2;A0A1B0GUG1	A0A1B0GTP7;A0A1B0GUE3;A0A1B0GUW4;E7EMM4;A0A1B0GW68;A0A1B0GUA4;A0A1B0GTM3;A0A1B0GTZ5;A0A1B0GUH5;Q13510;A0A1B0GVA3;A0A1B0GW66;A0A1B0GV95;A0A1B0GUJ3;A0A1B0GW48;A0A1B0GVJ1;A0A1B0GVE7;A0A1B0GU62;A0A1B0GU06;A0A1B0GV06;A0A1B0GUB3;A0A1B0GVG2;A0A1B0GUG1	2;2;2;2;2;2;2;2;2;2;1;1;1;1;1;1;1;1;1;1;1;1;1	2;2;2;2;2;2;2;2;2;2;1;1;1;1;1;1;1;1;1;1;1;1;1	2;2;2;2;2;2;2;2;2;2;1;1;1;1;1;1;1;1;1;1;1;1;1	Acid ceramidase;Acid ceramidase subunit alpha;Acid ceramidase subunit beta	ASAH1	;;;;;;;;;;;;;;;;;;;;;;	23	2	2	2	2	2	1	2	2	2	2	1	2	0	0	1	1	1	1	2	2	1	2	2	2	2	1	2	0	0	1	1	1	1	2	2	1	2	2	2	2	1
F5GZ78;A0A1B0GTU4;P49023;F5H836;A0A1B0GU60	F5GZ78;A0A1B0GTU4;P49023;F5H836;A0A1B0GU60	2;2;2;1;1	2;2;2;1;1	2;2;2;1;1	Paxillin	PXN	;;;;	5	2	2	2	0	0	0	0	0	0	0	0	0	2	0	1	0	0	0	0	0	0	0	0	0	0	0	0	2	0	1	0	0	0	0	0	0	0	0	0	0	0
A0A1B0GTW1;Q9UDY2	A0A1B0GTW1;Q9UDY2	2;2	2;2	2;2	Tight junction protein ZO-2	TJP2	;	2	2	2	2	0	0	0	0	0	0	0	0	0	0	1	0	2	2	0	0	0	0	0	0	0	0	0	0	0	1	0	2	2	0	0	0	0	0	0	0	0	0
A0A1C7CYY6;A0A1B0GTX1;Q6XZF7	A0A1C7CYY6;A0A1B0GTX1;Q6XZF7	1;1;1	1;1;1	1;1;1	Dynamin-binding protein	DNMBP	;;	3	1	1	1	0	0	0	0	0	0	0	0	0	0	1	1	0	0	0	0	0	0	0	0	0	0	0	0	0	1	1	0	0	0	0	0	0	0	0	0	0	0
C9JVA8;H7BXK7;A0A1B0GU38;P50452	C9JVA8;H7BXK7;A0A1B0GU38;P50452	2;2;2;2	1;1;1;1	1;1;1;1	Serpin B8	SERPINB8	;;;	4	2	1	1	0	0	0	0	1	1	0	0	0	1	1	1	2	2	0	0	0	0	0	0	0	0	0	0	1	1	0	1	1	0	0	0	0	0	0	0	0	0
A0A1B0GV23;A0A1B0GVD5;A0A1B0GWE8;P07339;A0A1B0GW44;A0A1B0GVP3;A0A1B0GU92;A0A1B0GU03;H7C469;H7C1V0;F8WD96;C9JH19;F8W787;A0A1B0GVF1;A0A1B0GV01	A0A1B0GV23;A0A1B0GVD5;A0A1B0GWE8;P07339;A0A1B0GW44;A0A1B0GVP3;A0A1B0GU92;A0A1B0GU03;H7C469;H7C1V0;F8WD96;C9JH19	12;12;12;12;11;10;9;9;7;6;6;6;5;1;1	12;12;12;12;11;10;9;9;7;6;6;6;5;1;1	12;12;12;12;11;10;9;9;7;6;6;6;5;1;1	Cathepsin D;Cathepsin D light chain;Cathepsin D heavy chain	CTSD	;;;;;;;;;;;	15	12	12	12	6	6	5	8	7	7	5	6	5	6	5	4	4	4	4	6	6	5	8	7	7	5	6	5	6	5	4	4	4	4	6	6	5	8	7	7	5	6
H0Y5R6;A0A1B0GVN9;P06132;Q5T446;A0A1B0GVZ4	H0Y5R6;A0A1B0GVN9;P06132;Q5T446;A0A1B0GVZ4	3;3;3;2;2	3;3;3;2;2	3;3;3;2;2	Uroporphyrinogen decarboxylase	UROD	;;;;	5	3	3	3	1	1	0	1	1	1	1	1	1	3	2	1	2	1	2	1	1	0	1	1	1	1	1	1	3	2	1	2	1	2	1	1	0	1	1	1	1	1
A0A1C7CYX9;Q16555;E5RFU4	A0A1C7CYX9;Q16555	17;17;3	17;17;3	15;15;2	Dihydropyrimidinase-related protein 2	DPYSL2	;	3	17	17	15	3	4	5	10	10	10	6	7	6	15	15	8	9	8	3	3	4	5	10	10	10	6	7	6	15	15	8	9	8	3	3	4	5	8	8	8	6	7
F5GY90;A0A1W2PNU5;F5H226;F5H345;P08397;F5H4W5;F5H4X2;F5H0P4	F5GY90;A0A1W2PNU5;F5H226;F5H345;P08397;F5H4W5;F5H4X2;F5H0P4	2;2;2;2;2;1;1;1	2;2;2;2;2;1;1;1	2;2;2;2;2;1;1;1	Porphobilinogen deaminase	HMBS	;;;;;;;	8	2	2	2	0	0	0	0	0	0	0	0	0	2	2	2	0	1	1	0	0	0	0	0	0	0	0	0	2	2	2	0	1	1	0	0	0	0	0	0	0	0
A0A1W2PNV4;E9PF58;F8WFD3	A0A1W2PNV4;E9PF58	8;4;1	8;4;1	0;0;0		ARPC1A	;	3	8	8	0	0	1	0	3	4	5	1	0	0	7	7	6	0	1	0	0	1	0	3	4	5	1	0	0	7	7	6	0	1	0	0	0	0	0	0	0	0	0
A0A1W2PPZ5;P23193;A0A1W2PRL9;E5RK46;A0A1W2PS15;E5RFI1;A0A1W2PPV7;E5RJ93;E5RIS7;B7Z4S1	A0A1W2PPZ5;P23193;A0A1W2PRL9	3;3;2;1;1;1;1;1;1;1	3;3;2;1;1;1;1;1;1;1	3;3;2;1;1;1;1;1;1;1	Transcription elongation factor A protein 1	TCEA1	;;	10	3	3	3	0	0	0	1	0	0	0	0	0	2	3	2	1	0	1	0	0	0	1	0	0	0	0	0	2	3	2	1	0	1	0	0	0	1	0	0	0	0
A0A1W2PQ43;E9PK09;E9PQN2;E9PKI6;E9PK91;Q9NYF8;H0YF00;E9PJA7	A0A1W2PQ43;E9PK09;E9PQN2;E9PKI6;E9PK91;Q9NYF8;H0YF00;E9PJA7	2;2;2;2;2;2;1;1	2;2;2;2;2;2;1;1	2;2;2;2;2;2;1;1	Bcl-2-associated transcription factor 1	BCLAF1	;;;;;;;	8	2	2	2	0	0	1	0	0	0	0	0	0	2	2	2	1	1	2	0	0	1	0	0	0	0	0	0	2	2	2	1	1	2	0	0	1	0	0	0	0	0
A0A1X7SBZ2;A0A1W2PQ51;Q92841	A0A1X7SBZ2;A0A1W2PQ51;Q92841	4;4;4	4;4;4	2;2;2	Probable ATP-dependent RNA helicase DDX17	DDX17	;;	3	4	4	2	0	0	0	1	1	1	0	0	0	4	4	2	1	1	0	0	0	0	1	1	1	0	0	0	4	4	2	1	1	0	0	0	0	0	0	0	0	0
Q5SRN7;A0A1W2PS24;Q5SRN5;P04439;P13746;A0A0G2JI36;A0A1W2PQD0;A0A1W2PSE7;A0A0G2JIF2;A0A0G2JL56;P30455;P30443	Q5SRN7;A0A1W2PS24;Q5SRN5;P04439;P13746;A0A0G2JI36;A0A1W2PQD0;A0A1W2PSE7;A0A0G2JIF2;A0A0G2JL56;P30455;P30443	7;7;7;7;6;5;5;5;5;5;5;5	2;2;2;2;1;1;1;1;1;1;1;1	1;1;1;1;0;0;0;0;0;0;0;0	HLA class I histocompatibility antigen, A-3 alpha chain;HLA class I histocompatibility antigen, A-11 alpha chain;HLA class I histocompatibility antigen, A-36 alpha chain;HLA class I histocompatibility antigen, A-1 alpha chain	HLA-A	;;;;;;;;;;;	12	7	2	1	0	2	2	2	2	2	1	2	2	4	4	3	5	5	3	0	0	0	0	0	0	0	0	0	0	0	0	2	2	0	0	0	0	0	0	0	0	0
A0A1W2PS52;P04080	A0A1W2PS52;P04080	1;1	1;1	1;1	Cystatin-B	CSTB	;	2	1	1	1	0	0	1	1	1	1	1	1	1	1	1	0	1	1	1	0	0	1	1	1	1	1	1	1	1	1	0	1	1	1	0	0	1	1	1	1	1	1
A0A1X7SC65;O14558;K7EP04	A0A1X7SC65;O14558;K7EP04	3;3;2	3;3;2	3;3;2	Heat shock protein beta-6	HSPB6	;;	3	3	3	3	1	3	2	2	1	1	3	3	3	1	1	2	0	0	1	1	3	2	2	1	1	3	3	3	1	1	2	0	0	1	1	3	2	2	1	1	3	3
F8WC54;A0AVL1;Q13443;C9J6H5;C9JPM3	F8WC54;A0AVL1;Q13443;C9J6H5;C9JPM3	7;7;7;4;4	7;7;7;4;4	7;7;7;4;4	Disintegrin and metalloproteinase domain-containing protein 9	ADAM9	;;;;	5	7	7	7	4	4	4	6	5	5	4	4	3	6	5	3	6	6	1	4	4	4	6	5	5	4	4	3	6	5	3	6	6	1	4	4	4	6	5	5	4	4
A1L4H1;M0QZ17	A1L4H1	19;2	19;2	19;2	Soluble scavenger receptor cysteine-rich domain-containing protein SSC5D	SSC5D		2	19	19	19	15	11	13	8	7	7	16	13	14	5	3	4	0	0	1	15	11	13	8	7	7	16	13	14	5	3	4	0	0	1	15	11	13	8	7	7	16	13
A2A2V1;P04156;X6RKS3	A2A2V1;P04156;X6RKS3	4;4;3	4;4;3	4;4;3	Major prion protein	PRNP	;;	3	4	4	4	1	1	1	2	1	1	1	1	1	3	3	3	3	2	2	1	1	1	2	1	1	1	1	1	3	3	3	3	2	2	1	1	1	2	1	1	1	1
A2A2V4;H3BLW8;A0A0A0MTB2;A0A087X1L1;A0A087X0B2;A0A0A0MSH7;A0A0A0MSI7;A0A0A0MSH5;J3KPA4;A0A087WUD8;P15692;A0A0A0MR43;H0YBZ0;A0A0A0MRQ4;A0A087WTP4	A2A2V4;H3BLW8;A0A0A0MTB2;A0A087X1L1;A0A087X0B2;A0A0A0MSH7;A0A0A0MSI7;A0A0A0MSH5;J3KPA4;A0A087WUD8;P15692	6;5;5;5;5;4;4;4;4;4;4;2;2;2;2	6;5;5;5;5;4;4;4;4;4;4;2;2;2;2	4;3;3;3;3;3;2;2;2;2;2;1;1;1;1	Vascular endothelial growth factor A	VEGFA	;;;;;;;;;;	15	6	6	4	2	0	0	3	1	0	0	0	0	2	2	1	4	4	1	2	0	0	3	1	0	0	0	0	2	2	1	4	4	1	1	0	0	2	0	0	0	0
A2AEA2;P10321;O19617;A0A140T921;A0A140T9H5;A0A140T9U8;A0A140T9E1;A0A1W2PRU9	A2AEA2;P10321;O19617;A0A140T921;A0A140T9H5;A0A140T9U8;A0A140T9E1;A0A1W2PRU9	8;8;7;7;7;7;6;5	8;8;7;7;7;7;6;5	2;2;1;1;1;1;1;2	HLA class I histocompatibility antigen, Cw-7 alpha chain	HLA-C	;;;;;;;	8	8	8	2	1	4	3	1	0	0	0	2	4	2	3	2	6	6	4	1	4	3	1	0	0	0	2	4	2	3	2	6	6	4	0	0	0	0	0	0	0	0
A6H8L4;E7EUI5;P78536	A6H8L4;E7EUI5;P78536	2;2;2	2;2;2	2;2;2	Disintegrin and metalloproteinase domain-containing protein 17	ADAM17	;;	3	2	2	2	0	0	0	0	2	2	0	1	1	1	1	1	2	2	1	0	0	0	0	2	2	0	1	1	1	1	1	2	2	1	0	0	0	0	2	2	0	1
A6NC48;Q10588;H0Y8G4;H0Y984;H0Y9Q9	A6NC48;Q10588;H0Y8G4;H0Y984;H0Y9Q9	7;7;5;5;4	7;7;5;5;4	7;7;5;5;4	ADP-ribosyl cyclase/cyclic ADP-ribose hydrolase 2	BST1	;;;;	5	7	7	7	6	7	6	3	4	4	5	5	6	1	1	0	0	0	0	6	7	6	3	4	4	5	5	6	1	1	0	0	0	0	6	7	6	3	4	4	5	5
H3BTL1;Q9GZQ8;A6NCE7;Q9H492	H3BTL1;Q9GZQ8;A6NCE7;Q9H492	2;2;2;1	2;2;2;1	2;2;2;1	Microtubule-associated proteins 1A/1B light chain 3B;Microtubule-associated proteins 1A/1B light chain 3 beta 2;Microtubule-associated proteins 1A/1B light chain 3A	MAP1LC3B;MAP1LC3B2;MAP1LC3A	;;;	4	2	2	2	0	0	0	1	1	1	0	0	0	2	2	1	0	0	0	0	0	0	1	1	1	0	0	0	2	2	1	0	0	0	0	0	0	1	1	1	0	0
A6NCQ0;A6NJU6;A6NFX8;Q9UKK9;C9JYY9;H0YEY4	A6NCQ0;A6NJU6;A6NFX8;Q9UKK9;C9JYY9	3;3;3;3;2;1	3;3;3;3;2;1	3;3;3;3;2;1	ADP-sugar pyrophosphatase	NUDT5	;;;;	6	3	3	3	0	0	0	0	0	0	0	0	0	2	2	2	0	1	1	0	0	0	0	0	0	0	0	0	2	2	2	0	1	1	0	0	0	0	0	0	0	0
A6NDG6	A6NDG6	2	2	2	Phosphoglycolate phosphatase	PGP		1	2	2	2	0	0	0	0	0	0	1	0	1	2	2	2	0	0	0	0	0	0	0	0	0	1	0	1	2	2	2	0	0	0	0	0	0	0	0	0	1	0
A6NEM2;P51610	A6NEM2;P51610	4;4	4;4	4;4	Host cell factor 1;HCF N-terminal chain 1;HCF N-terminal chain 2;HCF N-terminal chain 3;HCF N-terminal chain 4;HCF N-terminal chain 5;HCF N-terminal chain 6;HCF C-terminal chain 1;HCF C-terminal chain 2;HCF C-terminal chain 3;HCF C-terminal chain 4;HCF C-terminal chain 5;HCF C-terminal chain 6	HCFC1	;	2	4	4	4	0	0	0	0	0	0	0	0	0	4	4	1	1	0	1	0	0	0	0	0	0	0	0	0	4	4	1	1	0	1	0	0	0	0	0	0	0	0
K7EIN1;K7ESN4;K7EIJ0;K7EIK1;K7ENL2;A6NG10;K7EMC9;Q969T9	K7EIN1;K7ESN4;K7EIJ0;K7EIK1;K7ENL2;A6NG10;K7EMC9;Q969T9	1;1;1;1;1;1;1;1	1;1;1;1;1;1;1;1	1;1;1;1;1;1;1;1	WW domain-binding protein 2	WBP2	;;;;;;;	8	1	1	1	0	0	0	1	1	0	0	0	0	1	0	0	0	1	0	0	0	0	1	1	0	0	0	0	1	0	0	0	1	0	0	0	0	1	1	0	0	0
H3BU16;A6NGP5;Q9H910;H3BMT0;H3BTV5;H3BMV3	H3BU16;A6NGP5;Q9H910;H3BMT0;H3BTV5;H3BMV3	3;3;3;2;2;2	3;3;3;2;2;2	3;3;3;2;2;2	Hematological and neurological expressed 1-like protein	HN1L	;;;;;	6	3	3	3	0	0	1	1	2	2	0	0	0	2	2	2	2	2	1	0	0	1	1	2	2	0	0	0	2	2	2	2	2	1	0	0	1	1	2	2	0	0
B5MC82;P30046;A6NHG4	B5MC82;P30046;A6NHG4	1;1;1	1;1;1	1;1;1	D-dopachrome decarboxylase;D-dopachrome decarboxylase-like protein	DDT;DDTL	;;	3	1	1	1	0	0	0	0	0	0	0	0	0	1	0	0	0	0	0	0	0	0	0	0	0	0	0	0	1	0	0	0	0	0	0	0	0	0	0	0	0	0
A6NIR2;X6R7Y7;Q9Y547	A6NIR2;X6R7Y7;Q9Y547	1;1;1	1;1;1	1;1;1	Intraflagellar transport protein 25 homolog	HSPB11	;;	3	1	1	1	0	0	0	0	0	0	0	0	0	1	1	0	0	0	0	0	0	0	0	0	0	0	0	0	1	1	0	0	0	0	0	0	0	0	0	0	0	0
A6NKB8;Q9H4A4;A0A087WUS4;A0A087WU27;C9JMZ3	A6NKB8;Q9H4A4	4;4;1;1;1	4;4;1;1;1	4;4;1;1;1	Aminopeptidase B	RNPEP	;	5	4	4	4	0	0	0	1	1	1	1	0	0	4	4	2	0	0	0	0	0	0	1	1	1	1	0	0	4	4	2	0	0	0	0	0	0	1	1	1	1	0
E9PJK1;E9PRJ8;H0YDL9;H0YDJ9;E9PIF1;A6NMH8;P60033	E9PJK1;E9PRJ8;H0YDL9;H0YDJ9;E9PIF1;A6NMH8;P60033	1;1;1;1;1;1;1	1;1;1;1;1;1;1	1;1;1;1;1;1;1	Tetraspanin;CD81 antigen	CD81	;;;;;;	7	1	1	1	0	0	0	0	0	0	0	0	0	0	1	0	0	0	0	0	0	0	0	0	0	0	0	0	0	1	0	0	0	0	0	0	0	0	0	0	0	0
A6PVN5;Q15257;F6WIT2;A6PVN6;Q5T949;Q5T948;A6PVN9;Q68CR8;A6PVN8;C9IZ76;B7ZBQ0;A6PVN7;B7ZBP9;B7ZBP7;B4DDQ6;H0Y6E5	A6PVN5;Q15257;F6WIT2;A6PVN6;Q5T949;Q5T948;A6PVN9;Q68CR8;A6PVN8;C9IZ76	6;6;5;4;4;4;4;3;3;3;2;2;1;1;1;1	6;6;5;4;4;4;4;3;3;3;2;2;1;1;1;1	6;6;5;4;4;4;4;3;3;3;2;2;1;1;1;1	Serine/threonine-protein phosphatase 2A activator	PPP2R4;DKFZp781M17165	;;;;;;;;;	16	6	6	6	1	1	1	2	1	2	1	1	1	6	6	3	1	1	1	1	1	1	2	1	2	1	1	1	6	6	3	1	1	1	1	1	1	2	1	2	1	1
A6XND1;A6XND0;P17936;B3KWK7;H0Y5K2;H0Y485;C9JMX4	A6XND1;A6XND0;P17936;B3KWK7;H0Y5K2;H0Y485	7;7;7;6;5;4;3	7;7;7;6;5;4;3	7;7;7;6;5;4;3	Insulin-like growth factor-binding protein 3	IGFBP3	;;;;;	7	7	7	7	0	2	2	4	4	3	4	5	4	3	2	3	2	2	1	0	2	2	4	4	3	4	5	4	3	2	3	2	2	1	0	2	2	4	4	3	4	5
A8K878;P55145;H7C2D6	A8K878;P55145	6;6;2	6;6;2	6;6;2	Mesencephalic astrocyte-derived neurotrophic factor	MANF	;	3	6	6	6	1	1	0	3	3	3	1	1	1	5	5	4	4	3	4	1	1	0	3	3	3	1	1	1	5	5	4	4	3	4	1	1	0	3	3	3	1	1
A8MU39;H0YDU8;P53041	A8MU39;H0YDU8;P53041	2;2;2	2;2;2	2;2;2	Serine/threonine-protein phosphatase;Serine/threonine-protein phosphatase 5	PPP5C	;;	3	2	2	2	0	0	0	0	0	0	0	0	0	2	2	1	1	1	0	0	0	0	0	0	0	0	0	0	2	2	1	1	1	0	0	0	0	0	0	0	0	0
A8MU58;F8W950;Q13155	A8MU58;F8W950;Q13155	1;1;1	1;1;1	1;1;1	Aminoacyl tRNA synthase complex-interacting multifunctional protein 2	AIMP2	;;	3	1	1	1	0	0	0	1	1	0	0	0	0	1	1	1	0	0	1	0	0	0	1	1	0	0	0	0	1	1	1	0	0	1	0	0	0	1	1	0	0	0
B5MCT7;A8MX49;P49593;C9J2F3	B5MCT7;A8MX49;P49593;C9J2F3	3;3;3;2	3;3;3;2	3;3;3;2	Protein phosphatase 1F	PPM1F	;;;	4	3	3	3	0	0	0	1	0	0	0	0	0	3	2	1	0	0	0	0	0	0	1	0	0	0	0	0	3	2	1	0	0	0	0	0	0	1	0	0	0	0
M0QXG5;M0R088;E9PCT1;A9Z1X7;Q8IYB3	M0QXG5;M0R088;E9PCT1;A9Z1X7;Q8IYB3	1;1;1;1;1	1;1;1;1;1	1;1;1;1;1	Serine/arginine repetitive matrix protein 1	SRRM1	;;;;	5	1	1	1	0	1	0	0	0	0	0	0	0	1	1	0	0	0	0	0	1	0	0	0	0	0	0	0	1	1	0	0	0	0	0	1	0	0	0	0	0	0
V9GZ68;V9GYF4;B0QY02;Q6UW50;B0QY01;O60784	V9GZ68;V9GYF4;B0QY02;Q6UW50;B0QY01;O60784	1;1;1;1;1;1	1;1;1;1;1;1	1;1;1;1;1;1	Target of Myb protein 1	TOM1	;;;;;	6	1	1	1	0	0	0	0	0	0	0	0	0	1	1	0	0	0	0	0	0	0	0	0	0	0	0	0	1	1	0	0	0	0	0	0	0	0	0	0	0	0
H3BPC4;H3BQQ9;B0QYN7;P63279	H3BPC4;H3BQQ9;B0QYN7;P63279	4;4;4;4	4;4;4;4	4;4;4;4	SUMO-conjugating enzyme UBC9	UBE2I	;;;	4	4	4	4	1	0	1	1	1	1	0	0	1	3	4	3	1	1	2	1	0	1	1	1	1	0	0	1	3	4	3	1	1	2	1	0	1	1	1	1	0	0
B0YIW6;P48444;Q6P1Q5	B0YIW6;P48444	9;9;3	9;9;3	9;9;3	Coatomer subunit delta	ARCN1	;	3	9	9	9	0	0	0	2	4	4	0	0	0	9	9	6	3	3	1	0	0	0	2	4	4	0	0	0	9	9	6	3	3	1	0	0	0	2	4	4	0	0
B1AHC9;P12956	B1AHC9;P12956	4;4	4;4	4;4	X-ray repair cross-complementing protein 6	XRCC6	;	2	4	4	4	0	0	0	1	1	1	0	0	0	3	3	3	0	1	0	0	0	0	1	1	1	0	0	0	3	3	3	0	1	0	0	0	0	1	1	1	0	0
B1AHL2;B1AHM7;B1AHM9;B1AHN3;H7C1M6;B1AHM6;B1AHM8	B1AHL2	10;3;3;2;2;1;1	2;0;0;0;0;0;0	2;0;0;0;0;0;0	Fibulin-1	FBLN1		7	10	2	2	3	4	4	5	4	4	5	4	4	9	9	7	2	1	0	1	1	1	1	1	1	1	1	1	2	2	1	0	0	0	1	1	1	1	1	1	1	1
B1AJQ6;Q86Y82	B1AJQ6;Q86Y82	3;3	3;3	3;3	Syntaxin-12	STX12	;	2	3	3	3	0	0	0	1	2	0	0	0	0	3	3	3	0	0	0	0	0	0	1	2	0	0	0	0	3	3	3	0	0	0	0	0	0	1	2	0	0	0
B1AJY6;B1AJY5;B1AJY7;O75832	B1AJY6;B1AJY5;B1AJY7;O75832	1;1;1;1	1;1;1;1	1;1;1;1	26S proteasome non-ATPase regulatory subunit 10	PSMD10	;;;	4	1	1	1	0	0	0	0	0	0	0	0	0	1	0	0	0	0	0	0	0	0	0	0	0	0	0	0	1	0	0	0	0	0	0	0	0	0	0	0	0	0
B1AK87;B1AK88	B1AK87;B1AK88	10;10	10;10	2;2		CAPZB	;	2	10	10	2	3	2	2	5	6	6	1	1	1	8	8	6	4	4	4	3	2	2	5	6	6	1	1	1	8	8	6	4	4	4	0	0	0	1	2	1	0	0
B1AKD8;Q5TZA2	B1AKD8;Q5TZA2	2;2	2;2	2;2	Rootletin	CROCC	;	2	2	2	2	0	2	1	0	1	1	2	1	1	1	1	1	1	1	1	0	2	1	0	1	1	2	1	1	1	1	1	1	1	1	0	2	1	0	1	1	2	1
B1ALD9	B1ALD9	43	43	4		POSTN		1	43	43	4	29	37	36	37	32	32	41	40	40	34	34	30	1	1	0	29	37	36	37	32	32	41	40	40	34	34	30	1	1	0	2	3	3	3	3	3	4	4
B1AMW1;P19256;H0YDI1	B1AMW1;P19256;H0YDI1	2;2;1	2;2;1	2;2;1	Lymphocyte function-associated antigen 3	CD58	;;	3	2	2	2	0	0	0	0	0	0	0	0	0	0	0	0	1	2	0	0	0	0	0	0	0	0	0	0	0	0	0	1	2	0	0	0	0	0	0	0	0	0
B1ANR0;Q13310	B1ANR0;Q13310	5;5	1;1	0;0	Polyadenylate-binding protein;Polyadenylate-binding protein 4	PABPC4	;	2	5	1	0	1	1	1	1	1	1	1	1	1	5	5	3	1	1	1	0	0	0	0	0	0	0	0	0	1	1	0	0	0	0	0	0	0	0	0	0	0	0
H3BLV0;B1AP13;H7BY55;P08174;B1AP15	H3BLV0;B1AP13;H7BY55;P08174;B1AP15	3;3;3;3;2	3;3;3;3;2	3;3;3;3;2	Complement decay-accelerating factor	CD55	;;;;	5	3	3	3	0	0	0	2	2	2	0	0	1	1	1	0	2	0	1	0	0	0	2	2	2	0	0	1	1	1	0	2	0	1	0	0	0	2	2	2	0	0
G3V555;G3V575;G3V576;G3V4W0;B4DY08;B2R5W2;G3V4C1;G3V2Q1;P07910;G3V5X6;G3V3K6;G3V251;B4DSU6;G3V4M8;G3V2H6;A0A0G2JPF8;A0A0G2JNQ3;P0DMR1;O60812;B7ZW38;B2RXH8;E5RG71;G3V5V7;G3V2D6;B3KT61;Q86SE5	G3V555;G3V575;G3V576;G3V4W0;B4DY08;B2R5W2;G3V4C1;G3V2Q1;P07910;G3V5X6;G3V3K6;G3V251;B4DSU6;G3V4M8;G3V2H6	6;6;6;6;6;6;6;6;6;5;5;5;5;4;3;2;2;2;2;2;2;1;1;1;1;1	6;6;6;6;6;6;6;6;6;5;5;5;5;4;3;2;2;2;2;2;2;1;1;1;1;1	6;6;6;6;6;6;6;6;6;5;5;5;5;4;3;2;2;2;2;2;2;1;1;1;1;1	Heterogeneous nuclear ribonucleoproteins C1/C2	HNRNPC	;;;;;;;;;;;;;;	26	6	6	6	1	2	1	2	2	2	1	2	2	6	6	5	3	3	1	1	2	1	2	2	2	1	2	2	6	6	5	3	3	1	1	2	1	2	2	2	1	2
M0R286;M0QYM8;M0R054;M0QX65;M0QZS6;B3KNJ4;Q9UBE0	M0R286;M0QYM8;M0R054;M0QX65;M0QZS6;B3KNJ4;Q9UBE0	1;1;1;1;1;1;1	1;1;1;1;1;1;1	1;1;1;1;1;1;1	SUMO-activating enzyme subunit 1;SUMO-activating enzyme subunit 1, N-terminally processed	SAE1	;;;;;;	7	1	1	1	0	0	0	0	0	1	0	0	0	1	0	1	1	1	0	0	0	0	0	0	1	0	0	0	1	0	1	1	1	0	0	0	0	0	0	1	0	0
K7ENH2;B3KQ25;K7ESG5;K9J957;P61289;K7EMD0;K7EPX6;K7EKR3;A0A087WTV2	K7ENH2;B3KQ25;K7ESG5;K9J957;P61289;K7EMD0;K7EPX6;K7EKR3;A0A087WTV2	2;2;2;2;2;1;1;1;1	2;2;2;2;2;1;1;1;1	2;2;2;2;2;1;1;1;1	Proteasome activator complex subunit 3	PSME3	;;;;;;;;	9	2	2	2	0	0	0	1	1	0	0	0	0	2	2	1	1	1	0	0	0	0	1	1	0	0	0	0	2	2	1	1	1	0	0	0	0	1	1	0	0	0
B3KUB4;O43570	B3KUB4;O43570	2;2	2;2	2;2	Carbonic anhydrase 12	CA12	;	2	2	2	2	2	2	2	1	0	1	1	1	1	0	0	0	0	0	0	2	2	2	1	0	1	1	1	1	0	0	0	0	0	0	2	2	2	1	0	1	1	1
B3KW70;F5GYX4;H0YG03;Q13361;F5H7Z2;F5H2W4;F5H413	B3KW70;F5GYX4;H0YG03;Q13361	7;7;7;7;3;3;2	7;7;7;7;3;3;2	1;1;1;1;1;1;0	Microfibrillar-associated protein 5	MFAP5	;;;	7	7	7	1	3	4	2	6	7	7	7	7	7	1	1	1	1	2	2	3	4	2	6	7	7	7	7	7	1	1	1	1	2	2	1	0	0	1	1	1	1	1
B4DDD8;P12081;B4E1C5;B3KWE1;E7ETE2;B4DQ67;P49590;D6RF05	B4DDD8;P12081;B4E1C5;B3KWE1;E7ETE2	11;11;10;10;8;2;2;1	11;11;10;10;8;2;2;1	11;11;10;10;8;2;2;1	Histidine--tRNA ligase, cytoplasmic	HARS	;;;;	8	11	11	11	1	1	0	3	3	2	3	2	1	10	9	7	6	6	2	1	1	0	3	3	2	3	2	1	10	9	7	6	6	2	1	1	0	3	3	2	3	2
K7EMV3;B4DEB1;K7EK07;K7ES00;Q71DI3;Q16695;P84243;P68431;K7EP01;Q5TEC6;Q6NXT2	K7EMV3;B4DEB1;K7EK07;K7ES00;Q71DI3;Q16695;P84243;P68431;K7EP01;Q5TEC6;Q6NXT2	2;2;2;2;2;2;2;2;1;1;1	2;2;2;2;2;2;2;2;1;1;1	2;2;2;2;2;2;2;2;1;1;1	Histone H3;Histone H3.2;Histone H3.1t;Histone H3.3;Histone H3.1;Histone H3.3C	H3F3B;H3F3A;HIST2H3A;HIST3H3;HIST1H3A;HIST2H3PS2;H3F3C	;;;;;;;;;;	11	2	2	2	0	0	0	0	1	1	0	0	0	1	1	1	2	1	0	0	0	0	0	1	1	0	0	0	1	1	1	2	1	0	0	0	0	0	1	1	0	0
B4DEY6;Q9NZU5	B4DEY6;Q9NZU5	1;1	1;1	1;1	LIM and cysteine-rich domains protein 1	LMCD1	;	2	1	1	1	0	0	0	1	0	0	1	1	0	1	1	0	0	0	0	0	0	0	1	0	0	1	1	0	1	1	0	0	0	0	0	0	0	1	0	0	1	1
H0YM03;H0YKU5;B4DIH5;P61201	H0YM03;H0YKU5;B4DIH5;P61201	1;1;1;1	1;1;1;1	1;1;1;1	COP9 signalosome complex subunit 2	COPS2	;;;	4	1	1	1	0	0	0	0	0	0	0	0	0	1	1	0	0	0	0	0	0	0	0	0	0	0	0	0	1	1	0	0	0	0	0	0	0	0	0	0	0	0
B4DKY1;P49589;C9JLN0;E9PRS8;E9PLP0	B4DKY1;P49589	7;7;1;1;1	7;7;1;1;1	7;7;1;1;1	Cysteine--tRNA ligase, cytoplasmic	CARS	;	5	7	7	7	1	1	1	2	3	1	2	2	1	7	6	3	4	3	2	1	1	1	2	3	1	2	2	1	7	6	3	4	3	2	1	1	1	2	3	1	2	2
B4DLN1;P52815	B4DLN1;P52815	2;2	2;2	2;2	39S ribosomal protein L12, mitochondrial	MRPL12	;	2	2	2	2	0	0	0	2	2	2	0	0	0	2	2	2	1	1	1	0	0	0	2	2	2	0	0	0	2	2	2	1	1	1	0	0	0	2	2	2	0	0
B4DPQ0;P00736;F5H2D0;F5H1V0;F5H6Y3;F5H3N3;F5H1N6;F5GWL0;F5H3A3;H0YFL7;Q9NZP8	B4DPQ0;P00736;F5H2D0	34;33;31;7;7;6;1;1;1;1;1	34;33;31;7;7;6;1;1;1;1;1	34;33;31;7;7;6;1;1;1;1;1	Complement C1r subcomponent;Complement C1r subcomponent heavy chain;Complement C1r subcomponent light chain	C1R	;;	11	34	34	34	27	26	23	26	25	25	26	26	28	29	29	24	19	14	13	27	26	23	26	25	25	26	26	28	29	29	24	19	14	13	27	26	23	26	25	25	26	26
B4DQI4;F8W9U3;Q96IU4	B4DQI4;F8W9U3;Q96IU4	1;1;1	1;1;1	1;1;1	Alpha/beta hydrolase domain-containing protein 14B	ABHD14B	;;	3	1	1	1	0	0	0	0	0	1	0	0	0	1	1	0	1	1	1	0	0	0	0	0	1	0	0	0	1	1	0	1	1	1	0	0	0	0	0	1	0	0
B4DUC8;Q13126;J3QSB7;F2Z2F3;F8WES2;J3KRN1	B4DUC8;Q13126;J3QSB7	8;8;7;3;1;1	8;8;7;3;1;1	8;8;7;3;1;1	S-methyl-5-thioadenosine phosphorylase;Purine nucleoside phosphorylase	MTAP	;;	6	8	8	8	1	1	0	2	2	2	1	0	1	7	8	6	2	1	1	1	1	0	2	2	2	1	0	1	7	8	6	2	1	1	1	1	0	2	2	2	1	0
B4DUR8;P49368;Q5SZX6;E9PRC8;E9PQ35;Q5SZX9;Q5SZW8;E9PM09	B4DUR8;P49368	14;14;5;4;2;2;2;1	14;14;5;4;2;2;2;1	14;14;5;4;2;2;2;1	T-complex protein 1 subunit gamma	CCT3	;	8	14	14	14	0	1	0	3	3	3	2	2	1	12	9	6	7	8	4	0	1	0	3	3	3	2	2	1	12	9	6	7	8	4	0	1	0	3	3	3	2	2
M0R1V7;J3QS39;Q49A90;J3QTR3;F5H6Q2;F5GYU3;F5H2Z3;F5H265;B4DV12;F5H388;F5H747;F5GXK7;J3QKN0;Q5PY61;Q96C32;P62987;P62979;P0CG47;P0CG48;J3QSA3;F5GZ39;M0R1M6;M0R2S1	M0R1V7;J3QS39;Q49A90;J3QTR3;F5H6Q2;F5GYU3;F5H2Z3;F5H265;B4DV12;F5H388;F5H747;F5GXK7;J3QKN0;Q5PY61;Q96C32;P62987;P62979;P0CG47;P0CG48;J3QSA3;F5GZ39;M0R1M6;M0R2S1	2;2;2;2;2;2;2;2;2;2;2;2;2;2;2;2;2;2;2;1;1;1;1	2;2;2;2;2;2;2;2;2;2;2;2;2;2;2;2;2;2;2;1;1;1;1	2;2;2;2;2;2;2;2;2;2;2;2;2;2;2;2;2;2;2;1;1;1;1	Ubiquitin-60S ribosomal protein L40;Ubiquitin;60S ribosomal protein L40;Ubiquitin-40S ribosomal protein S27a;Ubiquitin;40S ribosomal protein S27a;Polyubiquitin-B;Ubiquitin;Polyubiquitin-C;Ubiquitin	UBA52;UBB;RPS27A;UBC	;;;;;;;;;;;;;;;;;;;;;;	23	2	2	2	0	0	0	0	0	0	0	0	0	2	2	1	2	1	1	0	0	0	0	0	0	0	0	0	2	2	1	2	1	1	0	0	0	0	0	0	0	0
B4DWR3;P61758	B4DWR3;P61758	6;6	6;6	6;6	Prefoldin subunit 3	VBP1	;	2	6	6	6	0	0	0	0	1	0	0	0	0	6	5	2	0	0	0	0	0	0	0	1	0	0	0	0	6	5	2	0	0	0	0	0	0	0	1	0	0	0
B4DY09;Q12905;X6R6Z1;A0A0A0MRL0	B4DY09;Q12905	8;8;2;1	8;8;2;1	8;8;2;1	Interleukin enhancer-binding factor 2	ILF2	;	4	8	8	8	1	0	0	1	2	2	2	1	0	8	8	6	3	3	4	1	0	0	1	2	2	2	1	0	8	8	6	3	3	4	1	0	0	1	2	2	2	1
B4E1Z4;P00751;E7ETN3;A0A0G2JH38;H7C5H1;H7C526;C9JRT3	B4E1Z4;P00751;E7ETN3;A0A0G2JH38	9;9;8;6;3;1;1	9;9;8;6;3;1;1	9;9;8;6;3;1;1	Complement factor B;Complement factor B Ba fragment;Complement factor B Bb fragment	CFB	;;;	7	9	9	9	1	2	3	5	4	4	7	2	3	1	1	2	1	1	1	1	2	3	5	4	4	7	2	3	1	1	2	1	1	1	1	2	3	5	4	4	7	2
B4E227;E9PIN3;Q9UBU9	B4E227;E9PIN3;Q9UBU9	1;1;1	1;1;1	1;1;1	Nuclear RNA export factor 1	NXF1	;;	3	1	1	1	0	0	0	0	0	0	0	0	0	0	0	0	1	1	0	0	0	0	0	0	0	0	0	0	0	0	0	1	1	0	0	0	0	0	0	0	0	0
F8WE86;B5MBX2;P20062	F8WE86;B5MBX2;P20062	2;2;2	2;2;2	2;2;2	Transcobalamin-2	TCN2	;;	3	2	2	2	0	0	0	0	0	0	0	0	0	1	2	0	0	0	0	0	0	0	0	0	0	0	0	0	1	2	0	0	0	0	0	0	0	0	0	0	0	0
B5MBZ0;Q9HC35	B5MBZ0;Q9HC35	1;1	1;1	1;1	Echinoderm microtubule-associated protein-like 4	EML4	;	2	1	1	1	0	0	1	0	0	0	1	1	1	1	1	0	0	0	0	0	0	1	0	0	0	1	1	1	1	1	0	0	0	0	0	0	1	0	0	0	1	1
B5MCX3;Q15019;C9J2Q4;C9IY94;C9J938;C9JB25;H7C310;H7C2Y0;A0A1B0GXJ2;C9JFT1;F8WB65;B5MD47;C9JZI2;C9IZU3;C9JQJ4	B5MCX3;Q15019;C9J2Q4;C9IY94;C9J938;C9JB25	5;5;4;3;3;3;2;2;1;1;1;1;1;1;1	5;5;4;3;3;3;2;2;1;1;1;1;1;1;1	5;5;4;3;3;3;2;2;1;1;1;1;1;1;1	Septin-2	2018-09-02	;;;;;	15	5	5	5	0	0	0	4	3	1	1	1	1	3	5	3	1	1	1	0	0	0	4	3	1	1	1	1	3	5	3	1	1	1	0	0	0	4	3	1	1	1
B5MCZ3;P05231;B5MC21;C9J5B0;B5MC14	B5MCZ3;P05231;B5MC21;C9J5B0;B5MC14	2;2;1;1;1	2;2;1;1;1	2;2;1;1;1	Interleukin-6	IL6	;;;;	5	2	2	2	0	0	0	0	1	0	1	1	1	0	0	0	0	0	0	0	0	0	0	1	0	1	1	1	0	0	0	0	0	0	0	0	0	0	1	0	1	1
K7ELA4;B5MD17;J3KS05;P83916;C9JWS9	K7ELA4;B5MD17;J3KS05;P83916;C9JWS9	2;2;2;2;1	1;1;1;1;1	1;1;1;1;1	Chromobox protein homolog 1	CBX1	;;;;	5	2	1	1	0	0	0	0	0	0	1	0	0	1	1	1	2	2	1	0	0	0	0	0	0	0	0	0	0	0	0	1	1	0	0	0	0	0	0	0	0	0
B5MD23;O75954	B5MD23;O75954	1;1	1;1	1;1	Tetraspanin;Tetraspanin-9	TSPAN9	;	2	1	1	1	0	0	0	0	0	0	0	0	0	1	0	0	0	0	0	0	0	0	0	0	0	0	0	0	1	0	0	0	0	0	0	0	0	0	0	0	0	0
B5MDF5;P62826;J3KQE5;F5H018;B4DV51;H0YFC6;A0A087X0W0	B5MDF5;P62826;J3KQE5;F5H018;B4DV51	8;8;7;6;4;3;1	8;8;7;6;4;3;1	8;8;7;6;4;3;1	GTP-binding nuclear protein Ran	RAN	;;;;	7	8	8	8	1	0	0	2	1	2	0	0	1	6	7	4	2	1	2	1	0	0	2	1	2	0	0	1	6	7	4	2	1	2	1	0	0	2	1	2	0	0
Q99613;B5ME19;H3BPE4	Q99613;B5ME19;H3BPE4	2;2;1	2;2;1	2;2;1	Eukaryotic translation initiation factor 3 subunit C;Eukaryotic translation initiation factor 3 subunit C-like protein	EIF3C;EIF3CL	;;	3	2	2	2	0	1	1	0	0	0	1	1	1	0	0	0	1	1	0	0	1	1	0	0	0	1	1	1	0	0	0	1	1	0	0	1	1	0	0	0	1	1
K7EN31;B7Z7F3;Q9H6Z4	K7EN31;B7Z7F3;Q9H6Z4	1;1;1	1;1;1	1;1;1	Ran-binding protein 3	RANBP3	;;	3	1	1	1	0	0	0	0	0	0	0	0	0	1	1	1	0	0	0	0	0	0	0	0	0	0	0	0	1	1	1	0	0	0	0	0	0	0	0	0	0	0
B7Z7P8;P62495;D6RCB3;D6RJE8;I3L492	B7Z7P8;P62495	3;3;1;1;1	3;3;1;1;1	3;3;1;1;1	Eukaryotic peptide chain release factor subunit 1	ETF1	;	5	3	3	3	1	1	0	1	2	2	0	0	0	3	3	3	2	2	1	1	1	0	1	2	2	0	0	0	3	3	3	2	2	1	1	1	0	1	2	2	0	0
B7Z8J4;P30419;K7EN42;K7EN82	B7Z8J4;P30419;K7EN42	3;3;2;1	3;3;2;1	3;3;2;1	Glycylpeptide N-tetradecanoyltransferase 1	NMT1	;;	4	3	3	3	0	0	0	0	0	0	0	0	0	1	1	0	1	2	1	0	0	0	0	0	0	0	0	0	1	1	0	1	2	1	0	0	0	0	0	0	0	0
B7ZBH1;P56537	B7ZBH1;P56537	2;2	2;2	2;2	Eukaryotic translation initiation factor 6	EIF6	;	2	2	2	2	0	0	0	2	1	1	0	0	0	1	2	1	0	1	1	0	0	0	2	1	1	0	0	0	1	2	1	0	1	1	0	0	0	2	1	1	0	0
B7ZKJ8;Q14624;H7C0L5	B7ZKJ8;Q14624;H7C0L5	2;2;1	2;2;1	1;1;1	Inter-alpha-trypsin inhibitor heavy chain H4;70 kDa inter-alpha-trypsin inhibitor heavy chain H4;35 kDa inter-alpha-trypsin inhibitor heavy chain H4	ITIH4	;;	3	2	2	1	1	1	1	1	1	1	1	1	1	1	1	1	2	2	1	1	1	1	1	1	1	1	1	1	1	1	1	2	2	1	0	0	0	0	0	0	0	0
Q5VT82;B7ZM79;Q9HC56	Q5VT82;B7ZM79;Q9HC56	2;2;2	2;2;2	2;2;2	Protocadherin-9	PCDH9	;;	3	2	2	2	0	0	0	0	1	2	0	0	0	2	2	1	0	0	0	0	0	0	0	1	2	0	0	0	2	2	1	0	0	0	0	0	0	0	1	2	0	0
B8ZZF0;C9JIR6;O75688;E9PKB5;P35813	B8ZZF0;C9JIR6;O75688;E9PKB5;P35813	2;2;2;1;1	2;2;2;1;1	2;2;2;1;1	Protein phosphatase 1B;Protein phosphatase 1A	PPM1B;PPM1A	;;;;	5	2	2	2	0	0	1	0	1	0	0	0	1	2	1	1	0	1	1	0	0	1	0	1	0	0	0	1	2	1	1	0	1	1	0	0	1	0	1	0	0	0
B8ZZF8;Q9Y4Y9	B8ZZF8;Q9Y4Y9	1;1	1;1	1;1	U6 snRNA-associated Sm-like protein LSm5	LSM5	;	2	1	1	1	0	0	0	0	0	0	0	0	0	1	1	0	0	0	1	0	0	0	0	0	0	0	0	0	1	1	0	0	0	1	0	0	0	0	0	0	0	0
B8ZZN6;P63165;B8ZZ67;B8ZZJ0;B9A032	B8ZZN6;P63165;B8ZZ67	3;3;2;1;1	3;3;2;1;1	3;3;2;1;1	Small ubiquitin-related modifier 1	SUMO1	;;	5	3	3	3	0	0	0	1	2	2	0	0	0	2	1	2	2	1	1	0	0	0	1	2	2	0	0	0	2	1	2	2	1	1	0	0	0	1	2	2	0	0
B8ZZQ6;P06454;B8ZZA1;B8ZZW7;H7C2N1	B8ZZQ6;P06454;B8ZZA1;B8ZZW7;H7C2N1	2;2;1;1;1	2;2;1;1;1	2;2;1;1;1	Prothymosin alpha;Prothymosin alpha, N-terminally processed;Thymosin alpha-1	PTMA	;;;;	5	2	2	2	0	0	0	0	0	0	0	0	0	1	1	0	1	1	1	0	0	0	0	0	0	0	0	0	1	1	0	1	1	1	0	0	0	0	0	0	0	0
B8ZZZ7;Q9NUQ6	B8ZZZ7;Q9NUQ6	1;1	1;1	1;1	SPATS2-like protein	SPATS2L	;	2	1	1	1	0	0	0	0	0	0	0	0	0	0	0	0	1	0	0	0	0	0	0	0	0	0	0	0	0	0	0	1	0	0	0	0	0	0	0	0	0	0
B9A025;P58215;E7END4;H7C248;C9J5M1;B8ZZT6	B9A025;P58215;E7END4	3;3;2;1;1;1	3;3;2;1;1;1	3;3;2;1;1;1	Lysyl oxidase homolog 3	LOXL3	;;	6	3	3	3	3	2	1	1	2	1	1	0	1	0	1	1	0	0	0	3	2	1	1	2	1	1	0	1	0	1	1	0	0	0	3	2	1	1	2	1	1	0
C9IYL4;P29083	C9IYL4;P29083	1;1	1;1	1;1	General transcription factor IIE subunit 1	GTF2E1	;	2	1	1	1	0	0	0	0	0	0	0	0	0	1	1	0	0	0	0	0	0	0	0	0	0	0	0	0	1	1	0	0	0	0	0	0	0	0	0	0	0	0
C9IZS4;C9JQ02;C9JV99;C9J673;C9JKM9;O14980;C9JF49;C9IYM2;H7BZC5;F8WF71	C9IZS4;C9JQ02;C9JV99;C9J673;C9JKM9;O14980;C9JF49;C9IYM2;H7BZC5;F8WF71	2;2;2;2;2;2;1;1;1;1	2;2;2;2;2;2;1;1;1;1	2;2;2;2;2;2;1;1;1;1	Exportin-1	XPO1	;;;;;;;;;	10	2	2	2	0	0	0	0	0	0	0	0	0	2	2	0	0	0	0	0	0	0	0	0	0	0	0	0	2	2	0	0	0	0	0	0	0	0	0	0	0	0
C9J712;C9J0J7;C9JQ45;G5E9Q6;P35080	C9J712;C9J0J7;C9JQ45;G5E9Q6;P35080	1;1;1;1;1	1;1;1;1;1	1;1;1;1;1	Profilin;Profilin-2	PFN2	;;;;	5	1	1	1	1	0	0	1	1	1	0	0	0	1	1	1	1	1	0	1	0	0	1	1	1	0	0	0	1	1	1	1	1	0	1	0	0	1	1	1	0	0
C9J0K6;P30626;B4DHQ6	C9J0K6;P30626;B4DHQ6	4;4;2	4;4;2	4;4;2	Sorcin	SRI	;;	3	4	4	4	0	0	0	3	1	2	0	0	1	4	4	4	0	0	0	0	0	0	3	1	2	0	0	1	4	4	4	0	0	0	0	0	0	3	1	2	0	0
D6RCQ0;H0YAL7;D6RBD7;C9J1V9;O43324	D6RCQ0;H0YAL7;D6RBD7;C9J1V9;O43324	1;1;1;1;1	1;1;1;1;1	1;1;1;1;1	Eukaryotic translation elongation factor 1 epsilon-1	EEF1E1;EEF1E1-BLOC1S5	;;;;	5	1	1	1	0	0	0	1	0	0	0	0	0	0	0	0	1	1	1	0	0	0	1	0	0	0	0	0	0	0	0	1	1	1	0	0	0	1	0	0	0	0
C9J361;P36639	C9J361;P36639	1;1	1;1	1;1	7,8-dihydro-8-oxoguanine triphosphatase	NUDT1	;	2	1	1	1	0	0	0	0	0	0	0	0	0	1	1	0	0	0	0	0	0	0	0	0	0	0	0	0	1	1	0	0	0	0	0	0	0	0	0	0	0	0
C9JRH2;C9JMJ4;C9J3R0;C9JQZ4;C9JW69;P18754	C9JRH2;C9JMJ4;C9J3R0;C9JQZ4;C9JW69;P18754	1;1;1;1;1;1	1;1;1;1;1;1	1;1;1;1;1;1	Regulator of chromosome condensation	RCC1	;;;;;	6	1	1	1	0	0	0	0	0	0	0	0	0	1	1	0	0	0	0	0	0	0	0	0	0	0	0	0	1	1	0	0	0	0	0	0	0	0	0	0	0	0
C9J4I9	C9J4I9	8	1	1		PXDN		1	8	1	1	2	3	3	5	3	3	2	1	0	5	6	4	0	1	2	0	0	0	0	0	0	0	0	0	1	1	0	0	0	0	0	0	0	0	0	0	0	0
C9JL30;J3KQJ1;C9J660;Q8NBJ7;E9PG02;E9PBT8;H7C3B2;F8WA42;F8WEX5;J3QT17;A8MXB9;F8WEV7;F8WES7	C9JL30;J3KQJ1;C9J660;Q8NBJ7;E9PG02;E9PBT8;H7C3B2;F8WA42;F8WEX5;J3QT17;A8MXB9	4;4;4;4;3;3;3;3;2;2;2;1;1	4;4;4;4;3;3;3;3;2;2;2;1;1	4;4;4;4;3;3;3;3;2;2;2;1;1	Sulfatase-modifying factor 2	SUMF2	;;;;;;;;;;	13	4	4	4	0	0	0	2	2	2	0	0	0	4	3	1	2	2	1	0	0	0	2	2	2	0	0	0	4	3	1	2	2	1	0	0	0	2	2	2	0	0
F8WEQ6;C9JPE8;C9JYR1;H7C3P7;C9J6B1;C9JQB3;P11234;P11233	F8WEQ6;C9JPE8;C9JYR1;H7C3P7;C9J6B1;C9JQB3;P11234;P11233	1;1;1;1;1;1;1;1	1;1;1;1;1;1;1;1	1;1;1;1;1;1;1;1	Ras-related protein Ral-B;Ras-related protein Ral-A	RALB;RALA	;;;;;;;	8	1	1	1	0	0	0	1	0	0	0	0	0	1	1	0	1	1	1	0	0	0	1	0	0	0	0	0	1	1	0	1	1	1	0	0	0	1	0	0	0	0
C9J6P4;Q7Z2W4	C9J6P4;Q7Z2W4	2;2	2;2	2;2	Zinc finger CCCH-type antiviral protein 1	ZC3HAV1	;	2	2	2	2	0	0	0	0	0	0	0	0	0	1	1	1	1	1	0	0	0	0	0	0	0	0	0	0	1	1	1	1	1	0	0	0	0	0	0	0	0	0
C9JBI3;P78330	C9JBI3;P78330	4;4	4;4	4;4	Phosphoserine phosphatase	PSPH	;	2	4	4	4	1	1	1	2	2	1	0	1	0	4	3	2	0	0	0	1	1	1	2	2	1	0	1	0	4	3	2	0	0	0	1	1	1	2	2	1	0	1
C9JD84;C9JDW2;H7C2H7;H7BZ76	C9JD84	31;6;5;2	2;0;0;0	2;0;0;0		LTBP1		4	31	2	2	14	16	15	13	17	16	8	13	12	26	25	16	0	0	0	0	0	0	0	0	0	0	0	0	2	2	1	0	0	0	0	0	0	0	0	0	0	0
C9JF17;P05090	C9JF17;P05090	1;1	1;1	1;1	Apolipoprotein D	APOD	;	2	1	1	1	0	0	0	0	1	0	0	0	0	1	1	0	0	0	0	0	0	0	0	1	0	0	0	0	1	1	0	0	0	0	0	0	0	0	1	0	0	0
C9JIF9;P13798;H7C393;H7C1U0;C9JLK2;F8WEH5	C9JIF9;P13798;H7C393;H7C1U0;C9JLK2	8;8;6;5;4;1	8;8;6;5;4;1	8;8;6;5;4;1	Acylamino-acid-releasing enzyme	APEH	;;;;	6	8	8	8	1	1	1	4	5	4	1	1	1	7	7	3	6	7	1	1	1	1	4	5	4	1	1	1	7	7	3	6	7	1	1	1	1	4	5	4	1	1
C9JLD7;G5E9G6;F8W9P3;C9JLJ5;C9JSX9;Q14669	C9JLD7;G5E9G6;F8W9P3;C9JLJ5;C9JSX9;Q14669	2;2;1;1;1;1	2;2;1;1;1;1	2;2;1;1;1;1	E3 ubiquitin-protein ligase TRIP12	TRIP12	;;;;;	6	2	2	2	0	0	0	0	0	0	0	0	0	0	0	0	2	2	1	0	0	0	0	0	0	0	0	0	0	0	0	2	2	1	0	0	0	0	0	0	0	0
F8WB86;Q6PJ80;C9JLR4;Q92575	F8WB86;Q6PJ80;C9JLR4;Q92575	1;1;1;1	1;1;1;1	1;1;1;1	UBX domain-containing protein 4	UBXN4	;;;	4	1	1	1	1	1	0	0	1	0	0	0	0	1	0	1	0	0	0	1	1	0	0	1	0	0	0	0	1	0	1	0	0	0	1	1	0	0	1	0	0	0
E9PLA2;C9JRM1;Q5JR06;Q5JR07;E9PN11;C9JNR4;E9PQH6;C9JX21;Q5JR08;Q5JR05;U3KQA9;U3KQV3;P61586;P08134	E9PLA2;C9JRM1;Q5JR06;Q5JR07;E9PN11;C9JNR4;E9PQH6;C9JX21;Q5JR08;Q5JR05;U3KQA9;U3KQV3;P61586;P08134	1;1;1;1;1;1;1;1;1;1;1;1;1;1	1;1;1;1;1;1;1;1;1;1;1;1;1;1	1;1;1;1;1;1;1;1;1;1;1;1;1;1	Transforming protein RhoA;Rho-related GTP-binding protein RhoC	RHOC;RHOA	;;;;;;;;;;;;;	14	1	1	1	0	0	0	0	1	0	0	0	0	1	1	1	0	0	0	0	0	0	0	1	0	0	0	0	1	1	1	0	0	0	0	0	0	0	1	0	0	0
C9JXB8;C9JNW5;P83731	C9JXB8;C9JNW5;P83731	1;1;1	1;1;1	1;1;1	60S ribosomal protein L24	RPL24	;;	3	1	1	1	0	0	0	0	0	0	0	0	0	1	1	0	0	0	0	0	0	0	0	0	0	0	0	0	1	1	0	0	0	0	0	0	0	0	0	0	0	0
C9JNZ1;C9JWG0;C9JVG3;C9JUW1;C9JQU9;C9JTZ5;F2Z3H1;C9J3M0;F2Z3P4;F8WC70	C9JNZ1;C9JWG0;C9JVG3;C9JUW1;C9JQU9;C9JTZ5	9;7;7;6;6;5;3;2;2;2	1;1;1;1;0;1;1;1;1;1	1;1;1;1;0;1;1;1;1;1		UGP2	;;;;;	10	9	1	1	2	3	3	5	5	5	3	3	1	8	9	8	1	1	1	0	0	0	0	0	0	0	0	0	1	1	1	0	0	0	0	0	0	0	0	0	0	0
C9JP16;O75718	C9JP16;O75718	1;1	1;1	1;1	Cartilage-associated protein	CRTAP	;	2	1	1	1	0	0	0	0	0	0	0	0	0	1	1	0	0	0	1	0	0	0	0	0	0	0	0	0	1	1	0	0	0	1	0	0	0	0	0	0	0	0
C9JQ41;H7C525;Q4VC31	C9JQ41;H7C525;Q4VC31	1;1;1	1;1;1	1;1;1	Coiled-coil domain-containing protein 58	CCDC58	;;	3	1	1	1	0	0	0	1	0	1	0	0	0	1	1	0	0	0	0	0	0	0	1	0	1	0	0	0	1	1	0	0	0	0	0	0	0	1	0	1	0	0
G5E9W8;C9JQ42;P46976;C9J8R8;C9J7C7	G5E9W8;C9JQ42;P46976	3;3;3;1;1	3;3;3;1;1	3;3;3;1;1	Glycogenin-1	GYG1	;;	5	3	3	3	0	0	0	2	1	1	0	0	0	2	3	0	1	2	0	0	0	0	2	1	1	0	0	0	2	3	0	1	2	0	0	0	0	2	1	1	0	0
H0YEL5;C9JQD4;O43447	H0YEL5;C9JQD4;O43447	1;1;1	1;1;1	1;1;1	Peptidyl-prolyl cis-trans isomerase;Peptidyl-prolyl cis-trans isomerase H	PPIH	;;	3	1	1	1	0	0	0	0	0	0	0	0	0	1	1	1	0	0	0	0	0	0	0	0	0	0	0	0	1	1	1	0	0	0	0	0	0	0	0	0	0	0
C9JUL4;Q9UDY4	C9JUL4;Q9UDY4	1;1	1;1	1;1	DnaJ homolog subfamily B member 4	DNAJB4	;	2	1	1	1	0	0	0	0	0	0	0	0	0	1	1	1	0	0	0	0	0	0	0	0	0	0	0	0	1	1	1	0	0	0	0	0	0	0	0	0	0	0
C9JVY5;Q9Y2D5	C9JVY5;Q9Y2D5	2;2	2;2	2;2	A-kinase anchor protein 2	AKAP2	;	2	2	2	2	0	0	0	1	0	0	0	0	0	2	2	0	0	0	0	0	0	0	1	0	0	0	0	0	2	2	0	0	0	0	0	0	0	1	0	0	0	0
C9K058;H7BZ14;Q9H2H8	C9K058;H7BZ14;Q9H2H8	1;1;1	1;1;1	1;1;1	Peptidyl-prolyl cis-trans isomerase;Peptidyl-prolyl cis-trans isomerase-like 3	PPIL3	;;	3	1	1	1	0	0	0	0	1	1	0	0	0	1	1	0	0	0	1	0	0	0	0	1	1	0	0	0	1	1	0	0	0	1	0	0	0	0	1	1	0	0
CON__ENSEMBL:ENSBTAP00000007350;CON__P01030	CON__ENSEMBL:ENSBTAP00000007350;CON__P01030	2;1	2;1	2;1			;	2	2	2	2	1	1	2	2	2	2	0	0	0	1	2	1	1	1	1	1	1	2	2	2	2	0	0	0	1	2	1	1	1	1	1	1	2	2	2	2	0	0
CON__ENSEMBL:ENSBTAP00000016046;A0A0U1RRA4	CON__ENSEMBL:ENSBTAP00000016046	15;1	15;1	8;0				2	15	15	8	12	12	13	10	9	9	13	13	11	9	9	9	4	5	2	12	12	13	10	9	9	13	13	11	9	9	9	4	5	2	7	7	8	5	5	5	8	8
CON__ENSEMBL:ENSBTAP00000024146;F8W7L3	CON__ENSEMBL:ENSBTAP00000024146	33;1	33;1	30;0				2	33	33	30	25	23	21	20	23	21	22	20	18	8	7	8	17	16	9	25	23	21	20	23	21	22	20	18	8	7	8	17	16	9	24	23	21	20	23	21	21	19
CON__P00735	CON__P00735	2	2	2				1	2	2	2	0	0	0	1	1	1	0	0	0	1	1	0	1	1	0	0	0	0	1	1	1	0	0	0	1	1	0	1	1	0	0	0	0	1	1	1	0	0
CON__P00761;A6XGL3;E9PRA0;J3KQC6;Q9BYE2	CON__P00761	7;1;1;1;1	7;1;1;1;1	6;0;0;0;0				5	7	7	6	6	6	6	6	6	5	6	6	6	5	4	5	6	7	6	6	6	6	6	6	5	6	6	6	5	4	5	6	7	6	6	6	6	6	6	5	6	6
CON__P00978	CON__P00978	7	7	7				1	7	7	7	5	5	5	5	3	3	5	5	5	6	6	4	5	3	3	5	5	5	5	3	3	5	5	5	6	6	4	5	3	3	5	5	5	5	3	3	5	5
CON__Q2KJ62;CON__P01044-1	CON__Q2KJ62;CON__P01044-1	10;10	10;10	3;3			;	2	10	10	3	5	5	5	7	5	5	4	4	4	9	8	6	6	6	5	5	5	5	7	5	5	4	4	4	9	8	6	6	6	5	2	1	1	1	1	1	0	1
CON__P01045-1	CON__P01045-1	10	3	3				1	10	3	3	5	5	5	7	5	5	5	4	4	8	9	6	5	6	5	2	1	1	1	1	1	1	1	1	1	2	2	0	1	1	2	1	1	1	1	1	1	1
CON__P01966;G3V1N2	CON__P01966	5;1	5;1	4;0				2	5	5	4	2	3	1	1	1	1	2	1	2	2	2	1	2	1	1	2	3	1	1	1	1	2	1	2	2	2	1	2	1	1	2	2	1	1	1	1	2	1
CON__P02533;CON__P08779;P02533;P08779;CON__A2A4G1;CON__Q9Z2K1;CON__Q3ZAW8;K7EPJ9;CON__Q04695;CON__Q9QWL7;CON__P08730-1;CON__P19012;CON__P02535-1;Q04695;P19012;K7ENV3;K7EMD9;F5GWP8;CON__Q14525;K7ERE3;CON__Q9UE12;CON__Q15323;CON__A2A5Y0;CON__ENSEMBL:ENSP00000377550;CON__Q92764;C4AM86;CON__Q14532;CON__Q6IFX2;CON__A2AB72;CON__Q497I4;CON__O76015;CON__O76013;CON__Q7Z3Y9;CON__O76014;CON__REFSEQ:XP_98663…	CON__P02533;CON__P08779;P02533;P08779;CON__A2A4G1;CON__Q9Z2K1;CON__Q3ZAW8;K7EPJ9;CON__Q04695;CON__Q9QWL7;CON__P08730-1;CON__P19012;CON__P02535-1;Q04695;P19012	4;4;4;4;3;3;3;2;2;2;2;2;2;2;2;1;1;1;1;1;1;1;1;1;1;1;1;1;1;1;1;1;1;1;1;1;1;1;1;1;1;1;1;1;1;1;1;1	1;1;1;1;0;1;1;0;0;0;0;0;0;0;0;1;0;0;0;0;0;0;0;0;0;0;0;0;0;0;0;0;0;0;0;0;0;0;0;0;0;0;0;0;0;0;0;0	1;1;1;1;0;1;1;0;0;0;0;0;0;0;0;1;0;0;0;0;0;0;0;0;0;0;0;0;0;0;0;0;0;0;0;0;0;0;0;0;0;0;0;0;0;0;0;0	Keratin, type I cytoskeletal 14;Keratin, type I cytoskeletal 16;Keratin, type I cytoskeletal 17;Keratin, type I cytoskeletal 15	KRT14;KRT16;KRT17;KRT15	;;;;;;;;;;;;;;	48	4	1	1	1	0	0	0	2	2	1	1	1	1	1	1	3	4	2	0	0	0	0	0	0	0	0	0	0	0	0	0	1	0	0	0	0	0	0	0	0	0
CON__P02769;H0YA55;A0A0C4DGB6;CON__P02768-1;P02768;A0A087WWT3;C9JKR2;D6RHD5;B7WNR0;H7C013	CON__P02769	49;4;4;4;4;3;3;3;3;1	49;4;4;4;4;3;3;3;3;1	49;4;4;4;4;3;3;3;3;1				10	49	49	49	32	36	34	37	35	37	35	36	36	38	33	30	33	31	27	32	36	34	37	35	37	35	36	36	38	33	30	33	31	27	32	36	34	37	35	37	35	36
CON__P02777	CON__P02777	4	4	4				1	4	4	4	1	2	2	0	0	0	2	0	0	0	0	0	3	3	4	1	2	2	0	0	0	2	0	0	0	0	0	3	3	4	1	2	2	0	0	0	2	0
CON__P04258	CON__P04258	21	3	3				1	21	3	3	15	18	17	14	14	15	17	16	16	15	14	14	1	1	2	2	2	2	3	2	2	2	2	2	2	2	2	0	0	0	2	2	2	3	2	2	2	2
CON__P05784;C9JM50;CON__P08727;CON__P19001;P08727	CON__P05784;C9JM50;CON__P08727;CON__P19001;P08727	5;3;3;3;3	1;0;0;0;0	1;0;0;0;0	Keratin, type I cytoskeletal 19	KRT19	;;;;	5	5	1	1	0	0	0	3	3	4	1	1	2	2	1	1	3	4	2	0	0	0	1	1	1	0	0	0	0	0	0	0	0	0	0	0	0	1	1	1	0	0
CON__P05787;P05787;F8VUG2;F8W1U3;CON__H-INV:HIT000292931;CON__Q9H552;F8VP67;CON__H-INV:HIT000016045;Q8IWY7;CON__REFSEQ:XP_092267	CON__P05787;P05787	18;18;8;7;7;7;6;3;2;1	14;14;6;5;6;5;5;2;1;1	12;12;5;5;5;5;5;2;0;1	Keratin, type II cytoskeletal 8	KRT8	;	10	18	14	12	2	2	1	2	2	2	2	1	2	4	3	4	16	15	8	0	0	0	0	0	0	1	0	0	2	0	1	13	13	5	0	0	0	0	0	0	1	0
CON__P06868;P00747	CON__P06868	6;1	6;1	6;1				2	6	6	6	4	2	4	2	2	2	2	2	3	1	1	1	3	2	2	4	2	4	2	2	2	2	2	3	1	1	1	3	2	2	4	2	4	2	2	2	2	2
CON__P07477;E7EQ64;P07477;H0Y8D1;A6XMV8;A0A0J9YYC8;A6XMV9;Q8NHM4;P07478	CON__P07477;E7EQ64;P07477;H0Y8D1;A6XMV8;A0A0J9YYC8;A6XMV9;Q8NHM4;P07478	2;2;2;1;1;1;1;1;1	1;1;1;1;1;1;1;1;1	1;1;1;1;1;1;1;1;1	Trypsin-1;Alpha-trypsin chain 1;Alpha-trypsin chain 2;Putative trypsin-6;Trypsin-2	PRSS1;PRSS3P2;PRSS2	;;;;;;;;	9	2	1	1	1	1	0	1	1	1	1	1	1	0	0	0	1	2	1	1	1	0	1	1	1	1	1	1	0	0	0	1	1	0	1	1	0	1	1	1	1	1
CON__Q3KNV1;CON__P08729;P08729;CON__Q9DCV7;A0A1W2PRP1;CON__Q14CN4-1;CON__Q6IME9;Q14CN4	CON__Q3KNV1;CON__P08729;P08729	13;13;13;6;4;1;1;1	10;10;10;3;4;1;1;1	9;9;9;2;3;1;1;1	Keratin, type II cytoskeletal 7	KRT7	;;	8	13	10	9	1	2	1	8	9	8	8	9	10	2	4	3	3	4	4	0	0	0	6	8	7	7	8	8	0	1	0	0	2	2	0	0	0	5	7	6	6	7
CON__P12763;P02765;C9JV77	CON__P12763	13;3;1	13;3;1	13;3;1				3	13	13	13	8	8	10	11	10	9	7	8	8	7	9	7	8	9	11	8	8	10	11	10	9	7	8	8	7	9	7	8	9	11	8	8	10	11	10	9	7	8
CON__P13645;P13645;CON__Q148H6;CON__Q7Z3Y7;Q7Z3Y7;CON__Q7Z3Z0;CON__Q7Z3Y8;Q7Z3Z0;Q7Z3Y8	CON__P13645;P13645	10;10;3;3;3;2;2;2;2	8;8;2;2;2;2;2;2;2	7;7;1;1;1;1;1;1;1	Keratin, type I cytoskeletal 10	KRT10	;	9	10	8	7	5	5	3	6	8	7	7	7	7	2	2	3	5	7	2	5	5	3	6	7	6	7	7	7	1	2	3	3	5	1	4	5	3	6	6	5	6	6
CON__P15497	CON__P15497	5	5	5				1	5	5	5	2	1	0	4	4	4	0	1	1	2	2	2	1	0	2	2	1	0	4	4	4	0	1	1	2	2	2	1	0	2	2	1	0	4	4	4	0	1
CON__P17690;J3KS17;P02749	CON__P17690	5;1;1	5;1;1	5;1;1				3	5	5	5	3	3	4	2	3	3	3	4	3	1	1	2	4	3	1	3	3	4	2	3	3	3	4	3	1	1	2	4	3	1	3	3	4	2	3	3	3	4
CON__P17697	CON__P17697	1	1	1				1	1	1	1	0	0	0	0	0	0	0	0	0	0	0	0	1	0	0	0	0	0	0	0	0	0	0	0	0	0	0	1	0	0	0	0	0	0	0	0	0	0
CON__P34955	CON__P34955	10	10	10				1	10	10	10	2	3	3	2	1	2	4	3	4	0	1	2	8	6	5	2	3	3	2	1	2	4	3	4	0	1	2	8	6	5	2	3	3	2	1	2	4	3
CON__P35527;P35527;K7EQQ3	CON__P35527;P35527;K7EQQ3	14;14;8	14;14;8	13;13;8	Keratin, type I cytoskeletal 9	KRT9	;;	3	14	14	13	5	6	5	9	10	9	5	5	5	2	2	3	9	10	4	5	6	5	9	10	9	5	5	5	2	2	3	9	10	4	5	6	5	9	9	8	5	5
CON__P35908;P35908	CON__P35908;P35908	12;12	10;10	6;6	Keratin, type II cytoskeletal 2 epidermal	KRT2	;	2	12	10	6	2	4	3	3	6	6	6	2	6	4	5	2	8	8	6	1	3	2	2	5	4	5	1	5	3	4	1	6	6	5	1	3	1	2	4	3	3	1
CON__P41361	CON__P41361	5	5	5				1	5	5	5	2	2	2	3	1	1	2	2	2	3	3	3	2	1	0	2	2	2	3	1	1	2	2	2	3	3	3	2	1	0	2	2	2	3	1	1	2	2
CON__P50448	CON__P50448	7	6	6				1	7	6	6	3	2	2	3	2	2	4	4	3	1	1	0	5	3	0	2	2	2	3	2	2	3	3	2	0	0	0	5	3	0	2	2	2	3	2	2	3	3
CON__Q03247	CON__Q03247	3	1	1				1	3	1	1	1	0	0	2	2	2	0	0	0	2	3	2	1	2	1	1	0	0	1	1	1	0	0	0	1	1	1	0	1	0	1	0	0	1	1	1	0	0
CON__Q29443;CON__Q0IIK2;E7EQB2;E7ER44;P02788	CON__Q29443;CON__Q0IIK2	22;22;2;2;2	22;22;2;2;2	22;22;2;2;2			;	5	22	22	22	6	9	5	12	12	11	8	8	9	10	10	8	13	15	5	6	9	5	12	12	11	8	8	9	10	10	8	13	15	5	6	9	5	12	12	11	8	8
CON__Q0V8M9;A0A087WW43;E7ET33;Q06033	CON__Q0V8M9	9;3;3;3	9;3;3;3	9;3;3;3				4	9	9	9	1	1	1	3	4	3	1	2	2	9	9	5	3	2	2	1	1	1	3	4	3	1	2	2	9	9	5	3	2	2	1	1	1	3	4	3	1	2
CON__Q0VCM5	CON__Q0VCM5	2	2	2				1	2	2	2	0	0	0	1	1	1	0	0	0	2	2	1	0	0	1	0	0	0	1	1	1	0	0	0	2	2	1	0	0	1	0	0	0	1	1	1	0	0
CON__Q28107	CON__Q28107	5	5	5				1	5	5	5	4	3	3	3	4	3	2	3	3	2	3	1	1	2	2	4	3	3	3	4	3	2	3	3	2	3	1	1	2	2	4	3	3	3	4	3	2	3
CON__Q28194	CON__Q28194	41	2	2				1	41	2	2	30	33	31	23	24	25	30	32	30	17	19	19	21	20	16	0	0	0	1	2	1	0	0	0	2	2	1	0	0	0	0	0	0	1	2	1	0	0
CON__Q2KJF1	CON__Q2KJF1	4	4	4				1	4	4	4	2	2	2	2	2	2	2	2	2	0	0	0	2	2	0	2	2	2	2	2	2	2	2	2	0	0	0	2	2	0	2	2	2	2	2	2	2	2
CON__Q2UVX4	CON__Q2UVX4	7	7	7				1	7	7	7	3	3	1	0	0	0	2	2	3	0	0	0	2	3	1	3	3	1	0	0	0	2	2	3	0	0	0	2	3	1	3	3	1	0	0	0	2	2
CON__Q3KUS7	CON__Q3KUS7	2	2	2				1	2	2	2	1	2	2	1	1	2	1	0	1	0	0	0	2	2	2	1	2	2	1	1	2	1	0	1	0	0	0	2	2	2	1	2	2	1	1	2	1	0
CON__Q3MHN5;CON__ENSEMBL:ENSBTAP00000018229;D6RBJ7;D6RF35;P02774	CON__Q3MHN5;CON__ENSEMBL:ENSBTAP00000018229	6;5;1;1;1	6;5;1;1;1	6;5;1;1;1			;	5	6	6	6	3	2	3	4	3	3	3	3	2	3	3	1	4	4	2	3	2	3	4	3	3	3	3	2	3	3	1	4	4	2	3	2	3	4	3	3	3	3
CON__Q3SX09;E9PFT6;CON__P02070;P68871;P02042;A8MUF7;F8W6P5;E9PEW8;E9PBW4;P69892;P69891;P02100	CON__Q3SX09	9;2;2;2;2;1;1;1;1;1;1;1	9;2;2;2;2;1;1;1;1;1;1;1	9;2;2;2;2;1;1;1;1;1;1;1				12	9	9	9	4	4	4	5	6	5	4	4	4	6	6	4	5	5	4	4	4	4	5	6	5	4	4	4	6	6	4	5	5	4	4	4	4	5	6	5	4	4
CON__Q3SX28	CON__Q3SX28	20	2	2				1	20	2	2	8	9	7	14	13	13	9	8	9	11	11	5	11	13	4	0	0	0	0	0	0	0	0	0	0	0	0	1	2	1	0	0	0	0	0	0	0	0
CON__Q3SZ57;J3KMX3;P02771	CON__Q3SZ57	8;1;1	8;1;1	8;1;1				3	8	8	8	3	3	3	3	3	3	4	2	3	2	1	0	4	4	0	3	3	3	3	3	3	4	2	3	2	1	0	4	4	0	3	3	3	3	3	3	4	2
CON__Q3SZH5	CON__Q3SZH5	2	2	2				1	2	2	2	2	1	1	1	2	1	1	1	1	0	0	0	1	1	1	2	1	1	1	2	1	1	1	1	0	0	0	1	1	1	2	1	1	1	2	1	1	1
CON__Q3SZR3	CON__Q3SZR3	2	2	2				1	2	2	2	1	1	1	0	0	1	1	1	1	0	0	0	2	2	0	1	1	1	0	0	1	1	1	1	0	0	0	2	2	0	1	1	1	0	0	1	1	1
CON__Q3SZV7	CON__Q3SZV7	9	9	9				1	9	9	9	6	7	4	6	6	5	6	6	6	2	2	1	7	7	1	6	7	4	6	6	5	6	6	6	2	2	1	7	7	1	6	7	4	6	6	5	6	6
CON__Q3ZBD7	CON__Q3ZBD7	7	1	1				1	7	1	1	4	3	4	6	6	6	3	4	3	5	5	5	5	4	2	0	0	0	0	0	0	0	0	0	0	0	0	1	1	0	0	0	0	0	0	0	0	0
CON__Q3ZBS7;P04004	CON__Q3ZBS7	9;2	9;2	9;2				2	9	9	9	5	4	7	5	6	5	5	5	4	6	7	6	5	5	4	5	4	7	5	6	5	5	5	4	6	7	6	5	5	4	5	4	7	5	6	5	5	5
CON__Q58D62	CON__Q58D62	6	6	6				1	6	6	6	2	2	3	3	3	3	1	1	0	3	2	2	4	4	3	2	2	3	3	3	3	1	1	0	3	2	2	4	4	3	2	2	3	3	3	3	1	1
CON__Q95121;I3L425;I3L1U4	CON__Q95121	5;1;1	1;0;0	1;0;0				3	5	1	1	1	0	2	2	3	3	1	3	2	4	4	3	2	2	0	0	0	1	0	0	0	0	1	1	0	0	0	1	1	0	0	0	1	0	0	0	0	1
CON__Q9TRI1;Q5T985;P19823;Q5T987	CON__Q9TRI1	25;6;6;2	25;6;6;2	25;6;6;2				4	25	25	25	5	3	4	12	15	13	7	6	4	25	22	17	6	7	5	5	3	4	12	15	13	7	6	4	25	22	17	6	7	5	5	3	4	12	15	13	7	6
D3YTG3;Q7Z7G0;H0Y897;Q5JPC9;H0YEA0;E9PPR9;H7C4X4;H7C556;H7C4T1;H7C4S3	D3YTG3;Q7Z7G0;H0Y897	18;18;11;7;3;2;2;2;1;1	18;18;11;7;3;2;2;2;1;1	18;18;11;7;3;2;2;2;1;1	Target of Nesh-SH3	ABI3BP	;;	10	18	18	18	14	14	13	14	14	13	16	16	14	8	6	7	12	11	7	14	14	13	14	14	13	16	16	14	8	6	7	12	11	7	14	14	13	14	14	13	16	16
D6R9B6;H0Y9Y4;D6RG13;D6RAT0;P61247;D6RAS7;H0Y8L7;D6RB09;E9PFI5	D6R9B6;H0Y9Y4;D6RG13;D6RAT0;P61247;D6RAS7;H0Y8L7;D6RB09;E9PFI5	2;2;2;2;2;1;1;1;1	2;2;2;2;2;1;1;1;1	2;2;2;2;2;1;1;1;1	40S ribosomal protein S3a	RPS3A	;;;;;;;;	9	2	2	2	0	0	0	2	2	2	0	0	0	1	2	1	0	0	0	0	0	0	2	2	2	0	0	0	1	2	1	0	0	0	0	0	0	2	2	2	0	0
D6R9P3;D6RD18;D6RBZ0;Q99729	D6R9P3;D6RD18;D6RBZ0;Q99729	5;5;5;4	5;5;5;4	5;5;5;4	Heterogeneous nuclear ribonucleoprotein A/B	HNRNPAB	;;;	4	5	5	5	0	0	1	2	0	0	0	1	1	5	5	2	2	2	0	0	0	1	2	0	0	0	1	1	5	5	2	2	2	0	0	0	1	2	0	0	0	1
D6RAY7;D6R9P4;P46926;D6RFF8;D6R917;D6RB13;Q8TDQ7	D6RAY7;D6R9P4;P46926;D6RFF8;D6R917;D6RB13	6;6;6;5;3;3;2	6;6;6;5;3;3;2	6;6;6;5;3;3;2	Glucosamine-6-phosphate isomerase;Glucosamine-6-phosphate isomerase 1	GNPDA1	;;;;;	7	6	6	6	1	1	0	2	2	2	1	1	0	2	2	2	4	5	1	1	1	0	2	2	2	1	1	0	2	2	2	4	5	1	1	1	0	2	2	2	1	1
D6RAN1;D6RF83;H7BYK4;D6RH06;Q9NR12	D6RAN1;D6RF83;H7BYK4;D6RH06;Q9NR12	2;2;2;2;2	2;2;2;2;2	2;2;2;2;2	PDZ and LIM domain protein 7	PDLIM7	;;;;	5	2	2	2	1	1	1	2	2	2	1	1	1	1	2	2	1	1	1	1	1	1	2	2	2	1	1	1	1	2	2	1	1	1	1	1	1	2	2	2	1	1
D6RAX7;D6RFN0;Q9BT78;D6RD63	D6RAX7;D6RFN0;Q9BT78;D6RD63	2;2;2;1	2;2;2;1	2;2;2;1	COP9 signalosome complex subunit 4	COPS4	;;;	4	2	2	2	0	0	0	1	1	1	0	0	0	1	1	2	0	1	1	0	0	0	1	1	1	0	0	0	1	1	2	0	1	1	0	0	0	1	1	1	0	0
D6RBU5;H7BY57;X6RKN2;O94856	D6RBU5;H7BY57;X6RKN2;O94856	2;2;2;2	2;2;2;2	2;2;2;2	Neurofascin	NFASC	;;;	4	2	2	2	1	0	0	1	1	1	0	0	0	1	0	0	1	0	0	1	0	0	1	1	1	0	0	0	1	0	0	1	0	0	1	0	0	1	1	1	0	0
D6RBV2;Q12907;D6RIU4;D6RDX1;D6RBH1	D6RBV2;Q12907;D6RIU4;D6RDX1	8;8;6;5;2	8;8;6;5;2	8;8;6;5;2	Vesicular integral-membrane protein VIP36	LMAN2	;;;	5	8	8	8	3	2	2	2	5	5	2	2	1	5	5	2	4	2	2	3	2	2	2	5	5	2	2	1	5	5	2	4	2	2	3	2	2	2	5	5	2	2
D6RBW1;P06730	D6RBW1;P06730	2;2	2;2	2;2	Eukaryotic translation initiation factor 4E	EIF4E	;	2	2	2	2	0	0	0	1	0	0	0	0	0	2	1	1	0	1	1	0	0	0	1	0	0	0	0	0	2	1	1	0	1	1	0	0	0	1	0	0	0	0
D6RD47;P62266	D6RD47;P62266	1;1	1;1	1;1	40S ribosomal protein S23	RPS23	;	2	1	1	1	0	0	0	0	0	1	0	0	0	1	1	1	0	0	0	0	0	0	0	0	1	0	0	0	1	1	1	0	0	0	0	0	0	0	0	1	0	0
D6REA1;Q9H173;A0RZB6;D6RIU8	D6REA1;Q9H173	6;6;1;1	6;6;1;1	6;6;1;1	Nucleotide exchange factor SIL1	SIL1	;	4	6	6	6	1	2	1	5	5	5	2	1	1	6	5	3	0	0	0	1	2	1	5	5	5	2	1	1	6	5	3	0	0	0	1	2	1	5	5	5	2	1
D6RGI3;D6RER5;Q9NVA2;D6RDU5;D6RDP1;D6R9Y6;H0Y961;A0A087X142;A6NMH6;B1AMS2;A6NFQ9;F8W8I8;Q14141;Q92599;H0Y9G8;C9JV02	D6RGI3;D6RER5;Q9NVA2;D6RDU5	7;7;7;5;2;2;2;2;2;2;2;2;2;2;1;1	7;7;7;5;2;2;2;2;2;2;2;2;2;2;1;1	7;7;7;5;2;2;2;2;2;2;2;2;2;2;1;1	Septin-11	2018-09-11	;;;	16	7	7	7	0	0	0	4	4	4	0	0	0	6	6	5	2	2	1	0	0	0	4	4	4	0	0	0	6	6	5	2	2	1	0	0	0	4	4	4	0	0
D6REX3;O94979;D6RHZ5;H7BXG7;D6RE64;D6RCQ9;H0Y9T9;H0YAB3;D6RBT0;D6RHE8;H0YAF5;H0Y8W8	D6REX3;O94979;D6RHZ5;H7BXG7	7;7;6;4;2;2;2;2;1;1;1;1	7;7;6;4;2;2;2;2;1;1;1;1	7;7;6;4;2;2;2;2;1;1;1;1	Protein transport protein Sec31A	SEC31A	;;;	12	7	7	7	0	1	0	3	4	4	0	0	0	7	6	4	2	1	1	0	1	0	3	4	4	0	0	0	7	6	4	2	1	1	0	1	0	3	4	4	0	0
D6RGE2;Q96CN7	D6RGE2;Q96CN7	3;3	3;3	3;3	Isochorismatase domain-containing protein 1	ISOC1	;	2	3	3	3	0	0	0	0	0	0	0	0	0	2	2	1	1	1	0	0	0	0	0	0	0	0	0	0	2	2	1	1	1	0	0	0	0	0	0	0	0	0
D6RGG3;Q99715;A0A087X0A8;H0Y5N9;H0Y4P7;H0Y991	D6RGG3;Q99715	101;101;44;23;10;8	101;101;44;23;10;8	101;101;44;23;10;8	Collagen alpha-1(XII) chain	COL12A1	;	6	101	101	101	57	58	56	76	74	77	50	53	49	75	77	69	59	55	36	57	58	56	76	74	77	50	53	49	75	77	69	59	55	36	57	58	56	76	74	77	50	53
D6RHI9;O00584;H0YAE9;D6REQ6;A0A087WZM2;J3QQ64;A0A087WWI1	D6RHI9;O00584;H0YAE9;D6REQ6;A0A087WZM2	5;5;4;4;4;1;1	5;5;4;4;4;1;1	5;5;4;4;4;1;1	Ribonuclease T2	RNASET2	;;;;	7	5	5	5	3	2	3	5	5	5	4	3	4	2	1	2	1	2	0	3	2	3	5	5	5	4	3	4	2	1	2	1	2	0	3	2	3	5	5	5	4	3
K7ENX8;K7ELV6;K7EJV5;K7ELT6;K7EJV1;K7EMY9;K7EPM4;K7ER40;K7EQR7;D6W5Y5;Q14011;K7EQX4;K7ENN6;K7EIF7;K7EQL0	K7ENX8;K7ELV6;K7EJV5;K7ELT6;K7EJV1;K7EMY9;K7EPM4;K7ER40;K7EQR7;D6W5Y5;Q14011	3;3;3;3;3;3;3;3;3;3;3;1;1;1;1	3;3;3;3;3;3;3;3;3;3;3;1;1;1;1	3;3;3;3;3;3;3;3;3;3;3;1;1;1;1	Cold-inducible RNA-binding protein	CIRBP	;;;;;;;;;;	15	3	3	3	0	1	0	1	1	1	0	1	1	3	3	1	0	1	1	0	1	0	1	1	1	0	1	1	3	3	1	0	1	1	0	1	0	1	1	1	0	1
E5RFP0;Q8WVJ2	E5RFP0;Q8WVJ2	1;1	1;1	1;1	NudC domain-containing protein 2	NUDCD2	;	2	1	1	1	0	0	0	0	0	0	0	0	0	1	1	1	0	0	0	0	0	0	0	0	0	0	0	0	1	1	1	0	0	0	0	0	0	0	0	0	0	0
E5RG13;E5RIP7;H0YBL1;P29218	E5RG13;E5RIP7;H0YBL1;P29218	2;2;2;2	2;2;2;2	2;2;2;2	Inositol monophosphatase 1	IMPA1	;;;	4	2	2	2	0	0	0	0	0	0	0	0	0	2	2	2	0	0	0	0	0	0	0	0	0	0	0	0	2	2	2	0	0	0	0	0	0	0	0	0	0	0
G5EA19;U3KQS5;E5RG17;Q6P1N9;H0YBX2;E5RH86;E5RI69;E5RID7;E5RJY6;E5RG62;E5RK70;E5RGF2;A0A0D9SGD3	G5EA19;U3KQS5;E5RG17;Q6P1N9;H0YBX2	3;3;3;3;2;1;1;1;1;1;1;1;1	3;3;3;3;2;1;1;1;1;1;1;1;1	3;3;3;3;2;1;1;1;1;1;1;1;1	Putative deoxyribonuclease TATDN1	TATDN1	;;;;	13	3	3	3	0	0	0	0	0	0	0	0	0	3	3	0	0	0	2	0	0	0	0	0	0	0	0	0	3	3	0	0	0	2	0	0	0	0	0	0	0	0
E5RGV5;E5RG67;F8W8I6;P31483;E7ETC0;C9JTN7;A6NKZ9;H7BY49	E5RGV5;E5RG67;F8W8I6;P31483;E7ETC0;C9JTN7	3;3;3;3;2;2;1;1	1;1;1;1;0;0;0;0	1;1;1;1;0;0;0;0	Nucleolysin TIA-1 isoform p40	TIA1;TIAL1	;;;;;	8	3	1	1	0	0	0	0	0	0	0	0	0	2	2	2	1	0	0	0	0	0	0	0	0	0	0	0	0	0	0	1	0	0	0	0	0	0	0	0	0	0
E5RGS4;O60925	E5RGS4;O60925	3;3	3;3	3;3	Prefoldin subunit 1	PFDN1	;	2	3	3	3	0	0	0	0	0	1	0	0	0	3	3	1	1	1	1	0	0	0	0	0	1	0	0	0	3	3	1	1	1	1	0	0	0	0	0	1	0	0
E5RGX5;Q93045	E5RGX5;Q93045	4;4	1;1	1;1	Stathmin;Stathmin-2	STMN2	;	2	4	1	1	2	1	0	1	1	1	0	0	0	2	2	2	3	3	3	1	1	0	0	0	0	0	0	0	1	1	1	1	1	1	1	1	0	0	0	0	0	0
H0YB83;E5RH53;Q96DB5;E5RGC8;H0YB03	H0YB83;E5RH53;Q96DB5;E5RGC8;H0YB03	2;2;2;1;1	2;2;2;1;1	2;2;2;1;1	Regulator of microtubule dynamics protein 1	RMDN1	;;;;	5	2	2	2	0	0	0	0	0	0	0	0	0	2	2	0	0	0	0	0	0	0	0	0	0	0	0	0	2	2	0	0	0	0	0	0	0	0	0	0	0	0
E5RHT6;E5RHC5;F8W1U7;F8VWH9;Q8N6T3	E5RHT6;E5RHC5;F8W1U7;F8VWH9;Q8N6T3	1;1;1;1;1	1;1;1;1;1	1;1;1;1;1	ADP-ribosylation factor GTPase-activating protein 1	ARFGAP1	;;;;	5	1	1	1	0	0	0	0	0	0	0	0	0	1	0	0	0	0	0	0	0	0	0	0	0	0	0	0	1	0	0	0	0	0	0	0	0	0	0	0	0	0
R4GMY8;E5RHG8;Q15369	R4GMY8;E5RHG8;Q15369	3;3;3	3;3;3	3;3;3	Transcription elongation factor B polypeptide 1	TCEB1	;;	3	3	3	3	1	0	0	0	1	1	0	0	0	2	3	2	0	0	0	1	0	0	0	1	1	0	0	0	2	3	2	0	0	0	1	0	0	0	1	1	0	0
E5RI99;P62888;A0A0B4J213;E5RJH3	E5RI99;P62888;A0A0B4J213;E5RJH3	2;2;1;1	2;2;1;1	2;2;1;1	60S ribosomal protein L30	RPL30	;;;	4	2	2	2	0	0	0	1	1	1	0	0	0	2	2	2	0	0	0	0	0	0	1	1	1	0	0	0	2	2	2	0	0	0	0	0	0	1	1	1	0	0
E5RIW3;E5RJD8;O75347;E5RHG6;E5RIX8	E5RIW3;E5RJD8;O75347;E5RHG6	6;6;6;5;2	6;6;6;5;2	6;6;6;5;2	Tubulin-specific chaperone A	TBCA	;;;	5	6	6	6	2	2	2	3	2	2	2	2	2	4	4	4	3	3	3	2	2	2	3	2	2	2	2	2	4	4	4	3	3	3	2	2	2	3	2	2	2	2
E5RJU9;Q86UE4;H0YB56;H0YBE0	E5RJU9;Q86UE4;H0YB56	4;4;3;1	4;4;3;1	4;4;3;1	Protein LYRIC	MTDH	;;	4	4	4	4	0	0	0	0	0	0	0	0	0	3	3	2	2	1	1	0	0	0	0	0	0	0	0	0	3	3	2	2	1	1	0	0	0	0	0	0	0	0
E7EMB1;Q9UH65	E7EMB1;Q9UH65	2;2	2;2	2;2	Switch-associated protein 70	SWAP70	;	2	2	2	2	0	0	0	0	0	0	0	0	0	0	1	0	0	1	0	0	0	0	0	0	0	0	0	0	0	1	0	0	1	0	0	0	0	0	0	0	0	0
E7EUI7;E7EMN6;P41236	E7EUI7;E7EMN6;P41236	1;1;1	1;1;1	1;1;1	Protein phosphatase inhibitor 2	PPP1R2	;;	3	1	1	1	0	0	0	0	0	0	0	0	0	0	0	0	1	0	0	0	0	0	0	0	0	0	0	0	0	0	0	1	0	0	0	0	0	0	0	0	0	0
J3KMY5;G3V3E8;E7EMS2;G3V3D1;P61916;G3V2V8;H0YIZ1	J3KMY5;G3V3E8;E7EMS2;G3V3D1;P61916;G3V2V8;H0YIZ1	9;9;9;9;9;8;8	9;9;9;9;9;8;8	9;9;9;9;9;8;8	Epididymal secretory protein E1	NPC2	;;;;;;	7	9	9	9	6	5	5	6	7	7	5	7	6	5	6	5	6	6	4	6	5	5	6	7	7	5	7	6	5	6	5	6	6	4	6	5	5	6	7	7	5	7
E7ENM0;E7EN65;G3V0G6;F8WAH6;P15502;E7EQH8;E7ETP7;G5E950	E7ENM0;E7EN65;G3V0G6;F8WAH6;P15502	3;3;2;2;2;1;1;1	3;3;2;2;2;1;1;1	3;3;2;2;2;1;1;1	Elastin	ELN	;;;;	8	3	3	3	3	1	1	0	1	0	0	2	1	0	0	0	0	0	1	3	1	1	0	1	0	0	2	1	0	0	0	0	0	1	3	1	1	0	1	0	0	2
E7END7;P62820;Q9H0U4;E9PLD0;Q92928;H0YLJ8;H0YL94;H0YMN7;H0YNE9;P61026;P51153;Q92930;P61006;P59190	E7END7;P62820;Q9H0U4	5;5;3;2;2;1;1;1;1;1;1;1;1;1	5;5;3;2;2;1;1;1;1;1;1;1;1;1	5;5;3;2;2;1;1;1;1;1;1;1;1;1	Ras-related protein Rab-1A;Ras-related protein Rab-1B	RAB1A;RAB1B	;;	14	5	5	5	1	1	1	3	3	3	1	2	1	3	4	3	3	2	0	1	1	1	3	3	3	1	2	1	3	4	3	3	2	0	1	1	1	3	3	3	1	2
E7ENJ6;Q9BXS5;K7EJL1;K7EPJ8;K7EQ90;K7ER75;A0A087WZX7;K7ENA7	E7ENJ6;Q9BXS5;K7EJL1;K7EPJ8	4;4;3;2;1;1;1;1	4;4;3;2;1;1;1;1	4;4;3;2;1;1;1;1	AP-1 complex subunit mu-1	AP1M1	;;;	8	4	4	4	1	0	0	0	0	0	0	0	0	3	4	2	0	0	0	1	0	0	0	0	0	0	0	0	3	4	2	0	0	0	1	0	0	0	0	0	0	0
E7ENT5;E7EV45;Q9ULF5	E7ENT5;E7EV45;Q9ULF5	1;1;1	1;1;1	1;1;1	Zinc transporter ZIP10	SLC39A10	;;	3	1	1	1	0	0	0	0	0	0	0	0	0	1	1	1	0	0	0	0	0	0	0	0	0	0	0	0	1	1	1	0	0	0	0	0	0	0	0	0	0	0
E7EX53;E7EQV9;E7ENU7;P61313	E7EX53;E7EQV9;E7ENU7;P61313	1;1;1;1	1;1;1;1	1;1;1;1	Ribosomal protein L15;60S ribosomal protein L15	RPL15	;;;	4	1	1	1	0	0	0	0	0	0	0	0	0	1	0	0	0	0	0	0	0	0	0	0	0	0	0	0	1	0	0	0	0	0	0	0	0	0	0	0	0	0
H0Y9H2;E7EV99;E7ENY0;P35611	H0Y9H2;E7EV99;E7ENY0;P35611	1;1;1;1	1;1;1;1	1;1;1;1	Alpha-adducin	ADD1	;;;	4	1	1	1	0	0	0	1	1	1	0	0	0	1	1	1	0	0	1	0	0	0	1	1	1	0	0	0	1	1	1	0	0	1	0	0	0	1	1	1	0	0
G3V1Q4;E7ES33;E7EPK1;Q16181;Q5JXL7;A0A0U1RRH9;A0A0U1RRE1	G3V1Q4;E7ES33;E7EPK1;Q16181	3;3;3;3;1;1;1	3;3;3;3;1;1;1	3;3;3;3;1;1;1	Septin-7	2018-09-07	;;;	7	3	3	3	1	0	0	1	0	1	1	0	0	3	2	2	1	0	0	1	0	0	1	0	1	1	0	0	3	2	2	1	0	0	1	0	0	1	0	1	1	0
E7EPN9;Q9Y520;A0A1W2PQP5;Q5JSZ5;A0A0A0MS30;H7C5N8	E7EPN9;Q9Y520	8;8;2;2;1;1	8;8;2;2;1;1	6;6;0;0;1;1	Protein PRRC2C	PRRC2C	;	6	8	8	6	0	0	0	1	1	1	0	0	0	4	4	3	2	4	2	0	0	0	1	1	1	0	0	0	4	4	3	2	4	2	0	0	0	0	1	1	0	0
E9PGG1;E7ETL8;E7EQU2;E7EV09;E7EQL5	E9PGG1;E7ETL8;E7EQU2;E7EV09;E7EQL5	1;1;1;1;1	1;1;1;1;1	1;1;1;1;1		DYNC1I2	;;;;	5	1	1	1	0	0	0	0	0	0	0	0	0	1	1	0	1	0	0	0	0	0	0	0	0	0	0	0	1	1	0	1	0	0	0	0	0	0	0	0	0	0
E7EQR4;P15311	E7EQR4;P15311	34;34	26;26	24;24	Ezrin	EZR	;	2	34	26	24	5	11	10	12	11	10	11	12	12	19	17	13	28	27	17	2	6	6	6	6	5	7	7	8	12	11	8	21	20	12	2	5	5	4	4	4	6	6
E7EQR8;Q9GZM5	E7EQR8;Q9GZM5	1;1	1;1	1;1	Protein YIPF3;Protein YIPF3, 36 kDa form III	YIPF3	;	2	1	1	1	0	1	1	0	0	0	1	0	0	1	0	1	1	1	1	0	1	1	0	0	0	1	0	0	1	0	1	1	1	1	0	1	1	0	0	0	1	0
S4R3H4;E7EQT4;Q9UKV3;G3V3T3;G3V3B0	S4R3H4;E7EQT4;Q9UKV3;G3V3T3;G3V3B0	2;2;2;1;1	2;2;2;1;1	2;2;2;1;1	Apoptotic chromatin condensation inducer in the nucleus	ACIN1	;;;;	5	2	2	2	1	0	0	0	0	0	0	0	0	1	1	2	1	2	0	1	0	0	0	0	0	0	0	0	1	1	2	1	2	0	1	0	0	0	0	0	0	0
E9PGX9;E9PFL9;E7ERC4;P05455	E9PGX9;E9PFL9;E7ERC4;P05455	1;1;1;1	1;1;1;1	1;1;1;1	Lupus La protein	SSB	;;;	4	1	1	1	0	0	0	0	0	0	0	0	0	1	1	0	1	0	0	0	0	0	0	0	0	0	0	0	1	1	0	1	0	0	0	0	0	0	0	0	0	0
E7ESS4;P05362	E7ESS4;P05362	1;1	1;1	1;1	Intercellular adhesion molecule 1	ICAM1	;	2	1	1	1	0	0	0	0	0	0	0	0	0	0	0	0	1	1	0	0	0	0	0	0	0	0	0	0	0	0	0	1	1	0	0	0	0	0	0	0	0	0
E7ET40;P00749;S4R3G7	E7ET40;P00749	7;7;2	7;7;2	7;7;2	Urokinase-type plasminogen activator;Urokinase-type plasminogen activator long chain A;Urokinase-type plasminogen activator short chain A;Urokinase-type plasminogen activator chain B	PLAU	;	3	7	7	7	0	0	0	1	2	0	0	0	0	6	7	5	1	0	2	0	0	0	1	2	0	0	0	0	6	7	5	1	0	2	0	0	0	1	2	0	0	0
Q5T0V7;E7ETB9;E9PHM6;F6QMI7;F8W9J4;Q03001	Q5T0V7;E7ETB9;E9PHM6;F6QMI7;F8W9J4;Q03001	1;1;1;1;1;1	1;1;1;1;1;1	1;1;1;1;1;1	Dystonin	DST	;;;;;	6	1	1	1	0	0	0	0	0	0	0	0	0	1	1	0	0	0	0	0	0	0	0	0	0	0	0	0	1	1	0	0	0	0	0	0	0	0	0	0	0	0
E7ETC2;Q08209	E7ETC2;Q08209	2;2	2;2	2;2	Serine/threonine-protein phosphatase;Serine/threonine-protein phosphatase 2B catalytic subunit alpha isoform	PPP3CA	;	2	2	2	2	0	0	0	0	0	0	0	1	0	2	2	1	1	0	0	0	0	0	0	0	0	0	1	0	2	2	1	1	0	0	0	0	0	0	0	0	0	1
E7ETU9	E7ETU9	28	28	2		PLOD2		1	28	28	2	8	12	11	21	23	24	14	11	12	25	26	18	21	17	10	8	12	11	21	23	24	14	11	12	25	26	18	21	17	10	0	1	0	1	1	1	0	1
E7EUF1;Q13822;E5RIA2;E5RJ49	E7EUF1;Q13822;E5RIA2	11;11;7;2	11;11;7;2	11;11;7;2	Ectonucleotide pyrophosphatase/phosphodiesterase family member 2	ENPP2	;;	4	11	11	11	5	6	4	6	7	7	6	6	5	7	8	5	6	4	3	5	6	4	6	7	7	6	6	5	7	8	5	6	4	3	5	6	4	6	7	7	6	6
E7EVA0;P27816;H7C4C5;H0Y2V1;B5MEG9;F8W9U4;H7C456;A0A0J9YVV8;A0A0J9YW37	E7EVA0;P27816	38;38;16;14;14;14;4;1;1	38;38;16;14;14;14;4;1;1	38;38;16;14;14;14;4;1;1	Microtubule-associated protein;Microtubule-associated protein 4	MAP4	;	9	38	38	38	10	12	9	20	20	20	12	11	11	24	23	13	22	21	11	10	12	9	20	20	20	12	11	11	24	23	13	22	21	11	10	12	9	20	20	20	12	11
E9PID8;E7EWR4;P33240;A0A0A0MT56	E9PID8;E7EWR4;P33240;A0A0A0MT56	2;2;2;1	2;2;2;1	2;2;2;1	Cleavage stimulation factor subunit 2	CSTF2	;;;	4	2	2	2	0	0	0	0	0	0	0	0	0	1	2	0	0	0	0	0	0	0	0	0	0	0	0	0	1	2	0	0	0	0	0	0	0	0	0	0	0	0
E7EX17;P23588;F8VX11;F8W0K0;F8VRU1;F8VYE9;F8VSC7;F8VP89	E7EX17;P23588;F8VX11	8;8;4;3;3;3;3;3	8;8;4;3;3;3;3;3	8;8;4;3;3;3;3;3	Eukaryotic translation initiation factor 4B	EIF4B	;;	8	8	8	8	2	0	0	3	1	2	1	0	0	5	6	8	2	3	1	2	0	0	3	1	2	1	0	0	5	6	8	2	3	1	2	0	0	3	1	2	1	0
E7EX44;Q05682;C9JEK3;REV__H0YH95;REV__H0YEF9;REV__E9PJZ7;REV__H0YHK3;REV__Q13136;REV__G3V200;REV__O75334	E7EX44;Q05682	22;22;2;1;1;1;1;1;1;1	2;2;0;0;0;0;0;0;0;0	2;2;0;0;0;0;0;0;0;0	Caldesmon	CALD1	;	10	22	2	2	14	13	13	18	17	18	15	11	12	14	13	11	7	6	8	1	2	2	1	1	1	1	2	2	2	2	2	0	0	0	1	2	2	1	1	1	1	2
E7EX60;Q5T7F0;E9PEP6;O14786;Q5JWQ4;Q5JWQ6;H0Y4A0;V9GYL7	E7EX60;Q5T7F0;E9PEP6;O14786;Q5JWQ4;Q5JWQ6	17;17;17;17;15;14;2;1	17;17;17;17;15;14;2;1	17;17;17;17;15;14;2;1	Neuropilin-1	NRP1	;;;;;	8	17	17	17	10	10	9	11	9	9	7	9	11	9	9	6	11	10	5	10	10	9	11	9	9	7	9	11	9	9	6	11	10	5	10	10	9	11	9	9	7	9
E7EX73;E9PGM1;E7EUU4;Q04637;F8WCF2;C9J6B6;C9JHW9;H7C044;C9J2Z7;C9K073;C9JF13	E7EX73;E9PGM1;E7EUU4;Q04637;F8WCF2;C9J6B6	4;3;3;3;2;2;1;1;1;1;1	4;3;3;3;2;2;1;1;1;1;1	4;3;3;3;2;2;1;1;1;1;1	Eukaryotic translation initiation factor 4 gamma 1	EIF4G1	;;;;;	11	4	4	4	0	0	0	1	0	0	0	0	0	4	4	2	2	2	1	0	0	0	1	0	0	0	0	0	4	4	2	2	2	1	0	0	0	1	0	0	0	0
F8W1N5;F8VZJ2;F8VNW4;F8W0W4;H0YHX9;Q13765;E9PAV3;F8VZ58;Q9BZK3	F8W1N5;F8VZJ2;F8VNW4;F8W0W4;H0YHX9;Q13765;E9PAV3;F8VZ58;Q9BZK3	2;2;2;2;2;2;2;1;1	2;2;2;2;2;2;2;1;1	2;2;2;2;2;2;2;1;1	Nascent polypeptide-associated complex subunit alpha;Nascent polypeptide-associated complex subunit alpha, muscle-specific form;Putative nascent polypeptide-associated complex subunit alpha-like protein	NACA;NACAP1	;;;;;;;;	9	2	2	2	0	0	0	0	0	0	0	0	0	2	1	0	0	0	0	0	0	0	0	0	0	0	0	0	2	1	0	0	0	0	0	0	0	0	0	0	0	0
E9PB61;Q86V81	E9PB61;Q86V81	1;1	1;1	1;1	THO complex subunit 4	ALYREF	;	2	1	1	1	1	0	0	1	1	1	0	0	0	1	1	1	1	1	1	1	0	0	1	1	1	0	0	0	1	1	1	1	1	1	1	0	0	1	1	1	0	0
E9PBS1;P22234;D6RF62	E9PBS1;P22234;D6RF62	7;7;6	7;7;6	7;7;6	Multifunctional protein ADE2;Phosphoribosylaminoimidazole-succinocarboxamide synthase;Phosphoribosylaminoimidazole carboxylase	PAICS	;;	3	7	7	7	0	0	0	3	4	4	0	0	0	6	6	6	2	2	4	0	0	0	3	4	4	0	0	0	6	6	6	2	2	4	0	0	0	3	4	4	0	0
E9PC52;Q16576;Q5JP02;Q5JP01	E9PC52;Q16576;Q5JP02	5;5;3;2	1;1;1;1	1;1;1;1	Histone-binding protein RBBP7	RBBP7	;;	4	5	1	1	0	0	0	1	1	1	0	0	0	4	4	2	2	1	0	0	0	0	0	0	0	0	0	0	1	1	0	0	0	0	0	0	0	0	0	0	0	0
H7BZC1;E9PC71;P37235	H7BZC1;E9PC71;P37235	1;1;1	1;1;1	1;1;1	Hippocalcin-like protein 1	HPCAL1	;;	3	1	1	1	0	0	0	0	0	0	0	0	0	1	1	0	0	0	0	0	0	0	0	0	0	0	0	0	1	1	0	0	0	0	0	0	0	0	0	0	0	0
H0YA68;E9PCD7;Q9Y2E5	H0YA68;E9PCD7;Q9Y2E5	3;3;3	3;3;3	3;3;3	Alpha-mannosidase;Epididymis-specific alpha-mannosidase	MAN2B2	;;	3	3	3	3	3	2	2	2	1	0	2	2	2	0	0	0	1	1	1	3	2	2	2	1	0	2	2	2	0	0	0	1	1	1	3	2	2	2	1	0	2	2
E9PCY7;G8JLB6;P31943;H0YB39;P55795;E5RGH4;E5RGV0;D6RIU0;H0YBG7;H0YBD7;D6RBM0;E7EQJ0;D6RAM1;H0YAQ2;D6R9T0;D6RFM3;D6RIT2;E7EN40;D6RDU3;D6RJ04;D6RIH9	E9PCY7;G8JLB6;P31943;H0YB39;P55795;E5RGH4;E5RGV0;D6RIU0;H0YBG7;H0YBD7;D6RBM0	4;4;4;3;3;2;2;2;2;2;2;1;1;1;1;1;1;1;1;1;1	4;4;4;3;3;2;2;2;2;2;2;1;1;1;1;1;1;1;1;1;1	2;2;2;1;2;2;2;2;0;0;2;1;1;1;1;1;1;1;1;1;1	Heterogeneous nuclear ribonucleoprotein H;Heterogeneous nuclear ribonucleoprotein H, N-terminally processed;Heterogeneous nuclear ribonucleoprotein H2	HNRNPH1;HNRNPH2	;;;;;;;;;;	21	4	4	2	1	0	0	3	2	1	1	1	1	4	4	3	1	1	0	1	0	0	3	2	1	1	1	1	4	4	3	1	1	0	0	0	0	1	1	1	0	0
E9PEB5;Q96AE4;C9JSZ1	E9PEB5;Q96AE4;C9JSZ1	12;12;6	12;12;6	10;10;6	Far upstream element-binding protein 1	FUBP1	;;	3	12	12	10	2	1	0	2	1	2	1	0	0	11	9	9	5	5	2	2	1	0	2	1	2	1	0	0	11	9	9	5	5	2	1	1	0	2	1	1	1	0
E9PF17;P13611	E9PF17;P13611	21;21	21;21	9;9	Versican core protein	VCAN	;	2	21	21	9	13	13	13	18	15	16	17	13	14	19	19	13	2	3	1	13	13	13	18	15	16	17	13	14	19	19	13	2	3	1	6	6	6	8	6	6	8	7
Q5TG12;E9PGC5;Q15262;H0YDP9;E9PRW2;H0Y6P5	Q5TG12;E9PGC5;Q15262	14;14;13;6;1;1	14;14;13;6;1;1	14;14;13;6;1;1	Protein-tyrosine-phosphatase;Receptor-type tyrosine-protein phosphatase kappa	PTPRK	;;	6	14	14	14	8	10	8	7	7	7	9	7	4	7	7	7	8	7	6	8	10	8	7	7	7	9	7	4	7	7	7	8	7	6	8	10	8	7	7	7	9	7
E9PGC8;P78559	E9PGC8;P78559	1;1	1;1	1;1	Microtubule-associated protein 1A;MAP1A heavy chain;MAP1 light chain LC2	MAP1A	;	2	1	1	1	1	1	1	1	1	0	1	1	1	1	1	0	0	0	0	1	1	1	1	1	0	1	1	1	1	1	0	0	0	0	1	1	1	1	1	0	1	1
E9PGT1;Q15631;H7C1D4;A0A0J9YVW2	E9PGT1;Q15631;H7C1D4;A0A0J9YVW2	4;4;3;2	4;4;3;2	4;4;3;2	Translin	TSN	;;;	4	4	4	4	0	0	0	0	1	1	0	1	1	4	3	2	1	1	2	0	0	0	0	1	1	0	1	1	4	3	2	1	1	2	0	0	0	0	1	1	0	1
E9PGZ1;C9J813	E9PGZ1;C9J813	22;20	22;20	2;2		CALD1	;	2	22	22	2	14	12	12	18	17	18	16	10	12	13	12	9	8	7	9	14	12	12	18	17	18	16	10	12	13	12	9	8	7	9	1	1	1	1	1	1	2	1
E9PHH3;H7C1K4;P18827	E9PHH3;H7C1K4;P18827	1;1;1	1;1;1	1;1;1	Syndecan-1	SDC1	;;	3	1	1	1	0	0	0	0	0	0	1	1	0	0	0	0	1	1	0	0	0	0	0	0	0	1	1	0	0	0	0	1	1	0	0	0	0	0	0	0	1	1
E9PHK0;P05452;CON__Q2KIS7	E9PHK0;P05452	10;10;3	10;10;3	10;10;3	Tetranectin	CLEC3B	;	3	10	10	10	8	9	9	3	6	4	7	9	9	1	1	2	1	1	1	8	9	9	3	6	4	7	9	9	1	1	2	1	1	1	8	9	9	3	6	4	7	9
E9PHT9;P08758	E9PHT9;P08758	1;1	1;1	1;1	Annexin;Annexin A5	ANXA5	;	2	1	1	1	1	1	1	0	1	1	1	1	1	0	0	1	0	1	0	1	1	1	0	1	1	1	1	1	0	0	1	0	1	0	1	1	1	0	1	1	1	1
E9PII3;E9PK52;E9PHY5;O43491;E9PQD2;E9PRG1;E9PIG0	E9PII3;E9PK52;E9PHY5;O43491;E9PQD2;E9PRG1;E9PIG0	4;4;4;4;3;2;2	4;4;4;4;3;2;2	4;4;4;4;3;2;2	Band 4.1-like protein 2	EPB41L2	;;;;;;	7	4	4	4	0	0	0	0	0	1	0	0	0	1	1	1	2	4	0	0	0	0	0	0	1	0	0	0	1	1	1	2	4	0	0	0	0	0	0	1	0	0
E9PIE3;Q969G5	E9PIE3;Q969G5	1;1	1;1	1;1	Protein kinase C delta-binding protein	PRKCDBP	;	2	1	1	1	0	0	0	1	1	1	0	0	0	1	0	0	0	0	0	0	0	0	1	1	1	0	0	0	1	0	0	0	0	0	0	0	0	1	1	1	0	0
E9PJT3;E9PJ04;H0YCG1;E9PPJ0;Q13435;E9PIL8	E9PJT3;E9PJ04;H0YCG1;E9PPJ0;Q13435	5;5;5;5;5;1	5;5;5;5;5;1	5;5;5;5;5;1	Splicing factor 3B subunit 2	SF3B2	;;;;	6	5	5	5	0	0	1	0	0	0	0	0	0	2	2	1	4	3	0	0	0	1	0	0	0	0	0	0	2	2	1	4	3	0	0	0	1	0	0	0	0	0
E9PJ29;Q86UD1	E9PJ29;Q86UD1	3;3	3;3	3;3	Out at first protein homolog	OAF	;	2	3	3	3	2	2	1	2	2	2	2	2	2	2	2	2	1	2	1	2	2	1	2	2	2	2	2	2	2	2	2	1	2	1	2	2	1	2	2	2	2	2
E9PJ81;E9PRQ7;Q04323;A0A087WTZ5	E9PJ81;E9PRQ7;Q04323;A0A087WTZ5	2;2;2;1	2;2;2;1	2;2;2;1	UBX domain-containing protein 1	UBXN1	;;;	4	2	2	2	0	0	0	1	1	1	0	0	0	1	1	1	1	0	1	0	0	0	1	1	1	0	0	0	1	1	1	1	0	1	0	0	0	1	1	1	0	0
E9PK01;P29692;A0A087X1X7;E9PRY8;E9PPR1;E9PL12;E9PQ49;E9PI39;E9PMW7;E9PL71;E9PQZ1;E9PN91;E9PIZ1;H0YCK7;E9PK06;E9PQC9;E9PKK3;E9PK72;H0YE58;H0YE72;E9PNW6;E9PJD0	E9PK01;P29692;A0A087X1X7;E9PRY8;E9PPR1;E9PL12;E9PQ49;E9PI39;E9PMW7;E9PL71;E9PQZ1;E9PN91;E9PIZ1;H0YCK7	8;8;7;7;6;6;6;6;5;5;5;4;4;4;3;2;2;2;2;2;1;1	8;8;7;7;6;6;6;6;5;5;5;4;4;4;3;2;2;2;2;2;1;1	8;8;7;7;6;6;6;6;5;5;5;4;4;4;3;2;2;2;2;2;1;1	Elongation factor 1-delta	EEF1D	;;;;;;;;;;;;;	22	8	8	8	1	2	0	3	3	3	0	0	1	7	6	4	7	7	3	1	2	0	3	3	3	0	0	1	7	6	4	7	7	3	1	2	0	3	3	3	0	0
E9PK54;E9PQQ4;E9PQK7;E9PPY6;E9PN25	E9PK54;E9PQQ4;E9PQK7;E9PPY6;E9PN25	14;13;13;11;9	1;0;0;0;0	1;0;0;0;0		HSPA8	;;;;	5	14	1	1	6	5	4	9	8	9	6	4	3	12	12	11	11	11	8	0	0	0	0	0	0	0	0	0	0	0	0	1	1	0	0	0	0	0	0	0	0	0
E9PN50;E9PMD8;E9PKD5;E9PM69;R4GNH3;P17980	E9PN50;E9PMD8;E9PKD5;E9PM69;R4GNH3;P17980	1;1;1;1;1;1	1;1;1;1;1;1	1;1;1;1;1;1	26S protease regulatory subunit 6A	PSMC3	;;;;;	6	1	1	1	0	0	0	1	0	1	0	0	0	1	1	0	1	0	1	0	0	0	1	0	1	0	0	0	1	1	0	1	0	1	0	0	0	1	0	1	0	0
E9PKG1;H7C2I1;Q99873;E9PNR9;E9PQ98;E9PIX6;H0YDE4;A0A087X1W2;Q9NR22	E9PKG1;H7C2I1;Q99873;E9PNR9;E9PQ98;E9PIX6;H0YDE4;A0A087X1W2	5;5;5;3;3;3;3;3;1	5;5;5;3;3;3;3;3;1	5;5;5;3;3;3;3;3;1	Protein arginine N-methyltransferase 1	PRMT1	;;;;;;;	9	5	5	5	0	0	0	1	1	2	0	0	0	5	5	1	1	0	1	0	0	0	1	1	2	0	0	0	5	5	1	1	0	1	0	0	0	1	1	2	0	0
E9PP36;E9PKZ0;E9PKU4;P62917	E9PP36;E9PKZ0;E9PKU4;P62917	1;1;1;1	1;1;1;1	1;1;1;1	60S ribosomal protein L8	RPL8	;;;	4	1	1	1	0	0	0	0	0	1	0	0	0	1	1	0	0	0	0	0	0	0	0	0	1	0	0	0	1	1	0	0	0	0	0	0	0	0	0	1	0	0
H0YEU2;E9PL09;P23396;E9PJN9;E9PQ96;E9PSF4;E9PJH4;F2Z2S8;H0YF32;E9PK82;H0YCJ7;E9PPU1	H0YEU2;E9PL09;P23396;E9PJN9;E9PQ96;E9PSF4;E9PJH4;F2Z2S8;H0YF32;E9PK82;H0YCJ7;E9PPU1	2;2;2;1;1;1;1;1;1;1;1;1	2;2;2;1;1;1;1;1;1;1;1;1	2;2;2;1;1;1;1;1;1;1;1;1	40S ribosomal protein S3	RPS3	;;;;;;;;;;;	12	2	2	2	0	0	0	1	1	1	0	0	0	1	1	1	1	1	0	0	0	0	1	1	1	0	0	0	1	1	1	1	1	0	0	0	0	1	1	1	0	0
E9PL83;P35318;E9PML4;E9PQT2;E9PQE6	E9PL83;P35318;E9PML4;E9PQT2	4;4;2;2;1	4;4;2;2;1	4;4;2;2;1	ADM;Adrenomedullin;Proadrenomedullin N-20 terminal peptide	ADM	;;;	5	4	4	4	2	0	1	0	0	0	0	0	0	0	0	0	1	2	0	2	0	1	0	0	0	0	0	0	0	0	0	1	2	0	2	0	1	0	0	0	0	0
E9PLA9;Q14444;G3V153	E9PLA9;Q14444;G3V153	4;4;3	4;4;3	4;4;3	Caprin-1	CAPRIN1	;;	3	4	4	4	1	0	0	1	0	0	0	0	0	3	3	1	1	1	0	1	0	0	1	0	0	0	0	0	3	3	1	1	1	0	1	0	0	1	0	0	0	0
E9PLK3;P55786;A6NEC2;E9PP11;H0YDG0;H0YCQ5;E9PJF9;E9PJY4;E9PJ74;E9PPD4;E9PRQ5;E9PPZ2	E9PLK3;P55786;A6NEC2	13;13;7;4;2;1;1;1;1;1;1;1	13;13;7;4;2;1;1;1;1;1;1;1	13;13;7;4;2;1;1;1;1;1;1;1	Puromycin-sensitive aminopeptidase;Puromycin-sensitive aminopeptidase-like protein	NPEPPS;NPEPPSL1	;;	12	13	13	13	0	0	0	9	8	9	4	3	4	10	9	7	4	3	2	0	0	0	9	8	9	4	3	4	10	9	7	4	3	2	0	0	0	9	8	9	4	3
E9PR90;E9PMI0;E9PQU7;Q6UX15	E9PR90;E9PMI0;E9PQU7;Q6UX15	3;3;3;3	3;3;3;3	3;3;3;3	Layilin	LAYN	;;;	4	3	3	3	0	0	0	2	2	2	0	0	0	1	0	1	1	1	0	0	0	0	2	2	2	0	0	0	1	0	1	1	1	0	0	0	0	2	2	2	0	0
E9PNS3;F2Z2Y8;Q9H0E2	E9PNS3;F2Z2Y8;Q9H0E2	1;1;1	1;1;1	1;1;1	Toll-interacting protein	TOLLIP	;;	3	1	1	1	0	0	0	0	0	0	0	0	0	1	1	0	1	0	0	0	0	0	0	0	0	0	0	0	1	1	0	1	0	0	0	0	0	0	0	0	0	0
E9PNW4;E9PR17;P13987;H0YET2	E9PNW4;E9PR17;P13987;H0YET2	4;4;4;2	4;4;4;2	4;4;4;2	CD59 glycoprotein	CD59	;;;	4	4	4	4	3	2	2	3	3	3	3	3	3	3	3	3	2	1	2	3	2	2	3	3	3	3	3	3	3	3	3	2	1	2	3	2	2	3	3	3	3	3
E9PP21;P21291;E9PS42;E9PND2	E9PP21;P21291;E9PS42;E9PND2	4;4;3;3	4;4;3;3	4;4;3;3	Cysteine and glycine-rich protein 1	CSRP1	;;;	4	4	4	4	1	1	1	3	3	3	2	1	1	2	3	1	2	2	1	1	1	1	3	3	3	2	1	1	2	3	1	2	2	1	1	1	1	3	3	3	2	1
E9PPX6	E9PPX6	1	1	1		ATPAF1		1	1	1	1	0	1	1	1	1	1	1	1	1	1	1	1	0	0	0	0	1	1	1	1	1	1	1	1	1	1	1	0	0	0	0	1	1	1	1	1	1	1
E9PQY2;Q9NQP4	E9PQY2;Q9NQP4	1;1	1;1	1;1	Prefoldin subunit 4	PFDN4	;	2	1	1	1	0	0	0	0	0	0	0	0	0	1	1	0	0	0	1	0	0	0	0	0	0	0	0	0	1	1	0	0	0	1	0	0	0	0	0	0	0	0
F2Z2K0;Q9UNZ2	F2Z2K0;Q9UNZ2	4;4	4;4	4;4	NSFL1 cofactor p47	NSFL1C	;	2	4	4	4	0	0	0	0	1	1	0	0	0	2	3	2	1	3	1	0	0	0	0	1	1	0	0	0	2	3	2	1	3	1	0	0	0	0	1	1	0	0
F2Z2W6;F2Z2Y5;H7BXJ5;P05114;A6NEL0	F2Z2W6;F2Z2Y5;H7BXJ5;P05114;A6NEL0	2;2;2;2;1	2;2;2;2;1	2;2;2;2;1	Non-histone chromosomal protein HMG-14	HMGN1	;;;;	5	2	2	2	0	0	0	0	0	0	0	0	0	0	0	0	2	2	0	0	0	0	0	0	0	0	0	0	0	0	0	2	2	0	0	0	0	0	0	0	0	0
F2Z2Y4;O00764	F2Z2Y4;O00764	2;2	2;2	2;2	Pyridoxal kinase	PDXK	;	2	2	2	2	0	0	0	1	1	1	0	0	0	2	2	1	0	0	0	0	0	0	1	1	1	0	0	0	2	2	1	0	0	0	0	0	0	1	1	1	0	0
I3L4C0;I3L459;I3L4H1;F5GWE5;Q00169;I3L3W1;I3L2X8;I3L471;I3L4U7	I3L4C0;I3L459;I3L4H1;F5GWE5;Q00169;I3L3W1;I3L2X8;I3L471;I3L4U7	2;2;2;2;2;1;1;1;1	1;1;1;1;1;1;1;1;1	1;1;1;1;1;1;1;1;1	Phosphatidylinositol transfer protein alpha isoform	PITPNA	;;;;;;;;	9	2	1	1	0	0	0	1	0	0	0	0	0	1	2	2	0	0	0	0	0	0	1	0	0	0	0	0	1	1	1	0	0	0	0	0	0	1	0	0	0	0
F5H5V4;F5GX23;J3KN29;O00233;F5H7X1;F5H169	F5H5V4;F5GX23;J3KN29;O00233;F5H7X1;F5H169	2;2;2;2;1;1	2;2;2;2;1;1	2;2;2;2;1;1	26S proteasome non-ATPase regulatory subunit 9	PSMD9	;;;;;	6	2	2	2	0	0	0	1	0	0	0	0	0	2	2	2	0	0	0	0	0	0	1	0	0	0	0	0	2	2	2	0	0	0	0	0	0	1	0	0	0	0
F5H7R9;F5GXR3;P20962	F5H7R9;F5GXR3;P20962	1;1;1	1;1;1	1;1;1	Parathymosin	PTMS	;;	3	1	1	1	0	0	0	0	0	0	0	0	0	0	0	0	1	1	0	0	0	0	0	0	0	0	0	0	0	0	0	1	1	0	0	0	0	0	0	0	0	0
F5H4U8;F5H7C6;F5GYF7;F5H248;Q9UBW8	F5H4U8;F5H7C6;F5GYF7;F5H248;Q9UBW8	1;1;1;1;1	1;1;1;1;1	1;1;1;1;1	COP9 signalosome complex subunit 7a	COPS7A	;;;;	5	1	1	1	0	0	0	0	0	0	0	0	0	1	1	0	0	0	0	0	0	0	0	0	0	0	0	0	1	1	0	0	0	0	0	0	0	0	0	0	0	0
H0YG54;H0YGR4;F5GYG5;Q9Y3B8	H0YG54;H0YGR4;F5GYG5;Q9Y3B8	3;3;3;3	3;3;3;3	3;3;3;3	Oligoribonuclease, mitochondrial	REXO2	;;;	4	3	3	3	1	0	0	2	2	2	2	1	1	1	2	3	3	2	1	1	0	0	2	2	2	2	1	1	1	2	3	3	2	1	1	0	0	2	2	2	2	1
F5GYN4;J3KR44;F5H6Q1;Q96FW1;F5H3F0;F5GYJ8	F5GYN4;J3KR44;F5H6Q1;Q96FW1;F5H3F0;F5GYJ8	6;6;6;6;4;4	6;6;6;6;4;4	6;6;6;6;4;4	Ubiquitin thioesterase OTUB1	OTUB1	;;;;;	6	6	6	6	0	0	0	2	0	0	0	0	0	5	6	2	1	1	0	0	0	0	2	0	0	0	0	0	5	6	2	1	1	0	0	0	0	2	0	0	0	0
F5GZS6;J3KPF3;P08195;F5GZI0;H0YFS2;F5H0E2;H0YFX4;F5H867	F5GZS6;J3KPF3;P08195	9;9;9;4;3;2;1;1	9;9;9;4;3;2;1;1	9;9;9;4;3;2;1;1	4F2 cell-surface antigen heavy chain	SLC3A2	;;	8	9	9	9	2	2	1	4	5	5	4	5	4	2	2	4	8	8	3	2	2	1	4	5	5	4	5	4	2	2	4	8	8	3	2	2	1	4	5	5	4	5
H0YFS9;F5H0U5;Q9NZD2	H0YFS9;F5H0U5;Q9NZD2	1;1;1	1;1;1	1;1;1	Glycolipid transfer protein	GLTP	;;	3	1	1	1	0	0	0	0	0	0	0	0	0	1	0	0	0	0	0	0	0	0	0	0	0	0	0	0	1	0	0	0	0	0	0	0	0	0	0	0	0	0
F5H2U8;F5H2A4;P52926;F5H6H0	F5H2U8;F5H2A4;P52926;F5H6H0	3;3;3;2	3;3;3;2	3;3;3;2	High mobility group protein HMGI-C	HMGA2	;;;	4	3	3	3	0	0	0	0	1	0	0	0	0	2	2	2	0	1	1	0	0	0	0	1	0	0	0	0	2	2	2	0	1	1	0	0	0	0	1	0	0	0
F5H365;Q15436;G3V4V1;G3V1W4;G3V3G5;G3V2R6;G3V5X8;G3V4Q2;G3V5K1	F5H365;Q15436	14;14;4;4;4;4;3;3;1	14;14;4;4;4;4;3;3;1	12;12;3;3;3;3;3;3;1	Protein transport protein Sec23A	SEC23A	;	9	14	14	12	2	1	2	5	6	4	1	3	1	10	12	6	4	5	6	2	1	2	5	6	4	1	3	1	10	12	6	4	5	6	2	1	2	5	6	3	1	3
F5H3U9;F5H6N1;F5H6P7;P61326;Q96A72	F5H3U9;F5H6N1;F5H6P7;P61326;Q96A72	2;2;2;2;2	2;2;2;2;2	2;2;2;2;2	Protein mago nashi homolog;Protein mago nashi homolog 2	MAGOHB;MAGOH	;;;;	5	2	2	2	0	0	0	0	0	0	0	0	0	1	1	2	1	1	0	0	0	0	0	0	0	0	0	0	1	1	2	1	1	0	0	0	0	0	0	0	0	0
F5H4Z8;P49746;B4DQH6;Q2HIZ1	F5H4Z8;P49746	12;12;5;4	12;12;5;4	12;12;5;4	Thrombospondin-3	THBS3	;	4	12	12	12	2	6	7	8	9	9	9	8	8	5	5	5	0	1	1	2	6	7	8	9	9	9	8	8	5	5	5	0	1	1	2	6	7	8	9	9	9	8
F5H5D3;Q9BQE3;A0A1W2PQM2;C9J2C0;Q9NY65;F8VVB9;F8VX09;F8VWV9;F8VRZ4;F8VS66;V9GZ17;C9JDS9;C9K0S6;F8VRK0;C9JDL2;C9JEV8;C9JQ00;C9JJQ8;A6NHL2;F8VXZ7;F8W0F6;Q9H853	F5H5D3;Q9BQE3;A0A1W2PQM2;C9J2C0;Q9NY65;F8VVB9	12;12;8;8;8;7;4;4;4;4;4;3;2;2;2;2;2;2;2;1;1;1	1;1;1;1;1;0;0;0;0;0;1;0;0;0;0;0;0;0;0;0;0;0	0;0;0;0;0;0;0;0;0;0;0;0;0;0;0;0;0;0;0;0;0;0	Tubulin alpha-1C chain;Tubulin alpha-8 chain	TUBA1C;TUBA8;TUBA1B	;;;;;	22	12	1	0	2	3	3	7	7	7	5	4	7	9	7	7	9	10	4	1	1	1	1	1	1	1	1	1	1	0	1	1	1	1	0	0	0	0	0	0	0	0
F5H669;Q8N684;F5H5B7;F5H1W4;F5H2K8;F5H6P5;F5H6A8;F5GXA3;C9JM38;C9J286;C9J323;J3QT54;F5H6M0;F5H047	F5H669;Q8N684	3;3;1;1;1;1;1;1;1;1;1;1;1;1	3;3;1;1;1;1;1;1;1;1;1;1;1;1	3;3;1;1;1;1;1;1;1;1;1;1;1;1	Cleavage and polyadenylation specificity factor subunit 7	CPSF7	;	14	3	3	3	0	0	0	0	0	0	0	0	0	2	2	1	1	0	0	0	0	0	0	0	0	0	0	0	2	2	1	1	0	0	0	0	0	0	0	0	0	0
F5H7P7;Q96BP3	F5H7P7;Q96BP3	2;2	2;2	2;2	Peptidylprolyl isomerase domain and WD repeat-containing protein 1	PPWD1	;	2	2	2	2	0	0	0	0	0	0	0	0	0	0	1	0	0	1	0	0	0	0	0	0	0	0	0	0	0	1	0	0	1	0	0	0	0	0	0	0	0	0
H3BTB3;H3BMQ5;H3BN59;I3L0H8;F6QDS0;H3BQK0;Q9NUU7;Q9UMR2	H3BTB3;H3BMQ5;H3BN59;I3L0H8;F6QDS0;H3BQK0;Q9NUU7;Q9UMR2	1;1;1;1;1;1;1;1	1;1;1;1;1;1;1;1	1;1;1;1;1;1;1;1	ATP-dependent RNA helicase DDX19A;ATP-dependent RNA helicase DDX19B	DDX19A;DDX19B	;;;;;;;	8	1	1	1	0	0	0	0	0	0	0	0	0	0	0	0	1	0	0	0	0	0	0	0	0	0	0	0	0	0	0	1	0	0	0	0	0	0	0	0	0	0
H7C3P4;F6S8M0;P15586;F5H4C6;H0YFA9	H7C3P4;F6S8M0;P15586;F5H4C6	11;11;11;7;5	11;11;11;7;5	11;11;11;7;5	N-acetylglucosamine-6-sulfatase	GNS	;;;	5	11	11	11	10	9	9	8	8	7	9	8	7	6	8	4	7	7	7	10	9	9	8	8	7	9	8	7	6	8	4	7	7	7	10	9	9	8	8	7	9	8
F6SDV2;Q9GZM7	F6SDV2;Q9GZM7	6;6	6;6	6;6	Tubulointerstitial nephritis antigen-like	TINAGL1	;	2	6	6	6	3	3	3	3	2	2	4	5	5	2	1	0	0	1	1	3	3	3	3	2	2	4	5	5	2	1	0	0	1	1	3	3	3	3	2	2	4	5
F6SYF8;Q9UBP4;E9PKW6;E9PHY3;E9PKK9	F6SYF8;Q9UBP4	10;10;4;3;2	10;10;4;3;2	10;10;4;3;2	Dickkopf-related protein 3	DKK3	;	5	10	10	10	8	9	8	8	8	8	9	10	10	7	6	8	6	6	6	8	9	8	8	8	8	9	10	10	7	6	8	6	6	6	8	9	8	8	8	8	9	10
F6WQW2;P43487;C9JXG8;C9JJ34;C9JDM3;C9JGV6;C9JIC6	F6WQW2;P43487;C9JXG8;C9JJ34;C9JDM3;C9JGV6	4;4;3;2;2;2;1	4;4;3;2;2;2;1	4;4;3;2;2;2;1	Ran-specific GTPase-activating protein	RANBP1	;;;;;	7	4	4	4	0	0	0	0	1	0	0	0	0	3	4	4	2	2	2	0	0	0	0	1	0	0	0	0	3	4	4	2	2	2	0	0	0	0	1	0	0	0
F8VQE1;Q9UHB6;F8VS07;F8VRN8	F8VQE1;Q9UHB6;F8VS07	8;8;6;3	8;8;6;3	8;8;6;3	LIM domain and actin-binding protein 1	LIMA1	;;	4	8	8	8	1	0	0	4	4	4	3	3	3	1	2	2	7	5	3	1	0	0	4	4	4	3	3	3	1	2	2	7	5	3	1	0	0	4	4	4	3	3
F8VU51;P49750	F8VU51;P49750	1;1	1;1	1;1	YLP motif-containing protein 1	YLPM1	;	2	1	1	1	0	0	0	0	0	0	0	0	0	1	1	1	0	0	0	0	0	0	0	0	0	0	0	0	1	1	1	0	0	0	0	0	0	0	0	0	0	0
G3V210;F8VU65;F8VWS0;P05388;F8VS58;F8VQY6;F8VPE8;F8VRK7;F8VW21;F8VZS0;Q8NHW5;F8VWV4	G3V210;F8VU65;F8VWS0;P05388;F8VS58;F8VQY6;F8VPE8;F8VRK7;F8VW21;F8VZS0;Q8NHW5;F8VWV4	4;4;4;4;3;3;3;3;3;3;3;2	4;4;4;4;3;3;3;3;3;3;3;2	4;4;4;4;3;3;3;3;3;3;3;2	60S acidic ribosomal protein P0;60S acidic ribosomal protein P0-like	RPLP0;RPLP0P6	;;;;;;;;;;;	12	4	4	4	2	0	1	2	2	2	2	0	0	4	3	2	2	2	3	2	0	1	2	2	2	2	0	0	4	3	2	2	2	3	2	0	1	2	2	2	2	0
F8VUA2;Q9HD42;F5H875;F8VVT7	F8VUA2;Q9HD42;F5H875;F8VVT7	2;2;1;1	2;2;1;1	2;2;1;1	Charged multivesicular body protein 1a	CHMP1A	;;;	4	2	2	2	0	0	0	0	0	0	0	0	0	0	0	0	2	2	0	0	0	0	0	0	0	0	0	0	0	0	0	2	2	0	0	0	0	0	0	0	0	0
F8VVL1;O43583	F8VVL1;O43583	2;2	2;2	2;2	Density-regulated protein	DENR	;	2	2	2	2	0	0	0	0	0	0	0	0	0	0	0	0	2	2	0	0	0	0	0	0	0	0	0	0	0	0	0	2	2	0	0	0	0	0	0	0	0	0
F8VW96;Q16527;F8VQR7	F8VW96;Q16527;F8VQR7	2;2;1	2;2;1	2;2;1	Cysteine and glycine-rich protein 2	CSRP2	;;	3	2	2	2	0	0	0	1	1	1	0	0	0	0	2	0	0	0	1	0	0	0	1	1	1	0	0	0	0	2	0	0	0	1	0	0	0	1	1	1	0	0
F8VXJ7;F8W031;Q9Y2B0;F8W1K5;H0YIH9;H0YI18;F8W1U5;F8VP03	F8VXJ7;F8W031;Q9Y2B0;F8W1K5	3;3;3;2;1;1;1;1	3;3;3;2;1;1;1;1	3;3;3;2;1;1;1;1	Protein canopy homolog 2	CNPY2	;;;	8	3	3	3	0	1	1	3	3	3	1	1	1	3	3	2	0	0	0	0	1	1	3	3	3	1	1	1	3	3	2	0	0	0	0	1	1	3	3	3	1	1
F8VXU5;Q9UBQ0	F8VXU5;Q9UBQ0	4;4	4;4	4;4	Vacuolar protein sorting-associated protein 29	VPS29	;	2	4	4	4	0	0	0	3	2	1	0	0	0	4	4	2	1	1	0	0	0	0	3	2	1	0	0	0	4	4	2	1	1	0	0	0	0	3	2	1	0	0
F8VZQ9;P82979;F8VS12;H0YHG0	F8VZQ9;P82979;F8VS12;H0YHG0	2;2;1;1	2;2;1;1	2;2;1;1	SAP domain-containing ribonucleoprotein	SARNP	;;;	4	2	2	2	0	0	0	1	1	1	0	0	0	2	2	2	1	1	0	0	0	0	1	1	1	0	0	0	2	2	2	1	1	0	0	0	0	1	1	1	0	0
H3BRU6;F8VZX2;Q15366;F8W0G4;F8VXH9;F8W1G6;J3QT27;E9PFP8;P57721;H3BND9	H3BRU6;F8VZX2;Q15366;F8W0G4;F8VXH9;F8W1G6;J3QT27;E9PFP8;P57721	4;4;4;3;3;3;3;3;3;1	2;2;2;2;2;2;1;1;1;1	2;2;2;2;2;2;1;1;1;1	Poly(rC)-binding protein 2;Poly(rC)-binding protein 3	PCBP2;PCBP3	;;;;;;;;	10	4	2	2	0	0	0	2	2	1	1	1	2	2	2	3	2	1	1	0	0	0	2	2	1	1	1	2	1	1	2	1	1	1	0	0	0	2	2	1	1	1
F8VZY9;P05783;CON__H-INV:HIT000015463	F8VZY9;P05783	10;10;2	10;10;2	7;7;2	Keratin, type I cytoskeletal 18	KRT18	;	3	10	10	7	0	0	1	7	6	7	6	6	8	2	3	3	5	7	4	0	0	1	7	6	7	6	6	8	2	3	3	5	7	4	0	0	1	5	5	5	5	5
F8W1A4;P54819;F8VZG5;F8VY04;G3V213;F8VPP1	F8W1A4;P54819;F8VZG5;F8VY04	11;11;8;8;5;1	11;11;8;8;5;1	11;11;8;8;5;1	Adenylate kinase 2, mitochondrial;Adenylate kinase 2, mitochondrial;Adenylate kinase 2, mitochondrial, N-terminally processed	AK2	;;;	6	11	11	11	0	0	0	4	1	3	1	1	0	7	7	8	7	5	4	0	0	0	4	1	3	1	1	0	7	7	8	7	5	4	0	0	0	4	1	3	1	1
F8W1B7;P50281	F8W1B7;P50281	2;2	2;2	2;2	Matrix metalloproteinase-14	MMP14	;	2	2	2	2	0	0	0	1	1	1	0	0	0	1	2	0	2	1	1	0	0	0	1	1	1	0	0	0	1	2	0	2	1	1	0	0	0	1	1	1	0	0
F8W1R7;G3V1V0;P60660;J3KND3;G8JLA2;B7Z6Z4;G3V1Y7;F8VPF3;F8VZU9;F8W180;F8W1I5;P14649;F8VXL3;H0YI43	F8W1R7;G3V1V0;P60660;J3KND3;G8JLA2;B7Z6Z4;G3V1Y7;F8VPF3	7;7;7;6;6;6;5;5;3;3;2;2;1;1	7;7;7;6;6;6;5;5;3;3;2;2;1;1	7;7;7;6;6;6;5;5;3;3;2;2;1;1	Myosin light polypeptide 6	MYL6	;;;;;;;	14	7	7	7	5	4	4	7	7	6	4	5	4	6	7	6	7	4	2	5	4	4	7	7	6	4	5	4	6	7	6	7	4	2	5	4	4	7	7	6	4	5
F8W6I7;P09651;F8VZ49;F8VTQ5;Q32P51;F8W646;H0YH80;F8VYN5	F8W6I7;P09651;F8VZ49;F8VTQ5;Q32P51;F8W646	16;16;11;9;9;8;7;6	16;16;11;9;9;8;7;6	16;16;11;9;9;8;7;6	Heterogeneous nuclear ribonucleoprotein A1;Heterogeneous nuclear ribonucleoprotein A1, N-terminally processed;Heterogeneous nuclear ribonucleoprotein A1-like 2	HNRNPA1;HNRNPA1L2	;;;;;	8	16	16	16	1	2	1	3	5	4	1	1	2	15	14	13	7	8	6	1	2	1	3	5	4	1	1	2	15	14	13	7	8	6	1	2	1	3	5	4	1	1
F8W726;Q14157;Q5VU81;Q5VU80;Q5VU79;Q5VU78;Q5VU77	F8W726;Q14157;Q5VU81;Q5VU80;Q5VU79;Q5VU78;Q5VU77	5;5;4;4;4;4;4	5;5;4;4;4;4;4	5;5;4;4;4;4;4	Ubiquitin-associated protein 2-like	UBAP2L	;;;;;;	7	5	5	5	0	0	0	1	2	2	0	0	0	5	5	3	1	1	3	0	0	0	1	2	2	0	0	0	5	5	3	1	1	3	0	0	0	1	2	2	0	0
F8W7E0;E9PSG1;H0Y944;H0YA91;D6RGF7;D6RBR1;E7EN75;D6RAA8;E7EQK6	F8W7E0;E9PSG1;H0Y944;H0YA91	6;4;3;3;2;2;2;1;1	1;1;0;0;0;0;0;0;0	1;1;0;0;0;0;0;0;0		CAST	;;;	9	6	1	1	0	0	1	2	3	3	1	0	1	4	4	0	1	1	0	0	0	1	0	0	0	1	0	1	0	0	0	0	0	0	0	0	1	0	0	0	1	0
J3KQ45;F8W8W7;O43493	J3KQ45;F8W8W7;O43493	9;9;9	9;9;9	9;9;9	Trans-Golgi network integral membrane protein 2	TGOLN2	;;	3	9	9	9	2	2	2	1	1	1	2	2	2	1	1	1	5	7	2	2	2	2	1	1	1	2	2	2	1	1	1	5	7	2	2	2	2	1	1	1	2	2
F8W914;Q9NQC3;A0A0U1RQR6;H7C106	F8W914;Q9NQC3;A0A0U1RQR6;H7C106	2;2;1;1	2;2;1;1	2;2;1;1	Reticulon;Reticulon-4	RTN4	;;;	4	2	2	2	0	0	0	2	2	2	0	0	0	1	2	2	1	1	1	0	0	0	2	2	2	0	0	0	1	2	2	1	1	1	0	0	0	2	2	2	0	0
F8WE13;Q92922	F8WE13;Q92922	1;1	1;1	1;1	SWI/SNF complex subunit SMARCC1	SMARCC1	;	2	1	1	1	0	0	0	0	0	0	0	0	0	1	1	1	0	0	0	0	0	0	0	0	0	0	0	0	1	1	1	0	0	0	0	0	0	0	0	0	0	0
F8WJN3;Q16630	F8WJN3;Q16630	1;1	1;1	1;1	Cleavage and polyadenylation specificity factor subunit 6	CPSF6	;	2	1	1	1	0	0	0	0	0	0	0	0	0	1	0	1	0	0	0	0	0	0	0	0	0	0	0	0	1	0	1	0	0	0	0	0	0	0	0	0	0	0
G3V0E5;P02786;H7C3V5	G3V0E5;P02786	7;7;1	7;7;1	7;7;1	Transferrin receptor protein 1;Transferrin receptor protein 1, serum form	TFRC	;	3	7	7	7	1	1	1	3	2	3	1	2	2	6	3	3	2	1	0	1	1	1	3	2	3	1	2	2	6	3	3	2	1	0	1	1	1	3	2	3	1	2
G3V1D3;G3V180;Q9NY33;E9PQ14;E9PNX5;E9PKK8;E9PPK9	G3V1D3;G3V180;Q9NY33	12;12;12;5;2;2;2	12;12;12;5;2;2;2	12;12;12;5;2;2;2	Dipeptidyl peptidase 3	DPP3	;;	7	12	12	12	3	4	4	6	6	7	3	4	4	7	5	5	3	4	3	3	4	4	6	6	7	3	4	4	7	5	5	3	4	3	3	4	4	6	6	7	3	4
G3V1C3;Q9BZZ5;H0YER7;E9PQK6	G3V1C3;Q9BZZ5;H0YER7	6;6;3;2	6;6;3;2	6;6;3;2	Apoptosis inhibitor 5	API5	;;	4	6	6	6	0	0	0	0	1	0	0	0	0	5	5	3	2	0	1	0	0	0	0	1	0	0	0	0	5	5	3	2	0	1	0	0	0	0	1	0	0	0
G3V220;O14776	G3V220;O14776	3;3	3;3	3;3	Transcription elongation regulator 1	TCERG1	;	2	3	3	3	0	0	0	0	0	0	0	0	0	3	3	2	0	0	0	0	0	0	0	0	0	0	0	0	3	3	2	0	0	0	0	0	0	0	0	0	0	0
G3V3U4;G3V3I1;G3V295;G3V5Z7;P60900	G3V3U4;G3V3I1;G3V295;G3V5Z7;P60900	1;1;1;1;1	1;1;1;1;1	1;1;1;1;1	Proteasome subunit alpha type;Proteasome subunit alpha type-6	PSMA6	;;;;	5	1	1	1	0	0	0	1	1	1	0	0	0	1	1	0	0	0	0	0	0	0	1	1	1	0	0	0	1	1	0	0	0	0	0	0	0	1	1	1	0	0
G3V2U7;P07311;G3V3F8;G3V597	G3V2U7;P07311	5;5;1;1	5;5;1;1	5;5;1;1	Acylphosphatase;Acylphosphatase-1	ACYP1	;	4	5	5	5	0	1	0	0	1	2	0	0	0	5	5	4	0	0	2	0	1	0	0	1	2	0	0	0	5	5	4	0	0	2	0	1	0	0	1	2	0	0
G3V3X5;Q14767;G3V511	G3V3X5;Q14767;G3V511	27;27;26	27;27;26	27;27;26	Latent-transforming growth factor beta-binding protein 2	LTBP2	;;	3	27	27	27	21	24	25	15	16	18	22	23	23	16	14	10	2	3	1	21	24	25	15	16	18	22	23	23	16	14	10	2	3	1	21	24	25	15	16	18	22	23
G3V4U0;Q9UBX5;G3XA98;G3V3Y2	G3V4U0;Q9UBX5;G3XA98	6;6;5;1	6;6;5;1	6;6;5;1	Fibulin-5	FBLN5	;;	4	6	6	6	2	3	4	2	4	2	3	3	3	5	5	4	1	0	0	2	3	4	2	4	2	3	3	3	5	5	4	1	0	0	2	3	4	2	4	2	3	3
G3V5E4;Q96EK6	G3V5E4;Q96EK6	1;1	1;1	1;1	Glucosamine 6-phosphate N-acetyltransferase	GNPNAT1	;	2	1	1	1	0	0	0	0	0	0	0	0	0	1	1	0	0	0	0	0	0	0	0	0	0	0	0	0	1	1	0	0	0	0	0	0	0	0	0	0	0	0
G3XAI2;P07942;E7EPA6	G3XAI2;P07942	37;37;17	37;37;17	37;37;17	Laminin subunit beta-1	LAMB1	;	3	37	37	37	24	18	16	20	19	18	20	15	17	28	30	25	9	9	7	24	18	16	20	19	18	20	15	17	28	30	25	9	9	7	24	18	16	20	19	18	20	15
G3XAP6;P49747;CON__ENSEMBL:ENSBTAP00000006074	G3XAP6;P49747;CON__ENSEMBL:ENSBTAP00000006074	5;5;3	5;5;3	5;5;3	Cartilage oligomeric matrix protein	COMP	;;	3	5	5	5	1	0	0	0	0	1	5	5	5	0	0	0	0	0	1	1	0	0	0	0	1	5	5	5	0	0	0	0	0	1	1	0	0	0	0	1	5	5
G5E972;P42167;P42166;H0YJH7	G5E972;P42167;P42166	6;6;6;2	6;6;6;2	6;6;6;2	Lamina-associated polypeptide 2, isoforms beta/gamma;Thymopoietin;Thymopentin;Lamina-associated polypeptide 2, isoform alpha;Thymopoietin;Thymopentin	TMPO	;;	4	6	6	6	0	1	1	1	1	1	1	1	1	3	4	3	3	3	1	0	1	1	1	1	1	1	1	1	3	4	3	3	3	1	0	1	1	1	1	1	1	1
G5E9C5;O76074;H0YA14;C9JGT3	G5E9C5;O76074	4;4;1;1	4;4;1;1	4;4;1;1	cGMP-specific 3,5-cyclic phosphodiesterase	PDE5A	;	4	4	4	4	0	0	0	0	0	0	0	1	0	3	4	2	0	0	0	0	0	0	0	0	0	0	1	0	3	4	2	0	0	0	0	0	0	0	0	0	0	1
M0R235;G5E9F7;P11464;M0QZQ1	M0R235;G5E9F7;P11464;M0QZQ1	3;3;3;2	2;2;2;1	0;0;0;0	Pregnancy-specific beta-1-glycoprotein 1	PSG1	;;;	4	3	2	0	1	1	1	3	3	3	1	0	0	0	0	0	0	0	1	1	1	1	2	2	2	1	0	0	0	0	0	0	0	1	0	0	0	0	0	0	0	0
H0Y3U8;P36222	H0Y3U8;P36222	2;2	2;2	2;2	Chitinase-3-like protein 1	CHI3L1	;	2	2	2	2	0	0	0	2	2	2	1	1	1	1	0	0	0	0	0	0	0	0	2	2	2	1	1	1	1	0	0	0	0	0	0	0	0	2	2	2	1	1
H0Y3Y3;Q01813;B1APP6	H0Y3Y3;Q01813;B1APP6	2;2;1	2;2;1	2;2;1	ATP-dependent 6-phosphofructokinase, platelet type	PFKP	;;	3	2	2	2	0	0	0	0	1	1	0	0	0	2	2	0	0	0	0	0	0	0	0	1	1	0	0	0	2	2	0	0	0	0	0	0	0	0	1	1	0	0
H0Y4K8	H0Y4K8	13	1	1		FN1		1	13	1	1	11	9	9	6	5	5	7	8	8	8	6	4	2	4	2	1	1	1	1	1	1	1	1	1	1	1	1	0	0	0	1	1	1	1	1	1	1	1
P0DP25;P0DP24;P0DP23;H0Y7A7;F8WBR5;M0QZ52;G3V479;E7ETZ0;E7EMB3;G3V361;Q96HY3;C9J7T9;P27482;P02585	P0DP25;P0DP24;P0DP23;H0Y7A7;F8WBR5;M0QZ52;G3V479;E7ETZ0;E7EMB3	5;5;5;5;4;4;4;3;3;1;1;1;1;1	5;5;5;5;4;4;4;3;3;1;1;1;1;1	5;5;5;5;4;4;4;3;3;1;1;1;1;1		CALM2;CALM3;CALM1	;;;;;;;;	14	5	5	5	3	3	2	3	3	3	1	2	1	4	3	3	3	3	3	3	3	2	3	3	3	1	2	1	4	3	3	3	3	3	3	3	2	3	3	3	1	2
H0Y8C6;O00410;C9JMV5;H0Y3V4;E7ETV3;C9JZ53;E7EQT5;E7EV12	H0Y8C6;O00410	8;8;3;3;2;1;1;1	8;8;3;3;2;1;1;1	8;8;3;3;2;1;1;1	Importin-5	IPO5	;	8	8	8	8	1	1	2	4	2	3	1	1	3	7	7	3	3	2	1	1	1	2	4	2	3	1	1	3	7	7	3	3	2	1	1	1	2	4	2	3	1	1
H0Y8E6;P49736	H0Y8E6;P49736	3;3	3;3	3;3	DNA replication licensing factor MCM2	MCM2	;	2	3	3	3	0	0	0	0	0	0	0	0	0	3	1	0	1	1	0	0	0	0	0	0	0	0	0	0	3	1	0	1	1	0	0	0	0	0	0	0	0	0
H0Y8Q4;Q9NRR1;H0Y9X7	H0Y8Q4;Q9NRR1;H0Y9X7	2;2;1	2;2;1	2;2;1	Cytokine-like protein 1	CYTL1	;;	3	2	2	2	1	2	2	0	0	0	2	2	2	0	0	0	0	0	0	1	2	2	0	0	0	2	2	2	0	0	0	0	0	0	1	2	2	0	0	0	2	2
H0Y928;H0Y997;Q96J42	H0Y928;H0Y997;Q96J42	1;1;1	1;1;1	1;1;1	Thioredoxin domain-containing protein 15	TXNDC15	;;	3	1	1	1	0	0	0	0	0	0	0	0	0	1	1	0	0	0	0	0	0	0	0	0	0	0	0	0	1	1	0	0	0	0	0	0	0	0	0	0	0	0
H0Y9C7;P20933	H0Y9C7;P20933	1;1	1;1	1;1	N(4)-(beta-N-acetylglucosaminyl)-L-asparaginase;Glycosylasparaginase alpha chain;Glycosylasparaginase beta chain	AGA	;	2	1	1	1	0	1	1	1	1	1	1	1	1	0	0	0	0	0	0	0	1	1	1	1	1	1	1	1	0	0	0	0	0	0	0	1	1	1	1	1	1	1
H0YA22;P36551	H0YA22;P36551	1;1	1;1	1;1	Oxygen-dependent coproporphyrinogen-III oxidase, mitochondrial	CPOX	;	2	1	1	1	0	0	0	0	0	0	0	0	0	1	1	0	0	0	0	0	0	0	0	0	0	0	0	0	1	1	0	0	0	0	0	0	0	0	0	0	0	0
H0YBI8	H0YBI8	3	1	1		VEGFA		1	3	1	1	2	1	1	2	1	0	1	1	1	1	2	1	3	3	2	1	1	1	1	0	0	1	1	1	0	1	0	1	1	1	1	1	1	1	0	0	1	1
H0YBJ4;H0YBU5;H0YBN2;H0YBF2;H0YBD5;H0YBM3	H0YBJ4	20;9;5;2;1;1	1;1;0;0;0;0	1;1;0;0;0;0		MATN2		6	20	1	1	5	3	3	2	2	3	2	3	3	1	1	0	18	13	7	0	0	0	0	0	0	0	0	0	0	0	0	1	0	0	0	0	0	0	0	0	0	0
H0YC42;P55327;E5RFR7;H0YC44	H0YC42;P55327;E5RFR7;H0YC44	3;3;2;2	3;3;2;2	3;3;2;2	Tumor protein D52	TPD52	;;;	4	3	3	3	0	0	0	0	0	0	0	0	0	0	0	0	3	2	2	0	0	0	0	0	0	0	0	0	0	0	0	3	2	2	0	0	0	0	0	0	0	0
H0YCI3;P46937;H7C4S7;A0A1B0GUV4;A0A1B0GUF0;A0A1B0GUI9;A0A0D9SGF2;A0A0D9SET0;A0A1B0GTH8;A0A087WXD2;H7C5T8;A0A0D9SGF8;A0A0D9SEY4;H7C4U7;H7C535;A0A087WT53;A0A1B0GTC0;E7EWI0;A0A0E3D6M1;A0A0D9SGI1;Q86UL8;Q96QZ7	H0YCI3;P46937	3;3;1;1;1;1;1;1;1;1;1;1;1;1;1;1;1;1;1;1;1;1	3;3;1;1;1;1;1;1;1;1;1;1;1;1;1;1;1;1;1;1;1;1	3;3;1;1;1;1;1;1;1;1;1;1;1;1;1;1;1;1;1;1;1;1	Transcriptional coactivator YAP1	YAP1	;	22	3	3	3	1	0	0	0	0	0	0	0	0	0	1	1	2	2	0	1	0	0	0	0	0	0	0	0	0	1	1	2	2	0	1	0	0	0	0	0	0	0
H0YCK3;P55265	H0YCK3;P55265	1;1	1;1	1;1	Double-stranded RNA-specific adenosine deaminase	ADAR	;	2	1	1	1	0	0	0	0	0	0	0	0	0	1	1	0	0	0	0	0	0	0	0	0	0	0	0	0	1	1	0	0	0	0	0	0	0	0	0	0	0	0
H0YCR2;H0YDT0;Q96D71	H0YCR2;H0YDT0;Q96D71	1;1;1	1;1;1	1;1;1	RalBP1-associated Eps domain-containing protein 1	REPS1	;;	3	1	1	1	0	0	0	0	0	0	0	0	0	0	0	0	1	1	0	0	0	0	0	0	0	0	0	0	0	0	0	1	1	0	0	0	0	0	0	0	0	0
H0YGV7;H0YG20;Q9UKM7;REV__O60290	H0YGV7;H0YG20;Q9UKM7	5;5;5;1	5;5;5;1	5;5;5;1	alpha-1,2-Mannosidase;Endoplasmic reticulum mannosyl-oligosaccharide 1,2-alpha-mannosidase	MAN1B1	;;	4	5	5	5	0	1	0	1	1	1	2	2	2	1	1	2	2	1	1	0	1	0	1	1	1	2	2	2	1	1	2	2	1	1	0	1	0	1	1	1	2	2
H0YGS3	H0YGS3	7	1	1		MFAP5		1	7	1	1	2	4	2	6	7	7	7	7	7	0	1	1	1	2	2	0	0	0	1	1	1	1	1	1	0	1	0	0	0	0	0	0	0	1	1	1	1	1
H0YH81;P06576;F8W079;F8W0P7;H0YI37	H0YH81;P06576;F8W079	9;9;6;4;2	9;9;6;4;2	9;9;6;4;2	ATP synthase subunit beta;ATP synthase subunit beta, mitochondrial	ATP5B	;;	5	9	9	9	5	4	2	9	8	8	5	5	5	6	6	7	5	3	4	5	4	2	9	8	8	5	5	5	6	6	7	5	3	4	5	4	2	9	8	8	5	5
H0YIB4;S4R3G0;Q13242	H0YIB4;S4R3G0;Q13242	1;1;1	1;1;1	1;1;1	Serine/arginine-rich splicing factor 9	SRSF9	;;	3	1	1	1	0	0	0	1	0	0	0	0	0	1	1	0	1	0	0	0	0	0	1	0	0	0	0	0	1	1	0	1	0	0	0	0	0	1	0	0	0	0
S4R3D2;H0YIN8;Q8IZ07	S4R3D2;H0YIN8;Q8IZ07	1;1;1	1;1;1	1;1;1	Ankyrin repeat domain-containing protein 13A	ANKRD13A	;;	3	1	1	1	0	0	0	0	0	0	0	0	0	1	0	0	0	0	0	0	0	0	0	0	0	0	0	0	1	0	0	0	0	0	0	0	0	0	0	0	0	0
H0YJM8;P28074	H0YJM8;P28074	1;1	1;1	1;1	Proteasome subunit beta type-5	PSMB5	;	2	1	1	1	0	0	0	0	0	0	0	0	0	1	1	0	0	0	0	0	0	0	0	0	0	0	0	0	1	1	0	0	0	0	0	0	0	0	0	0	0	0
H0YNW5;H0YKC5;P33316;A0A0C4DGL3;H0YMM5;H0YKI0;H0YMP1	H0YNW5;H0YKC5;P33316;A0A0C4DGL3;H0YMM5;H0YKI0;H0YMP1	6;6;6;5;4;4;3	6;6;6;5;4;4;3	2;2;2;2;0;0;1	Deoxyuridine 5-triphosphate nucleotidohydrolase, mitochondrial	DUT	;;;;;;	7	6	6	2	0	0	1	1	1	0	0	0	0	6	6	3	1	2	1	0	0	1	1	1	0	0	0	0	6	6	3	1	2	1	0	0	1	0	0	0	0	0
H0YKU1;H0YNJ8;Q9NYL9	H0YKU1;H0YNJ8;Q9NYL9	2;2;2	2;2;2	2;2;2	Tropomodulin-3	TMOD3	;;	3	2	2	2	0	0	0	0	0	0	0	0	0	2	2	1	1	1	1	0	0	0	0	0	0	0	0	0	2	2	1	1	1	1	0	0	0	0	0	0	0	0
H0YKX5;H0YK48;H0YK20;H0YL80	H0YKX5;H0YK48	17;10;8;6	7;4;7;1	0;0;0;0		TPM1	;	4	17	7	0	8	8	5	11	11	12	7	7	6	8	9	4	10	11	6	2	2	1	3	4	4	2	2	1	2	1	1	4	4	4	0	0	0	0	0	0	0	0
H0YL52;P09493;H0YKP3;H0YKZ6;A0A087WTJ7	H0YL52;P09493;H0YKP3	17;17;12;3;3	3;3;3;3;3	3;3;3;3;3	Tropomyosin alpha-1 chain	TPM1	;;	5	17	3	3	9	8	5	13	12	13	9	9	8	9	10	4	9	11	5	1	0	0	2	1	1	2	2	2	1	1	0	1	2	2	1	0	0	2	1	1	2	2
H0YLA4;Q00796;H0YKB3	H0YLA4;Q00796	4;4;1	4;4;1	4;4;1	Sorbitol dehydrogenase	SORD	;	3	4	4	4	0	0	0	1	0	0	0	1	0	4	4	3	0	0	0	0	0	0	1	0	0	0	1	0	4	4	3	0	0	0	0	0	0	1	0	0	0	1
H0YLF3;F5H6I0	H0YLF3;F5H6I0	8;7	1;0	1;0		B2M	;	2	8	1	1	6	5	5	6	5	6	7	4	4	4	4	4	3	4	3	0	0	0	1	0	0	1	0	0	0	0	0	1	1	1	0	0	0	1	0	0	1	0
H0YLP3;O75822;H0YGJ7	H0YLP3;O75822;H0YGJ7	2;2;1	2;2;1	2;2;1	Eukaryotic translation initiation factor 3 subunit J	EIF3J	;;	3	2	2	2	0	0	0	0	0	0	0	0	0	2	2	2	0	0	0	0	0	0	0	0	0	0	0	0	2	2	2	0	0	0	0	0	0	0	0	0	0	0
H0YLR3;H0YMA0;P09661	H0YLR3;H0YMA0;P09661	2;2;2	2;2;2	2;2;2	U2 small nuclear ribonucleoprotein A	SNRPA1	;;	3	2	2	2	0	0	0	0	0	0	0	0	0	2	1	1	0	0	0	0	0	0	0	0	0	0	0	0	2	1	1	0	0	0	0	0	0	0	0	0	0	0
J3KMZ9;H0YMD1;P01130;H0YM92;H0YMQ3	J3KMZ9;H0YMD1;P01130	16;16;16;6;4	16;16;16;6;4	15;15;15;6;4	Low-density lipoprotein receptor	LDLR	;;	5	16	16	15	6	4	3	9	9	7	5	3	3	9	8	9	11	12	10	6	4	3	9	9	7	5	3	3	9	8	9	11	12	10	6	4	3	8	8	6	5	3
H0YMZ3;J3KNP4;Q9NPR2;H0YN49	H0YMZ3;J3KNP4;Q9NPR2;H0YN49	2;2;2;1	2;2;2;1	2;2;2;1	Semaphorin-4B	SEMA4B	;;;	4	2	2	2	0	0	0	0	0	1	0	0	0	1	1	1	2	2	1	0	0	0	0	0	1	0	0	0	1	1	1	2	2	1	0	0	0	0	0	1	0	0
H0YN65;Q8NCH0	H0YN65;Q8NCH0	2;2	2;2	2;2	Carbohydrate sulfotransferase 14	CHST14	;	2	2	2	2	0	0	0	0	0	0	0	0	0	1	1	2	0	1	0	0	0	0	0	0	0	0	0	0	1	1	2	0	1	0	0	0	0	0	0	0	0	0
H0YNJ9	H0YNJ9	5	1	1		DUT		1	5	1	1	0	0	0	1	1	0	0	0	0	5	5	3	1	2	1	0	0	0	0	0	0	0	0	0	1	1	1	1	1	0	0	0	0	0	0	0	0	0
H3BMA1;H3BUX1;Q13421;H3BR90	H3BMA1;H3BUX1;Q13421	3;3;2;1	3;3;2;1	3;3;2;1	Mesothelin;Megakaryocyte-potentiating factor;Mesothelin, cleaved form	MSLN	;;	4	3	3	3	0	0	0	0	0	0	0	0	0	0	0	0	3	3	0	0	0	0	0	0	0	0	0	0	0	0	0	3	3	0	0	0	0	0	0	0	0	0
H3BR01;H3BMB6;H3BTQ8;H3BVD9;O43278	H3BR01;H3BMB6;H3BTQ8;H3BVD9;O43278	1;1;1;1;1	1;1;1;1;1	1;1;1;1;1	Kunitz-type protease inhibitor 1	SPINT1	;;;;	5	1	1	1	0	0	0	0	0	0	0	0	0	1	1	1	0	0	0	0	0	0	0	0	0	0	0	0	1	1	1	0	0	0	0	0	0	0	0	0	0	0
H3BMH2;H3BSC1;P62491;Q15907;B4DQU5;P57735	H3BMH2;H3BSC1;P62491;Q15907	6;6;6;6;2;1	6;6;6;6;2;1	6;6;6;6;2;1	Ras-related protein Rab-11A;Ras-related protein Rab-11B	RAB11A;RAB11B	;;;	6	6	6	6	0	0	1	0	2	2	0	0	0	6	6	3	5	5	1	0	0	1	0	2	2	0	0	0	6	6	3	5	5	1	0	0	1	0	2	2	0	0
H3BQF7;H3BMU1;H3BUI0;J3KR23;P53990;F5GXM3;H3BRE2	H3BQF7;H3BMU1;H3BUI0;J3KR23;P53990;F5GXM3	4;4;4;4;4;2;1	4;4;4;4;4;2;1	4;4;4;4;4;2;1	IST1 homolog	IST1	;;;;;	7	4	4	4	0	1	0	0	0	1	1	1	1	2	1	1	2	1	1	0	1	0	0	0	1	1	1	1	2	1	1	2	1	1	0	1	0	0	0	1	1	1
H3BUQ9;H3BN50;H3BQS0;Q15599	H3BUQ9;H3BN50;H3BQS0;Q15599	1;1;1;1	1;1;1;1	1;1;1;1	Na(+)/H(+) exchange regulatory cofactor NHE-RF2	SLC9A3R2	;;;	4	1	1	1	0	1	0	1	1	0	1	1	1	1	1	1	1	1	0	0	1	0	1	1	0	1	1	1	1	1	1	1	1	0	0	1	0	1	1	0	1	1
H3BS10;H3BP20;P06865;H3BU85;H3BTD4;A0A087WUJ7	H3BS10;H3BP20;P06865;H3BU85;H3BTD4	9;9;9;5;5;1	9;9;9;5;5;1	9;9;9;5;5;1	Beta-hexosaminidase;Beta-hexosaminidase subunit alpha	HEXA	;;;;	6	9	9	9	6	6	7	8	7	7	6	6	6	5	6	5	6	4	3	6	6	7	8	7	7	6	6	6	5	6	5	6	4	3	6	6	7	8	7	7	6	6
H3BPE1;H3BQK9;Q9UPN3;H0Y390;H0YD69;E9PNZ4	H3BPE1;H3BQK9;Q9UPN3;H0Y390	6;6;6;5;2;1	5;5;5;5;2;1	5;5;5;5;2;1	Microtubule-actin cross-linking factor 1, isoforms 1/2/3/5	MACF1	;;;	6	6	5	5	0	0	0	2	3	1	1	0	0	6	5	5	3	2	0	0	0	0	1	2	0	1	0	0	5	4	4	3	2	0	0	0	0	1	2	0	1	0
H3BPE7;P35637;A0A075B7D9;Q92804	H3BPE7;P35637	8;8;2;2	8;8;2;2	8;8;2;2	RNA-binding protein FUS	FUS	;	4	8	8	8	1	0	0	2	4	4	1	1	1	7	7	7	3	3	1	1	0	0	2	4	4	1	1	1	7	7	7	3	3	1	1	0	0	2	4	4	1	1
H3BRL3;O14562;H3BUM8	H3BRL3;O14562	3;3;1	3;3;1	3;3;1	Ubiquitin domain-containing protein UBFD1	UBFD1	;	3	3	3	3	0	0	1	1	1	1	1	1	1	2	2	1	1	1	0	0	0	1	1	1	1	1	1	1	2	2	1	1	1	0	0	0	1	1	1	1	1	1
H3BTH8;Q96S86;H3BRY4;H3BT26	H3BTH8;Q96S86	3;3;1;1	3;3;1;1	3;3;1;1	Hyaluronan and proteoglycan link protein 3	HAPLN3	;	4	3	3	3	3	2	1	0	2	0	2	2	2	0	0	0	0	0	0	3	2	1	0	2	0	2	2	2	0	0	0	0	0	0	3	2	1	0	2	0	2	2
H3BTN5;H3BQ34;H3BUW1;H3BTJ2;H3BT25;H3BU13;H3BN34;H3BQZ3	H3BTN5;H3BQ34	30;19;11;11;10;2;1;1	2;0;0;0;0;0;0;0	0;0;0;0;0;0;0;0	Pyruvate kinase	PKM	;	8	30	2	0	15	15	8	19	20	18	19	14	15	21	22	19	20	20	13	0	0	0	0	1	1	0	0	0	2	2	1	0	0	0	0	0	0	0	0	0	0	0
H3BU31;P36578;H3BTP7;H3BM89	H3BU31;P36578;H3BTP7;H3BM89	2;2;1;1	2;2;1;1	2;2;1;1	60S ribosomal protein L4	RPL4	;;;	4	2	2	2	1	0	0	1	1	2	1	0	0	2	2	2	1	1	1	1	0	0	1	1	2	1	0	0	2	2	2	1	1	1	1	0	0	1	1	2	1	0
H3BUF6;Q8WWM7;H3BSK9	H3BUF6;Q8WWM7	3;3;1	3;3;1	3;3;1	Ataxin-2-like protein	ATXN2L	;	3	3	3	3	0	0	0	1	1	1	0	0	0	2	3	1	0	0	1	0	0	0	1	1	1	0	0	0	2	3	1	0	0	1	0	0	0	1	1	1	0	0
H3BUV8;Q08397	H3BUV8;Q08397	1;1	1;1	1;1	Lysyl oxidase homolog 1	LOXL1	;	2	1	1	1	0	0	0	1	0	0	0	0	0	1	1	1	1	1	1	0	0	0	1	0	0	0	0	0	1	1	1	1	1	1	0	0	0	1	0	0	0	0
H7BXE0;Q5TG30	H7BXE0;Q5TG30	1;1	1;1	1;1	Rho GTPase-activating protein 40	ARHGAP40	;	2	1	1	1	1	0	0	0	0	0	0	0	0	0	0	0	0	0	0	1	0	0	0	0	0	0	0	0	0	0	0	0	0	0	1	0	0	0	0	0	0	0
H7BXY5;Q0ZGT2;E7EUA0;E7ETM8	H7BXY5;Q0ZGT2;E7EUA0;E7ETM8	4;4;3;2	4;4;3;2	4;4;3;2	Nexilin	NEXN	;;;	4	4	4	4	0	0	0	1	0	1	0	0	0	1	1	1	4	4	0	0	0	0	1	0	1	0	0	0	1	1	1	4	4	0	0	0	0	1	0	1	0	0
H7BZJ3	H7BZJ3	6	1	1		PDIA3		1	6	1	1	3	4	5	5	4	4	5	5	3	4	5	5	5	5	4	1	1	1	1	0	0	1	1	1	0	1	1	1	1	1	1	1	1	1	0	0	1	1
H7BZT7;X6RA14;P10768;U3KQT1	H7BZT7;X6RA14;P10768;U3KQT1	2;2;2;1	2;2;2;1	2;2;2;1	S-formylglutathione hydrolase	ESD	;;;	4	2	2	2	1	0	0	0	1	1	0	0	0	1	1	1	0	0	0	1	0	0	0	1	1	0	0	0	1	1	1	0	0	0	1	0	0	0	1	1	0	0
H7C0Q6;Q9C037	H7C0Q6;Q9C037	1;1	1;1	1;1	E3 ubiquitin-protein ligase TRIM4	TRIM4	;	2	1	1	1	0	0	0	0	0	0	0	0	0	0	1	0	0	0	0	0	0	0	0	0	0	0	0	0	0	1	0	0	0	0	0	0	0	0	0	0	0	0
H9KV75;G3V2W4;H0YJW3;H7C5W8;H0YJ11;G3V2X9;G3V2E8;F6THM6	H9KV75	40;13;13;11;10;8;5;4	3;2;0;0;0;2;2;0	3;2;0;0;0;2;2;0		ACTN1		8	40	3	3	18	16	15	29	27	26	23	20	20	33	30	23	21	16	12	0	0	0	1	1	1	0	0	0	3	3	2	1	1	2	0	0	0	1	1	1	0	0
I3L0A0;Q13404;G3V2F7;A0A0A0MSL3	I3L0A0;Q13404;G3V2F7;A0A0A0MSL3	5;5;4;3	1;1;1;1	1;1;1;1	Ubiquitin-conjugating enzyme E2 variant 1	TMEM189-UBE2V1;UBE2V1	;;;	4	5	1	1	1	1	1	2	3	3	1	1	1	5	3	5	0	0	0	0	0	0	1	1	1	0	0	0	1	0	1	0	0	0	0	0	0	1	1	1	0	0
I3L0K2;I3L3M7;I3L2R6;Q9BRA2	I3L0K2;I3L3M7;I3L2R6;Q9BRA2	1;1;1;1	1;1;1;1	1;1;1;1	Thioredoxin domain-containing protein 17	TXNDC17	;;;	4	1	1	1	1	0	1	0	0	0	1	1	1	0	0	1	1	0	0	1	0	1	0	0	0	1	1	1	0	0	1	1	0	0	1	0	1	0	0	0	1	1
I3L397;I3L504;P63241;F8WCJ1;C9J7B5;C9J4W5;Q9GZV4;Q6IS14	I3L397;I3L504;P63241;F8WCJ1;C9J7B5;C9J4W5;Q9GZV4;Q6IS14	10;10;10;6;6;6;6;5	10;10;10;6;6;6;6;5	10;10;10;6;6;6;6;5	Eukaryotic translation initiation factor 5A;Eukaryotic translation initiation factor 5A-1;Eukaryotic translation initiation factor 5A-2;Eukaryotic translation initiation factor 5A-1-like	EIF5A;EIF5A2;EIF5AL1	;;;;;;;	8	10	10	10	2	2	3	5	4	3	4	3	2	9	9	5	4	3	4	2	2	3	5	4	3	4	3	2	9	9	5	4	3	4	2	2	3	5	4	3	4	3
J3KNF6;Q6NW40	J3KNF6;Q6NW40	3;3	3;3	3;3	RGM domain family member B	RGMB	;	2	3	3	3	2	2	1	3	2	1	1	1	1	2	2	1	1	0	0	2	2	1	3	2	1	1	1	1	2	2	1	1	0	0	2	2	1	3	2	1	1	1
J3KNQ4;Q9NVD7;E9PS97;A0A087WZB5;Q9HBI1	J3KNQ4;Q9NVD7;E9PS97	4;4;3;1;1	4;4;3;1;1	4;4;3;1;1	Alpha-parvin	PARVA	;;	5	4	4	4	1	1	1	1	2	1	1	1	1	4	3	1	0	0	2	1	1	1	1	2	1	1	1	1	4	3	1	0	0	2	1	1	1	1	2	1	1	1
J3KPT4;Q9H4I3	J3KPT4;Q9H4I3	1;1	1;1	1;1	TraB domain-containing protein	TRABD	;	2	1	1	1	1	0	0	1	1	0	0	0	0	0	0	0	0	0	0	1	0	0	1	1	0	0	0	0	0	0	0	0	0	0	1	0	0	1	1	0	0	0
J3KQ32;Q9NTK5;C9JCJ9;C9JTK6	J3KQ32;Q9NTK5	5;5;1;1	5;5;1;1	5;5;1;1	Obg-like ATPase 1	OLA1	;	4	5	5	5	1	0	0	1	1	0	0	0	0	3	5	4	1	0	2	1	0	0	1	1	0	0	0	0	3	5	4	1	0	2	1	0	0	1	1	0	0	0
J3KQ66;P78509	J3KQ66;P78509	1;1	1;1	1;1	Reelin	RELN	;	2	1	1	1	0	0	0	0	0	0	1	1	0	0	0	0	0	0	0	0	0	0	0	0	0	1	1	0	0	0	0	0	0	0	0	0	0	0	0	0	1	1
Q7Z6P5;J3KQ69;P25205	Q7Z6P5;J3KQ69;P25205	1;1;1	1;1;1	1;1;1	DNA replication licensing factor MCM3	MCM3	;;	3	1	1	1	0	0	0	0	0	0	0	0	0	0	0	0	0	1	0	0	0	0	0	0	0	0	0	0	0	0	0	0	1	0	0	0	0	0	0	0	0	0
M0QXG9;M0R3F4;M0R2A4;M0R2K3;M0R193;M0R0I0;M0R2I2;J3KQS6;Q9NWV8	M0QXG9;M0R3F4;M0R2A4;M0R2K3;M0R193;M0R0I0;M0R2I2;J3KQS6;Q9NWV8	1;1;1;1;1;1;1;1;1	1;1;1;1;1;1;1;1;1	1;1;1;1;1;1;1;1;1	BRISC and BRCA1-A complex member 1	BABAM1	;;;;;;;;	9	1	1	1	0	1	1	0	1	1	1	1	1	1	1	1	1	1	1	0	1	1	0	1	1	1	1	1	1	1	1	1	1	1	0	1	1	0	1	1	1	1
J3KRI4;O43237;J3KRZ2	J3KRI4;O43237;J3KRZ2	2;2;1	2;2;1	2;2;1	Cytoplasmic dynein 1 light intermediate chain 2	DYNC1LI2	;;	3	2	2	2	0	0	0	1	0	0	0	0	0	2	1	1	0	0	0	0	0	0	1	0	0	0	0	0	2	1	1	0	0	0	0	0	0	1	0	0	0	0
J3KT51;Q9UK76;F2Z3M5;J3KSH8	J3KT51;Q9UK76	3;3;1;1	3;3;1;1	3;3;1;1	Hematological and neurological expressed 1 protein;Hematological and neurological expressed 1 protein, N-terminally processed	HN1	;	4	3	3	3	0	2	1	2	2	1	2	2	2	1	1	1	3	3	1	0	2	1	2	2	1	2	2	2	1	1	1	3	3	1	0	2	1	2	2	1	2	2
J3QK89;Q8IWX8	J3QK89;Q8IWX8	1;1	1;1	1;1	Calcium homeostasis endoplasmic reticulum protein	CHERP	;	2	1	1	1	0	0	0	0	1	1	0	0	0	1	1	1	0	0	0	0	0	0	0	1	1	0	0	0	1	1	1	0	0	0	0	0	0	0	1	1	0	0
J3QRP6;O14745	J3QRP6;O14745	2;2	2;2	2;2	Na(+)/H(+) exchange regulatory cofactor NHE-RF1	SLC9A3R1	;	2	2	2	2	0	0	0	0	0	0	0	0	0	0	0	0	2	2	1	0	0	0	0	0	0	0	0	0	0	0	0	2	2	1	0	0	0	0	0	0	0	0
J3QRS3;P19105;O14950	J3QRS3;P19105;O14950	6;6;6	6;6;6	3;3;3	Myosin regulatory light chain 12A;Myosin regulatory light chain 12B	MYL12A;MYL12B	;;	3	6	6	3	2	1	1	3	4	4	2	2	2	4	3	5	3	4	3	2	1	1	3	4	4	2	2	2	4	3	5	3	4	3	1	1	1	2	2	2	1	1
J3QRS9;X6R4W8;O43670;J3KS31	J3QRS9;X6R4W8;O43670;J3KS31	4;4;4;3	4;4;4;3	4;4;4;3	BUB3-interacting and GLEBS motif-containing protein ZNF207	ZNF207	;;;	4	4	4	4	0	0	0	0	0	0	0	0	0	3	2	2	1	1	1	0	0	0	0	0	0	0	0	0	3	2	2	1	1	1	0	0	0	0	0	0	0	0
J3QSB4;P26373	J3QSB4;P26373	1;1	1;1	1;1	60S ribosomal protein L13	RPL13	;	2	1	1	1	0	0	0	0	0	0	0	0	0	1	1	1	0	0	1	0	0	0	0	0	0	0	0	0	1	1	1	0	0	1	0	0	0	0	0	0	0	0
J3QSU6;F5H7V9;H0YGZ3	J3QSU6;F5H7V9;H0YGZ3	24;21;13	24;21;13	1;0;1		TNC	;;	3	24	24	1	24	15	16	9	5	7	5	4	5	2	2	3	9	6	1	24	15	16	9	5	7	5	4	5	2	2	3	9	6	1	1	0	0	0	1	0	0	0
J3QT28;O43684	J3QT28;O43684	2;2	2;2	2;2	Mitotic checkpoint protein BUB3	BUB3	;	2	2	2	2	0	0	0	0	0	0	0	0	0	2	1	2	0	1	0	0	0	0	0	0	0	0	0	0	2	1	2	0	1	0	0	0	0	0	0	0	0	0
K7EM02;K7EIJ8;Q8IYT4	K7EM02;K7EIJ8;Q8IYT4	1;1;1	1;1;1	1;1;1	Katanin p60 ATPase-containing subunit A-like 2	KATNAL2	;;	3	1	1	1	0	1	1	0	0	0	1	1	1	1	1	0	1	1	1	0	1	1	0	0	0	1	1	1	1	1	0	1	1	1	0	1	1	0	0	0	1	1
K7EIK7;O95834;K7ERR2;K7EIM1;K7EQR0;K7ERY9;K7EKU5;A0A0C4DGQ7;C9JRL6	K7EIK7;O95834;K7ERR2;K7EIM1;K7EQR0;K7ERY9;K7EKU5;A0A0C4DGQ7;C9JRL6	2;2;1;1;1;1;1;1;1	2;2;1;1;1;1;1;1;1	2;2;1;1;1;1;1;1;1	Echinoderm microtubule-associated protein-like 2	EML2	;;;;;;;;	9	2	2	2	0	0	0	1	0	1	0	0	0	2	2	2	0	0	0	0	0	0	1	0	1	0	0	0	2	2	2	0	0	0	0	0	0	1	0	1	0	0
K7EQH4;K7EJP1;K7ERX7;K7EK77;P25705	K7EQH4;K7EJP1;K7ERX7;K7EK77;P25705	1;1;1;1;1	1;1;1;1;1	1;1;1;1;1	ATP synthase subunit alpha, mitochondrial	ATP5A1	;;;;	5	1	1	1	0	0	0	0	0	0	0	0	0	1	1	1	0	0	0	0	0	0	0	0	0	0	0	0	1	1	1	0	0	0	0	0	0	0	0	0	0	0
K7EJR3;R4GMR5;P48556;K7ERW6;K7ENY6;K7EJC1	K7EJR3;R4GMR5;P48556;K7ERW6;K7ENY6;K7EJC1	2;2;2;1;1;1	2;2;2;1;1;1	2;2;2;1;1;1	26S proteasome non-ATPase regulatory subunit 8	PSMD8	;;;;;	6	2	2	2	0	0	0	0	0	0	0	1	1	2	2	1	0	0	0	0	0	0	0	0	0	0	1	1	2	2	1	0	0	0	0	0	0	0	0	0	0	1
K7EK06;K7ER16;K7ER00;Q9Y285	K7EK06;K7ER16;K7ER00;Q9Y285	1;1;1;1	1;1;1;1	1;1;1;1	Phenylalanine--tRNA ligase alpha subunit	FARSA	;;;	4	1	1	1	0	0	0	0	0	0	0	0	0	1	1	0	0	0	0	0	0	0	0	0	0	0	0	0	1	1	0	0	0	0	0	0	0	0	0	0	0	0
K7EQ55;K7EK33;Q96EP5;K7EQ02	K7EQ55;K7EK33;Q96EP5;K7EQ02	2;2;2;1	2;2;2;1	2;2;2;1	DAZ-associated protein 1	DAZAP1	;;;	4	2	2	2	0	0	0	0	0	0	0	0	0	2	1	1	0	0	1	0	0	0	0	0	0	0	0	0	2	1	1	0	0	1	0	0	0	0	0	0	0	0
K7EKP8;O00154	K7EKP8;O00154	3;3	3;3	3;3	Cytosolic acyl coenzyme A thioester hydrolase	ACOT7	;	2	3	3	3	0	1	0	1	1	1	1	2	1	2	2	2	3	3	1	0	1	0	1	1	1	1	2	1	2	2	2	3	3	1	0	1	0	1	1	1	1	2
K7EN20;K7EMM7;K7EL16;Q9NZL4	K7EN20;K7EMM7;K7EL16;Q9NZL4	1;1;1;1	1;1;1;1	1;1;1;1	Hsp70-binding protein 1	HSPBP1	;;;	4	1	1	1	0	0	0	0	0	0	0	0	0	1	1	1	0	0	0	0	0	0	0	0	0	0	0	0	1	1	1	0	0	0	0	0	0	0	0	0	0	0
K7ER90;K7EL20;O75821;K7EP16;K7ENA8	K7ER90;K7EL20;O75821;K7EP16	3;3;3;2;1	3;3;3;2;1	3;3;3;2;1	Eukaryotic translation initiation factor 3 subunit G	EIF3G	;;;	5	3	3	3	0	0	0	0	0	0	0	0	0	2	2	2	1	1	1	0	0	0	0	0	0	0	0	0	2	2	2	1	1	1	0	0	0	0	0	0	0	0
K7ELL7;P14314;A0A0C4DGP4;K7EPW7;K7EKX1;K7EJ70	K7ELL7;P14314	10;10;4;3;2;2	10;10;4;3;2;2	10;10;4;3;2;2	Glucosidase 2 subunit beta	PRKCSH	;	6	10	10	10	1	1	2	4	5	4	0	0	0	6	6	6	7	9	3	1	1	2	4	5	4	0	0	0	6	6	6	7	9	3	1	1	2	4	5	4	0	0
K7EMC7;Q8WWM9;K7EIM9	K7EMC7;Q8WWM9	5;5;2	5;5;2	5;5;2	Cytoglobin	CYGB	;	3	5	5	5	0	0	0	0	0	0	0	0	0	5	4	2	0	0	0	0	0	0	0	0	0	0	0	0	5	4	2	0	0	0	0	0	0	0	0	0	0	0
K7ENG2;P26368	K7ENG2;P26368	2;2	2;2	2;2	Splicing factor U2AF 65 kDa subunit	U2AF2	;	2	2	2	2	0	0	0	0	0	0	0	0	0	2	2	0	0	0	0	0	0	0	0	0	0	0	0	0	2	2	0	0	0	0	0	0	0	0	0	0	0	0
K7EPB2;P10644;K7EKR1;K7EPR5;K7EQK3;K7EMU2;X6RAV4;K7EMZ6;K7EM13;K7EIE5;K7EID3;K7EJ40;K7EK41;H7BYW5;C9JSK5;P31321	K7EPB2;P10644;K7EKR1;K7EPR5;K7EQK3;K7EMU2;X6RAV4;K7EMZ6;K7EM13;K7EIE5;K7EID3;K7EJ40;K7EK41;H7BYW5;C9JSK5;P31321	2;2;1;1;1;1;1;1;1;1;1;1;1;1;1;1	2;2;1;1;1;1;1;1;1;1;1;1;1;1;1;1	2;2;1;1;1;1;1;1;1;1;1;1;1;1;1;1	cAMP-dependent protein kinase type I-alpha regulatory subunit;cAMP-dependent protein kinase type I-alpha regulatory subunit, N-terminally processed;cAMP-dependent protein kinase type I-beta regulatory subunit	PRKAR1A;PRKAR1B	;;;;;;;;;;;;;;;	16	2	2	2	0	0	0	1	1	1	0	0	0	2	2	2	0	0	1	0	0	0	1	1	1	0	0	0	2	2	2	0	0	1	0	0	0	1	1	1	0	0
K7EPJ1;Q16763	K7EPJ1;Q16763	1;1	1;1	1;1	Ubiquitin-conjugating enzyme E2 S	UBE2S	;	2	1	1	1	0	0	0	0	0	0	0	0	0	1	1	1	0	0	0	0	0	0	0	0	0	0	0	0	1	1	1	0	0	0	0	0	0	0	0	0	0	0
K7EPL2;Q9UBT2;U3KQ55;K7ES38	K7EPL2;Q9UBT2;U3KQ55;K7ES38	3;3;2;2	3;3;2;2	3;3;2;2	SUMO-activating enzyme subunit 2	UBA2	;;;	4	3	3	3	0	0	0	0	0	0	0	0	0	2	3	1	1	1	1	0	0	0	0	0	0	0	0	0	2	3	1	1	1	1	0	0	0	0	0	0	0	0
K7ERG4;P62316	K7ERG4;P62316	2;2	2;2	2;2	Small nuclear ribonucleoprotein Sm D2	SNRPD2	;	2	2	2	2	0	0	0	0	0	0	0	0	0	0	0	0	1	2	0	0	0	0	0	0	0	0	0	0	0	0	0	1	2	0	0	0	0	0	0	0	0	0
Q15136;K7ERP6;P17612;B1APF7;B1APG1;B1APG0;B1APG2;B1APF8;B1APF9;B1APG3;A0A087WVC4;A0A0A0MS54;P22694	Q15136;K7ERP6;P17612;B1APF7;B1APG1;B1APG0;B1APG2;B1APF8;B1APF9;B1APG3;A0A087WVC4;A0A0A0MS54;P22694	2;2;2;1;1;1;1;1;1;1;1;1;1	2;2;2;1;1;1;1;1;1;1;1;1;1	2;2;2;1;1;1;1;1;1;1;1;1;1	cAMP-dependent protein kinase catalytic subunit alpha;cAMP-dependent protein kinase catalytic subunit beta	KIN27;PRKACA;PRKACB	;;;;;;;;;;;;	13	2	2	2	0	0	0	1	0	0	0	0	0	2	2	1	0	0	0	0	0	0	1	0	0	0	0	0	2	2	1	0	0	0	0	0	0	1	0	0	0	0
K7ES02;Q13867;J3KS79;K7ENH5;K7ESE8;J3KSD8	K7ES02;Q13867;J3KS79;K7ENH5;K7ESE8;J3KSD8	2;2;1;1;1;1	2;2;1;1;1;1	2;2;1;1;1;1	Bleomycin hydrolase	BLMH	;;;;;	6	2	2	2	0	0	0	1	0	0	0	0	0	2	2	0	0	0	0	0	0	0	1	0	0	0	0	0	2	2	0	0	0	0	0	0	0	1	0	0	0	0
K7ES70;P55083	K7ES70;P55083	3;3	3;3	3;3	Microfibril-associated glycoprotein 4	MFAP4	;	2	3	3	3	2	1	2	1	2	2	2	2	2	3	3	2	1	0	0	2	1	2	1	2	2	2	2	2	3	3	2	1	0	0	2	1	2	1	2	2	2	2
M0QX44;M0QXM4;Q15758	M0QX44;M0QXM4;Q15758	1;1;1	1;1;1	1;1;1	Amino acid transporter;Neutral amino acid transporter B(0)	SLC1A5	;;	3	1	1	1	0	0	0	0	0	0	0	0	0	1	1	0	0	0	0	0	0	0	0	0	0	0	0	0	1	1	0	0	0	0	0	0	0	0	0	0	0	0
M0QXB4;O14579;M0R061	M0QXB4;O14579;M0R061	4;4;2	4;4;2	4;4;2	Coatomer subunit epsilon	COPE	;;	3	4	4	4	0	0	0	1	1	1	0	0	0	3	4	1	1	2	0	0	0	0	1	1	1	0	0	0	3	4	1	1	2	0	0	0	0	1	1	1	0	0
M0QXD6;P35269;M0R0Z3;M0R0R9	M0QXD6;P35269;M0R0Z3;M0R0R9	2;2;1;1	2;2;1;1	2;2;1;1	General transcription factor IIF subunit 1	GTF2F1	;;;	4	2	2	2	0	0	0	0	0	0	0	0	0	2	2	2	0	0	0	0	0	0	0	0	0	0	0	0	2	2	2	0	0	0	0	0	0	0	0	0	0	0
M0QXK2;M0R221;M0R2B8;M0QZG7;P09012;M0R0G9;M0R268	M0QXK2;M0R221;M0R2B8;M0QZG7;P09012;M0R0G9;M0R268	2;2;2;2;2;1;1	2;2;2;2;2;1;1	2;2;2;2;2;1;1	U1 small nuclear ribonucleoprotein A	SNRPA	;;;;;;	7	2	2	2	0	0	0	0	0	0	0	0	1	1	1	1	2	2	1	0	0	0	0	0	0	0	0	1	1	1	1	2	2	1	0	0	0	0	0	0	0	0
M0QXS6;M0R323;M0QZT2;M0R389;M0R1K3;Q15102	M0QXS6;M0R323;M0QZT2;M0R389;M0R1K3;Q15102	1;1;1;1;1;1	1;1;1;1;1;1	1;1;1;1;1;1	Platelet-activating factor acetylhydrolase IB subunit gamma	PAFAH1B3	;;;;;	6	1	1	1	0	0	0	0	0	0	0	0	0	1	0	0	0	0	0	0	0	0	0	0	0	0	0	0	1	0	0	0	0	0	0	0	0	0	0	0	0	0
M0QXZ3;P01024	M0QXZ3;P01024	1;1	1;1	1;1	Complement C3;Complement C3 beta chain;C3-beta-c;Complement C3 alpha chain;C3a anaphylatoxin;Acylation stimulating protein;Complement C3b alpha chain;Complement C3c alpha chain fragment 1;Complement C3dg fragment;Complement C3g fragment;Complement C3d fragment;Complement C3f fragment;Complement C3c alpha chain fragment 2	C3	;	2	1	1	1	0	0	0	0	0	0	0	0	0	0	0	0	1	1	0	0	0	0	0	0	0	0	0	0	0	0	0	1	1	0	0	0	0	0	0	0	0	0
M0R0F9;W4VSQ9;Q15642;M0R070;M0R2H7	M0R0F9;W4VSQ9;Q15642;M0R070;M0R2H7	2;2;2;1;1	2;2;2;1;1	2;2;2;1;1	Cdc42-interacting protein 4	TRIP10	;;;;	5	2	2	2	0	0	0	0	0	0	0	0	0	0	0	0	2	2	2	0	0	0	0	0	0	0	0	0	0	0	0	2	2	2	0	0	0	0	0	0	0	0
M0R0Y2;P54920;M0R213;M0R2M1	M0R0Y2;P54920;M0R213;M0R2M1	2;2;1;1	2;2;1;1	2;2;1;1	Alpha-soluble NSF attachment protein	NAPA	;;;	4	2	2	2	0	0	0	0	0	0	0	0	0	1	1	0	1	1	0	0	0	0	0	0	0	0	0	0	1	1	0	1	1	0	0	0	0	0	0	0	0	0
M0R0Y3;Q9Y230	M0R0Y3;Q9Y230	1;1	1;1	1;1	RuvB-like 2	RUVBL2	;	2	1	1	1	0	0	0	0	0	0	0	0	0	0	1	0	0	0	0	0	0	0	0	0	0	0	0	0	0	1	0	0	0	0	0	0	0	0	0	0	0	0
M0R2S2;M0R165;Q9UBC2	M0R2S2;M0R165;Q9UBC2	1;1;1	1;1;1	1;1;1	Epidermal growth factor receptor substrate 15-like 1	EPS15L1	;;	3	1	1	1	0	0	0	0	0	0	0	0	0	0	0	0	1	1	0	0	0	0	0	0	0	0	0	0	0	0	0	1	1	0	0	0	0	0	0	0	0	0
M0R1G9;Q15238;E7EQY3;E9PC55	M0R1G9;Q15238;E7EQY3	7;6;5;3	3;3;2;1	2;2;1;0	Pregnancy-specific beta-1-glycoprotein 5	PSG5	;;	4	7	3	2	2	2	2	7	7	7	4	4	4	0	1	0	0	0	1	1	1	1	3	3	3	2	2	2	0	0	0	0	0	0	1	1	1	2	2	2	2	2
M0R1I2;Q03405;M0QX27;M0R2E9;M0R0H5;M0QYR6	M0R1I2;Q03405;M0QX27;M0R2E9;M0R0H5;M0QYR6	2;2;1;1;1;1	2;2;1;1;1;1	2;2;1;1;1;1	Urokinase plasminogen activator surface receptor	PLAUR	;;;;;	6	2	2	2	0	0	0	0	0	0	0	0	0	1	0	0	2	1	0	0	0	0	0	0	0	0	0	0	1	0	0	2	1	0	0	0	0	0	0	0	0	0
M0R210;P62249;M0R3H0;Q6IPX4	M0R210;P62249;M0R3H0;Q6IPX4	2;2;1;1	2;2;1;1	2;2;1;1	40S ribosomal protein S16	RPS16	;;;	4	2	2	2	0	0	0	0	0	0	0	0	0	1	1	2	0	1	1	0	0	0	0	0	0	0	0	0	1	1	2	0	1	1	0	0	0	0	0	0	0	0
M0R261;O95336;M0R0U3;M0R1L2	M0R261;O95336;M0R0U3	4;4;2;1	4;4;2;1	4;4;2;1	6-phosphogluconolactonase	PGLS	;;	4	4	4	4	0	1	0	2	1	1	0	1	0	3	3	3	0	0	0	0	1	0	2	1	1	0	1	0	3	3	3	0	0	0	0	1	0	2	1	1	0	1
M0R3C9;Q9UM47	M0R3C9;Q9UM47	1;1	1;1	1;1	Neurogenic locus notch homolog protein 3;Notch 3 extracellular truncation;Notch 3 intracellular domain	NOTCH3	;	2	1	1	1	1	1	1	1	1	1	1	1	1	1	1	1	0	0	0	1	1	1	1	1	1	1	1	1	1	1	1	0	0	0	1	1	1	1	1	1	1	1
O00115;K7ENE5	O00115;K7ENE5	6;3	6;3	6;3	Deoxyribonuclease-2-alpha	DNASE2	;	2	6	6	6	4	2	2	5	5	6	2	2	3	6	6	6	4	4	4	4	2	2	5	5	6	2	2	3	6	6	6	4	4	4	4	2	2	5	5	6	2	2
O00151	O00151	9	9	9	PDZ and LIM domain protein 1	PDLIM1		1	9	9	9	3	2	2	3	3	3	1	2	0	6	7	4	5	4	3	3	2	2	3	3	3	1	2	0	6	7	4	5	4	3	3	2	2	3	3	3	1	2
O00232	O00232	1	1	1	26S proteasome non-ATPase regulatory subunit 12	PSMD12		1	1	1	1	0	0	0	0	0	0	0	0	0	1	1	0	0	0	0	0	0	0	0	0	0	0	0	0	1	1	0	0	0	0	0	0	0	0	0	0	0	0
O00273	O00273	2	2	2	DNA fragmentation factor subunit alpha	DFFA		1	2	2	2	0	0	0	1	1	1	0	0	0	2	2	1	0	0	0	0	0	0	1	1	1	0	0	0	2	2	1	0	0	0	0	0	0	1	1	1	0	0
O00299	O00299	11	11	11	Chloride intracellular channel protein 1	CLIC1		1	11	11	11	1	2	2	5	5	3	1	3	2	11	11	7	5	5	3	1	2	2	5	5	3	1	3	2	11	11	7	5	5	3	1	2	2	5	5	3	1	3
O00300	O00300	5	5	5	Tumor necrosis factor receptor superfamily member 11B	TNFRSF11B		1	5	5	5	1	1	1	4	5	5	1	1	2	3	3	2	0	0	0	1	1	1	4	5	5	1	1	2	3	3	2	0	0	0	1	1	1	4	5	5	1	1
O00303;H0YDT6	O00303;H0YDT6	2;1	2;1	2;1	Eukaryotic translation initiation factor 3 subunit F	EIF3F	;	2	2	2	2	0	0	0	0	0	0	0	0	0	2	2	1	1	1	1	0	0	0	0	0	0	0	0	0	2	2	1	1	1	1	0	0	0	0	0	0	0	0
O00339	O00339	23	23	4	Matrilin-2	MATN2		1	23	23	4	8	5	6	4	3	5	4	6	5	2	2	1	20	16	9	8	5	6	4	3	5	4	6	5	2	2	1	20	16	9	3	2	3	2	1	2	2	3
O00391;A8MXT8;H0Y5Z8	O00391	36;3;2	36;3;2	36;3;2	Sulfhydryl oxidase 1	QSOX1		3	36	36	36	26	26	26	31	32	31	28	25	22	28	27	27	26	23	15	26	26	26	31	32	31	28	25	22	28	27	27	26	23	15	26	26	26	31	32	31	28	25
O00462;E9PFW2	O00462;E9PFW2	7;5	7;5	6;4	Beta-mannosidase	MANBA	;	2	7	7	6	3	3	4	5	5	6	4	4	3	5	4	5	2	1	0	3	3	4	5	5	6	4	4	3	5	4	5	2	1	0	3	3	4	4	4	5	4	3
O00468;A0A087X208;H0Y5U1	O00468;A0A087X208	35;32;8	35;32;8	35;32;8	Agrin;Agrin N-terminal 110 kDa subunit;Agrin C-terminal 110 kDa subunit;Agrin C-terminal 90 kDa fragment;Agrin C-terminal 22 kDa fragment	AGRN	;	3	35	35	35	10	12	13	14	12	10	16	15	14	14	17	11	28	25	16	10	12	13	14	12	10	16	15	14	14	17	11	28	25	16	10	12	13	14	12	10	16	15
O00479	O00479	2	2	2	High mobility group nucleosome-binding domain-containing protein 4	HMGN4		1	2	2	2	0	0	0	1	1	1	0	0	0	1	2	1	0	0	0	0	0	0	1	1	1	0	0	0	1	2	1	0	0	0	0	0	0	1	1	1	0	0
O00499	O00499	4	4	4	Myc box-dependent-interacting protein 1	BIN1		1	4	4	4	0	0	0	2	1	1	0	1	0	3	3	2	1	1	0	0	0	0	2	1	1	0	1	0	3	3	2	1	1	0	0	0	0	2	1	1	0	1
O00505;O00629	O00505;O00629	2;1	2;1	2;1	Importin subunit alpha-4;Importin subunit alpha-3	KPNA3;KPNA4	;	2	2	2	2	0	0	0	1	1	0	0	0	0	2	1	0	0	0	0	0	0	0	1	1	0	0	0	0	2	1	0	0	0	0	0	0	0	1	1	0	0	0
O00622	O00622	10	10	10	Protein CYR61	CYR61		1	10	10	10	6	6	5	7	8	7	6	5	6	9	8	8	8	8	4	6	6	5	7	8	7	6	5	6	9	8	8	8	8	4	6	6	5	7	8	7	6	5
O00754	O00754	1	1	1	Lysosomal alpha-mannosidase;Lysosomal alpha-mannosidase A peptide;Lysosomal alpha-mannosidase B peptide;Lysosomal alpha-mannosidase C peptide;Lysosomal alpha-mannosidase D peptide;Lysosomal alpha-mannosidase E peptide	MAN2B1		1	1	1	1	1	1	1	0	1	1	1	1	1	0	0	0	0	0	1	1	1	1	0	1	1	1	1	1	0	0	0	0	0	1	1	1	1	0	1	1	1	1
O14498;H0YL90;H0YN67	O14498;H0YL90;H0YN67	9;6;5	9;6;5	9;6;5	Immunoglobulin superfamily containing leucine-rich repeat protein	ISLR	;;	3	9	9	9	5	6	4	7	6	5	6	6	6	5	4	4	0	0	0	5	6	4	7	6	5	6	6	6	5	4	4	0	0	0	5	6	4	7	6	5	6	6
O14672;H3BS53	O14672	8;2	8;2	8;2	Disintegrin and metalloproteinase domain-containing protein 10	ADAM10		2	8	8	8	3	3	3	4	5	6	4	4	4	5	6	3	3	2	2	3	3	3	4	5	6	4	4	4	5	6	3	3	2	2	3	3	3	4	5	6	4	4
O14737;K7EQA1;K7ESJ4;Q3HM38;X6R2P6	O14737;K7EQA1	5;4;2;1;1	5;4;2;1;1	5;4;2;1;1	Programmed cell death protein 5	PDCD5	;	5	5	5	5	0	0	0	0	0	1	0	0	0	4	4	2	2	2	0	0	0	0	0	0	1	0	0	0	4	4	2	2	2	0	0	0	0	0	0	1	0	0
O14773;E7EV34	O14773	6;1	6;1	6;1	Tripeptidyl-peptidase 1	TPP1		2	6	6	6	3	3	2	4	5	5	2	3	2	2	3	3	3	2	0	3	3	2	4	5	5	2	3	2	2	3	3	3	2	0	3	3	2	4	5	5	2	3
O14907;A0A087X282	O14907;A0A087X282	2;1	2;1	2;1	Tax1-binding protein 3	TAX1BP3	;	2	2	2	2	0	0	0	0	0	0	0	0	0	0	0	0	2	2	0	0	0	0	0	0	0	0	0	0	0	0	0	2	2	0	0	0	0	0	0	0	0	0
O14964;I3L1P5;I3L1E3	O14964	3;1;1	3;1;1	3;1;1	Hepatocyte growth factor-regulated tyrosine kinase substrate	HGS		3	3	3	3	2	0	0	1	2	2	0	2	1	2	2	2	2	1	1	2	0	0	1	2	2	0	2	1	2	2	2	2	1	1	2	0	0	1	2	2	0	2
O14974;H0YHI8;F8VZN8;H0YIS3;F8VW28;A0A0U1RQZ1;H0YIL7;H0YIM2;H0YHL8;H0YIS4	O14974;H0YHI8;F8VZN8	6;4;3;2;1;1;1;1;1;1	6;4;3;2;1;1;1;1;1;1	6;4;3;2;1;1;1;1;1;1	Protein phosphatase 1 regulatory subunit 12A	PPP1R12A	;;	10	6	6	6	1	0	0	2	2	2	0	0	0	4	5	3	2	2	3	1	0	0	2	2	2	0	0	0	4	5	3	2	2	3	1	0	0	2	2	2	0	0
O15031;E2PU09;A6QRH1;H0Y6J7	O15031;E2PU09	3;2;1;1	3;2;1;1	3;2;1;1	Plexin-B2	PLXNB2	;	4	3	3	3	3	1	2	3	3	3	0	1	1	1	1	2	2	1	2	3	1	2	3	3	3	0	1	1	1	1	2	2	1	2	3	1	2	3	3	3	0	1
O15067;J3KT98	O15067	4;1	4;1	4;1	Phosphoribosylformylglycinamidine synthase	PFAS		2	4	4	4	0	1	1	0	0	0	0	1	1	3	3	3	4	3	1	0	1	1	0	0	0	0	1	1	3	3	3	4	3	1	0	1	1	0	0	0	0	1
O15143;C9JTT6;C9JBJ7;C9K057;C9J4Z7;F8VXW2;C9JEY1;C9JQM8;C9JFG9;C9J6C8	O15143	6;1;1;1;1;1;1;1;1;1	1;0;0;0;0;0;0;0;0;0	1;0;0;0;0;0;0;0;0;0	Actin-related protein 2/3 complex subunit 1B	ARPC1B		10	6	1	1	1	1	0	2	4	4	1	0	0	5	5	5	1	1	1	1	0	0	1	1	1	0	0	0	1	1	1	1	1	1	1	0	0	1	1	1	0	0
O15144;C9JTV5;G5E9J0;H7C3F9;G5E9S7	O15144	8;2;2;2;1	8;2;2;2;1	8;2;2;2;1	Actin-related protein 2/3 complex subunit 2	ARPC2		5	8	8	8	0	0	0	5	5	4	0	1	1	7	7	4	0	0	0	0	0	0	5	5	4	0	1	1	7	7	4	0	0	0	0	0	0	5	5	4	0	1
O15145;C9JZD1	O15145	3;1	3;1	3;1	Actin-related protein 2/3 complex subunit 3	ARPC3		2	3	3	3	2	1	1	2	3	3	1	1	0	3	3	3	0	0	0	2	1	1	2	3	3	1	1	0	3	3	3	0	0	0	2	1	1	2	3	3	1	1
O15230	O15230	6	6	6	Laminin subunit alpha-5	LAMA5		1	6	6	6	1	2	1	0	0	0	0	0	0	4	3	3	2	3	2	1	2	1	0	0	0	0	0	0	4	3	3	2	3	2	1	2	1	0	0	0	0	0
O15232	O15232	3	3	3	Matrilin-3	MATN3		1	3	3	3	0	0	0	0	0	0	0	0	0	0	0	0	2	2	1	0	0	0	0	0	0	0	0	0	0	0	0	2	2	1	0	0	0	0	0	0	0	0
O15400	O15400	4	4	4	Syntaxin-7	STX7		1	4	4	4	2	1	1	1	1	1	2	1	1	2	2	1	1	1	2	2	1	1	1	1	1	2	1	1	2	2	1	1	1	2	2	1	1	1	1	1	2	1
O15446	O15446	1	1	1	DNA-directed RNA polymerase I subunit RPA34	CD3EAP		1	1	1	1	0	0	0	0	0	0	0	0	0	0	0	0	0	1	0	0	0	0	0	0	0	0	0	0	0	0	0	0	1	0	0	0	0	0	0	0	0	0
O15511;B1ALC0	O15511;B1ALC0	3;2	3;2	3;2	Actin-related protein 2/3 complex subunit 5	ARPC5	;	2	3	3	3	1	1	1	1	1	1	1	1	1	3	3	2	0	1	0	1	1	1	1	1	1	1	1	1	3	3	2	0	1	0	1	1	1	1	1	1	1	1
O43143	O43143	1	1	1	Pre-mRNA-splicing factor ATP-dependent RNA helicase DHX15	DHX15		1	1	1	1	0	0	0	0	0	0	0	0	0	1	1	0	0	0	0	0	0	0	0	0	0	0	0	0	1	1	0	0	0	0	0	0	0	0	0	0	0	0
O43175;Q5SZU1	O43175;Q5SZU1	6;5	6;5	6;5	D-3-phosphoglycerate dehydrogenase	PHGDH	;	2	6	6	6	0	0	0	1	1	1	0	0	0	6	5	2	1	1	0	0	0	0	1	1	1	0	0	0	6	5	2	1	1	0	0	0	0	1	1	1	0	0
O43184;Q5JRP2	O43184;Q5JRP2	4;3	4;3	4;3	Disintegrin and metalloproteinase domain-containing protein 12	ADAM12	;	2	4	4	4	1	2	1	3	3	3	2	1	0	1	2	1	0	0	0	1	2	1	3	3	3	2	1	0	1	2	1	0	0	0	1	2	1	3	3	3	2	1
O43290	O43290	1	1	1	U4/U6.U5 tri-snRNP-associated protein 1	SART1		1	1	1	1	0	0	0	0	0	0	0	0	0	0	1	1	0	0	0	0	0	0	0	0	0	0	0	0	0	1	1	0	0	0	0	0	0	0	0	0	0	0
O43390;B4DT28	O43390;B4DT28	8;4	6;4	6;4	Heterogeneous nuclear ribonucleoprotein R	HNRNPR	;	2	8	6	6	0	0	0	3	3	3	0	0	0	8	7	6	1	2	2	0	0	0	2	1	1	0	0	0	6	6	4	1	2	1	0	0	0	2	1	1	0	0
O43396;K7EPB7;K7EML9;K7ER96;K7EKG2	O43396;K7EPB7;K7EML9;K7ER96	3;2;2;2;1	3;2;2;2;1	3;2;2;2;1	Thioredoxin-like protein 1	TXNL1	;;;	5	3	3	3	0	0	0	0	1	1	0	0	0	3	3	1	0	0	0	0	0	0	0	1	1	0	0	0	3	3	1	0	0	0	0	0	0	0	1	1	0	0
O43505	O43505	4	4	4	Beta-1,4-glucuronyltransferase 1	B4GAT1		1	4	4	4	2	1	1	1	1	1	2	1	2	1	3	2	3	2	1	2	1	1	1	1	1	2	1	2	1	3	2	3	2	1	2	1	1	1	1	1	2	1
O43660;H0YA24	O43660;H0YA24	2;1	2;1	2;1	Pleiotropic regulator 1	PLRG1	;	2	2	2	2	0	0	0	0	0	0	0	0	0	1	1	0	1	1	0	0	0	0	0	0	0	0	0	0	1	1	0	1	1	0	0	0	0	0	0	0	0	0
O43665	O43665	2	2	2	Regulator of G-protein signaling 10	RGS10		1	2	2	2	0	0	0	0	0	0	0	0	0	2	2	1	0	0	0	0	0	0	0	0	0	0	0	0	2	2	1	0	0	0	0	0	0	0	0	0	0	0
O43707;F5GXS2;H7C144;K7EJH8;K7EP19;M0QZQ3;C9JY79;Q9H254	O43707	45;21;17;8;2;1;1;1	45;21;17;8;2;1;1;1	30;17;14;6;1;1;1;1	Alpha-actinin-4	ACTN4		8	45	45	30	20	24	22	23	22	21	26	25	23	33	33	22	24	21	12	20	24	22	23	22	21	26	25	23	33	33	22	24	21	12	13	16	15	11	13	12	17	17
O43747	O43747	2	2	2	AP-1 complex subunit gamma-1	AP1G1		1	2	2	2	0	0	0	0	0	0	0	0	0	2	2	1	0	0	0	0	0	0	0	0	0	0	0	0	2	2	1	0	0	0	0	0	0	0	0	0	0	0
O43765;K7EMD6	O43765	3;1	3;1	3;1	Small glutamine-rich tetratricopeptide repeat-containing protein alpha	SGTA		2	3	3	3	0	0	0	0	0	0	0	0	0	1	2	2	2	2	0	0	0	0	0	0	0	0	0	0	1	2	2	2	2	0	0	0	0	0	0	0	0	0
O43776;K7EMQ6;K7EIU7;K7EPK2;K7EQ35	O43776;K7EMQ6;K7EIU7;K7EPK2;K7EQ35	2;1;1;1;1	2;1;1;1;1	2;1;1;1;1	Asparagine--tRNA ligase, cytoplasmic	NARS	;;;;	5	2	2	2	0	0	0	1	1	1	0	0	0	2	2	1	0	1	0	0	0	0	1	1	1	0	0	0	2	2	1	0	1	0	0	0	0	1	1	1	0	0
O43809;H3BV41;H3BND3	O43809	7;3;3	7;3;3	7;3;3	Cleavage and polyadenylation specificity factor subunit 5	NUDT21		3	7	7	7	0	1	0	0	0	1	0	0	0	6	7	3	3	1	0	0	1	0	0	0	1	0	0	0	6	7	3	3	1	0	0	1	0	0	0	1	0	0
O43852;H0Y875	O43852;H0Y875	22;14	22;14	22;14	Calumenin	CALU	;	2	22	22	22	18	16	17	15	13	13	18	17	17	11	11	9	10	10	4	18	16	17	15	13	13	18	17	17	11	11	9	10	10	4	18	16	17	15	13	13	18	17
O43854	O43854	9	9	9	EGF-like repeat and discoidin I-like domain-containing protein 3	EDIL3		1	9	9	9	5	4	4	8	8	7	3	3	3	5	2	3	1	2	1	5	4	4	8	8	7	3	3	3	5	2	3	1	2	1	5	4	4	8	8	7	3	3
O60279;H7C2K7	O60279;H7C2K7	5;3	5;3	5;3	Sushi domain-containing protein 5	SUSD5	;	2	5	5	5	2	1	1	2	2	0	2	1	2	2	1	2	1	2	1	2	1	1	2	2	0	2	1	2	2	1	2	1	2	1	2	1	1	2	2	0	2	1
O60506;B7Z645;F6UXX1	O60506;B7Z645;F6UXX1	12;8;6	12;8;6	10;7;4	Heterogeneous nuclear ribonucleoprotein Q	SYNCRIP	;;	3	12	12	10	1	1	1	3	7	3	2	3	2	9	10	10	5	3	3	1	1	1	3	7	3	2	3	2	9	10	10	5	3	3	1	1	1	2	5	1	2	3
O60565	O60565	4	4	4	Gremlin-1	GREM1		1	4	4	4	1	2	2	4	4	4	2	2	2	0	0	0	0	0	0	1	2	2	4	4	4	2	2	2	0	0	0	0	0	0	1	2	2	4	4	4	2	2
O60568;H7C2V1;H7C2S8;H7C0B8;C9JU11;H7C2A8;C9JIX5	O60568	27;11;7;4;4;2;1	27;11;7;4;4;2;1	27;11;7;4;4;2;1	Procollagen-lysine,2-oxoglutarate 5-dioxygenase 3	PLOD3		7	27	27	27	13	17	14	19	17	19	15	16	14	19	18	12	15	17	7	13	17	14	19	17	19	15	16	14	19	18	12	15	17	7	13	17	14	19	17	19	15	16
O60664;K7ERZ3;K7EL96;K7ER39	O60664;K7ERZ3	11;6;5;4	11;6;5;4	11;6;5;4	Perilipin-3	PLIN3	;	4	11	11	11	2	1	1	4	4	4	1	1	1	8	8	5	5	5	4	2	1	1	4	4	4	1	1	1	8	8	5	5	5	4	2	1	1	4	4	4	1	1
O60687;A0A1W2PR88;A0A1W2PRB1;A0A1W2PNZ6	O60687	11;5;4;2	11;5;4;2	11;5;4;2	Sushi repeat-containing protein SRPX2	SRPX2		4	11	11	11	5	5	6	8	7	8	8	5	6	11	10	7	4	6	2	5	5	6	8	7	8	8	5	6	11	10	7	4	6	2	5	5	6	8	7	8	8	5
O60763	O60763	2	2	2	General vesicular transport factor p115	USO1		1	2	2	2	0	0	0	1	1	1	0	0	0	2	2	1	0	0	0	0	0	0	1	1	1	0	0	0	2	2	1	0	0	0	0	0	0	1	1	1	0	0
U3KQK0;Q99880;Q99879;Q99877;Q93079;Q5QNW6;P62807;P58876;P57053;O60814;Q96A08	U3KQK0;Q99880;Q99879;Q99877;Q93079;Q5QNW6;P62807;P58876;P57053;O60814	5;5;5;5;5;5;5;5;5;5;2	5;5;5;5;5;5;5;5;5;5;2	2;2;2;2;2;2;2;2;2;2;0	Histone H2B;Histone H2B type 1-L;Histone H2B type 1-M;Histone H2B type 1-N;Histone H2B type 1-H;Histone H2B type 2-F;Histone H2B type 1-C/E/F/G/I;Histone H2B type 1-D;Histone H2B type F-S;Histone H2B type 1-K	HIST1H2BN;HIST1H2BL;HIST1H2BM;HIST1H2BH;HIST2H2BF;HIST1H2BC;HIST1H2BD;H2BFS;HIST1H2BK	;;;;;;;;;	11	5	5	2	2	2	2	1	1	1	2	1	2	5	5	5	2	3	2	2	2	2	1	1	1	2	1	2	5	5	5	2	3	2	1	1	1	0	0	0	1	1
O60869	O60869	3	3	3	Endothelial differentiation-related factor 1	EDF1		1	3	3	3	0	0	0	1	1	1	0	0	0	1	2	3	1	1	3	0	0	0	1	1	1	0	0	0	1	2	3	1	1	3	0	0	0	1	1	1	0	0
O60888;C9IZG4	O60888;C9IZG4	3;2	3;2	3;2	Protein CutA	CUTA	;	2	3	3	3	2	2	3	2	2	1	2	2	2	2	2	1	3	3	2	2	2	3	2	2	1	2	2	2	2	2	1	3	3	2	2	2	3	2	2	1	2	2
O75063;X6RH03	O75063	3;1	3;1	3;1	Glycosaminoglycan xylosylkinase	FAM20B		2	3	3	3	0	0	0	0	0	0	1	1	1	0	0	0	2	1	0	0	0	0	0	0	0	1	1	1	0	0	0	2	1	0	0	0	0	0	0	0	1	1
O75083;D6RD66	O75083;D6RD66	14;10	14;10	14;10	WD repeat-containing protein 1	WDR1	;	2	14	14	14	3	3	3	7	7	7	3	2	3	12	10	4	3	3	2	3	3	3	7	7	7	3	2	3	12	10	4	3	3	2	3	3	3	7	7	7	3	2
O75223;M0QZK8;H7BZK5;B8ZZK2	O75223;M0QZK8;H7BZK5;B8ZZK2	2;1;1;1	2;1;1;1	2;1;1;1	Gamma-glutamylcyclotransferase	GGCT	;;;	4	2	2	2	0	0	1	0	0	0	0	0	0	2	2	1	1	1	1	0	0	1	0	0	0	0	0	0	2	2	1	1	1	1	0	0	1	0	0	0	0	0
O75312;H7C0E5;H7BZM7	O75312;H7C0E5;H7BZM7	3;2;2	3;2;2	3;2;2	Zinc finger protein ZPR1	ZPR1	;;	3	3	3	3	0	0	0	0	0	0	0	0	0	1	1	0	2	2	1	0	0	0	0	0	0	0	0	0	1	1	0	2	2	1	0	0	0	0	0	0	0	0
O75326;F5GYX3;H3BMF9	O75326;F5GYX3	26;19;3	26;19;3	26;19;3	Semaphorin-7A	SEMA7A	;	3	26	26	26	13	18	17	18	17	18	23	23	23	14	12	12	15	16	7	13	18	17	18	17	18	23	23	23	14	12	12	15	16	7	13	18	17	18	17	18	23	23
O75368	O75368	5	5	5	SH3 domain-binding glutamic acid-rich-like protein	SH3BGRL		1	5	5	5	3	3	3	5	5	5	1	2	2	4	4	5	2	2	3	3	3	3	5	5	5	1	2	2	4	4	5	2	2	3	3	3	3	5	5	5	1	2
O75369;E7EN95;H7C5L4;A0A0A0MT44;A0A0C4DGA1	O75369;E7EN95	76;66;3;3;1	69;66;3;3;1	67;64;3;3;1	Filamin-B	FLNB	;	5	76	69	67	10	17	17	45	43	38	32	32	30	62	64	48	35	40	25	8	15	15	40	38	35	29	29	27	55	57	42	33	38	24	8	14	15	38	36	33	28	28
O75396;A0A087X1A9	O75396;A0A087X1A9	2;1	2;1	2;1	Vesicle-trafficking protein SEC22b	SEC22B	;	2	2	2	2	0	0	0	0	0	0	0	0	0	1	1	0	1	1	0	0	0	0	0	0	0	0	0	0	1	1	0	1	1	0	0	0	0	0	0	0	0	0
O75436;S4R3Q6;S4R2Y3	O75436;S4R3Q6	5;3;1	5;3;1	5;3;1	Vacuolar protein sorting-associated protein 26A	VPS26A	;	3	5	5	5	1	1	2	2	2	2	1	1	1	4	3	3	2	2	2	1	1	2	2	2	2	1	1	1	4	3	3	2	2	2	1	1	2	2	2	2	1	1
O75475	O75475	2	2	2	PC4 and SFRS1-interacting protein	PSIP1		1	2	2	2	0	0	0	0	0	0	0	0	0	0	0	0	2	2	1	0	0	0	0	0	0	0	0	0	0	0	0	2	2	1	0	0	0	0	0	0	0	0
Q6IQ42;Q5JRI1;O75494	Q6IQ42;Q5JRI1;O75494	1;1;1	1;1;1	1;1;1	Serine/arginine-rich splicing factor 10	FUSIP1;SRSF10	;;	3	1	1	1	0	0	0	0	0	0	0	0	0	1	1	0	0	0	0	0	0	0	0	0	0	0	0	0	1	1	0	0	0	0	0	0	0	0	0	0	0	0
O75506	O75506	1	1	1	Heat shock factor-binding protein 1	HSBP1		1	1	1	1	0	0	0	1	1	1	0	0	0	1	1	1	0	0	1	0	0	0	1	1	1	0	0	0	1	1	1	0	0	1	0	0	0	1	1	1	0	0
O75531	O75531	1	1	1	Barrier-to-autointegration factor;Barrier-to-autointegration factor, N-terminally processed	BANF1		1	1	1	1	0	0	0	0	0	0	0	0	0	1	1	0	0	0	0	0	0	0	0	0	0	0	0	0	1	1	0	0	0	0	0	0	0	0	0	0	0	0
O75533;B4DGZ4	O75533	10;1	10;1	10;1	Splicing factor 3B subunit 1	SF3B1		2	10	10	10	0	0	0	1	1	1	0	0	0	6	5	3	3	5	1	0	0	0	1	1	1	0	0	0	6	5	3	3	5	1	0	0	0	1	1	1	0	0
O75635;C9JM00;C9JA68;A0A1B0GX82	O75635;C9JM00	6;3;2;2	6;3;2;2	6;3;2;2	Serpin B7	SERPINB7	;	4	6	6	6	1	4	2	2	4	4	4	3	4	0	0	1	4	5	2	1	4	2	2	4	4	4	3	4	0	0	1	4	5	2	1	4	2	2	4	4	4	3
O75663	O75663	2	2	2	TIP41-like protein	TIPRL		1	2	2	2	0	0	0	0	0	0	0	0	0	2	2	1	0	0	0	0	0	0	0	0	0	0	0	0	2	2	1	0	0	0	0	0	0	0	0	0	0	0
O75874;C9J4N6;C9JJE5;C9JLU6	O75874	10;3;1;1	10;3;1;1	10;3;1;1	Isocitrate dehydrogenase [NADP] cytoplasmic	IDH1		4	10	10	10	0	0	1	3	3	5	0	0	0	10	9	5	1	2	1	0	0	1	3	3	5	0	0	0	10	9	5	1	2	1	0	0	1	3	3	5	0	0
O75882	O75882	9	9	9	Attractin	ATRN		1	9	9	9	2	4	4	4	5	5	5	3	2	5	5	4	1	3	4	2	4	4	4	5	5	5	3	2	5	5	4	1	3	4	2	4	4	4	5	5	5	3
O75934	O75934	1	1	1	Pre-mRNA-splicing factor SPF27	BCAS2		1	1	1	1	0	0	0	0	0	0	0	0	0	0	0	0	1	1	0	0	0	0	0	0	0	0	0	0	0	0	0	1	1	0	0	0	0	0	0	0	0	0
O75937	O75937	5	5	5	DnaJ homolog subfamily C member 8	DNAJC8		1	5	5	5	1	1	0	1	1	2	0	0	0	3	2	3	2	4	2	1	1	0	1	1	2	0	0	0	3	2	3	2	4	2	1	1	0	1	1	2	0	0
O76003	O76003	5	5	5	Glutaredoxin-3	GLRX3		1	5	5	5	0	0	0	1	1	1	0	0	1	5	5	2	1	1	0	0	0	0	1	1	1	0	0	1	5	5	2	1	1	0	0	0	0	1	1	1	0	0
O76061;H0YB13;E5RG57	O76061;H0YB13	10;6;2	10;6;2	10;6;2	Stanniocalcin-2	STC2	;	3	10	10	10	8	7	9	5	7	6	6	7	6	5	5	2	6	5	5	8	7	9	5	7	6	6	7	6	5	5	2	6	5	5	8	7	9	5	7	6	6	7
O94760;B4DYP1	O94760;B4DYP1	12;7	12;7	12;7	N(G),N(G)-dimethylarginine dimethylaminohydrolase 1	DDAH1	;	2	12	12	12	0	0	0	2	2	1	0	1	0	4	4	5	8	8	4	0	0	0	2	2	1	0	1	0	4	4	5	8	8	4	0	0	0	2	2	1	0	1
O94903;E5RFX7;E5RG77;E5RFZ4;H0YBG2	O94903;E5RFX7;E5RG77	3;2;2;1;1	3;2;2;1;1	3;2;2;1;1	Proline synthase co-transcribed bacterial homolog protein	PROSC	;;	5	3	3	3	0	0	0	0	0	0	0	0	0	2	2	2	1	0	0	0	0	0	0	0	0	0	0	0	2	2	2	1	0	0	0	0	0	0	0	0	0	0
O94907	O94907	5	5	5	Dickkopf-related protein 1	DKK1		1	5	5	5	0	1	0	1	1	1	1	3	2	1	1	1	3	3	2	0	1	0	1	1	1	1	3	2	1	1	1	3	3	2	0	1	0	1	1	1	1	3
O94985;Q5SR54	O94985;Q5SR54	39;28	39;28	39;28	Calsyntenin-1;Soluble Alc-alpha;CTF1-alpha	CLSTN1	;	2	39	39	39	22	24	25	23	22	23	23	25	22	20	20	20	34	29	20	22	24	25	23	22	23	23	25	22	20	20	20	34	29	20	22	24	25	23	22	23	23	25
O95084;E9PRR2	O95084;E9PRR2	6;3	6;3	6;3	Serine protease 23	PRSS23	;	2	6	6	6	4	5	5	5	4	4	5	6	5	5	4	4	2	2	1	4	5	5	5	4	4	5	6	5	5	4	4	2	2	1	4	5	5	5	4	4	5	6
O95292;E5RK64	O95292;E5RK64	4;2	4;2	3;1	Vesicle-associated membrane protein-associated protein B/C	VAPB	;	2	4	4	3	0	1	0	1	0	0	0	0	0	2	3	1	2	1	3	0	1	0	1	0	0	0	0	0	2	3	1	2	1	3	0	0	0	1	0	0	0	0
O95302;Q75LS8;C9J4P8	O95302	5;2;1	5;2;1	5;2;1	Peptidyl-prolyl cis-trans isomerase FKBP9	FKBP9		3	5	5	5	1	1	1	2	2	2	1	1	1	3	3	1	1	0	0	1	1	1	2	2	2	1	1	1	3	3	1	1	0	0	1	1	1	2	2	2	1	1
O95433;H0YJG7;G3V438;H0YJ63;H0YJU2;G3V3W9	O95433;H0YJG7;G3V438	5;4;3;2;2;1	5;4;3;2;2;1	5;4;3;2;2;1	Activator of 90 kDa heat shock protein ATPase homolog 1	AHSA1	;;	6	5	5	5	0	0	0	0	1	0	0	0	0	4	5	1	0	0	1	0	0	0	0	1	0	0	0	0	4	5	1	0	0	1	0	0	0	0	1	0	0	0
O95486	O95486	2	2	2	Protein transport protein Sec24A	SEC24A		1	2	2	2	0	0	0	0	0	0	0	0	0	0	2	0	0	0	0	0	0	0	0	0	0	0	0	0	0	2	0	0	0	0	0	0	0	0	0	0	0	0
O95633;K7EM71;A0A087X1Q2;A0A087WTD3	O95633	4;1;1;1	4;1;1;1	4;1;1;1	Follistatin-related protein 3	FSTL3		4	4	4	4	1	1	1	3	2	3	0	1	1	3	4	2	0	0	0	1	1	1	3	2	3	0	1	1	3	4	2	0	0	0	1	1	1	3	2	3	0	1
O95747;C9JIG9;Q9UEW8	O95747;C9JIG9;Q9UEW8	2;1;1	2;1;1	2;1;1	Serine/threonine-protein kinase OSR1;STE20/SPS1-related proline-alanine-rich protein kinase	OXSR1;STK39	;;	3	2	2	2	0	0	0	1	0	0	0	0	0	1	0	0	0	1	1	0	0	0	1	0	0	0	0	0	1	0	0	0	1	1	0	0	0	1	0	0	0	0
O95777;F2Z2Y6;C9JIZ0;C9JNV3	O95777;F2Z2Y6;C9JIZ0;C9JNV3	4;3;2;2	4;3;2;2	4;3;2;2	U6 snRNA-associated Sm-like protein LSm8	LSM8	;;;	4	4	4	4	0	0	0	0	1	1	0	0	0	3	3	2	2	1	3	0	0	0	0	1	1	0	0	0	3	3	2	2	1	3	0	0	0	0	1	1	0	0
O95782	O95782	5	5	5	AP-2 complex subunit alpha-1	AP2A1		1	5	5	5	0	0	0	3	3	1	0	0	0	4	4	3	1	1	0	0	0	0	3	3	1	0	0	0	4	4	3	1	1	0	0	0	0	3	3	1	0	0
O95816	O95816	2	2	2	BAG family molecular chaperone regulator 2	BAG2		1	2	2	2	0	0	0	0	0	0	0	0	0	0	1	0	2	1	0	0	0	0	0	0	0	0	0	0	0	1	0	2	1	0	0	0	0	0	0	0	0	0
O95817;C9JFK9	O95817	5;1	5;1	5;1	BAG family molecular chaperone regulator 3	BAG3		2	5	5	5	1	0	0	1	2	2	0	1	0	3	4	2	1	1	1	1	0	0	1	2	2	0	1	0	3	4	2	1	1	1	1	0	0	1	2	2	0	1
O95822	O95822	1	1	1	Malonyl-CoA decarboxylase, mitochondrial	MLYCD		1	1	1	1	0	0	0	0	0	0	0	0	0	1	1	1	0	0	0	0	0	0	0	0	0	0	0	0	1	1	1	0	0	0	0	0	0	0	0	0	0	0
O95831;E9PMA0	O95831	9;4	9;4	9;4	Apoptosis-inducing factor 1, mitochondrial	AIFM1		2	9	9	9	1	0	0	3	2	4	0	1	0	6	5	5	7	7	3	1	0	0	3	2	4	0	1	0	6	5	5	7	7	3	1	0	0	3	2	4	0	1
O95861;A6NF51;F8W1J0;F8VVW8;F8VZG4	O95861;A6NF51	6;5;2;1;1	6;5;2;1;1	6;5;2;1;1	3(2),5-bisphosphate nucleotidase 1	BPNT1	;	5	6	6	6	0	0	0	4	3	3	1	0	0	5	5	3	1	0	2	0	0	0	4	3	3	1	0	0	5	5	3	1	0	2	0	0	0	4	3	3	1	0
O95881	O95881	3	3	3	Thioredoxin domain-containing protein 12	TXNDC12		1	3	3	3	1	1	1	2	2	2	0	1	1	2	2	2	1	1	1	1	1	1	2	2	2	0	1	1	2	2	2	1	1	1	1	1	1	2	2	2	0	1
O95965;A0A087WY35;A0A087WXI7;U3KPX5	O95965;A0A087WY35;A0A087WXI7;U3KPX5	11;10;8;6	11;10;8;6	11;10;8;6	Integrin beta-like protein 1	ITGBL1	;;;	4	11	11	11	1	4	4	10	11	11	9	8	9	5	4	2	0	1	0	1	4	4	10	11	11	9	8	9	5	4	2	0	1	0	1	4	4	10	11	11	9	8
O95967;E9PRU1;H0YET5;H0YEU0;E9PI47;H0YCR9;E9PRQ8;E9PKA3	O95967;E9PRU1;H0YET5	9;8;5;3;3;2;1;1	9;8;5;3;3;2;1;1	9;8;5;3;3;2;1;1	EGF-containing fibulin-like extracellular matrix protein 2	EFEMP2	;;	8	9	9	9	6	7	7	9	8	7	7	7	7	9	8	8	1	1	0	6	7	7	9	8	7	7	7	7	9	8	8	1	1	0	6	7	7	9	8	7	7	7
O95980	O95980	4	4	4	Reversion-inducing cysteine-rich protein with Kazal motifs	RECK		1	4	4	4	0	1	1	1	2	1	3	3	3	1	1	1	1	1	0	0	1	1	1	2	1	3	3	3	1	1	1	1	1	0	0	1	1	1	2	1	3	3
O96019;H7C5S0;O94805	O96019;H7C5S0;O94805	2;1;1	2;1;1	2;1;1	Actin-like protein 6A;Actin-like protein 6B	ACTL6A;ACTL6B	;;	3	2	2	2	0	0	0	0	0	0	0	0	0	2	1	1	0	0	0	0	0	0	0	0	0	0	0	0	2	1	1	0	0	0	0	0	0	0	0	0	0	0
P00338;F5GXY2;F5GXH2;F5GYU2;F5H5J4;F5H6W8;F5GZQ4;F5H8H6;F5GXC7;F5GWW2;F5GXU1	P00338;F5GXY2	24;12;11;11;8;8;6;4;4;4;3	24;12;11;11;8;8;6;4;4;4;3	23;12;11;11;8;8;6;4;4;4;3	L-lactate dehydrogenase A chain	LDHA	;	11	24	24	23	13	12	9	16	15	14	14	16	15	20	22	18	13	11	5	13	12	9	16	15	14	14	16	15	20	22	18	13	11	5	12	11	8	15	14	13	13	15
P00367;P49448	P00367;P49448	2;1	2;1	2;1	Glutamate dehydrogenase 1, mitochondrial;Glutamate dehydrogenase 2, mitochondrial	GLUD1;GLUD2	;	2	2	2	2	2	2	2	2	1	2	2	2	2	1	1	1	1	1	2	2	2	2	2	1	2	2	2	2	1	1	1	1	1	2	2	2	2	2	1	2	2	2
P00390;H0YC68;E5RI06	P00390	4;1;1	4;1;1	4;1;1	Glutathione reductase, mitochondrial	GSR		3	4	4	4	1	0	0	1	2	1	0	0	0	3	4	4	1	1	0	1	0	0	1	2	1	0	0	0	3	4	4	1	1	0	1	0	0	1	2	1	0	0
P00441;H7BYH4	P00441;H7BYH4	8;6	8;6	8;6	Superoxide dismutase [Cu-Zn]	SOD1	;	2	8	8	8	5	6	5	4	4	4	6	5	3	5	5	4	6	6	3	5	6	5	4	4	4	6	5	3	5	5	4	6	6	3	5	6	5	4	4	4	6	5
P00491	P00491	2	2	2	Purine nucleoside phosphorylase	PNP		1	2	2	2	0	0	0	0	0	0	0	0	0	1	1	0	1	0	0	0	0	0	0	0	0	0	0	0	1	1	0	1	0	0	0	0	0	0	0	0	0	0
P00492	P00492	3	3	3	Hypoxanthine-guanine phosphoribosyltransferase	HPRT1		1	3	3	3	0	0	0	1	1	1	0	0	0	2	2	0	1	1	1	0	0	0	1	1	1	0	0	0	2	2	0	1	1	1	0	0	0	1	1	1	0	0
P00505	P00505	3	3	3	Aspartate aminotransferase, mitochondrial	GOT2		1	3	3	3	3	3	3	1	1	1	0	1	0	0	0	0	2	2	1	3	3	3	1	1	1	0	1	0	0	0	0	2	2	1	3	3	3	1	1	1	0	1
P00558;P07205	P00558	26;4	26;4	26;4	Phosphoglycerate kinase 1	PGK1		2	26	26	26	6	6	6	12	10	11	5	7	7	18	19	16	14	12	14	6	6	6	12	10	11	5	7	7	18	19	16	14	12	14	6	6	6	12	10	11	5	7
Q5T9B7;P00568	Q5T9B7;P00568	1;1	1;1	1;1	Adenylate kinase isoenzyme 1	AK1	;	2	1	1	1	0	0	0	1	1	1	0	1	1	1	1	1	1	1	0	0	0	0	1	1	1	0	1	1	1	1	1	1	1	0	0	0	0	1	1	1	0	1
P00750;B4DNJ1;B4DN26;E7ESF4;E5RHG4;E5RGA1;H0YBH9	P00750;B4DNJ1;B4DN26;E7ESF4	19;17;17;17;7;7;2	19;17;17;17;7;7;2	19;17;17;17;7;7;2	Tissue-type plasminogen activator;Tissue-type plasminogen activator chain A;Tissue-type plasminogen activator chain B	PLAT	;;;	7	19	19	19	2	3	3	12	13	13	4	3	4	18	18	14	5	4	4	2	3	3	12	13	13	4	3	4	18	18	14	5	4	4	2	3	3	12	13	13	4	3
P01019	P01019	4	4	4	Angiotensinogen;Angiotensin-1;Angiotensin-2;Angiotensin-3;Angiotensin-4;Angiotensin 1-9;Angiotensin 1-7;Angiotensin 1-5;Angiotensin 1-4	AGT		1	4	4	4	4	4	4	1	2	1	4	2	2	0	0	0	0	0	0	4	4	4	1	2	1	4	2	2	0	0	0	0	0	0	4	4	4	1	2	1	4	2
P01023;P20742	P01023	10;2	7;1	7;1	Alpha-2-macroglobulin	A2M		2	10	7	7	1	0	0	1	0	0	7	7	8	0	1	0	3	3	1	0	0	0	1	0	0	6	6	7	0	1	0	0	0	0	0	0	0	1	0	0	6	6
Q5H9A7;P01033;H0Y789;Q5H9B5;Q5H9B4	Q5H9A7;P01033;H0Y789	8;8;5;2;1	8;8;5;2;1	8;8;5;2;1	Metalloproteinase inhibitor 1	TIMP1	;;	5	8	8	8	7	8	8	8	8	8	8	8	8	8	8	8	8	8	7	7	8	8	8	8	8	8	8	8	8	8	8	8	8	7	7	8	8	8	8	8	8	8
P01034	P01034	10	10	10	Cystatin-C	CST3		1	10	10	10	7	7	6	7	8	8	6	6	7	10	8	4	3	4	3	7	7	6	7	8	8	6	6	7	10	8	4	3	4	3	7	7	6	7	8	8	6	6
P01037;P01036	P01037	3;1	3;1	3;1	Cystatin-SN	CST1		2	3	3	3	2	2	2	1	1	1	3	3	3	0	0	0	1	0	0	2	2	2	1	1	1	3	3	3	0	0	0	1	0	0	2	2	2	1	1	1	3	3
P01137	P01137	3	3	3	Transforming growth factor beta-1;Latency-associated peptide	TGFB1		1	3	3	3	0	0	0	0	1	1	0	0	0	3	3	1	0	1	0	0	0	0	0	1	1	0	0	0	3	3	1	0	1	0	0	0	0	0	1	1	0	0
P01344	P01344	3	3	3	Insulin-like growth factor II;Insulin-like growth factor II;Insulin-like growth factor II Ala-25 Del;Preptin	IGF2		1	3	3	3	2	2	2	3	3	3	3	3	3	3	3	3	1	2	1	2	2	2	3	3	3	3	3	3	3	3	3	1	2	1	2	2	2	3	3	3	3	3
P01876;A0A0G2JMB2;P01877	P01876	3;1;1	3;1;1	3;1;1	Ig alpha-1 chain C region	IGHA1		3	3	3	3	3	1	1	0	0	0	0	0	0	0	0	0	0	0	0	3	1	1	0	0	0	0	0	0	0	0	0	0	0	0	3	1	1	0	0	0	0	0
P02452;CON__Q862S4;I3L3H7	P02452	83;5;5	83;5;5	81;5;4	Collagen alpha-1(I) chain	COL1A1		3	83	83	81	70	72	70	67	63	66	66	65	67	59	60	57	7	5	6	70	72	70	67	63	66	66	65	67	59	60	57	7	5	6	69	71	69	65	61	64	65	64
P02461;H7C435	P02461	64;2	64;2	46;1	Collagen alpha-1(III) chain	COL3A1		2	64	64	46	50	55	53	45	47	47	48	49	45	50	44	45	2	3	5	50	55	53	45	47	47	48	49	45	50	44	45	2	3	5	37	39	38	34	35	34	33	35
P02462;F5H5K0	P02462	20;4	20;4	18;4	Collagen alpha-1(IV) chain;Arresten	COL4A1		2	20	20	18	20	19	18	14	13	13	16	17	17	9	10	13	5	6	4	20	19	18	14	13	13	16	17	17	9	10	13	5	6	4	18	17	16	12	11	11	14	15
P02545;Q3BDU5;Q5TCI8;H0YAB0;A0A0C4DGC5	P02545;Q3BDU5;Q5TCI8	38;30;27;14;10	38;30;27;14;10	37;29;26;14;9	Prelamin-A/C;Lamin-A/C	LMNA	;;	5	38	38	37	16	14	13	21	22	22	12	11	11	35	34	32	18	20	17	16	14	13	21	22	22	12	11	11	35	34	32	18	20	17	16	14	13	21	22	22	12	11
P02649;E9PEV4;E7ERP7;H0Y7L5	P02649	5;2;2;2	5;2;2;2	3;2;2;2	Apolipoprotein E	APOE		4	5	5	3	0	0	0	1	1	1	0	0	0	3	5	4	1	1	1	0	0	0	1	1	1	0	0	0	3	5	4	1	1	1	0	0	0	0	0	0	0	0
P02751;H0Y7Z1	P02751	114;53	114;53	102;41	Fibronectin;Anastellin;Ugl-Y1;Ugl-Y2;Ugl-Y3	FN1		2	114	114	102	101	100	101	95	92	91	95	94	96	89	82	84	56	63	43	101	100	101	95	92	91	95	94	96	89	82	84	56	63	43	91	92	93	90	88	87	89	87
P80297;P02795;P13640;CON__P67983;Q8N339;P04732;H3BSF1;P80294;P04731	P80297;P02795;P13640;CON__P67983;Q8N339;P04732	3;3;3;2;2;2;1;1;1	3;3;3;2;2;2;1;1;1	3;3;3;2;2;2;1;1;1	Metallothionein-1X;Metallothionein-2;Metallothionein-1G;Metallothionein-1M;Metallothionein-1E	MT1X;MT2A;MT1G;MT1M;MT1E	;;;;;	9	3	3	3	1	3	3	3	3	2	2	1	2	3	3	2	1	3	3	1	3	3	3	3	2	2	1	2	3	3	2	1	3	3	1	3	3	3	3	2	2	1
P03950	P03950	3	3	3	Angiogenin	ANG		1	3	3	3	0	2	2	1	1	1	2	3	3	2	2	1	0	0	0	0	2	2	1	1	1	2	3	3	2	2	1	0	0	0	0	2	2	1	1	1	2	3
P03956	P03956	25	25	25	Interstitial collagenase;22 kDa interstitial collagenase;27 kDa interstitial collagenase	MMP1		1	25	25	25	3	3	4	25	22	21	11	8	11	19	18	12	3	1	3	3	3	4	25	22	21	11	8	11	19	18	12	3	1	3	3	3	4	25	22	21	11	8
P04066	P04066	2	2	2	Tissue alpha-L-fucosidase	FUCA1		1	2	2	2	0	1	0	1	0	0	1	0	0	1	1	1	1	1	1	0	1	0	1	0	0	1	0	0	1	1	1	1	1	1	0	1	0	1	0	0	1	0
P04075;J3KPS3;H3BQN4;H3BUH7;H3BPS8;H3BR04;H3BMQ8;H3BU78;H3BR68	P04075;J3KPS3;H3BQN4;H3BUH7;H3BPS8;H3BR04;H3BMQ8	28;27;25;17;17;16;15;10;9	28;27;25;17;17;16;15;10;9	27;27;24;17;16;16;15;10;9	Fructose-bisphosphate aldolase A;Fructose-bisphosphate aldolase	ALDOA	;;;;;;	9	28	28	27	14	15	12	21	20	23	13	15	14	26	24	24	16	17	10	14	15	12	21	20	23	13	15	14	26	24	24	16	17	10	14	15	12	21	20	23	13	15
P04083;Q5T3N1;Q5T3N0	P04083;Q5T3N1	9;7;3	9;7;3	9;7;3	Annexin A1;Annexin	ANXA1	;	3	9	9	9	4	4	4	4	6	5	4	4	4	5	5	6	5	5	5	4	4	4	4	6	5	4	4	4	5	5	6	5	5	5	4	4	4	4	6	5	4	4
P04264;CON__P04264;CON__Q6IFZ6;CON__Q9R0H5;CON__Q6NXH9;CON__Q7Z794;Q7Z794	P04264;CON__P04264	21;20;2;1;1;1;1	21;20;2;1;1;1;1	13;12;0;0;0;0;0	Keratin, type II cytoskeletal 1	KRT1	;	7	21	21	13	6	9	7	11	16	16	10	8	8	5	6	5	9	11	11	6	9	7	11	16	16	10	8	8	5	6	5	9	11	11	3	6	4	9	10	9	7	6
P04350;M0R2D3;M0QY85;M0QZL7;M0R278;M0R0X0;M0QY37;M0QX14;M0R042;M0QYM7;M0R2T4	P04350	13;4;3;3;3;2;2;2;2;2;1	1;0;0;0;0;0;0;0;0;0;0	0;0;0;0;0;0;0;0;0;0;0	Tubulin beta-4A chain	TUBB4A		11	13	1	0	1	3	2	9	10	10	7	9	9	12	11	7	8	9	7	0	0	0	0	0	0	0	0	0	0	0	0	0	0	0	0	0	0	0	0	0	0	0
P04406;E7EUT5	P04406;E7EUT5	14;11	14;11	14;11	Glyceraldehyde-3-phosphate dehydrogenase	GAPDH	;	2	14	14	14	5	5	5	6	5	6	7	5	5	11	11	9	10	6	4	5	5	5	6	5	6	7	5	5	11	11	9	10	6	4	5	5	5	6	5	6	7	5
P04424	P04424	1	1	1	Argininosuccinate lyase	ASL		1	1	1	1	0	0	0	0	0	1	1	1	0	0	1	0	1	0	1	0	0	0	0	0	1	1	1	0	0	1	0	1	0	1	0	0	0	0	0	1	1	1
P04792;C9J3N8;F8WE04	P04792	9;3;3	9;3;3	9;3;3	Heat shock protein beta-1	HSPB1		3	9	9	9	2	1	2	3	4	3	2	2	2	6	5	4	4	3	3	2	1	2	3	4	3	2	2	2	6	5	4	4	3	3	2	1	2	3	4	3	2	2
P05067;E9PG40;A0A0A0MRG2;H7C0V9;H7C2L2	P05067;E9PG40;A0A0A0MRG2;H7C0V9	22;20;19;16;3	22;20;19;16;3	21;19;18;15;3	Amyloid beta A4 protein;N-APP;Soluble APP-alpha;Soluble APP-beta;C99;Beta-amyloid protein 42;Beta-amyloid protein 40;C83;P3(42);P3(40);C80;Gamma-secretase C-terminal fragment 59;Gamma-secretase C-terminal fragment 57;Gamma-secretase C-terminal fragment 50;C31	APP	;;;	5	22	22	21	5	4	2	8	8	8	3	4	2	11	11	10	19	18	9	5	4	2	8	8	8	3	4	2	11	11	10	19	18	9	5	4	2	8	8	8	3	4
P05120;H7C004;H7BYS2	P05120;H7C004;H7BYS2	4;2;2	4;2;2	4;2;2	Plasminogen activator inhibitor 2	SERPINB2;SERPINB10	;;	3	4	4	4	1	1	0	3	3	3	3	2	2	2	1	1	0	0	0	1	1	0	3	3	3	3	2	2	2	1	1	0	0	0	1	1	0	3	3	3	3	2
P05121	P05121	18	18	18	Plasminogen activator inhibitor 1	SERPINE1		1	18	18	18	16	16	18	12	13	12	17	17	17	18	17	12	10	12	10	16	16	18	12	13	12	17	17	17	18	17	12	10	12	10	16	16	18	12	13	12	17	17
P05155;E9PGN7;H9KV48;H0YCA1	P05155;E9PGN7;H9KV48	12;11;10;2	12;11;10;2	11;10;9;1	Plasma protease C1 inhibitor	SERPING1	;;	4	12	12	11	4	5	4	7	8	8	9	9	8	7	8	6	2	1	2	4	5	4	7	8	8	9	9	8	7	8	6	2	1	2	3	5	4	7	8	8	8	8
P05198;H0YJS4;G3V4T5	P05198;H0YJS4;G3V4T5	4;3;3	4;3;3	4;3;3	Eukaryotic translation initiation factor 2 subunit 1	EIF2S1	;;	3	4	4	4	0	0	2	0	1	1	1	1	1	4	4	2	0	0	1	0	0	2	0	1	1	1	1	1	4	4	2	0	0	1	0	0	2	0	1	1	1	1
P05204	P05204	4	4	2	Non-histone chromosomal protein HMG-17	HMGN2		1	4	4	2	1	1	1	1	1	1	1	1	1	1	1	2	2	2	0	1	1	1	1	1	1	1	1	1	1	1	2	2	2	0	0	0	0	0	0	0	0	0
P05386	P05386	1	1	1	60S acidic ribosomal protein P1	RPLP1		1	1	1	1	1	1	1	1	1	1	1	1	1	1	1	1	1	1	1	1	1	1	1	1	1	1	1	1	1	1	1	1	1	1	1	1	1	1	1	1	1	1
P05387;H0YDD8	P05387	5;1	5;1	5;1	60S acidic ribosomal protein P2	RPLP2		2	5	5	5	0	0	0	0	0	0	0	0	0	5	5	5	4	4	2	0	0	0	0	0	0	0	0	0	5	5	5	4	4	2	0	0	0	0	0	0	0	0
P05534;P30447	P05534;P30447	7;6	4;3	0;0	HLA class I histocompatibility antigen, A-24 alpha chain;HLA class I histocompatibility antigen, A-23 alpha chain	HLA-A	;	2	7	4	0	0	2	2	2	2	2	1	2	2	6	6	5	3	3	3	0	0	0	0	0	0	0	1	1	3	3	2	1	1	2	0	0	0	0	0	0	0	0
P05556;C9JPK5;E7ERX5;Q5T3E6;E9PLR6;E7EUI6;E7EQW5	P05556	3;1;1;1;1;1;1	3;1;1;1;1;1;1	3;1;1;1;1;1;1	Integrin beta-1	ITGB1		7	3	3	3	2	2	1	3	3	3	2	2	2	1	1	1	2	1	1	2	2	1	3	3	3	2	2	2	1	1	1	2	1	1	2	2	1	3	3	3	2	2
P05976;P08590	P05976;P08590	1;1	1;1	1;1	Myosin light chain 1/3, skeletal muscle isoform;Myosin light chain 3	MYL1;MYL3	;	2	1	1	1	0	0	0	1	1	1	0	1	1	0	1	1	0	0	0	0	0	0	1	1	1	0	1	1	0	1	1	0	0	0	0	0	0	1	1	1	0	1
P05997;A0A087WYX9	P05997;A0A087WYX9	47;38	47;38	46;37	Collagen alpha-2(V) chain	COL5A2	;	2	47	47	46	38	36	38	35	33	37	34	34	34	36	34	35	5	2	2	38	36	38	35	33	37	34	34	34	36	34	35	5	2	2	37	35	37	34	32	36	33	33
P06280	P06280	2	2	2	Alpha-galactosidase A	GLA		1	2	2	2	0	0	0	1	1	0	1	0	0	0	0	1	2	2	0	0	0	0	1	1	0	1	0	0	0	0	1	2	2	0	0	0	0	1	1	0	1	0
P06396;A0A0A0MS51;A0A0A0MT01;A0A0U1RQL8;Q5T0I0	P06396;A0A0A0MS51;A0A0A0MT01	22;21;21;6;6	22;21;21;6;6	8;7;7;1;1	Gelsolin	GSN	;;	5	22	22	8	12	13	15	13	13	12	17	15	15	14	13	10	3	4	5	12	13	15	13	13	12	17	15	15	14	13	10	3	4	5	4	4	6	5	5	4	6	6
P06733;K7EM90;E5RI09;E5RG95;K7EPM1;K7EKN2;E5RGZ4	P06733	35;17;2;2;2;2;2	35;17;2;2;2;2;2	32;15;0;0;0;0;0	Alpha-enolase	ENO1		7	35	35	32	20	20	20	25	23	24	18	14	17	25	26	26	29	29	21	20	20	20	25	23	24	18	14	17	25	26	26	29	29	21	18	17	18	22	20	21	16	13
P06744;A0A0A0MTS2;K7EQ48;A0A0J9YXP8;A0A0J9YYH3;A0A0J9YX90;K7EPY4;K7EP41;K7ENA0;K7ELR7;K7ERC6;K7EIL4;K7ERK8;K7ESF4;Q8N196	P06744;A0A0A0MTS2;K7EQ48;A0A0J9YXP8;A0A0J9YYH3;A0A0J9YX90	26;25;24;17;16;15;11;10;7;6;6;4;4;3;1	26;25;24;17;16;15;11;10;7;6;6;4;4;3;1	20;19;19;15;14;13;10;9;7;5;6;4;4;3;1	Glucose-6-phosphate isomerase	GPI	;;;;;	15	26	26	20	10	12	13	18	17	15	11	12	12	19	18	16	17	15	11	10	12	13	18	17	15	11	12	12	19	18	16	17	15	11	6	9	9	12	11	9	8	8
P06748	P06748	4	4	4	Nucleophosmin	NPM1		1	4	4	4	2	1	0	1	1	1	0	1	0	3	3	3	3	4	2	2	1	0	1	1	1	0	1	0	3	3	3	3	4	2	2	1	0	1	1	1	0	1
P07093;C9JN98;C9K031	P07093;C9JN98	17;10;3	17;10;3	17;10;3	Glia-derived nexin	SERPINE2	;	3	17	17	17	6	6	5	14	13	14	9	8	8	14	16	13	5	4	1	6	6	5	14	13	14	9	8	8	14	16	13	5	4	1	6	6	5	14	13	14	9	8
P07195;A8MW50;F5H793;C9J7H8;F5H5G7;F5H155;A0A087WUM2;G3XAP5;F5H245;Q6ZMR3;P07864	P07195;A8MW50;F5H793;C9J7H8	16;10;9;9;1;1;1;1;1;1;1	15;9;9;9;0;0;0;0;0;0;0	15;9;9;9;0;0;0;0;0;0;0	L-lactate dehydrogenase B chain;L-lactate dehydrogenase	LDHB	;;;	11	16	15	15	11	9	9	12	12	14	11	10	10	16	15	13	7	9	10	10	8	8	11	11	13	10	9	9	15	14	12	6	8	9	10	8	8	11	11	13	10	9
P07225;H7BXT0;G5E9F8	P07225;H7BXT0;G5E9F8	4;2;2	4;2;2	4;2;2	Vitamin K-dependent protein S	PROS1	;;	3	4	4	4	0	4	3	1	0	0	4	4	3	0	0	0	0	0	1	0	4	3	1	0	0	4	4	3	0	0	0	0	0	1	0	4	3	1	0	0	4	4
P07237;H7BZ94;H0Y3Z3;I3L0S0;I3NI03;I3L312;I3L3U6;I3L398;I3L514;I3L3P5;I3L1Y5;I3L4M2	P07237;H7BZ94;H0Y3Z3	17;16;9;6;6;6;5;5;3;3;2;2	17;16;9;6;6;6;5;5;3;3;2;2	17;16;9;6;6;6;5;5;3;3;2;2	Protein disulfide-isomerase	P4HB	;;	12	17	17	17	4	5	3	13	13	12	6	6	7	11	12	11	4	3	4	4	5	3	13	13	12	6	6	7	11	12	11	4	3	4	4	5	3	13	13	12	6	6
P07355;H0YN42;H0YMD0;H0YMU9;A6NMY6;H0YM50;H0YKS4;H0YNP5;H0YN28;H0YL33;H0YMM1;H0YKZ7;H0YLV6;H0YMT9;H0YKX9;H0YNA0;H0YKL9;H0YMW4;H0YKV8;H0YN52;H0YMD9;H0YNB8;H0YKN4;H0YLE2	P07355;H0YN42;H0YMD0;H0YMU9;A6NMY6;H0YM50;H0YKS4;H0YNP5;H0YN28;H0YL33	24;22;20;20;18;17;15;14;13;13;11;9;9;9;9;8;8;8;7;6;6;5;5;2	24;22;20;20;18;17;15;14;13;13;11;9;9;9;9;8;8;8;7;6;6;5;5;2	24;22;20;20;18;17;15;14;13;13;11;9;9;9;9;8;8;8;7;6;6;5;5;2	Annexin A2;Annexin;Putative annexin A2-like protein	ANXA2;ANXA2P2	;;;;;;;;;	24	24	24	24	17	16	14	13	14	14	17	15	16	15	17	16	15	13	11	17	16	14	13	14	14	17	15	16	15	17	16	15	13	11	17	16	14	13	14	14	17	15
P07384;E9PL37;E9PIA9;E9PLX0;E9PJJ3;E9PLC9;E9PMC6;E9PJA6;E9PSA6;E9PQB3;E9PRM1	P07384	5;2;1;1;1;1;1;1;1;1;1	5;2;1;1;1;1;1;1;1;1;1	5;2;1;1;1;1;1;1;1;1;1	Calpain-1 catalytic subunit	CAPN1		11	5	5	5	0	0	0	2	1	0	0	0	0	4	5	2	0	1	2	0	0	0	2	1	0	0	0	0	4	5	2	0	1	2	0	0	0	2	1	0	0	0
Q5JP53;P07437;Q5ST81;K7ESM5;Q9BUF5;Q5SQY0;A6NNZ2;CON__ENSEMBL:ENSBTAP00000025008;Q9H4B7;M0R1I1;G3V5W4;G3V2R8;G3V3R4;G3V2N6	Q5JP53;P07437;Q5ST81	16;16;14;5;5;4;4;2;2;1;1;1;1;1	16;16;14;5;5;4;4;2;2;1;1;1;1;1	3;3;2;0;0;0;0;0;0;0;0;0;0;0	Tubulin beta chain	TUBB	;;	14	16	16	3	4	5	5	11	13	13	9	10	10	15	14	7	11	12	9	4	5	5	11	13	13	9	10	10	15	14	7	11	12	9	1	1	1	2	3	3	2	2
P07585;F8VXZ8;F8VUF6;F8VWU0;F8VX58;F8VNV6;H0YI87;H0YIH3;F8VNW0;F8VU58;F8VSI3	P07585;F8VXZ8;F8VUF6;F8VWU0	20;10;10;10;6;5;3;3;1;1;1	20;10;10;10;6;5;3;3;1;1;1	19;10;10;10;6;4;3;2;1;1;1	Decorin	DCN	;;;	11	20	20	19	20	15	14	18	15	15	14	14	16	16	16	13	1	1	1	20	15	14	18	15	15	14	14	16	16	16	13	1	1	1	19	15	14	17	15	15	14	14
P07602;C9JIZ6;Q5BJH1	P07602;C9JIZ6;Q5BJH1	18;17;9	18;17;9	13;12;9	Prosaposin;Saposin-A;Saposin-B-Val;Saposin-B;Saposin-C;Saposin-D	PSAP	;;	3	18	18	13	12	10	9	15	13	12	14	11	10	13	15	13	12	11	5	12	10	9	15	13	12	14	11	10	13	15	13	12	11	5	7	6	6	11	9	9	9	7
P07686;Q5URX0;H0YA83;H0Y9B6;D6REQ8;H0Y9M3	P07686;Q5URX0	15;13;7;6;1;1	15;13;7;6;1;1	15;13;7;6;1;1	Beta-hexosaminidase subunit beta;Beta-hexosaminidase subunit beta chain B;Beta-hexosaminidase subunit beta chain A	HEXB	;	6	15	15	15	4	5	5	9	9	9	4	6	5	6	7	4	6	5	3	4	5	5	9	9	9	4	6	5	6	7	4	6	5	3	4	5	5	9	9	9	4	6
P07711;Q5T8F0	P07711;Q5T8F0	6;3	6;3	6;3	Cathepsin L1;Cathepsin L1 heavy chain;Cathepsin L1 light chain	CTSL	;	2	6	6	6	5	4	5	5	4	3	4	4	4	5	4	4	1	3	1	5	4	5	5	4	3	4	4	4	5	4	4	1	3	1	5	4	5	5	4	3	4	4
P07737;K7EJ44;CON__P02584;I3L3D5	P07737;K7EJ44	13;10;4;4	13;10;4;4	13;10;4;4	Profilin-1	PFN1	;	4	13	13	13	9	9	7	12	12	12	10	10	10	13	13	10	11	9	8	9	9	7	12	12	12	10	10	10	13	13	10	11	9	8	9	9	7	12	12	12	10	10
P07814;V9GYZ6	P07814;V9GYZ6	8;4	8;4	8;4	Bifunctional glutamate/proline--tRNA ligase;Glutamate--tRNA ligase;Proline--tRNA ligase	EPRS	;	2	8	8	8	0	1	0	1	0	0	1	1	1	3	3	2	4	4	0	0	1	0	1	0	0	1	1	1	3	3	2	4	4	0	0	1	0	1	0	0	1	1
P07858;E9PR54;E9PJ67;E9PCB3;E9PKQ7;E9PNL5;E9PHZ5;E9PLY3;E9PSG5;E9PQM1;E9PS78;R4GMQ5	P07858	12;5;5;5;5;5;5;5;5;5;4;2	12;5;5;5;5;5;5;5;5;5;4;2	12;5;5;5;5;5;5;5;5;5;4;2	Cathepsin B;Cathepsin B light chain;Cathepsin B heavy chain	CTSB		12	12	12	12	7	6	8	11	10	10	8	8	8	11	11	9	4	5	3	7	6	8	11	10	10	8	8	8	11	11	9	4	5	3	7	6	8	11	10	10	8	8
P07900;G3V2J8;Q14568;Q58FG0;Q58FG1;Q58FF6	P07900	17;5;4;2;1;1	9;3;1;2;0;0	9;3;1;2;0;0	Heat shock protein HSP 90-alpha	HSP90AA1		6	17	9	9	1	3	2	5	5	5	0	1	2	8	9	5	12	12	5	0	1	1	2	2	2	0	0	1	5	5	3	6	5	2	0	1	1	2	2	2	0	0
P07954	P07954	8	8	8	Fumarate hydratase, mitochondrial	FH		1	8	8	8	4	1	1	2	1	1	2	1	1	3	4	4	3	1	0	4	1	1	2	1	1	2	1	1	3	4	4	3	1	0	4	1	1	2	1	1	2	1
P07996;A8MZG1	P07996	54;5	54;5	14;2	Thrombospondin-1	THBS1		2	54	54	14	42	46	44	31	32	33	43	45	41	22	26	21	31	28	19	42	46	44	31	32	33	43	45	41	22	26	21	31	28	19	11	12	12	8	9	8	12	12
P08238;Q58FF7	P08238	19;8	19;8	8;4	Heat shock protein HSP 90-beta	HSP90AB1		2	19	19	8	1	2	2	5	7	6	0	1	1	9	10	6	15	14	9	1	2	2	5	7	6	0	1	1	9	10	6	15	14	9	0	0	0	1	3	2	0	0
P08253;H3BR66;H3BS34;H3BV48;P09237	P08253	43;14;13;7;1	43;14;13;7;1	43;14;13;7;1	72 kDa type IV collagenase;PEX	MMP2		5	43	43	43	36	37	39	35	39	37	37	34	36	39	37	28	23	26	15	36	37	39	35	39	37	37	34	36	39	37	28	23	26	15	36	37	39	35	39	37	37	34
P08254;H7C139;F5GYX7;P09238	P08254	3;1;1;1	3;1;1;1	3;1;1;1	Stromelysin-1	MMP3		4	3	3	3	0	0	0	3	3	3	0	0	0	0	0	0	1	1	1	0	0	0	3	3	3	0	0	0	0	0	0	1	1	1	0	0	0	3	3	3	0	0
P08294;M0R1V4	P08294	4;1	4;1	4;1	Extracellular superoxide dismutase [Cu-Zn]	SOD3		2	4	4	4	0	1	1	2	3	3	1	2	1	0	0	0	0	0	0	0	1	1	2	3	3	1	2	1	0	0	0	0	0	0	0	1	1	2	3	3	1	2
P08476	P08476	21	21	21	Inhibin beta A chain	INHBA		1	21	21	21	14	11	9	12	11	12	8	12	9	7	8	5	1	1	1	14	11	9	12	11	12	8	12	9	7	8	5	1	1	1	14	11	9	12	11	12	8	12
P08493	P08493	1	1	1	Matrix Gla protein	MGP		1	1	1	1	1	0	0	1	1	1	0	0	0	1	1	1	0	0	0	1	0	0	1	1	1	0	0	0	1	1	1	0	0	0	1	0	0	1	1	1	0	0
P08572;A2A352	P08572	58;3	58;3	58;3	Collagen alpha-2(IV) chain;Canstatin	COL4A2		2	58	58	58	49	49	46	35	35	31	33	32	35	26	28	28	7	6	6	49	49	46	35	35	31	33	32	35	26	28	28	7	6	6	49	49	46	35	35	31	33	32
P08581;H7C174;C9JKM5	P08581	11;2;1	11;2;1	11;2;1	Hepatocyte growth factor receptor	MET		3	11	11	11	0	0	0	4	4	4	1	1	1	1	1	3	10	10	4	0	0	0	4	4	4	1	1	1	1	1	3	10	10	4	0	0	0	4	4	4	1	1
P08603;A0A0D9SG88;Q5TFM2;A0A087WYK9;Q6NSD3;B1AKG0;Q02985;Q03591	P08603;A0A0D9SG88	37;20;16;1;1;1;1;1	37;20;16;1;1;1;1;1	37;20;16;1;1;1;1;1	Complement factor H	CFH	;	8	37	37	37	9	12	8	30	29	28	32	30	30	26	22	18	2	2	3	9	12	8	30	29	28	32	30	30	26	22	18	2	2	3	9	12	8	30	29	28	32	30
P08621;M0QYR1	P08621	3;1	3;1	3;1	U1 small nuclear ribonucleoprotein 70 kDa	SNRNP70		2	3	3	3	0	0	0	0	0	0	0	0	0	1	2	1	1	1	0	0	0	0	0	0	0	0	0	0	1	2	1	1	1	0	0	0	0	0	0	0	0	0
P08670;B0YJC4;B0YJC5;A0A1B0GTT5;A0A1B0GVG8;H7C5W5;P41219;K7EMP8;A0A1X7SBR3;A0A1W2PR46;CON__Q9NSB2;CON__Q6ISB0;E7EMV2;E7ESP9;P14136;Q16352;Q9NSB2;P07197;U3KPR1;B4DIR1;K7ELP4;F8W835;K7EJU1;K7EKH9;A0A1W2PRT3;A0A1X7SCE1;CON__Q61726;A0A087X106;CON__O43790;CON__Q6NT21;CON__P78385;CON__Q14533;CON__P78386;CON__Q8N1N4-2;CON__Q7RTT2;CON__P07744;CON__P12035;CON__Q01546;O43790;P78385;Q14533;P78386;Q8N1N4;P07…	P08670;B0YJC4;B0YJC5	56;53;28;14;7;5;5;2;2;2;2;2;2;2;2;2;2;2;1;1;1;1;1;1;1;1;1;1;1;1;1;1;1;1;1;1;1;1;1;1;1;1;1;1;1;1	56;53;28;14;7;5;5;2;2;2;2;2;2;2;2;2;2;2;1;1;1;1;1;1;1;1;1;1;1;1;1;1;1;1;1;1;1;1;1;1;1;1;1;1;1;1	49;46;24;11;7;3;3;1;1;1;0;0;0;0;1;0;0;0;0;0;0;1;0;0;1;0;0;0;0;0;0;0;0;0;0;0;0;0;0;0;0;0;0;0;0;0	Vimentin	VIM	;;	46	56	56	49	38	42	40	49	46	46	40	38	41	40	39	38	38	36	31	38	42	40	49	46	46	40	38	41	40	39	38	38	36	31	35	37	36	44	41	42	36	34
P09104;F5H0C8;F5H1C3;U3KQP4;U3KQQ1	P09104;F5H0C8	10;7;2;1;1	7;5;1;1;1	6;4;1;1;0	Gamma-enolase;Enolase	ENO2	;	5	10	7	6	3	5	3	5	7	7	4	3	4	7	7	7	3	4	4	1	2	1	2	4	4	2	2	2	5	5	4	1	2	2	1	2	1	2	4	3	2	2
P09211;A8MX94;A0A087X2E9;A0A087X243	P09211;A8MX94	10;8;4;1	10;8;4;1	10;8;4;1	Glutathione S-transferase P	GSTP1	;	4	10	10	10	5	5	5	9	9	10	6	6	6	10	9	9	6	5	4	5	5	5	9	9	10	6	6	6	10	9	9	6	5	4	5	5	5	9	9	10	6	6
P09382;F8WEI7	P09382	9;2	9;2	9;2	Galectin-1	LGALS1		2	9	9	9	4	4	4	7	6	6	4	4	5	6	7	8	4	5	4	4	4	4	7	6	6	4	4	5	6	7	8	4	5	4	4	4	4	7	6	6	4	4
P09417;H0Y8F7;B7Z415;D6RGG7	P09417;H0Y8F7;B7Z415;D6RGG7	2;1;1;1	2;1;1;1	2;1;1;1	Dihydropteridine reductase	QDPR	;;;	4	2	2	2	0	0	0	1	2	1	1	0	1	2	1	1	0	0	0	0	0	0	1	2	1	1	0	1	2	1	1	0	0	0	0	0	0	1	2	1	1	0
Q5T7C4;P09429	Q5T7C4;P09429	3;3	3;3	2;2	High mobility group protein B1	HMGB1	;	2	3	3	2	0	0	0	0	0	0	0	0	0	0	2	2	2	2	0	0	0	0	0	0	0	0	0	0	0	2	2	2	2	0	0	0	0	0	0	0	0	0
P09486;F5GY03;E5RK62;F5H4E2	P09486;F5GY03;E5RK62	18;11;9;1	18;11;9;1	18;11;9;1	SPARC	SPARC	;;	4	18	18	18	16	16	15	17	16	16	15	15	16	14	14	14	14	15	16	16	16	15	17	16	16	15	15	16	14	14	14	14	15	16	16	16	15	17	16	16	15	15
P09496;F8WF69;C9J8P9	P09496;F8WF69;C9J8P9	4;3;2	4;3;2	4;3;2	Clathrin light chain A	CLTA	;;	3	4	4	4	0	1	1	2	3	3	1	1	1	3	3	3	3	3	1	0	1	1	2	3	3	1	1	1	3	3	3	3	3	1	0	1	1	2	3	3	1	1
P09497;H0Y9Q6	P09497	3;1	3;1	3;1	Clathrin light chain B	CLTB		2	3	3	3	1	2	1	1	1	1	2	1	1	1	1	2	1	1	1	1	2	1	1	1	1	2	1	1	1	1	2	1	1	1	1	2	1	1	1	1	2	1
P09603;E9PJA2;E9PKP4;H7BY18;E9PQ08	P09603;E9PJA2;E9PKP4;H7BY18;E9PQ08	8;7;5;4;4	8;7;5;4;4	8;7;5;4;4	Macrophage colony-stimulating factor 1;Processed macrophage colony-stimulating factor 1	CSF1	;;;;	5	8	8	8	6	5	5	5	4	5	4	5	4	4	5	3	5	4	1	6	5	5	5	4	5	4	5	4	4	5	3	5	4	1	6	5	5	5	4	5	4	5
P09619;E5RJ14;E5RH16;E5RII0	P09619	7;2;2;1	7;2;2;1	7;2;2;1	Platelet-derived growth factor receptor beta	PDGFRB		4	7	7	7	6	3	2	1	0	2	2	3	2	3	2	3	0	1	0	6	3	2	1	0	2	2	3	2	3	2	3	0	1	0	6	3	2	1	0	2	2	3
P09871;F8WCZ6;A0A087X232;H0Y5D1;F5H7T4;B5MCV4	P09871;F8WCZ6;A0A087X232	21;20;20;6;5;1	21;20;20;6;5;1	21;20;20;6;5;1	Complement C1s subcomponent;Complement C1s subcomponent heavy chain;Complement C1s subcomponent light chain	C1S	;;	6	21	21	21	15	14	14	17	15	18	14	15	14	14	13	15	5	6	3	15	14	14	17	15	18	14	15	14	14	13	15	5	6	3	15	14	14	17	15	18	14	15
P09874;Q5VX84;Q5VX85	P09874	12;1;1	12;1;1	12;1;1	Poly [ADP-ribose] polymerase 1	PARP1		3	12	12	12	0	1	0	0	0	0	1	1	0	10	9	5	3	2	1	0	1	0	0	0	0	1	1	0	10	9	5	3	2	1	0	1	0	0	0	0	1	1
P09936;D6RE83;D6R956;D6R974;D6RF53	P09936;D6RE83;D6R956;D6R974	10;9;8;6;1	10;9;8;6;1	10;9;8;6;1	Ubiquitin carboxyl-terminal hydrolase isozyme L1;Ubiquitin carboxyl-terminal hydrolase	UCHL1	;;;	5	10	10	10	2	5	5	4	6	5	5	5	5	7	9	5	6	4	1	2	5	5	4	6	5	5	5	5	7	9	5	6	4	1	2	5	5	4	6	5	5	5
P09960;B4DEH5	P09960	4;1	4;1	4;1	Leukotriene A-4 hydrolase	LTA4H		2	4	4	4	0	1	0	1	1	1	0	0	1	2	3	1	1	1	0	0	1	0	1	1	1	0	0	1	2	3	1	1	1	0	0	1	0	1	1	1	0	0
P09972;A8MVZ9;J3KSV6;J3QKP5;C9J8F3;J3QKK1;K7EKH5	P09972;A8MVZ9;J3KSV6;J3QKP5;C9J8F3	14;13;8;8;7;6;4	13;13;8;8;7;6;4	13;13;8;8;7;6;4	Fructose-bisphosphate aldolase C;Fructose-bisphosphate aldolase	ALDOC	;;;;	7	14	13	13	1	1	1	3	5	3	1	1	1	14	13	8	2	1	2	1	1	1	3	5	3	1	1	1	13	12	8	2	1	2	1	1	1	3	5	3	1	1
P10124	P10124	3	3	3	Serglycin	SRGN		1	3	3	3	3	3	1	2	1	2	2	2	2	1	1	1	3	2	1	3	3	1	2	1	2	2	2	2	1	1	1	3	2	1	3	3	1	2	1	2	2	2
P10253	P10253	3	3	3	Lysosomal alpha-glucosidase;76 kDa lysosomal alpha-glucosidase;70 kDa lysosomal alpha-glucosidase	GAA		1	3	3	3	2	3	3	3	3	3	3	3	3	0	0	1	2	1	1	2	3	3	3	3	3	3	3	3	0	0	1	2	1	1	2	3	3	3	3	3	3	3
P16403;P10412;P16402	P16403;P10412;P16402	3;3;3	3;3;3	3;3;3	Histone H1.2;Histone H1.4;Histone H1.3	HIST1H1C;HIST1H1E;HIST1H1D	;;	3	3	3	3	0	0	0	0	0	0	0	0	0	2	2	3	1	1	0	0	0	0	0	0	0	0	0	0	2	2	3	1	1	0	0	0	0	0	0	0	0	0
P10586;H0Y6Z7;H0Y4H1;A2A437;H0Y7Z9;H0Y380;Q3KPI9;F5GWR7;P23468	P10586;H0Y6Z7	9;6;3;2;2;1;1;1;1	9;6;3;2;2;1;1;1;1	9;6;3;2;2;1;1;1;1	Receptor-type tyrosine-protein phosphatase F	PTPRF	;	9	9	9	9	0	0	0	1	1	0	0	0	0	2	3	1	4	5	3	0	0	0	1	1	0	0	0	0	2	3	1	4	5	3	0	0	0	1	1	0	0	0
P10599	P10599	8	8	8	Thioredoxin	TXN		1	8	8	8	5	4	3	5	5	5	5	5	5	5	5	6	7	6	3	5	4	3	5	5	5	5	5	5	5	5	6	7	6	3	5	4	3	5	5	5	5	5
X6R5C5;X6R8A1;P10619;U3KQF1;U3KQ41;Q5JZH0;U3KQU6	X6R5C5;X6R8A1;P10619	7;7;7;1;1;1;1	7;7;7;1;1;1;1	7;7;7;1;1;1;1	Carboxypeptidase;Lysosomal protective protein;Lysosomal protective protein 32 kDa chain;Lysosomal protective protein 20 kDa chain	CTSA	;;	7	7	7	7	5	5	6	7	6	7	6	6	7	2	2	4	4	4	1	5	5	6	7	6	7	6	6	7	2	2	4	4	4	1	5	5	6	7	6	7	6	6
P10643;CON__Q29RQ1	P10643	16;1	16;1	16;1	Complement component C7	C7		2	16	16	16	0	0	0	0	0	0	0	0	0	14	16	7	1	0	0	0	0	0	0	0	0	0	0	0	14	16	7	1	0	0	0	0	0	0	0	0	0	0
P10646	P10646	2	2	2	Tissue factor pathway inhibitor	TFPI		1	2	2	2	0	0	0	1	1	1	0	0	0	2	2	1	0	0	0	0	0	0	1	1	1	0	0	0	2	2	1	0	0	0	0	0	0	1	1	1	0	0
P10809;E7ESH4;E7EXB4;C9JL19;C9JCQ4;C9JL25	P10809	10;4;3;1;1;1	10;4;3;1;1;1	10;4;3;1;1;1	60 kDa heat shock protein, mitochondrial	HSPD1		6	10	10	10	2	2	2	3	3	2	2	2	2	4	5	3	6	4	4	2	2	2	3	3	2	2	2	2	4	5	3	6	4	4	2	2	2	3	3	2	2	2
P10909;E7ERK6;H0YLK8;E7ETB4;H0YC35;E5RG36;E5RGB0;E5RH61;E5RJZ5;H0YAS8	P10909;E7ERK6;H0YLK8	13;7;7;6;6;5;5;5;5;5	13;7;7;6;6;5;5;5;5;5	13;7;7;6;6;5;5;5;5;5	Clusterin;Clusterin beta chain;Clusterin alpha chain	CLU	;;	10	13	13	13	5	5	6	9	10	10	8	6	5	10	7	5	6	6	4	5	5	6	9	10	10	8	6	5	10	7	5	6	6	4	5	5	6	9	10	10	8	6
P11021	P11021	27	26	26	78 kDa glucose-regulated protein	HSPA5		1	27	26	26	6	6	6	20	17	19	6	10	9	21	21	11	14	14	6	6	6	6	19	17	18	6	9	8	20	20	11	13	13	6	6	6	6	19	17	18	6	9
P11047;R4GNC7;Q9Y6N6	P11047	52;2;1	52;2;1	52;2;1	Laminin subunit gamma-1	LAMC1		3	52	52	52	37	32	33	29	29	29	37	35	36	37	37	32	9	7	7	37	32	33	29	29	29	37	35	36	37	37	32	9	7	7	37	32	33	29	29	29	37	35
P11142;E9PKE3;E9PNE6;E9PN89;A8K7Q2;E9PLF4;E9PI65;E9PS65;E9PM13	P11142;E9PKE3;E9PNE6;E9PN89;A8K7Q2	34;33;24;19;18;14;9;9;6	34;33;24;19;18;14;9;9;6	11;11;10;4;11;0;0;5;3	Heat shock cognate 71 kDa protein	HSPA8	;;;;	9	34	34	11	9	9	8	23	23	23	7	8	8	27	28	24	26	26	19	9	9	8	23	23	23	7	8	8	27	28	24	26	26	19	1	1	2	8	9	8	0	2
P11216;E9PK47;P11217;P06737;H0Y4Z6	P11216	5;2;2;2;1	5;2;2;2;1	5;2;2;2;1	Glycogen phosphorylase, brain form	PYGB		5	5	5	5	0	0	0	1	1	1	0	1	1	3	2	2	0	1	1	0	0	0	1	1	1	0	1	1	3	2	2	0	1	1	0	0	0	1	1	1	0	1
P11279	P11279	4	4	4	Lysosome-associated membrane glycoprotein 1	LAMP1		1	4	4	4	3	3	4	2	4	4	3	3	2	2	2	2	2	4	1	3	3	4	2	4	4	3	3	2	2	2	2	2	4	1	3	3	4	2	4	4	3	3
P11413;E9PD92;E7EM57;E7EUI8	P11413	11;5;5;5	11;5;5;5	11;5;5;5	Glucose-6-phosphate 1-dehydrogenase	G6PD		4	11	11	11	0	0	0	0	1	1	1	0	0	11	10	3	1	2	1	0	0	0	0	1	1	1	0	0	11	10	3	1	2	1	0	0	0	0	1	1	1	0
P11717;S4R328	P11717	16;1	16;1	16;1	Cation-independent mannose-6-phosphate receptor	IGF2R		2	16	16	16	2	6	4	6	7	7	4	4	4	5	8	8	14	10	5	2	6	4	6	7	7	4	4	4	5	8	8	14	10	5	2	6	4	6	7	7	4	4
P11766;H0YAG8;D6RAY0;D6R9G2;D6RFE4	P11766	5;2;1;1;1	5;2;1;1;1	5;2;1;1;1	Alcohol dehydrogenase class-3	ADH5		5	5	5	5	0	0	1	1	2	2	0	0	1	3	5	4	1	2	1	0	0	1	1	2	2	0	0	1	3	5	4	1	2	1	0	0	1	1	2	2	0	0
P12004	P12004	11	11	11	Proliferating cell nuclear antigen	PCNA		1	11	11	11	0	0	0	1	1	0	1	0	0	10	9	6	7	4	3	0	0	0	1	1	0	1	0	0	10	9	6	7	4	3	0	0	0	1	1	0	1	0
P12107;C9JMN2;H7C381	P12107;C9JMN2	11;8;5	8;7;5	8;7;5	Collagen alpha-1(XI) chain	COL11A1	;	3	11	8	8	5	6	6	6	5	5	9	6	6	2	3	1	1	0	1	2	4	4	4	4	3	7	4	4	0	1	0	1	0	1	2	4	4	4	4	3	7	4
P12110;H7C0M5;C9JH44	P12110	41;9;6	41;9;6	41;9;6	Collagen alpha-2(VI) chain	COL6A2		3	41	41	41	35	28	23	19	16	16	30	22	21	26	28	25	11	12	10	35	28	23	19	16	16	30	22	21	26	28	25	11	12	10	35	28	23	19	16	16	30	22
P12111;E7ENL6;C9JNG9;I3L392	P12111;E7ENL6	119;101;21;8	119;101;21;8	119;101;21;8	Collagen alpha-3(VI) chain	COL6A3	;	4	119	119	119	73	83	75	70	72	70	76	75	74	93	98	76	2	2	3	73	83	75	70	72	70	76	75	74	93	98	76	2	2	3	73	83	75	70	72	70	76	75
P12270	P12270	11	11	11	Nucleoprotein TPR	TPR		1	11	11	11	0	0	0	2	1	1	0	0	0	7	6	5	4	5	1	0	0	0	2	1	1	0	0	0	7	6	5	4	5	1	0	0	0	2	1	1	0	0
P12814;G3V2N5;P35609;Q08043;G3V5M4;A0A087WSZ2;G3V380	P12814	41;14;10;7;6;6;2	26;8;2;1;3;1;2	2;2;1;1;2;1;2	Alpha-actinin-1	ACTN1		7	41	26	2	19	17	16	31	28	27	24	21	21	34	31	23	20	16	11	12	9	9	19	19	18	15	13	14	21	19	14	12	10	6	1	1	1	1	1	1	1	1
P12955;V9GYE4	P12955;V9GYE4	2;1	2;1	2;1	Xaa-Pro dipeptidase	PEPD	;	2	2	2	2	0	0	0	1	1	0	0	0	0	1	1	1	1	0	0	0	0	0	1	1	0	0	0	0	1	1	1	1	0	0	0	0	0	1	1	0	0	0
P13010;C9JZ81;H7C0H9	P13010	8;2;1	8;2;1	8;2;1	X-ray repair cross-complementing protein 5	XRCC5		3	8	8	8	0	0	0	1	4	2	0	1	1	5	3	2	1	1	1	0	0	0	1	4	2	0	1	1	5	3	2	1	1	1	0	0	0	1	4	2	0	1
P13284;M0QZG3	P13284	3;1	3;1	3;1	Gamma-interferon-inducible lysosomal thiol reductase	IFI30		2	3	3	3	1	2	2	3	3	3	2	3	2	1	3	3	0	0	0	1	2	2	3	3	3	2	3	2	1	3	3	0	0	0	1	2	2	3	3	3	2	3
P13489;E9PIM9;H0YCR7;E9PMA9;E9PMN0;E9PIK5;E9PMJ3;E9PLZ3;E9PR82;E9PMI1	P13489;E9PIM9;H0YCR7	6;3;3;2;2;2;2;2;1;1	6;3;3;2;2;2;2;2;1;1	6;3;3;2;2;2;2;2;1;1	Ribonuclease inhibitor	RNH1	;;	10	6	6	6	0	1	0	3	3	3	1	2	2	5	5	4	4	1	4	0	1	0	3	3	3	1	2	2	5	5	4	4	1	4	0	1	0	3	3	3	1	2
P13497;Q9Y6L7;Q3MIM8;B7ZKR5	P13497	23;6;4;2	23;6;4;2	21;5;4;2	Bone morphogenetic protein 1	BMP1		4	23	23	21	14	18	16	15	14	11	17	15	15	13	12	14	5	5	7	14	18	16	15	14	11	17	15	15	13	12	14	5	5	7	13	17	15	14	13	10	16	14
P13500	P13500	1	1	1	C-C motif chemokine 2	CCL2		1	1	1	1	1	1	1	1	1	1	1	1	1	1	1	0	0	0	0	1	1	1	1	1	1	1	1	1	1	1	0	0	0	0	1	1	1	1	1	1	1	1
P13639;K7EJ74;K7EP67	P13639	42;1;1	42;1;1	41;0;0	Elongation factor 2	EEF2		3	42	42	41	4	7	5	22	18	16	10	12	10	34	35	28	17	16	12	4	7	5	22	18	16	10	12	10	34	35	28	17	16	12	4	6	4	21	18	16	9	11
P13667	P13667	2	2	2	Protein disulfide-isomerase A4	PDIA4		1	2	2	2	0	0	0	1	1	1	0	0	0	1	1	0	1	1	0	0	0	0	1	1	1	0	0	0	1	1	0	1	1	0	0	0	0	1	1	1	0	0
P13674	P13674	1	1	1	Prolyl 4-hydroxylase subunit alpha-1	P4HA1		1	1	1	1	0	0	0	1	1	1	0	0	0	1	1	0	0	0	0	0	0	0	1	1	1	0	0	0	1	1	0	0	0	0	0	0	0	1	1	1	0	0
P13716	P13716	1	1	1	Delta-aminolevulinic acid dehydratase	ALAD		1	1	1	1	0	0	0	0	1	1	0	0	0	1	1	1	0	0	1	0	0	0	0	1	1	0	0	0	1	1	1	0	0	1	0	0	0	0	1	1	0	0
P13797;A0A0A0MSQ0;H7C4N2;U3KQI3;P13796;Q5TBN3;Q14651;C9JAM8	P13797;A0A0A0MSQ0	20;19;7;4;4;2;2;1	20;19;7;4;4;2;2;1	20;19;7;4;4;2;2;1	Plastin-3	PLS3	;	8	20	20	20	9	9	6	10	7	9	9	8	8	12	14	14	7	10	4	9	9	6	10	7	9	9	8	8	12	14	14	7	10	4	9	9	6	10	7	9	9	8
P13984	P13984	2	2	2	General transcription factor IIF subunit 2	GTF2F2		1	2	2	2	0	0	0	0	0	0	0	0	0	2	1	0	0	0	0	0	0	0	0	0	0	0	0	0	2	1	0	0	0	0	0	0	0	0	0	0	0	0
P14174	P14174	2	2	2	Macrophage migration inhibitory factor	MIF		1	2	2	2	0	1	0	1	2	1	1	2	2	2	2	1	1	1	2	0	1	0	1	2	1	1	2	2	2	2	1	1	1	2	0	1	0	1	2	1	1	2
P14210	P14210	1	1	1	Hepatocyte growth factor;Hepatocyte growth factor alpha chain;Hepatocyte growth factor beta chain	HGF		1	1	1	1	0	0	0	0	0	0	0	0	0	1	1	0	0	0	0	0	0	0	0	0	0	0	0	0	1	1	0	0	0	0	0	0	0	0	0	0	0	0
P14324;A0A087X1D8;A0A087WVN4;A0A087WTP2;A0A087X090	P14324;A0A087X1D8;A0A087WVN4	5;3;3;2;2	5;3;3;2;2	5;3;3;2;2	Farnesyl pyrophosphate synthase	FDPS	;;	5	5	5	5	0	0	0	0	0	1	1	2	1	4	5	3	2	0	0	0	0	0	0	0	1	1	2	1	4	5	3	2	0	0	0	0	0	0	0	1	1	2
P14543	P14543	36	36	35	Nidogen-1	NID1		1	36	36	35	18	17	22	10	12	12	18	18	18	25	23	20	20	22	10	18	17	22	10	12	12	18	18	18	25	23	20	20	22	10	17	16	21	9	11	11	17	17
P14550;Q5T621;V9GYG2;V9GYP9	P14550	13;5;4;4	13;5;4;4	13;5;4;4	Alcohol dehydrogenase [NADP(+)]	AKR1A1		4	13	13	13	6	4	3	6	7	6	5	5	4	9	9	8	5	6	4	6	4	3	6	7	6	5	5	4	9	9	8	5	6	4	6	4	3	6	7	6	5	5
P14618;B4DNK4	P14618;B4DNK4	38;31	38;31	4;4	Pyruvate kinase PKM;Pyruvate kinase	PKM	;	2	38	38	4	18	19	11	24	24	21	21	17	18	29	30	24	25	25	17	18	19	11	24	24	21	21	17	18	29	30	24	25	25	17	1	1	1	2	2	2	0	1
P14625;Q96GW1;A0A1W2PRR1;F8W026;H0YIV0	P14625	10;4;4;2;2	8;2;2;0;2	8;2;2;0;2	Endoplasmin	HSP90B1		5	10	8	8	0	0	2	6	5	5	0	0	0	5	5	4	4	3	3	0	0	1	5	4	4	0	0	0	4	4	3	2	2	2	0	0	1	5	4	4	0	0
P14735	P14735	2	2	2	Insulin-degrading enzyme	IDE		1	2	2	2	0	0	0	0	0	0	0	0	0	2	2	1	1	0	0	0	0	0	0	0	0	0	0	0	2	2	1	1	0	0	0	0	0	0	0	0	0	0
P14854	P14854	2	2	2	Cytochrome c oxidase subunit 6B1	COX6B1		1	2	2	2	0	0	0	0	0	0	0	0	0	1	2	0	0	0	0	0	0	0	0	0	0	0	0	0	1	2	0	0	0	0	0	0	0	0	0	0	0	0
P14866;M0QXS5;M0R076	P14866;M0QXS5	6;5;1	6;5;1	2;1;0	Heterogeneous nuclear ribonucleoprotein L	HNRNPL	;	3	6	6	2	0	0	0	0	0	0	1	1	2	2	3	3	5	4	2	0	0	0	0	0	0	1	1	2	2	3	3	5	4	2	0	0	0	0	0	0	0	0
P14868;H7BZ35;C9JQM9;C9J7S3;H7C278;C9JLC1	P14868;H7BZ35	3;2;1;1;1;1	3;2;1;1;1;1	3;2;1;1;1;1	Aspartate--tRNA ligase, cytoplasmic	DARS	;	6	3	3	3	0	0	0	2	2	2	0	0	0	3	3	1	0	0	0	0	0	0	2	2	2	0	0	0	3	3	1	0	0	0	0	0	0	2	2	2	0	0
P15018	P15018	3	3	3	Leukemia inhibitory factor	LIF		1	3	3	3	1	2	2	2	2	2	2	2	2	0	0	0	0	0	1	1	2	2	2	2	2	2	2	2	0	0	0	0	0	1	1	2	2	2	2	2	2	2
P15104	P15104	2	2	2	Glutamine synthetase	GLUL		1	2	2	2	0	0	0	0	0	0	0	0	0	0	1	1	1	1	0	0	0	0	0	0	0	0	0	0	0	1	1	1	1	0	0	0	0	0	0	0	0	0
P15121;E9PCX2;E9PEF9;C9JRZ8	P15121;E9PCX2	14;11;5;1	14;11;5;1	14;11;5;1	Aldose reductase	AKR1B1	;	4	14	14	14	0	1	1	6	6	5	1	1	1	13	13	9	6	5	6	0	1	1	6	6	5	1	1	1	13	13	9	6	5	6	0	1	1	6	6	5	1	1
P15144	P15144	2	2	2	Aminopeptidase N	ANPEP		1	2	2	2	0	0	0	2	1	2	1	1	1	2	1	1	0	0	0	0	0	0	2	1	2	1	1	1	2	1	1	0	0	0	0	0	0	2	1	2	1	1
P15172	P15172	1	1	1	Myoblast determination protein 1	MYOD1		1	1	1	1	0	0	0	0	1	1	0	0	0	1	1	1	1	0	0	0	0	0	0	1	1	0	0	0	1	1	1	1	0	0	0	0	0	0	1	1	0	0
P15291;Q86XA6	P15291	6;1	6;1	6;1	Beta-1,4-galactosyltransferase 1;Lactose synthase A protein;N-acetyllactosamine synthase;Beta-N-acetylglucosaminylglycopeptide beta-1,4-galactosyltransferase;Beta-N-acetylglucosaminyl-glycolipid beta-1,4-galactosyltransferase;Processed beta-1,4-galactosyltransferase 1	B4GALT1		2	6	6	6	2	2	2	2	2	2	2	2	2	5	5	1	2	3	2	2	2	2	2	2	2	2	2	2	5	5	1	2	3	2	2	2	2	2	2	2	2	2
P15374;A0A087WTB8;Q5TBK7	P15374;A0A087WTB8	5;3;1	5;3;1	5;3;1	Ubiquitin carboxyl-terminal hydrolase isozyme L3;Ubiquitin carboxyl-terminal hydrolase	UCHL3	;	3	5	5	5	0	0	0	2	0	1	0	0	0	5	5	3	0	0	0	0	0	0	2	0	1	0	0	0	5	5	3	0	0	0	0	0	0	2	0	1	0	0
P15531	P15531	8	1	1	Nucleoside diphosphate kinase A	NME1		1	8	1	1	1	4	3	4	4	4	4	4	5	8	8	7	4	4	4	0	1	1	1	1	1	0	1	1	1	1	1	1	1	1	0	1	1	1	1	1	0	1
P15848	P15848	1	1	1	Arylsulfatase B	ARSB		1	1	1	1	0	1	1	1	1	1	1	1	1	0	0	0	0	1	0	0	1	1	1	1	1	1	1	1	0	0	0	0	1	0	0	1	1	1	1	1	1	1
P15924	P15924	2	2	2	Desmoplakin	DSP		1	2	2	2	0	0	0	0	0	0	0	0	0	0	0	0	2	0	0	0	0	0	0	0	0	0	0	0	0	0	0	2	0	0	0	0	0	0	0	0	0	0
Q5TEJ7;P15927	Q5TEJ7;P15927	1;1	1;1	1;1	Replication protein A 32 kDa subunit	RPA2	;	2	1	1	1	0	0	0	0	0	0	0	0	0	1	0	0	0	0	0	0	0	0	0	0	0	0	0	0	1	0	0	0	0	0	0	0	0	0	0	0	0	0
P16035;B4DFW2;K7EIX4;K7EL90	P16035;B4DFW2;K7EIX4	17;13;9;5	17;13;9;5	17;13;9;5	Metalloproteinase inhibitor 2	TIMP2	;;	4	17	17	17	16	16	15	15	14	15	13	15	15	13	13	13	10	8	10	16	16	15	15	14	15	13	15	15	13	13	13	10	8	10	16	16	15	15	14	15	13	15
P16070;H0YD13;H0YDW7;H0YCV9;H0Y2P0;H0Y5E4;H0YDX6;E9PKC6;H0YD17;Q86UZ1;H0YE40;H0YD90;H0YEV3;H0YEU1	P16070;H0YD13;H0YDW7;H0YCV9;H0Y2P0;H0Y5E4;H0YDX6;E9PKC6;H0YD17	6;5;5;5;5;5;4;3;3;2;1;1;1;1	6;5;5;5;5;5;4;3;3;2;1;1;1;1	6;5;5;5;5;5;4;3;3;2;1;1;1;1	CD44 antigen	CD44	;;;;;;;;	14	6	6	6	2	1	1	2	1	2	2	2	2	2	3	2	6	4	4	2	1	1	2	1	2	2	2	2	2	3	2	6	4	4	2	1	1	2	1	2	2	2
Q5TD07;P16083;A2A2U4;Q5TD05	Q5TD07;P16083;A2A2U4;Q5TD05	2;2;1;1	2;2;1;1	2;2;1;1	Ribosyldihydronicotinamide dehydrogenase [quinone]	NQO2	;;;	4	2	2	2	0	0	0	0	1	0	0	0	0	1	1	1	1	1	0	0	0	0	0	1	0	0	0	0	1	1	1	1	1	0	0	0	0	0	1	0	0	0
P16152;E9PQ63;A8MTM1	P16152;E9PQ63;A8MTM1	8;6;6	8;6;6	6;4;4	Carbonyl reductase [NADPH] 1	CBR1	;;	3	8	8	6	0	0	0	2	2	2	1	0	0	7	7	4	1	0	2	0	0	0	2	2	2	1	0	0	7	7	4	1	0	2	0	0	0	1	1	2	1	0
P16234	P16234	3	3	3	Platelet-derived growth factor receptor alpha	PDGFRA		1	3	3	3	0	0	0	0	1	0	0	0	0	3	3	1	0	0	0	0	0	0	0	1	0	0	0	0	3	3	1	0	0	0	0	0	0	0	1	0	0	0
P16401	P16401	1	1	1	Histone H1.5	HIST1H1B		1	1	1	1	0	0	0	0	0	0	0	0	0	1	1	1	0	0	1	0	0	0	0	0	0	0	0	0	1	1	1	0	0	1	0	0	0	0	0	0	0	0
P16860	P16860	3	3	3	Natriuretic peptides B;Brain natriuretic peptide 32;BNP(1-30);BNP(1-29);BNP(1-28);BNP(2-31);BNP(3-32);BNP(3-30);BNP(3-29);BNP(4-32);BNP(4-31);BNP(4-30);BNP(4-29);BNP(4-27);BNP(5-32);BNP(5-31);BNP(5-29)	NPPB		1	3	3	3	0	1	1	0	0	0	0	0	0	0	1	0	2	3	2	0	1	1	0	0	0	0	0	0	0	1	0	2	3	2	0	1	1	0	0	0	0	0
P16870;D6R930;D6RF88;C9JE88;H0YAM0	P16870	19;8;7;7;2	19;8;7;7;2	19;8;7;7;2	Carboxypeptidase E	CPE		5	19	19	19	11	13	9	14	16	16	11	8	8	9	8	8	9	8	6	11	13	9	14	16	16	11	8	8	9	8	8	9	8	6	11	13	9	14	16	16	11	8
P16949;A2A2D0;E5RIR6;E7EVN3;Q9H169	P16949;A2A2D0	10;9;1;1;1	10;9;1;1;1	7;6;0;0;0	Stathmin	STMN1	;	5	10	10	7	2	1	1	3	2	4	0	1	0	5	6	6	8	9	5	2	1	1	3	2	4	0	1	0	5	6	6	8	9	5	1	1	1	2	1	3	0	1
P17050	P17050	1	1	1	Alpha-N-acetylgalactosaminidase	NAGA		1	1	1	1	0	1	1	1	0	0	0	0	1	1	1	1	1	0	1	0	1	1	1	0	0	0	0	1	1	1	1	1	0	1	0	1	1	1	0	0	0	0
P17066;P48741	P17066;P48741	8;4	1;1	1;1	Heat shock 70 kDa protein 6;Putative heat shock 70 kDa protein 7	HSPA6;HSPA7	;	2	8	1	1	3	4	4	4	6	5	4	3	4	6	6	7	7	7	6	1	1	1	1	1	1	1	1	1	1	1	1	1	1	1	1	1	1	1	1	1	1	1
P17096	P17096	3	3	3	High mobility group protein HMG-I/HMG-Y	HMGA1		1	3	3	3	0	0	0	1	1	1	0	0	0	3	3	2	1	1	0	0	0	0	1	1	1	0	0	0	3	3	2	1	1	0	0	0	0	1	1	1	0	0
P17174	P17174	14	14	14	Aspartate aminotransferase, cytoplasmic	GOT1		1	14	14	14	5	4	4	8	9	8	5	4	4	10	11	10	8	6	7	5	4	4	8	9	8	5	4	4	10	11	10	8	6	7	5	4	4	8	9	8	5	4
P17655	P17655	6	6	6	Calpain-2 catalytic subunit	CAPN2		1	6	6	6	0	0	0	2	3	2	0	0	0	6	6	4	0	0	1	0	0	0	2	3	2	0	0	0	6	6	4	0	0	1	0	0	0	2	3	2	0	0
P17813	P17813	3	3	3	Endoglin	ENG		1	3	3	3	2	3	2	0	1	1	2	3	2	1	0	0	1	1	1	2	3	2	0	1	1	2	3	2	1	0	0	1	1	1	2	3	2	0	1	1	2	3
P17900;H0YBY3	P17900;H0YBY3	2;1	2;1	2;1	Ganglioside GM2 activator;Ganglioside GM2 activator isoform short	GM2A	;	2	2	2	2	0	1	1	2	2	2	1	1	1	1	1	1	1	1	1	0	1	1	2	2	2	1	1	1	1	1	1	1	1	1	0	1	1	2	2	2	1	1
P17987;E7EQR6;F5H282;E7ERF2;F5H136;F5GZ03;F5GYL4;F5GZI8;F5H676;F5H7Y1;F5H726	P17987;E7EQR6;F5H282;E7ERF2	13;9;8;8;3;3;2;2;2;1;1	13;9;8;8;3;3;2;2;2;1;1	13;9;8;8;3;3;2;2;2;1;1	T-complex protein 1 subunit alpha	TCP1	;;;	11	13	13	13	0	0	0	7	7	6	2	1	0	10	8	10	7	7	4	0	0	0	7	7	6	2	1	0	10	8	10	7	7	4	0	0	0	7	7	6	2	1
P18065;C9JMY1;C9JW52;H7C1H0	P18065;C9JMY1	14;8;3;2	14;8;3;2	14;8;3;2	Insulin-like growth factor-binding protein 2	IGFBP2	;	4	14	14	14	0	0	0	2	3	4	0	0	0	14	13	10	0	1	0	0	0	0	2	3	4	0	0	0	14	13	10	0	1	0	0	0	0	2	3	4	0	0
P18206;A0A096LPE1	P18206	31;1	31;1	31;1	Vinculin	VCL		2	31	31	31	10	10	10	19	19	19	11	10	12	29	26	19	16	16	13	10	10	10	19	19	19	11	10	12	29	26	19	16	16	13	10	10	10	19	19	19	11	10
P18669;P15259;Q8N0Y7	P18669	16;7;4	16;7;4	16;7;4	Phosphoglycerate mutase 1	PGAM1		3	16	16	16	10	9	9	12	11	10	7	7	9	14	13	11	12	13	5	10	9	9	12	11	10	7	7	9	14	13	11	12	13	5	10	9	9	12	11	10	7	7
P19021;H7BYD9	P19021;H7BYD9	11;10	11;10	11;10	Peptidyl-glycine alpha-amidating monooxygenase;Peptidylglycine alpha-hydroxylating monooxygenase;Peptidyl-alpha-hydroxyglycine alpha-amidating lyase	PAM	;	2	11	11	11	4	5	5	9	8	8	5	5	4	9	9	5	3	4	2	4	5	5	9	8	8	5	5	4	9	9	5	3	4	2	4	5	5	9	8	8	5	5
P19022;C9J8J8;C9JMH2;C9J126	P19022	15;6;5;5	15;6;5;5	15;6;5;5	Cadherin-2	CDH2		4	15	15	15	6	7	5	10	9	9	9	9	8	7	7	6	14	11	9	6	7	5	10	9	9	9	9	8	7	7	6	14	11	9	6	7	5	10	9	9	9	9
P19320;E9PDD2	P19320;E9PDD2	8;5	8;5	8;5	Vascular cell adhesion protein 1	VCAM1	;	2	8	8	8	0	0	0	2	2	2	1	1	1	7	8	3	0	1	1	0	0	0	2	2	2	1	1	1	7	8	3	0	1	1	0	0	0	2	2	2	1	1
P19338;H7BY16;C9JYW2;C9JLB1;C9J1H7;C9JWL1	P19338	17;8;4;4;4;4	17;8;4;4;4;4	17;8;4;4;4;4	Nucleolin	NCL		6	17	17	17	0	0	0	2	2	3	1	2	0	11	10	8	14	14	6	0	0	0	2	2	3	1	2	0	11	10	8	14	14	6	0	0	0	2	2	3	1	2
P19367;E9PB90;P52789	P19367	4;1;1	4;1;1	4;1;1	Hexokinase-1	HK1		3	4	4	4	0	0	0	3	3	2	0	0	0	4	3	3	0	0	1	0	0	0	3	3	2	0	0	0	4	3	3	0	0	1	0	0	0	3	3	2	0	0
P19883;H0YA75;H0YAF9	P19883;H0YA75	7;4;3	7;4;3	7;4;3	Follistatin	FST	;	3	7	7	7	5	3	4	3	5	4	4	4	3	3	2	0	2	1	1	5	3	4	3	5	4	4	4	3	3	2	0	2	1	1	5	3	4	3	5	4	4	4
Q9NRW1;P20340;C9JB90;F5H3K7;C9J0I2;C9JU14;F5GX61;J3KR73;Q14964	Q9NRW1;P20340;C9JB90;F5H3K7;C9J0I2;C9JU14;F5GX61;J3KR73;Q14964	2;2;1;1;1;1;1;1;1	2;2;1;1;1;1;1;1;1	2;2;1;1;1;1;1;1;1	Ras-related protein Rab-6B;Ras-related protein Rab-6A;Ras-related protein Rab-39A	RAB6B;RAB6A;RAB39A	;;;;;;;;	9	2	2	2	0	0	0	2	2	1	0	0	0	2	2	2	1	1	1	0	0	0	2	2	1	0	0	0	2	2	2	1	1	1	0	0	0	2	2	1	0	0
P20700;E9PBF6;A0A0D9SFE5;A0A0D9SFY5	P20700;E9PBF6;A0A0D9SFE5;A0A0D9SFY5	17;16;14;9	15;15;14;9	15;15;14;9	Lamin-B1	LMNB1	;;;	4	17	15	15	1	0	0	2	2	2	2	0	0	12	12	11	7	9	4	1	0	0	2	2	2	2	0	0	11	12	11	6	7	3	1	0	0	2	2	2	2	0
P20774;Q5TBF5	P20774;Q5TBF5	2;1	2;1	2;1	Mimecan	OGN	;	2	2	2	2	0	0	0	0	0	0	0	0	0	2	2	0	1	1	0	0	0	0	0	0	0	0	0	0	2	2	0	1	1	0	0	0	0	0	0	0	0	0
P20908	P20908	34	34	3	Collagen alpha-1(V) chain	COL5A1		1	34	34	3	29	28	25	25	22	23	26	23	27	26	25	22	12	11	7	29	28	25	25	22	23	26	23	27	26	25	22	12	11	7	3	2	2	2	3	2	1	1
P21281	P21281	1	1	1	V-type proton ATPase subunit B, brain isoform	ATP6V1B2		1	1	1	1	0	0	0	1	1	1	0	0	0	1	1	1	0	0	1	0	0	0	1	1	1	0	0	0	1	1	1	0	0	1	0	0	0	1	1	1	0	0
Q5HY54;P21333;F8WE98;H0Y5C6;H0Y5F3;H7C2E7	Q5HY54;P21333	79;79;16;5;4;1	79;79;16;5;4;1	1;1;0;0;0;0	Filamin-A	FLNA	;	6	79	79	1	30	35	34	58	61	60	39	38	40	68	65	53	28	29	23	30	35	34	58	61	60	39	38	40	68	65	53	28	29	23	0	1	1	1	1	1	0	1
P21399	P21399	5	5	5	Cytoplasmic aconitate hydratase	ACO1		1	5	5	5	0	0	0	0	0	0	0	0	0	3	3	1	2	2	0	0	0	0	0	0	0	0	0	0	3	3	1	2	2	0	0	0	0	0	0	0	0	0
P21589;Q96B60;H0Y7R7	P21589;Q96B60	3;2;1	3;2;1	3;2;1	5-nucleotidase	NT5E	;	3	3	3	3	0	0	0	0	0	0	0	0	0	3	2	1	0	0	0	0	0	0	0	0	0	0	0	0	3	2	1	0	0	0	0	0	0	0	0	0	0	0
P21810;C9JKG1	P21810	19;7	18;7	18;7	Biglycan	BGN		2	19	18	18	18	17	17	15	11	10	14	14	13	12	12	14	0	0	0	17	17	17	14	11	10	14	14	12	11	11	13	0	0	0	17	17	17	14	11	10	14	14
P22304;H0YB91;O60597;B3KWA1	P22304;H0YB91;O60597;B3KWA1	2;1;1;1	2;1;1;1	2;1;1;1	Iduronate 2-sulfatase;Iduronate 2-sulfatase 42 kDa chain;Iduronate 2-sulfatase 14 kDa chain	IDS	;;;	4	2	2	2	2	2	2	2	2	2	2	2	2	0	0	0	1	1	0	2	2	2	2	2	2	2	2	2	0	0	0	1	1	0	2	2	2	2	2	2	2	2
P22307;H0YF61	P22307	3;1	3;1	3;1	Non-specific lipid-transfer protein	SCP2		2	3	3	3	0	0	0	0	0	1	0	0	0	2	3	2	0	0	0	0	0	0	0	0	1	0	0	0	2	3	2	0	0	0	0	0	0	0	0	1	0	0
P22314;Q5JRR6;Q5JRR9;Q5JRS0;Q5JRS1;Q5JRS3;Q5JRS2	P22314	13;5;3;3;2;2;2	13;5;3;3;2;2;2	13;5;3;3;2;2;2	Ubiquitin-like modifier-activating enzyme 1	UBA1		7	13	13	13	4	3	4	5	5	7	4	4	3	10	9	5	6	5	2	4	3	4	5	5	7	4	4	3	10	9	5	6	5	2	4	3	4	5	5	7	4	4
P22626;A0A087WUI2	P22626;A0A087WUI2	21;18	21;18	21;18	Heterogeneous nuclear ribonucleoproteins A2/B1	HNRNPA2B1	;	2	21	21	21	3	4	4	8	11	12	8	7	7	21	20	13	8	9	8	3	4	4	8	11	12	8	7	7	21	20	13	8	9	8	3	4	4	8	11	12	8	7
P22692	P22692	12	12	12	Insulin-like growth factor-binding protein 4	IGFBP4		1	12	12	12	11	11	10	11	11	11	9	8	9	8	9	6	3	3	4	11	11	10	11	11	11	9	8	9	8	9	6	3	3	4	11	11	10	11	11	11	9	8
P23142	P23142	14	7	2	Fibulin-1	FBLN1		1	14	7	2	6	7	7	8	6	6	8	7	7	11	10	11	4	3	1	1	2	2	3	2	2	3	2	2	6	5	4	2	2	0	1	1	1	1	1	1	1	1
P23246;H0Y9K7;H0Y9U2	P23246;H0Y9K7	21;11;3	21;11;3	21;11;3	Splicing factor, proline- and glutamine-rich	SFPQ	;	3	21	21	21	3	2	1	5	5	5	1	0	2	13	15	10	7	7	5	3	2	1	5	5	5	1	0	2	13	15	10	7	7	5	3	2	1	5	5	5	1	0
P23284	P23284	14	14	14	Peptidyl-prolyl cis-trans isomerase B	PPIB		1	14	14	14	8	7	7	11	10	11	8	7	8	9	10	10	8	7	4	8	7	7	11	10	11	8	7	8	9	10	10	8	7	4	8	7	7	11	10	11	8	7
P23381;H0YJP3;G3V3H8;G3V3Y5;G3V423;G3V3P2;G3V227;G3V5U1;G3V456;G3V2Y7;G3V277	P23381;H0YJP3	8;5;2;2;1;1;1;1;1;1;1	8;5;2;2;1;1;1;1;1;1;1	8;5;2;2;1;1;1;1;1;1;1	Tryptophan--tRNA ligase, cytoplasmic;T1-TrpRS;T2-TrpRS	WARS	;	11	8	8	8	1	0	1	1	2	2	2	1	1	5	4	3	4	4	2	1	0	1	1	2	2	2	1	1	5	4	3	4	4	2	1	0	1	1	2	2	2	1
P23470	P23470	6	6	6	Receptor-type tyrosine-protein phosphatase gamma	PTPRG		1	6	6	6	3	2	1	1	2	2	3	1	1	0	0	0	5	5	0	3	2	1	1	2	2	3	1	1	0	0	0	5	5	0	3	2	1	1	2	2	3	1
P23526	P23526	6	6	6	Adenosylhomocysteinase	AHCY		1	6	6	6	1	0	0	2	4	3	0	1	1	6	4	3	5	4	3	1	0	0	2	4	3	0	1	1	6	4	3	5	4	3	1	0	0	2	4	3	0	1
P23528;G3V1A4;E9PP50;E9PK25;E9PQB7;E9PLJ3;E9PS23	P23528;G3V1A4;E9PP50;E9PK25;E9PQB7	13;12;12;12;8;5;5	13;12;12;12;8;5;5	9;8;8;8;4;4;5	Cofilin-1	CFL1	;;;;	7	13	13	9	8	9	8	9	8	8	8	7	6	12	13	8	7	6	7	8	9	8	9	8	8	8	7	6	12	13	8	7	6	7	5	5	4	5	4	4	5	4
P23560	P23560	1	1	1	Brain-derived neurotrophic factor	BDNF		1	1	1	1	0	0	0	1	0	1	0	0	0	1	1	1	0	0	0	0	0	0	1	0	1	0	0	0	1	1	1	0	0	0	0	0	0	1	0	1	0	0
P24534;C9JZW3;F2Z2G2;F8WF65	P24534;C9JZW3	6;3;2;1	6;3;2;1	6;3;2;1	Elongation factor 1-beta	EEF1B2	;	4	6	6	6	1	2	1	1	1	1	1	2	1	2	2	2	6	5	2	1	2	1	1	1	1	1	2	1	2	2	2	6	5	2	1	2	1	1	1	1	1	2
P24592;F8VYK9;F8VVA5	P24592;F8VYK9	6;5;1	6;5;1	6;5;1	Insulin-like growth factor-binding protein 6	IGFBP6	;	3	6	6	6	3	4	3	5	5	5	4	4	4	4	4	4	4	4	4	3	4	3	5	5	5	4	4	4	4	4	4	4	4	4	3	4	3	5	5	5	4	4
P24593;C9JXX4	P24593;C9JXX4	13;7	13;7	13;7	Insulin-like growth factor-binding protein 5	IGFBP5	;	2	13	13	13	6	9	8	12	13	13	11	10	10	13	13	10	0	0	1	6	9	8	12	13	13	11	10	10	13	13	10	0	0	1	6	9	8	12	13	13	11	10
P24666;F2Z2Q9;G5E9R5;D3YTI2	P24666;F2Z2Q9;G5E9R5;D3YTI2	2;1;1;1	2;1;1;1	2;1;1;1	Low molecular weight phosphotyrosine protein phosphatase	ACP1	;;;	4	2	2	2	0	0	0	2	1	1	0	0	0	2	1	2	1	2	1	0	0	0	2	1	1	0	0	0	2	1	2	1	2	1	0	0	0	2	1	1	0	0
P24821;E9PC84	P24821;E9PC84	24;20	1;1	1;1	Tenascin	TNC	;	2	24	1	1	24	15	16	9	4	8	5	4	5	2	2	3	8	6	1	1	0	0	0	0	1	0	0	0	0	0	0	0	0	0	1	0	0	0	0	1	0	0
P24844;J3KTJ1	P24844;J3KTJ1	4;2	1;0	1;0	Myosin regulatory light polypeptide 9	MYL9;MYL12A	;	2	4	1	1	1	0	0	2	3	3	1	1	1	3	2	2	1	2	1	0	0	0	1	1	1	0	0	0	1	1	0	1	1	0	0	0	0	1	1	1	0	0
P25100	P25100	1	1	1	Alpha-1D adrenergic receptor	ADRA1D		1	1	1	1	0	0	0	0	0	0	0	0	0	1	1	1	0	0	0	0	0	0	0	0	0	0	0	0	1	1	1	0	0	0	0	0	0	0	0	0	0	0
P25391	P25391	4	3	3	Laminin subunit alpha-1	LAMA1		1	4	3	3	1	3	3	1	1	1	3	3	4	2	2	2	0	0	0	1	3	3	1	1	1	3	2	3	1	1	1	0	0	0	1	3	3	1	1	1	3	2
P25398	P25398	6	6	6	40S ribosomal protein S12	RPS12		1	6	6	6	1	2	2	3	3	3	3	2	1	6	6	4	0	1	0	1	2	2	3	3	3	3	2	1	6	6	4	0	1	0	1	2	2	3	3	3	3	2
P25788;G3V3W4;G3V5N4	P25788;G3V3W4;G3V5N4	2;1;1	2;1;1	2;1;1	Proteasome subunit alpha type-3	PSMA3	;;	3	2	2	2	0	0	0	2	2	2	0	0	0	2	2	2	0	0	0	0	0	0	2	2	2	0	0	0	2	2	2	0	0	0	0	0	0	2	2	2	0	0
P25940	P25940	14	14	14	Collagen alpha-3(V) chain	COL5A3		1	14	14	14	13	11	10	2	3	2	4	4	3	0	1	0	0	1	0	13	11	10	2	3	2	4	4	3	0	1	0	0	1	0	13	11	10	2	3	2	4	4
P26022	P26022	18	18	18	Pentraxin-related protein PTX3	PTX3		1	18	18	18	10	13	12	16	16	16	13	12	13	14	16	14	12	11	8	10	13	12	16	16	16	13	12	13	14	16	14	12	11	8	10	13	12	16	16	16	13	12
P26038;V9GZ54;E9PNP4	P26038	49;7;1	49;7;1	39;6;0	Moesin	MSN		3	49	49	39	16	24	19	29	28	27	19	21	20	36	32	24	32	34	26	16	24	19	29	28	27	19	21	20	36	32	24	32	34	26	13	19	15	23	23	22	15	16
P26196;Q8IV96	P26196;Q8IV96	3;2	3;2	3;2	Probable ATP-dependent RNA helicase DDX6	DDX6	;	2	3	3	3	0	0	0	0	0	0	0	0	0	3	3	2	0	0	0	0	0	0	0	0	0	0	0	0	3	3	2	0	0	0	0	0	0	0	0	0	0	0
P26572;D6RA48;D6RBS3;D6RAK2;D6R9U2;D6RD15;D6RB69;D6RHZ8;D6RF69	P26572	3;1;1;1;1;1;1;1;1	3;1;1;1;1;1;1;1;1	3;1;1;1;1;1;1;1;1	Alpha-1,3-mannosyl-glycoprotein 2-beta-N-acetylglucosaminyltransferase	MGAT1		9	3	3	3	0	0	0	0	0	0	0	0	0	1	1	0	2	1	0	0	0	0	0	0	0	0	0	0	1	1	0	2	1	0	0	0	0	0	0	0	0	0
P26639	P26639	8	8	8	Threonine--tRNA ligase, cytoplasmic	TARS		1	8	8	8	0	0	0	3	3	2	1	0	1	6	7	4	7	5	1	0	0	0	3	3	2	1	0	1	6	7	4	7	5	1	0	0	0	3	3	2	1	0
P26641	P26641	11	11	11	Elongation factor 1-gamma	EEF1G		1	11	11	11	2	3	3	7	5	8	3	5	4	9	9	6	5	4	3	2	3	3	7	5	8	3	5	4	9	9	6	5	4	3	2	3	3	7	5	8	3	5
P26885;F5H0N4	P26885;F5H0N4	2;1	2;1	2;1	Peptidyl-prolyl cis-trans isomerase FKBP2;Peptidyl-prolyl cis-trans isomerase	FKBP2	;	2	2	2	2	1	1	0	2	1	1	0	1	1	2	2	1	1	1	0	1	1	0	2	1	1	0	1	1	2	2	1	1	1	0	1	1	0	2	1	1	0	1
P27348;E9PG15	P27348;E9PG15	12;9	7;6	7;6	14-3-3 protein theta	YWHAQ	;	2	12	7	7	1	2	2	6	4	6	4	4	3	10	9	9	7	7	7	0	1	0	3	2	3	1	1	1	7	7	5	3	4	3	0	1	0	3	2	3	1	1
P27658;A0A087WZI0;C9JTN9	P27658	11;3;2	11;3;2	11;3;2	Collagen alpha-1(VIII) chain;Vastatin	COL8A1		3	11	11	11	8	9	6	3	5	3	5	5	3	3	2	2	0	1	1	8	9	6	3	5	3	5	5	3	3	2	2	0	1	1	8	9	6	3	5	3	5	5
P27694	P27694	1	1	1	Replication protein A 70 kDa DNA-binding subunit;Replication protein A 70 kDa DNA-binding subunit, N-terminally processed	RPA1		1	1	1	1	0	0	0	0	0	0	0	0	0	1	1	0	0	1	0	0	0	0	0	0	0	0	0	0	1	1	0	0	1	0	0	0	0	0	0	0	0	0
P27695;G3V3M6;G3V3C7;G3V5Q1;A0A0C4DGK8;G3V5M0;G3V359;G3V5D9;H7C4A8	P27695;G3V3M6;G3V3C7;G3V5Q1;A0A0C4DGK8;G3V5M0;G3V359	10;7;6;6;5;5;5;4;4	10;7;6;6;5;5;5;4;4	10;7;6;6;5;5;5;4;4	DNA-(apurinic or apyrimidinic site) lyase;DNA-(apurinic or apyrimidinic site) lyase, mitochondrial	APEX1	;;;;;;	9	10	10	10	2	2	1	1	0	0	1	0	2	8	9	6	4	4	3	2	2	1	1	0	0	1	0	2	8	9	6	4	4	3	2	2	1	1	0	0	1	0
P27797;K7EJB9;K7EL50	P27797;K7EJB9	11;6;1	11;6;1	11;6;1	Calreticulin	CALR	;	3	11	11	11	2	2	2	7	8	8	3	3	3	5	6	4	5	5	3	2	2	2	7	8	8	3	3	3	5	6	4	5	5	3	2	2	2	7	8	8	3	3
P28066	P28066	2	2	2	Proteasome subunit alpha type-5	PSMA5		1	2	2	2	0	0	0	1	0	1	0	0	0	2	2	2	1	0	0	0	0	0	1	0	1	0	0	0	2	2	2	1	0	0	0	0	0	1	0	1	0	0
P28072;I3L3X7;A0A087X2I4	P28072;I3L3X7;A0A087X2I4	2;1;1	2;1;1	2;1;1	Proteasome subunit beta type-6;Proteasome subunit beta type	PSMB6	;;	3	2	2	2	0	0	0	0	0	0	0	0	0	0	1	0	1	1	1	0	0	0	0	0	0	0	0	0	0	1	0	1	1	1	0	0	0	0	0	0	0	0
P28300	P28300	14	14	14	Protein-lysine 6-oxidase	LOX		1	14	14	14	6	9	9	13	12	13	12	10	12	10	11	7	6	4	3	6	9	9	13	12	13	12	10	12	10	11	7	6	4	3	6	9	9	13	12	13	12	10
P28482;B3KR49;E9PJF0;E9PQW4;P27361;H0YDH9;K7ELV1;K7EN18;E9PBK7;P31152;Q16659	P28482	6;2;2;2;2;1;1;1;1;1;1	6;2;2;2;2;1;1;1;1;1;1	6;2;2;2;2;1;1;1;1;1;1	Mitogen-activated protein kinase 1	MAPK1		11	6	6	6	1	1	0	1	1	2	0	0	0	4	5	4	2	3	0	1	1	0	1	1	2	0	0	0	4	5	4	2	3	0	1	1	0	1	1	2	0	0
P28799;K7EKL3;K7EQ05;K7EMR1;K7EQI0;K7EPL0;K7ENI2;K7ENN1;K7EK92;K7EQK6;K7EM89;K7EJY4;K7ERM2	P28799;K7EKL3;K7EQ05	12;8;8;4;3;2;1;1;1;1;1;1;1	12;8;8;4;3;2;1;1;1;1;1;1;1	12;8;8;4;3;2;1;1;1;1;1;1;1	Granulins;Acrogranin;Paragranulin;Granulin-1;Granulin-2;Granulin-3;Granulin-4;Granulin-5;Granulin-6;Granulin-7	GRN	;;	13	12	12	12	6	7	7	6	7	7	6	8	7	6	7	7	6	6	2	6	7	7	6	7	7	6	8	7	6	7	7	6	6	2	6	7	7	6	7	7	6	8
P28838;H0Y9Q1	P28838;H0Y9Q1	2;1	2;1	2;1	Cytosol aminopeptidase	LAP3	;	2	2	2	2	0	0	0	1	2	2	0	0	0	2	2	1	0	1	0	0	0	0	1	2	2	0	0	0	2	2	1	0	1	0	0	0	0	1	2	2	0	0
Q5VZU9;P29144	Q5VZU9;P29144	2;2	2;2	2;2	Tripeptidyl-peptidase 2	TPP2	;	2	2	2	2	0	0	0	0	0	1	0	0	0	2	2	0	0	0	0	0	0	0	0	0	1	0	0	0	2	2	0	0	0	0	0	0	0	0	0	1	0	0
P29279	P29279	14	14	14	Connective tissue growth factor	CTGF		1	14	14	14	8	6	10	10	9	7	8	9	7	6	8	6	6	4	5	8	6	10	10	9	7	8	9	7	6	8	6	6	4	5	8	6	10	10	9	7	8	9
P29400;H0Y9R8;H0Y998	P29400	8;1;1	6;1;1	6;1;1	Collagen alpha-5(IV) chain	COL4A5		3	8	6	6	5	5	5	5	5	4	3	3	3	7	7	7	1	1	0	3	3	3	3	3	2	1	1	1	5	5	5	0	0	0	3	3	3	3	3	2	1	1
P29401;A0A0B4J1R6;E9PFF2;F8W888;F8WAX4	P29401;A0A0B4J1R6	30;25;14;5;1	30;25;14;5;1	30;25;14;5;1	Transketolase	TKT	;	5	30	30	30	12	12	12	13	16	15	11	9	13	29	28	16	13	11	10	12	12	12	13	16	15	11	9	13	29	28	16	13	11	10	12	12	12	13	16	15	11	9
P29966	P29966	6	6	6	Myristoylated alanine-rich C-kinase substrate	MARCKS		1	6	6	6	2	3	3	2	2	2	1	2	2	3	3	3	3	3	0	2	3	3	2	2	2	1	2	2	3	3	3	3	3	0	2	3	3	2	2	2	1	2
P30040;F8VY02;F8W1G0	P30040;F8VY02	6;4;1	6;4;1	6;4;1	Endoplasmic reticulum resident protein 29	ERP29	;	3	6	6	6	1	1	1	3	3	3	1	1	1	4	4	3	5	3	1	1	1	1	3	3	3	1	1	1	4	4	3	5	3	1	1	1	1	3	3	3	1	1
P30041	P30041	15	15	15	Peroxiredoxin-6	PRDX6		1	15	15	15	3	2	3	8	7	6	3	4	3	15	15	10	6	6	3	3	2	3	8	7	6	3	4	3	15	15	10	6	6	3	3	2	3	8	7	6	3	4
P30044	P30044	2	2	2	Peroxiredoxin-5, mitochondrial	PRDX5		1	2	2	2	0	0	0	1	0	0	0	0	0	1	0	1	1	0	0	0	0	0	1	0	0	0	0	0	1	0	1	1	0	0	0	0	0	1	0	0	0	0
P30048	P30048	5	5	5	Thioredoxin-dependent peroxide reductase, mitochondrial	PRDX3		1	5	5	5	2	1	1	2	2	2	2	2	2	4	4	3	3	3	1	2	1	1	2	2	2	2	2	2	4	4	3	3	3	1	2	1	1	2	2	2	2	2
P30049	P30049	1	1	1	ATP synthase subunit delta, mitochondrial	ATP5D		1	1	1	1	0	0	0	0	0	0	0	0	0	0	1	1	0	0	0	0	0	0	0	0	0	0	0	0	0	1	1	0	0	0	0	0	0	0	0	0	0	0
P30050	P30050	4	4	4	60S ribosomal protein L12	RPL12		1	4	4	4	0	0	0	1	0	1	0	0	0	4	4	2	0	0	0	0	0	0	1	0	1	0	0	0	4	4	2	0	0	0	0	0	0	1	0	1	0	0
Q5T0D2;P30085	Q5T0D2;P30085	2;2	2;2	2;2	UMP-CMP kinase	CMPK1	;	2	2	2	2	0	0	0	2	1	2	0	0	0	1	2	2	0	0	1	0	0	0	2	1	2	0	0	0	1	2	2	0	0	1	0	0	0	2	1	2	0	0
P30086	P30086	9	9	9	Phosphatidylethanolamine-binding protein 1;Hippocampal cholinergic neurostimulating peptide	PEBP1		1	9	9	9	5	6	6	5	5	5	6	6	6	7	6	5	6	7	4	5	6	6	5	5	5	6	6	6	7	6	5	6	7	4	5	6	6	5	5	5	6	6
P30101	P30101	31	31	26	Protein disulfide-isomerase A3	PDIA3		1	31	31	26	19	16	16	22	21	19	21	18	15	23	24	20	18	17	12	19	16	16	22	21	19	21	18	15	23	24	20	18	17	12	17	13	12	18	17	15	17	14
P30153;B3KQV6;C9J9C1;E9PH38;P30154;E9PPI5;E9PHZ6;H0YDG7	P30153;B3KQV6	12;9;5;4;2;1;1;1	12;9;5;4;2;1;1;1	12;9;5;4;2;1;1;1	Serine/threonine-protein phosphatase 2A 65 kDa regulatory subunit A alpha isoform	PPP2R1A	;	8	12	12	12	2	1	0	4	4	1	1	1	1	6	7	5	4	2	0	2	1	0	4	4	1	1	1	1	6	7	5	4	2	0	2	1	0	4	4	1	1	1
P30405;R4GN99;H0Y548	P30405	4;1;1	4;1;1	4;1;1	Peptidyl-prolyl cis-trans isomerase F, mitochondrial	PPIF		3	4	4	4	0	1	0	1	0	1	0	1	0	2	2	2	2	2	1	0	1	0	1	0	1	0	1	0	2	2	2	2	2	1	0	1	0	1	0	1	0	1
P30480;A0A1W2PPR8;P30460;P01889;A0A140TA21;A0A140T9D4;F6U0H7;Q29836;Q29718;P30462;P18463;P30479;P30466;Q31610;Q95365;P30475;A0A140TA02;A0A1W2PNR7;Q04826;P03989;P30486;P30488;P30487;P30485;P30483;P30481;P30461;A0A140TA14;A0A140TA11;A0A140T9Y5;A0A140T997	P30480;A0A1W2PPR8;P30460;P01889;A0A140TA21;A0A140T9D4;F6U0H7;Q29836;Q29718;P30462;P18463;P30479;P30466;Q31610;Q95365;P30475	7;6;6;6;5;5;5;5;5;5;5;4;4;4;4;4;3;3;3;3;3;2;2;2;2;2;2;1;1;1;1	2;2;1;2;1;1;2;2;2;1;1;1;1;2;1;1;1;1;1;1;1;1;1;1;1;1;1;1;1;1;1	0;0;0;0;0;0;0;0;0;0;0;0;0;0;0;0;0;0;0;0;0;0;0;0;0;0;0;0;0;0;0	HLA class I histocompatibility antigen, B-42 alpha chain;HLA class I histocompatibility antigen, B-8 alpha chain;HLA class I histocompatibility antigen, B-7 alpha chain;HLA class I histocompatibility antigen, B-67 alpha chain;HLA class I histocompatibility antigen, B-82 alpha chain;HLA class I histocompatibility antigen, B-14 alpha chain;HLA class I histocompatibility antigen, B-37 alpha chain;HL…	HLA-B	;;;;;;;;;;;;;;;	31	7	2	0	1	5	4	2	1	1	0	2	4	2	2	2	5	6	3	0	0	0	0	0	0	0	0	0	0	0	0	1	2	0	0	0	0	0	0	0	0	0
P30510;P30508;A0A1W2PRZ0;A0A140T937;A0A140T912;A0A140T930;P30504;A0A140T9M5;Q29960;A0A140T9Z4	P30510;P30508;A0A1W2PRZ0;A0A140T937;A0A140T912;A0A140T930;P30504;A0A140T9M5;Q29960	8;7;6;6;6;6;6;5;5;3	4;3;2;2;2;2;3;1;2;1	0;0;0;0;0;0;0;0;0;0	HLA class I histocompatibility antigen, Cw-14 alpha chain;HLA class I histocompatibility antigen, Cw-12 alpha chain;HLA class I histocompatibility antigen, Cw-4 alpha chain;HLA class I histocompatibility antigen, Cw-16 alpha chain	HLA-C	;;;;;;;;	10	8	4	0	0	6	5	4	2	2	1	2	4	3	4	4	5	5	3	0	3	3	3	2	2	1	1	1	3	4	4	2	2	1	0	0	0	0	0	0	0	0
P30520	P30520	6	6	6	Adenylosuccinate synthetase isozyme 2	ADSS		1	6	6	6	0	0	0	3	2	3	1	1	0	5	5	3	1	2	1	0	0	0	3	2	3	1	1	0	5	5	3	1	2	1	0	0	0	3	2	3	1	1
P30530;M0R0W6	P30530	7;3	7;3	7;3	Tyrosine-protein kinase receptor UFO	AXL		2	7	7	7	5	6	6	7	6	6	6	7	6	5	5	5	7	7	5	5	6	6	7	6	6	6	7	6	5	5	5	7	7	5	5	6	6	7	6	6	6	7
P30622;F5H0N7;J3KP58	P30622;F5H0N7;J3KP58	2;1;1	2;1;1	2;1;1	CAP-Gly domain-containing linker protein 1	CLIP1	;;	3	2	2	2	0	0	0	1	0	1	0	0	0	2	1	1	1	2	1	0	0	0	1	0	1	0	0	0	2	1	1	1	2	1	0	0	0	1	0	1	0	0
P30740	P30740	3	3	3	Leukocyte elastase inhibitor	SERPINB1		1	3	3	3	1	2	0	3	3	1	2	1	1	1	1	2	1	1	1	1	2	0	3	3	1	2	1	1	1	1	2	1	1	1	1	2	0	3	3	1	2	1
P31150;G5E9U5	P31150	16;4	9;2	9;2	Rab GDP dissociation inhibitor alpha	GDI1		2	16	9	9	11	12	8	7	10	11	11	11	10	14	15	12	10	6	6	5	6	4	1	3	5	5	6	6	7	8	6	6	4	3	5	6	4	1	3	5	5	6
P31153	P31153	6	6	6	S-adenosylmethionine synthase isoform type-2	MAT2A		1	6	6	6	0	1	1	2	1	1	0	0	0	4	4	3	5	4	3	0	1	1	2	1	1	0	0	0	4	4	3	5	4	3	0	1	1	2	1	1	0	0
P31431	P31431	4	4	4	Syndecan-4	SDC4		1	4	4	4	1	0	0	2	3	2	0	1	0	2	2	2	1	1	2	1	0	0	2	3	2	0	1	0	2	2	2	1	1	2	1	0	0	2	3	2	0	1
P31939;C9JLK0;F8WEF0	P31939;C9JLK0	5;3;1	5;3;1	5;3;1	Bifunctional purine biosynthesis protein PURH;Phosphoribosylaminoimidazolecarboxamide formyltransferase;IMP cyclohydrolase	ATIC	;	3	5	5	5	0	0	0	2	1	0	0	0	1	5	3	2	3	1	1	0	0	0	2	1	0	0	0	1	5	3	2	3	1	1	0	0	0	2	1	0	0	0
P31942	P31942	1	1	1	Heterogeneous nuclear ribonucleoprotein H3	HNRNPH3		1	1	1	1	0	0	0	0	0	0	0	0	0	1	1	1	1	0	0	0	0	0	0	0	0	0	0	0	1	1	1	1	0	0	0	0	0	0	0	0	0	0
P31946;Q4VY20;Q4VY19;A0A0J9YWE8;A0A0J9YWZ2	P31946	12;5;5;5;2	6;1;1;1;1	6;1;1;1;1	14-3-3 protein beta/alpha;14-3-3 protein beta/alpha, N-terminally processed	YWHAB		5	12	6	6	4	5	5	8	6	8	6	7	6	8	8	10	10	9	9	3	4	3	4	3	4	3	4	4	4	5	5	5	5	4	3	4	3	4	3	4	3	4
P31947	P31947	9	5	5	14-3-3 protein sigma	SFN		1	9	5	5	1	1	1	2	2	2	2	2	1	2	3	3	8	6	6	1	1	1	1	1	1	1	1	1	1	1	1	4	4	4	1	1	1	1	1	1	1	1
P31948;F5H783;H0YGI8;F5GXD8	P31948	23;8;6;6	23;8;6;6	23;8;6;6	Stress-induced-phosphoprotein 1	STIP1		4	23	23	23	1	0	0	5	2	2	0	0	0	14	17	14	7	8	5	1	0	0	5	2	2	0	0	0	14	17	14	7	8	5	1	0	0	5	2	2	0	0
P31949	P31949	5	5	5	Protein S100-A11;Protein S100-A11, N-terminally processed	S100A11		1	5	5	5	1	2	1	4	4	4	2	3	2	5	5	4	4	4	3	1	2	1	4	4	4	2	3	2	5	5	4	4	4	3	1	2	1	4	4	4	2	3
P32004	P32004	1	1	1	Neural cell adhesion molecule L1	L1CAM		1	1	1	1	0	0	0	0	0	0	0	0	0	0	0	0	1	1	1	0	0	0	0	0	0	0	0	0	0	0	0	1	1	1	0	0	0	0	0	0	0	0
P32119;A6NIW5	P32119;A6NIW5	8;6	7;6	7;6	Peroxiredoxin-2	PRDX2	;	2	8	7	7	1	2	1	3	4	4	1	2	2	5	5	5	4	4	3	1	1	1	2	3	3	1	1	1	4	4	4	3	3	2	1	1	1	2	3	3	1	1
P32455;P32456	P32455	3;1	3;1	3;1	Interferon-induced guanylate-binding protein 1	GBP1		2	3	3	3	0	0	0	1	1	1	0	0	0	3	3	3	0	0	0	0	0	0	1	1	1	0	0	0	3	3	3	0	0	0	0	0	0	1	1	1	0	0
P33908	P33908	8	8	8	Mannosyl-oligosaccharide 1,2-alpha-mannosidase IA	MAN1A1		1	8	8	8	3	3	1	4	4	4	1	0	2	5	6	5	1	1	1	3	3	1	4	4	4	1	0	2	5	6	5	1	1	1	3	3	1	4	4	4	1	0
P34059;H3BP66	P34059;H3BP66	5;3	5;3	5;3	N-acetylgalactosamine-6-sulfatase	GALNS	;	2	5	5	5	4	4	3	3	3	3	3	5	4	1	1	2	2	2	1	4	4	3	3	3	3	3	5	4	1	1	2	2	2	1	4	4	3	3	3	3	3	5
P34096	P34096	4	4	4	Ribonuclease 4	RNASE4		1	4	4	4	0	0	0	1	2	2	1	2	2	2	2	2	1	1	0	0	0	0	1	2	2	1	2	2	2	2	2	1	1	0	0	0	0	1	2	2	1	2
Q53FA3;P34931	Q53FA3;P34931	10;10	1;1	1;1	Heat shock 70 kDa protein 1-like	HSPA1L	;	2	10	1	1	3	2	3	5	4	4	3	2	4	8	8	7	9	8	4	0	0	0	0	0	0	0	0	0	1	1	1	0	0	0	0	0	0	0	0	0	0	0
P34932;A0A087WYC1;A0A087WTS8;D6RJ96	P34932;A0A087WYC1;A0A087WTS8	26;19;15;1	26;19;15;1	24;17;13;0	Heat shock 70 kDa protein 4	HSPA4	;;	4	26	26	24	3	6	4	9	13	11	5	6	4	19	21	16	19	18	8	3	6	4	9	13	11	5	6	4	19	21	16	19	18	8	3	6	4	9	13	11	4	6
P35052;H7C410;H7C024;H7BZE9;C9J4Y6;H7BZL4	P35052;H7C410;H7C024	17;16;13;6;5;5	17;16;13;6;5;5	17;16;13;6;5;5	Glypican-1;Secreted glypican-1	GPC1	;;	6	17	17	17	12	11	12	14	14	13	11	11	11	10	11	12	12	10	6	12	11	12	14	14	13	11	11	11	10	11	12	12	10	6	12	11	12	14	14	13	11	11
P35241;E9PNV3;E9PQ82	P35241	23;5;4	11;2;1	11;2;1	Radixin	RDX		3	23	11	11	4	7	5	13	13	11	7	7	5	15	15	13	14	13	9	1	1	0	5	6	5	2	1	0	5	6	6	5	3	4	1	1	0	5	6	5	2	1
P35442;Q5RI53	P35442	36;3	33;3	33;3	Thrombospondin-2	THBS2		2	36	33	33	18	21	19	29	29	29	29	30	29	27	25	20	3	2	3	15	18	16	27	27	27	27	27	26	25	23	18	1	0	2	15	18	16	27	27	27	27	27
P35555;H0YND0;F6U495	P35555	72;12;7	72;12;7	70;12;6	Fibrillin-1	FBN1		3	72	72	70	33	45	44	46	46	41	43	50	50	51	47	41	30	31	19	33	45	44	46	46	41	43	50	50	51	47	41	30	31	19	32	44	43	44	44	39	41	49
P35579;P35749;Q5BKV1;B1AH99;REV__S4R3H4;REV__E7EQT4;REV__Q9UKV3	P35579	48;6;3;1;1;1;1	48;6;3;1;1;1;1	41;2;3;1;1;1;1	Myosin-9	MYH9		7	48	48	41	10	10	9	21	18	22	7	7	9	30	29	21	26	26	11	10	10	9	21	18	22	7	7	9	30	29	21	26	26	11	9	9	8	19	16	21	6	6
P35580	P35580	7	1	1	Myosin-10	MYH10		1	7	1	1	0	0	0	2	1	0	0	0	0	6	6	3	1	1	0	0	0	0	1	0	0	0	0	0	0	1	0	0	0	0	0	0	0	1	0	0	0	0
P35606;H0YAC7;D6R997	P35606	5;2;1	5;2;1	5;2;1	Coatomer subunit beta	COPB2		3	5	5	5	1	0	0	3	1	3	0	0	0	5	4	2	1	1	0	1	0	0	3	1	3	0	0	0	5	4	2	1	1	0	1	0	0	3	1	3	0	0
P35658;H0Y837;A0A0A0MSW3	P35658;H0Y837;A0A0A0MSW3	2;1;1	2;1;1	2;1;1	Nuclear pore complex protein Nup214	NUP214	;;	3	2	2	2	1	1	1	0	1	1	1	1	1	2	1	0	0	0	0	1	1	1	0	1	1	1	1	1	2	1	0	0	0	0	1	1	1	0	1	1	1	1
P35754	P35754	3	3	3	Glutaredoxin-1	GLRX		1	3	3	3	0	1	0	2	2	2	0	0	0	3	1	1	0	1	0	0	1	0	2	2	2	0	0	0	3	1	1	0	1	0	0	1	0	2	2	2	0	0
P35998;C9JLS9;A0A1W2PQS1	P35998;C9JLS9;A0A1W2PQS1	2;1;1	2;1;1	2;1;1	26S protease regulatory subunit 7	PSMC2	;;	3	2	2	2	0	0	0	1	0	1	0	0	0	0	1	1	1	0	0	0	0	0	1	0	1	0	0	0	0	1	1	1	0	0	0	0	0	1	0	1	0	0
P36405	P36405	2	2	2	ADP-ribosylation factor-like protein 3	ARL3		1	2	2	2	0	0	0	0	0	0	0	0	0	2	2	0	0	0	0	0	0	0	0	0	0	0	0	0	2	2	0	0	0	0	0	0	0	0	0	0	0	0
P36871	P36871	6	6	6	Phosphoglucomutase-1	PGM1		1	6	6	6	0	0	0	4	4	4	0	0	0	2	3	4	1	3	1	0	0	0	4	4	4	0	0	0	2	3	4	1	3	1	0	0	0	4	4	4	0	0
P36955;I3L4N7;I3L107;I3L4F9;I3L4Z0;I3L2R7;I3L3Z3	P36955	17;7;6;5;4;3;2	17;7;6;5;4;3;2	13;5;4;3;3;2;1	Pigment epithelium-derived factor	SERPINF1		7	17	17	13	3	4	7	13	14	13	11	13	11	15	16	15	2	3	0	3	4	7	13	14	13	11	13	11	15	16	15	2	3	0	2	4	6	11	11	10	10	11
P37108;H0YLA2	P37108;H0YLA2	4;3	4;3	4;3	Signal recognition particle 14 kDa protein	SRP14	;	2	4	4	4	0	0	0	0	0	0	0	0	0	2	2	2	2	1	1	0	0	0	0	0	0	0	0	0	2	2	2	2	1	1	0	0	0	0	0	0	0	0
P37802;X6RJP6;C9J5W6;Q9UI15	P37802;X6RJP6	12;11;1;1	12;11;1;1	12;11;1;1	Transgelin-2	TAGLN2	;	4	12	12	12	5	6	6	9	10	11	7	6	7	11	11	10	8	7	5	5	6	6	9	10	11	7	6	7	11	11	10	8	7	5	5	6	6	9	10	11	7	6
P37837;F2Z393;E9PM01;E9PKI8	P37837;F2Z393	14;11;1;1	14;11;1;1	14;11;1;1	Transaldolase	TALDO1	;	4	14	14	14	4	3	2	4	5	5	3	2	3	8	8	8	6	8	4	4	3	2	4	5	5	3	2	3	8	8	8	6	8	4	4	3	2	4	5	5	3	2
P38159;H0Y6E7;H3BT71;H3BR27;Q96E39;H3BNC1;A0A1B0GUK8;H3BUY5;O75526	P38159;H0Y6E7;H3BT71;H3BR27;Q96E39	8;7;7;4;4;2;2;2;2	8;7;7;4;4;2;2;2;2	7;6;6;3;3;2;1;2;1	RNA-binding motif protein, X chromosome;RNA-binding motif protein, X chromosome, N-terminally processed;RNA binding motif protein, X-linked-like-1	RBMX;RBMXL1	;;;;	9	8	8	7	1	2	1	4	5	4	2	2	2	5	6	5	2	3	3	1	2	1	4	5	4	2	2	2	5	6	5	2	3	3	0	1	0	3	4	3	1	1
P38606;C9JA17;C9JVW8	P38606	4;1;1	4;1;1	4;1;1	V-type proton ATPase catalytic subunit A	ATP6V1A		3	4	4	4	0	0	0	2	1	1	0	0	0	4	4	2	1	0	0	0	0	0	2	1	1	0	0	0	4	4	2	1	0	0	0	0	0	2	1	1	0	0
P38646;D6RA73;D6RJI2;H0YBG6;H0Y8S0	P38646	9;2;2;2;1	9;2;2;2;1	9;2;2;2;1	Stress-70 protein, mitochondrial	HSPA9		5	9	9	9	0	0	0	4	4	4	1	0	1	8	8	3	5	2	1	0	0	0	4	4	4	1	0	1	8	8	3	5	2	1	0	0	0	4	4	4	1	0
P38919;I3L3H2	P38919	5;2	4;1	4;1	Eukaryotic initiation factor 4A-III;Eukaryotic initiation factor 4A-III, N-terminally processed	EIF4A3		2	5	4	4	0	1	1	0	0	0	1	1	1	5	4	3	0	1	0	0	0	0	0	0	0	0	0	0	4	3	2	0	0	0	0	0	0	0	0	0	0	0
P39060;H7BXV5;H7C457	P39060;H7BXV5;H7C457	9;7;6	9;7;6	9;7;6	Collagen alpha-1(XVIII) chain;Endostatin	COL18A1	;;	3	9	9	9	7	5	5	6	5	6	4	4	3	6	6	5	1	0	0	7	5	5	6	5	6	4	4	3	6	6	5	1	0	0	7	5	5	6	5	6	4	4
P40121;E7ENU9;B8ZZL6;H7C0X8	P40121;E7ENU9	5;4;2;1	5;4;2;1	5;4;2;1	Macrophage-capping protein	CAPG	;	4	5	5	5	0	0	1	0	0	0	2	1	1	1	2	2	3	4	0	0	0	1	0	0	0	2	1	1	1	2	2	3	4	0	0	0	1	0	0	0	2	1
P40189;Q5FC05;D6RH03	P40189;Q5FC05;D6RH03	2;1;1	2;1;1	2;1;1	Interleukin-6 receptor subunit beta	IL6ST	;;	3	2	2	2	1	0	0	1	1	1	1	1	1	1	0	0	0	0	0	1	0	0	1	1	1	1	1	1	1	0	0	0	0	0	1	0	0	1	1	1	1	1
P40227;Q92526;J3KRI6	P40227	11;4;1	11;4;1	11;4;1	T-complex protein 1 subunit zeta	CCT6A		3	11	11	11	2	1	0	5	4	5	2	1	1	9	8	8	3	4	1	2	1	0	5	4	5	2	1	1	9	8	8	3	4	1	2	1	0	5	4	5	2	1
P40261	P40261	2	2	2	Nicotinamide N-methyltransferase	NNMT		1	2	2	2	0	0	0	0	0	0	0	0	0	2	2	1	1	0	0	0	0	0	0	0	0	0	0	0	2	2	1	1	0	0	0	0	0	0	0	0	0	0
P40925;B9A041;B8ZZ51;C9JF79;C9JRL4;C9JLV6	P40925;B9A041;B8ZZ51	13;11;9;6;4;1	13;11;9;6;4;1	13;11;9;6;4;1	Malate dehydrogenase, cytoplasmic	MDH1	;;	6	13	13	13	7	6	5	8	9	9	5	3	5	10	11	7	8	8	6	7	6	5	8	9	9	5	3	5	10	11	7	8	8	6	7	6	5	8	9	9	5	3
P40926;G3XAL0	P40926;G3XAL0	16;12	16;12	16;12	Malate dehydrogenase, mitochondrial;Malate dehydrogenase	MDH2	;	2	16	16	16	10	10	9	10	11	11	11	9	10	14	14	11	12	12	9	10	10	9	10	11	11	11	9	10	14	14	11	12	12	9	10	10	9	10	11	11	11	9
P41091;Q2VIR3;F8W810;H7BZU1	P41091;Q2VIR3;F8W810	7;6;4;2	7;6;4;2	7;6;4;2	Eukaryotic translation initiation factor 2 subunit 3;Putative eukaryotic translation initiation factor 2 subunit 3-like protein	EIF2S3;EIF2S3L	;;	4	7	7	7	0	0	0	2	3	4	0	0	0	5	6	4	3	1	2	0	0	0	2	3	4	0	0	0	5	6	4	3	1	2	0	0	0	2	3	4	0	0
P41222;Q5SQ11;H0Y5A1	P41222;Q5SQ11;H0Y5A1	4;3;2	4;3;2	4;3;2	Prostaglandin-H2 D-isomerase	PTGDS	;;	3	4	4	4	1	1	0	2	2	2	4	3	4	0	0	2	0	0	0	1	1	0	2	2	2	4	3	4	0	0	2	0	0	0	1	1	0	2	2	2	4	3
P41227;F8W808;A8MWP7;Q9BSU3	P41227;F8W808;A8MWP7;Q9BSU3	2;1;1;1	2;1;1;1	2;1;1;1	N-alpha-acetyltransferase 10;N-alpha-acetyltransferase 11	NAA10;NAA11	;;;	4	2	2	2	0	0	0	0	0	0	0	0	0	2	2	2	0	0	0	0	0	0	0	0	0	0	0	0	2	2	2	0	0	0	0	0	0	0	0	0	0	0
P41250	P41250	9	9	9	Glycine--tRNA ligase	GARS		1	9	9	9	2	2	1	6	5	5	3	2	4	9	9	5	2	2	2	2	2	1	6	5	5	3	2	4	9	9	5	2	2	2	2	2	1	6	5	5	3	2
P42785;E9PL49;E9PLY4;E9PNF7;E9PQB5;E9PL85;E9PNJ1;E9PQN3;E9PKN6;E9PIG4	P42785;E9PL49;E9PLY4;E9PNF7;E9PQB5;E9PL85;E9PNJ1;E9PQN3;E9PKN6;E9PIG4	3;2;2;2;2;2;2;2;2;2	3;2;2;2;2;2;2;2;2;2	3;2;2;2;2;2;2;2;2;2	Lysosomal Pro-X carboxypeptidase	PRCP	;;;;;;;;;	10	3	3	3	1	1	1	0	1	1	1	1	1	1	1	0	2	2	2	1	1	1	0	1	1	1	1	1	1	1	0	2	2	2	1	1	1	0	1	1	1	1
P42830	P42830	1	1	1	C-X-C motif chemokine 5;ENA-78(8-78);ENA-78(9-78)	CXCL5		1	1	1	1	0	0	0	0	0	0	0	0	0	1	1	1	0	0	0	0	0	0	0	0	0	0	0	0	1	1	1	0	0	0	0	0	0	0	0	0	0	0
P43034;I3L3N5;I3L495	P43034	9;4;2	9;4;2	9;4;2	Platelet-activating factor acetylhydrolase IB subunit alpha	PAFAH1B1		3	9	9	9	0	0	0	2	1	2	0	1	0	4	4	3	4	2	2	0	0	0	2	1	2	0	1	0	4	4	3	4	2	2	0	0	0	2	1	2	0	1
P43121	P43121	5	5	5	Cell surface glycoprotein MUC18	MCAM		1	5	5	5	2	2	2	0	0	0	0	0	0	3	3	1	2	2	0	2	2	2	0	0	0	0	0	0	3	3	1	2	2	0	2	2	2	0	0	0	0	0
P43251;C9JSN9	P43251;C9JSN9	8;4	8;4	8;4	Biotinidase	BTD	;	2	8	8	8	6	7	5	5	7	5	6	6	7	4	4	3	3	4	4	6	7	5	5	7	5	6	6	7	4	4	3	3	4	4	6	7	5	5	7	5	6	6
P43490;A0A0C4DFS8	P43490;A0A0C4DFS8	11;8	11;8	11;8	Nicotinamide phosphoribosyltransferase	NAMPT	;	2	11	11	11	0	0	0	2	2	2	0	0	0	9	11	5	0	0	1	0	0	0	2	2	2	0	0	0	9	11	5	0	0	1	0	0	0	2	2	2	0	0
P45877	P45877	1	1	1	Peptidyl-prolyl cis-trans isomerase C	PPIC		1	1	1	1	1	1	1	1	0	0	1	1	0	0	0	1	1	1	0	1	1	1	1	0	0	1	1	0	0	0	1	1	1	0	1	1	1	1	0	0	1	1
P45974	P45974	5	5	5	Ubiquitin carboxyl-terminal hydrolase 5	USP5		1	5	5	5	0	0	0	2	2	2	0	0	0	5	5	2	0	0	0	0	0	0	2	2	2	0	0	0	5	5	2	0	0	0	0	0	0	2	2	2	0	0
P46013	P46013	2	2	2	Antigen KI-67	MKI67		1	2	2	2	0	0	0	0	0	0	0	0	0	0	0	0	2	1	0	0	0	0	0	0	0	0	0	0	0	0	0	2	1	0	0	0	0	0	0	0	0	0
P46063	P46063	2	2	2	ATP-dependent DNA helicase Q1	RECQL		1	2	2	2	0	0	0	0	0	0	0	0	0	1	1	1	1	2	0	0	0	0	0	0	0	0	0	0	1	1	1	1	2	0	0	0	0	0	0	0	0	0
P46108;I3L297	P46108;I3L297	5;3	5;3	5;3	Adapter molecule crk	CRK	;	2	5	5	5	1	1	0	1	1	1	1	1	1	2	2	1	3	1	3	1	1	0	1	1	1	1	1	1	2	2	1	3	1	3	1	1	0	1	1	1	1	1
P46109	P46109	2	2	2	Crk-like protein	CRKL		1	2	2	2	0	0	0	0	0	1	0	0	0	2	2	1	0	1	1	0	0	0	0	0	1	0	0	0	2	2	1	0	1	1	0	0	0	0	0	1	0	0
P46777;Q5T7N0	P46777	6;1	6;1	6;1	60S ribosomal protein L5	RPL5		2	6	6	6	0	0	0	3	2	2	0	0	0	6	6	4	0	0	1	0	0	0	3	2	2	0	0	0	6	6	4	0	0	1	0	0	0	3	2	2	0	0
P46783;Q9NQ39	P46783;Q9NQ39	1;1	1;1	1;1	40S ribosomal protein S10;Putative 40S ribosomal protein S10-like	RPS10;RPS10P5	;	2	1	1	1	0	0	0	0	0	0	0	0	0	0	1	1	1	0	1	0	0	0	0	0	0	0	0	0	0	1	1	1	0	1	0	0	0	0	0	0	0	0
P46821;D6RA32;D6RA40;D6RGJ3	P46821	10;3;2;1	10;3;2;1	10;3;2;1	Microtubule-associated protein 1B;MAP1B heavy chain;MAP1 light chain LC1	MAP1B		4	10	10	10	1	1	1	4	4	5	3	0	0	6	5	5	2	3	2	1	1	1	4	4	5	3	0	0	6	5	5	2	3	2	1	1	1	4	4	5	3	0
P46940;A0A0J9YXZ5;H0YLE8;A0A087X225;H0YKA5;A0A087WWP1;E9PDT6;F2Z2E2;Q86VI3	P46940;A0A0J9YXZ5;H0YLE8	38;27;24;2;1;1;1;1;1	38;27;24;2;1;1;1;1;1	36;25;22;2;1;1;0;0;0	Ras GTPase-activating-like protein IQGAP1	IQGAP1	;;	9	38	38	36	6	7	8	18	16	17	10	11	11	30	30	20	13	15	8	6	7	8	18	16	17	10	11	11	30	30	20	13	15	8	6	7	8	18	16	17	10	11
P47755;C9JUG7;F8W9N7;A0A0D9SET8	P47755;C9JUG7;F8W9N7;A0A0D9SET8	5;3;3;3	5;3;3;3	3;2;2;2	F-actin-capping protein subunit alpha-2	CAPZA2	;;;	4	5	5	3	0	0	0	1	1	1	0	0	0	4	4	2	1	1	1	0	0	0	1	1	1	0	0	0	4	4	2	1	1	1	0	0	0	0	0	0	0	0
P47756;B1AK85	P47756;B1AK85	9;7	1;1	1;1	F-actin-capping protein subunit beta	CAPZB	;	2	9	1	1	4	3	2	4	5	6	2	2	2	7	7	6	3	3	5	1	1	0	0	1	1	1	1	1	1	1	1	0	0	1	1	1	0	0	1	1	1	1
P47914	P47914	1	1	1	60S ribosomal protein L29	RPL29		1	1	1	1	1	1	1	1	1	1	1	0	1	1	1	1	1	1	0	1	1	1	1	1	1	1	0	1	1	1	1	1	1	0	1	1	1	1	1	1	1	0
P48061	P48061	2	2	2	Stromal cell-derived factor 1;SDF-1-beta(3-72);SDF-1-alpha(3-67)	CXCL12		1	2	2	2	0	0	0	0	0	0	0	0	0	1	2	0	0	0	0	0	0	0	0	0	0	0	0	0	1	2	0	0	0	0	0	0	0	0	0	0	0	0
P48147	P48147	3	3	3	Prolyl endopeptidase	PREP		1	3	3	3	0	0	0	0	0	0	0	0	0	2	3	1	0	0	0	0	0	0	0	0	0	0	0	0	2	3	1	0	0	0	0	0	0	0	0	0	0	0
P48163	P48163	6	6	6	NADP-dependent malic enzyme	ME1		1	6	6	6	0	0	0	1	1	1	0	0	0	4	4	3	0	0	1	0	0	0	1	1	1	0	0	0	4	4	3	0	0	1	0	0	0	1	1	1	0	0
P48307;H7C4A3	P48307;H7C4A3	2;1	2;1	2;1	Tissue factor pathway inhibitor 2	TFPI2	;	2	2	2	2	0	0	0	2	1	1	0	0	0	2	2	1	0	0	0	0	0	0	2	1	1	0	0	0	2	2	1	0	0	0	0	0	0	2	1	1	0	0
P48507	P48507	2	2	2	Glutamate--cysteine ligase regulatory subunit	GCLM		1	2	2	2	0	0	0	0	0	0	0	0	0	2	2	0	0	0	1	0	0	0	0	0	0	0	0	0	2	2	0	0	0	1	0	0	0	0	0	0	0	0
P48634	P48634	3	1	1	Protein PRRC2A	PRRC2A		1	3	1	1	1	0	0	1	0	0	0	0	0	2	2	2	1	1	0	1	0	0	0	0	0	0	0	0	0	0	0	1	1	0	1	0	0	0	0	0	0	0
P48637	P48637	13	13	13	Glutathione synthetase	GSS		1	13	13	13	4	4	4	2	4	4	3	3	3	6	4	4	6	8	4	4	4	4	2	4	4	3	3	3	6	4	4	6	8	4	4	4	4	2	4	4	3	3
P48643;B7ZAR1;E9PCA1;E7ENZ3;D6RIZ7	P48643;B7ZAR1;E9PCA1;E7ENZ3	8;7;7;6;1	8;7;7;6;1	8;7;7;6;1	T-complex protein 1 subunit epsilon	CCT5	;;;	5	8	8	8	1	1	0	1	2	2	1	1	1	6	7	5	3	2	3	1	1	0	1	2	2	1	1	1	6	7	5	3	2	3	1	1	0	1	2	2	1	1
P48681	P48681	4	4	4	Nestin	NES		1	4	4	4	0	0	0	0	0	0	0	0	0	3	3	1	0	0	0	0	0	0	0	0	0	0	0	0	3	3	1	0	0	0	0	0	0	0	0	0	0	0
P48723	P48723	3	3	3	Heat shock 70 kDa protein 13	HSPA13		1	3	3	3	0	0	0	1	1	1	0	0	0	2	2	2	0	0	0	0	0	0	1	1	1	0	0	0	2	2	2	0	0	0	0	0	0	1	1	1	0	0
P48739;A0A0A0MSW4;B3KYB6;B3KYB7	P48739;A0A0A0MSW4;B3KYB6	5;4;3;2	5;4;3;2	4;3;2;2	Phosphatidylinositol transfer protein beta isoform	PITPNB	;;	4	5	5	4	0	0	0	0	0	0	0	0	0	4	4	1	0	0	0	0	0	0	0	0	0	0	0	0	4	4	1	0	0	0	0	0	0	0	0	0	0	0
P48740;F8W876	P48740;F8W876	3;2	3;2	3;2	Mannan-binding lectin serine protease 1;Mannan-binding lectin serine protease 1 heavy chain;Mannan-binding lectin serine protease 1 light chain	MASP1	;	2	3	3	3	2	3	3	1	0	0	0	1	2	0	0	0	0	1	0	2	3	3	1	0	0	0	1	2	0	0	0	0	1	0	2	3	3	1	0	0	0	1
P48745	P48745	5	5	5	Protein NOV homolog	NOV		1	5	5	5	2	3	3	2	2	2	4	5	3	2	2	3	3	2	1	2	3	3	2	2	2	4	5	3	2	2	3	3	2	1	2	3	3	2	2	2	4	5
P49006	P49006	2	2	2	MARCKS-related protein	MARCKSL1		1	2	2	2	0	0	0	0	0	0	1	0	0	2	2	2	1	1	1	0	0	0	0	0	0	1	0	0	2	2	2	1	1	1	0	0	0	0	0	0	1	0
P49189	P49189	2	2	2	4-trimethylaminobutyraldehyde dehydrogenase	ALDH9A1		1	2	2	2	0	0	0	0	0	0	0	0	0	2	1	1	0	0	1	0	0	0	0	0	0	0	0	0	2	1	1	0	0	1	0	0	0	0	0	0	0	0
P49321;Q5T624;H0YDS9;E9PRH9;H0YF33;E9PI86;E9PPQ8;E9PPR5	P49321;Q5T624	9;6;4;4;4;3;2;2	9;6;4;4;4;3;2;2	9;6;4;4;4;3;2;2	Nuclear autoantigenic sperm protein	NASP	;	8	9	9	9	0	1	1	0	1	0	1	0	1	6	7	6	3	2	2	0	1	1	0	1	0	1	0	1	6	7	6	3	2	2	0	1	1	0	1	0	1	0
P49411;H3BNU3	P49411;H3BNU3	2;1	2;1	2;1	Elongation factor Tu, mitochondrial	TUFM	;	2	2	2	2	0	0	0	0	1	0	0	0	0	1	2	1	1	1	1	0	0	0	0	1	0	0	0	0	1	2	1	1	1	1	0	0	0	0	1	0	0	0
P49458;E9PE20	P49458;E9PE20	4;2	4;2	4;2	Signal recognition particle 9 kDa protein	SRP9	;	2	4	4	4	1	1	1	2	1	1	1	2	2	2	3	3	2	3	2	1	1	1	2	1	1	1	2	2	2	3	3	2	3	2	1	1	1	2	1	1	1	2
P49588;H3BPK7	P49588	11;3	11;3	11;3	Alanine--tRNA ligase, cytoplasmic	AARS		2	11	11	11	0	0	0	4	5	3	0	0	0	8	8	5	3	4	2	0	0	0	4	5	3	0	0	0	8	8	5	3	4	2	0	0	0	4	5	3	0	0
P49767	P49767	10	10	10	Vascular endothelial growth factor C	VEGFC		1	10	10	10	1	3	2	8	7	7	5	3	4	8	9	3	2	1	1	1	3	2	8	7	7	5	3	4	8	9	3	2	1	1	1	3	2	8	7	7	5	3
P49773;D6RC06;D6REP8;D6RE99;D6RD60	P49773;D6RC06;D6REP8;D6RE99;D6RD60	3;2;2;2;2	3;2;2;2;2	3;2;2;2;2	Histidine triad nucleotide-binding protein 1	HINT1	;;;;	5	3	3	3	0	0	0	1	1	0	0	0	0	1	2	0	1	1	0	0	0	0	1	1	0	0	0	0	1	2	0	1	1	0	0	0	0	1	1	0	0	0
P50395;Q5SX87;Q5SX86;V9GYF8;Q5SX90;Q5SX91;V9GYJ7	P50395;Q5SX87	28;16;10;9;9;9;7	28;16;10;9;9;9;7	21;12;8;7;7;4;5	Rab GDP dissociation inhibitor beta	GDI2	;	7	28	28	21	11	10	9	15	16	17	11	11	8	24	24	17	11	11	9	11	10	9	15	16	17	11	11	8	24	24	17	11	11	9	5	4	5	9	9	11	5	6
P50402	P50402	1	1	1	Emerin	EMD		1	1	1	1	0	0	0	0	0	0	0	0	0	1	1	1	0	0	0	0	0	0	0	0	0	0	0	0	1	1	1	0	0	0	0	0	0	0	0	0	0	0
P50454;E9PPV6;E9PR70;E9PKH2;E9PK86;E9PMI5;E9PNX1;E9PJH8;E9PIG2;E9PRS3;E9PQ34;H0YEP8;E9PLA6	P50454;E9PPV6;E9PR70;E9PKH2	19;13;12;11;9;9;7;6;6;6;5;2;2	19;13;12;11;9;9;7;6;6;6;5;2;2	19;13;12;11;9;9;7;6;6;6;5;2;2	Serpin H1	SERPINH1	;;;	13	19	19	19	9	10	9	14	14	15	11	12	11	18	17	11	2	4	1	9	10	9	14	14	15	11	12	11	18	17	11	2	4	1	9	10	9	14	14	15	11	12
Q3KNR6;P50502;H7C3I1;F6VDH7;Q8IZP2;Q8NFI4	Q3KNR6;P50502;H7C3I1;F6VDH7;Q8IZP2;Q8NFI4	3;3;2;2;2;2	3;3;2;2;2;2	3;3;2;2;2;2	Hsc70-interacting protein;Putative protein FAM10A4;Putative protein FAM10A5	ST13;ST13P4;ST13P5	;;;;;	6	3	3	3	0	0	0	1	0	0	0	0	0	1	1	1	3	3	1	0	0	0	1	0	0	0	0	0	1	1	1	3	3	1	0	0	0	1	0	0	0	0
P50552;K7EM16;K7ENR7;K7ENL7	P50552;K7EM16	6;3;1;1	6;3;1;1	6;3;1;1	Vasodilator-stimulated phosphoprotein	VASP	;	4	6	6	6	1	1	0	1	1	1	2	0	0	2	3	2	1	2	0	1	1	0	1	1	1	2	0	0	2	3	2	1	2	0	1	1	0	1	1	1	2	0
P50990;H7C4C8;H7C2U0	P50990;H7C4C8	18;9;2	18;9;2	18;9;2	T-complex protein 1 subunit theta	CCT8	;	3	18	18	18	1	1	1	7	6	7	1	2	2	13	15	11	9	9	4	1	1	1	7	6	7	1	2	2	13	15	11	9	9	4	1	1	1	7	6	7	1	2
P50991	P50991	9	9	9	T-complex protein 1 subunit delta	CCT4		1	9	9	9	1	0	0	2	2	2	1	1	1	7	8	5	4	5	1	1	0	0	2	2	2	1	1	1	7	8	5	4	5	1	1	0	0	2	2	2	1	1
P51149;C9IZZ0;C9J4V0;C9J592;C9J8S3;C9J7D1;C9J4S4	P51149;C9IZZ0;C9J4V0;C9J592;C9J8S3;C9J7D1;C9J4S4	4;3;3;3;3;2;2	4;3;3;3;3;2;2	4;3;3;3;3;2;2	Ras-related protein Rab-7a	RAB7A	;;;;;;	7	4	4	4	0	2	1	2	0	0	0	1	1	4	4	2	0	0	1	0	2	1	2	0	0	0	1	1	4	4	2	0	0	1	0	2	1	2	0	0	0	1
P51858	P51858	6	6	6	Hepatoma-derived growth factor	HDGF		1	6	6	6	0	0	1	0	0	1	0	0	0	4	2	1	5	5	0	0	0	1	0	0	1	0	0	0	4	2	1	5	5	0	0	0	1	0	0	1	0	0
P51884;CON__Q05443	P51884	18;8	18;8	18;8	Lumican	LUM		2	18	18	18	14	14	13	16	16	17	11	12	12	13	13	12	1	0	2	14	14	13	16	16	17	11	12	12	13	13	12	1	0	2	14	14	13	16	16	17	11	12
P51888	P51888	5	5	5	Prolargin	PRELP		1	5	5	5	3	2	3	5	4	4	2	3	2	0	2	3	0	0	1	3	2	3	5	4	4	2	3	2	0	2	3	0	0	1	3	2	3	5	4	4	2	3
P51991;H7C1J8	P51991	4;1	4;1	4;1	Heterogeneous nuclear ribonucleoprotein A3	HNRNPA3		2	4	4	4	0	0	0	1	0	1	1	0	0	4	4	3	0	0	0	0	0	0	1	0	1	1	0	0	4	4	3	0	0	0	0	0	0	1	0	1	1	0
P52209;K7EM49;K7EMN2;K7EPF6;K7ELN9	P52209;K7EM49	11;6;5;5;1	11;6;5;5;1	11;6;5;5;1	6-phosphogluconate dehydrogenase, decarboxylating	PGD	;	5	11	11	11	0	0	0	2	2	3	0	0	1	11	11	7	4	3	2	0	0	0	2	2	3	0	0	1	11	11	7	4	3	2	0	0	0	2	2	3	0	0
P52292	P52292	1	1	1	Importin subunit alpha-1	KPNA2		1	1	1	1	0	0	0	0	0	0	0	0	0	1	1	0	0	0	0	0	0	0	0	0	0	0	0	0	1	1	0	0	0	0	0	0	0	0	0	0	0	0
P52565;J3KTF8;J3QQX2;J3KRE2;J3KRY1;J3KS60	P52565;J3KTF8;J3QQX2;J3KRE2;J3KRY1	9;8;8;6;5;3	9;8;8;6;5;3	9;8;8;6;5;3	Rho GDP-dissociation inhibitor 1	ARHGDIA	;;;;	6	9	9	9	1	3	3	5	6	5	2	3	3	8	8	5	2	3	1	1	3	3	5	6	5	2	3	3	8	8	5	2	3	1	1	3	3	5	6	5	2	3
P52597	P52597	4	2	2	Heterogeneous nuclear ribonucleoprotein F;Heterogeneous nuclear ribonucleoprotein F, N-terminally processed	HNRNPF		1	4	2	2	1	0	0	2	2	1	1	1	1	4	4	3	1	1	0	0	0	0	0	1	1	0	0	0	2	2	1	0	0	0	0	0	0	0	1	1	0	0
P52788	P52788	2	2	2	Spermine synthase	SMS		1	2	2	2	0	0	0	2	1	2	0	0	0	2	2	1	1	1	0	0	0	0	2	1	2	0	0	0	2	2	1	1	1	0	0	0	0	2	1	2	0	0
P52823	P52823	1	1	1	Stanniocalcin-1	STC1		1	1	1	1	0	0	0	1	1	1	0	0	0	0	0	1	0	0	0	0	0	0	1	1	1	0	0	0	0	0	1	0	0	0	0	0	0	1	1	1	0	0
P52888;K7EKB6;K7EP46;K7EMU4	P52888;K7EKB6;K7EP46	4;2;2;1	4;2;2;1	4;2;2;1	Thimet oligopeptidase	THOP1	;;	4	4	4	4	0	0	0	1	0	1	0	0	0	2	2	0	2	1	0	0	0	0	1	0	1	0	0	0	2	2	0	2	1	0	0	0	0	1	0	1	0	0
Q04828;P52895;S4R3P0;H0Y804;B4DK69;A6NHU4;S4R3Z2;A0A0A0MSS8;P42330	Q04828;P52895;S4R3P0;H0Y804;B4DK69	3;3;2;2;2;1;1;1;1	3;3;2;2;2;1;1;1;1	3;3;2;2;2;1;1;1;1	Aldo-keto reductase family 1 member C1;Aldo-keto reductase family 1 member C2	AKR1C1;AKR1C2	;;;;	9	3	3	3	1	1	1	2	2	2	1	1	1	3	3	1	0	0	1	1	1	1	2	2	2	1	1	1	3	3	1	0	0	1	1	1	1	2	2	2	1	1
P52907	P52907	5	3	3	F-actin-capping protein subunit alpha-1	CAPZA1		1	5	3	3	1	2	2	3	3	3	2	2	2	5	5	4	3	2	0	1	2	2	2	2	2	2	2	2	3	3	2	2	1	0	1	2	2	2	2	2	2	2
P52948	P52948	1	1	1	Nuclear pore complex protein Nup98-Nup96;Nuclear pore complex protein Nup98;Nuclear pore complex protein Nup96	NUP98		1	1	1	1	0	0	0	0	0	0	0	0	0	0	1	1	1	0	0	0	0	0	0	0	0	0	0	0	0	1	1	1	0	0	0	0	0	0	0	0	0	0
P53396;K7ESG8;K7EIE7	P53396	18;4;2	18;4;2	18;4;2	ATP-citrate synthase	ACLY		3	18	18	18	2	2	2	6	8	9	3	4	2	17	17	10	1	2	1	2	2	2	6	8	9	3	4	2	17	17	10	1	2	1	2	2	2	6	8	9	3	4
P53618;E9PP73	P53618;E9PP73	3;2	3;2	3;2	Coatomer subunit beta	COPB1	;	2	3	3	3	0	0	0	1	1	2	0	0	0	3	3	1	1	2	1	0	0	0	1	1	2	0	0	0	3	3	1	1	2	1	0	0	0	1	1	2	0	0
P53621	P53621	10	10	10	Coatomer subunit alpha;Xenin;Proxenin	COPA		1	10	10	10	0	0	0	2	1	2	0	0	0	9	8	3	2	0	1	0	0	0	2	1	2	0	0	0	9	8	3	2	0	1	0	0	0	2	1	2	0	0
P53634;H0YCY8	P53634;H0YCY8	8;6	8;6	8;6	Dipeptidyl peptidase 1;Dipeptidyl peptidase 1 exclusion domain chain;Dipeptidyl peptidase 1 heavy chain;Dipeptidyl peptidase 1 light chain	CTSC	;	2	8	8	8	6	4	4	5	6	6	5	3	3	6	6	4	2	2	1	6	4	4	5	6	6	5	3	3	6	6	4	2	2	1	6	4	4	5	6	6	5	3
P53999	P53999	3	3	3	Activated RNA polymerase II transcriptional coactivator p15	SUB1		1	3	3	3	0	0	0	0	0	0	0	0	0	2	3	3	1	1	1	0	0	0	0	0	0	0	0	0	2	3	3	1	1	1	0	0	0	0	0	0	0	0
P54136;E5RH09;E5RJM9	P54136;E5RH09;E5RJM9	2;1;1	2;1;1	2;1;1	Arginine--tRNA ligase, cytoplasmic	RARS	;;	3	2	2	2	0	0	0	1	1	1	0	0	0	1	0	0	1	1	0	0	0	0	1	1	1	0	0	0	1	0	0	1	1	0	0	0	0	1	1	1	0	0
P54577;A0A0C4DGZ5	P54577;A0A0C4DGZ5	4;3	4;3	4;3	Tyrosine--tRNA ligase, cytoplasmic;Tyrosine--tRNA ligase, cytoplasmic, N-terminally processed;Tyrosine--tRNA ligase	YARS	;	2	4	4	4	1	0	0	1	0	0	0	0	0	2	2	2	3	2	0	1	0	0	1	0	0	0	0	0	2	2	2	3	2	0	1	0	0	1	0	0	0	0
P54578;A6NJA2;J3QQT6;J3KS55;H0YA47	P54578;A6NJA2	6;5;1;1;1	6;5;1;1;1	6;5;1;1;1	Ubiquitin carboxyl-terminal hydrolase 14;Ubiquitin carboxyl-terminal hydrolase	USP14	;	5	6	6	6	1	0	0	5	5	4	1	1	1	4	4	3	2	2	1	1	0	0	5	5	4	1	1	1	4	4	3	2	2	1	1	0	0	5	5	4	1	1
P54652	P54652	12	1	1	Heat shock-related 70 kDa protein 2	HSPA2		1	12	1	1	3	4	3	8	7	8	2	3	4	9	10	9	9	9	7	0	0	0	0	0	0	0	0	0	1	1	0	0	0	0	0	0	0	0	0	0	0	0
P54687;F5H2F2;A0A087WYF2	P54687;F5H2F2	3;2;1	3;2;1	3;2;1	Branched-chain-amino-acid aminotransferase, cytosolic	BCAT1	;	3	3	3	3	1	0	1	0	2	1	1	1	1	2	2	2	3	3	2	1	0	1	0	2	1	1	1	1	2	2	2	3	3	2	1	0	1	0	2	1	1	1
P54727;Q5W0S5;Q5W0S4;H0Y579;K7ENJ0;K7ELW1;P54725	P54727;Q5W0S5	11;6;4;2;1;1;1	11;6;4;2;1;1;1	11;6;4;2;1;1;1	UV excision repair protein RAD23 homolog B	RAD23B	;	7	11	11	11	2	3	3	5	7	5	3	3	3	9	9	6	3	6	4	2	3	3	5	7	5	3	3	3	9	9	6	3	6	4	2	3	3	5	7	5	3	3
P54802	P54802	5	5	5	Alpha-N-acetylglucosaminidase;Alpha-N-acetylglucosaminidase 82 kDa form;Alpha-N-acetylglucosaminidase 77 kDa form	NAGLU		1	5	5	5	3	2	2	3	1	1	4	3	4	0	0	0	0	0	0	3	2	2	3	1	1	4	3	4	0	0	0	0	0	0	3	2	2	3	1	1	4	3
P55001	P55001	3	3	3	Microfibrillar-associated protein 2	MFAP2		1	3	3	3	1	0	0	3	3	2	1	0	0	3	3	3	0	0	0	1	0	0	3	3	2	1	0	0	3	3	3	0	0	0	1	0	0	3	3	2	1	0
Q5VWC4;P55036;A6PVX3;A2A3N6;H0Y561;H0Y3Y9	Q5VWC4;P55036;A6PVX3;A2A3N6	3;3;2;2;1;1	3;3;2;2;1;1	3;3;2;2;1;1	26S proteasome non-ATPase regulatory subunit 4;Putative PIP5K1A and PSMD4-like protein	PSMD4;PIPSL	;;;	6	3	3	3	0	0	0	1	1	1	0	0	0	3	2	1	1	1	1	0	0	0	1	1	1	0	0	0	3	2	1	1	1	1	0	0	0	1	1	1	0	0
P55058	P55058	13	13	13	Phospholipid transfer protein	PLTP		1	13	13	13	6	8	8	8	7	5	7	5	5	11	12	7	1	0	0	6	8	8	8	7	5	7	5	5	11	12	7	1	0	0	6	8	8	8	7	5	7	5
P55060	P55060	6	6	6	Exportin-2	CSE1L		1	6	6	6	0	0	0	0	0	0	1	0	0	2	3	3	2	2	0	0	0	0	0	0	0	1	0	0	2	3	3	2	2	0	0	0	0	0	0	0	1	0
P55072;C9JUP7;C9IZA5	P55072	22;3;3	22;3;3	22;3;3	Transitional endoplasmic reticulum ATPase	VCP		3	22	22	22	3	4	5	10	8	8	4	4	3	16	18	10	12	10	9	3	4	5	10	8	8	4	4	3	16	18	10	12	10	9	3	4	5	10	8	8	4	4
P55263	P55263	3	3	3	Adenosine kinase	ADK		1	3	3	3	0	0	0	1	1	0	0	0	0	3	2	2	1	0	0	0	0	0	1	1	0	0	0	0	3	2	2	1	0	0	0	0	0	1	1	0	0	0
P55268	P55268	14	14	14	Laminin subunit beta-2	LAMB2		1	14	14	14	8	11	10	5	6	6	10	10	12	5	4	5	3	5	4	8	11	10	5	6	6	10	10	12	5	4	5	3	5	4	8	11	10	5	6	6	10	10
P55283;A0A0G2JRA4;A0A087WX99	P55283;A0A0G2JRA4;A0A087WX99	3;2;2	3;2;2	3;2;2	Cadherin-4	CDH4	;;	3	3	3	3	0	0	0	1	1	1	0	0	0	2	3	2	0	0	0	0	0	0	1	1	1	0	0	0	2	3	2	0	0	0	0	0	0	1	1	1	0	0
P55287;H3BUU9;H3BQH2;J3KTG8;J3QKW5;J3QLE6;F5H5X9;J3KRI5;X6R3Y6;Q9ULB5;P55289;P55286	P55287;H3BUU9	10;9;2;1;1;1;1;1;1;1;1;1	10;9;2;1;1;1;1;1;1;1;1;1	10;9;2;1;1;1;1;1;1;1;1;1	Cadherin-11	CDH11	;	12	10	10	10	4	4	4	7	6	7	4	4	5	9	9	8	0	0	0	4	4	4	7	6	7	4	4	5	9	9	8	0	0	0	4	4	4	7	6	7	4	4
P55290	P55290	7	7	7	Cadherin-13	CDH13		1	7	7	7	4	5	4	7	6	6	3	3	4	3	3	5	2	0	0	4	5	4	7	6	6	3	3	4	3	3	5	2	0	0	4	5	4	7	6	6	3	3
P55884;C9JQN7;C9JZG1	P55884	5;1;1	5;1;1	5;1;1	Eukaryotic translation initiation factor 3 subunit B	EIF3B		3	5	5	5	0	0	0	0	1	2	0	0	0	3	4	1	1	1	2	0	0	0	0	1	2	0	0	0	3	4	1	1	1	2	0	0	0	0	1	2	0	0
P58397	P58397	5	5	5	A disintegrin and metalloproteinase with thrombospondin motifs 12	ADAMTS12		1	5	5	5	2	2	2	1	1	1	1	2	2	2	1	1	1	1	0	2	2	2	1	1	1	1	2	2	2	1	1	1	1	0	2	2	2	1	1	1	1	2
P58546;C9JL85	P58546;C9JL85	3;2	3;2	3;2	Myotrophin	MTPN	;	2	3	3	3	2	1	1	1	1	1	2	1	1	2	2	2	2	2	1	2	1	1	1	1	1	2	1	1	2	2	2	2	2	1	2	1	1	1	1	1	2	1
P60174;U3KPZ0;U3KQF3;U3KPS5	P60174	20;9;7;3	20;9;7;3	20;9;7;3	Triosephosphate isomerase	TPI1		4	20	20	20	13	13	13	18	18	17	15	14	13	15	16	17	17	14	9	13	13	13	18	18	17	15	14	13	15	16	17	17	14	9	13	13	13	18	18	17	15	14
P60228;E5RIT4;H0YBR5;E5RHS5;E5RGA2	P60228;E5RIT4;H0YBR5	3;2;2;1;1	3;2;2;1;1	3;2;2;1;1	Eukaryotic translation initiation factor 3 subunit E	EIF3E	;;	5	3	3	3	0	0	0	0	0	0	0	0	0	2	2	2	1	1	1	0	0	0	0	0	0	0	0	0	2	2	2	1	1	1	0	0	0	0	0	0	0	0
P60709;G5E9R0;E7EVS6;C9JZR7;C9JUM1;Q6S8J3;C9JTX5;A5A3E0;P0CG38;P0CG39;Q9BYX7;F8WCH0	P60709	25;11;11;10;9;9;8;8;7;5;4;3	1;1;1;1;0;0;1;0;0;0;0;0	1;1;1;1;0;0;1;0;0;0;0;0	Actin, cytoplasmic 1;Actin, cytoplasmic 1, N-terminally processed	ACTB		12	25	1	1	17	18	16	21	20	23	20	19	19	21	18	18	20	18	15	1	1	1	1	1	1	1	1	1	1	1	0	1	1	1	1	1	1	1	1	1	1	1
P60842;J3KT12;J3KTB5;J3QR64;J3QL43;J3QS69;J3QLN6;J3QKZ9;J3KS25;J3KSZ0;J3KTN0;J3QL52	P60842;J3KT12;J3KTB5;J3QR64;J3QL43;J3QS69;J3QLN6	10;8;7;6;6;6;5;4;4;4;3;1	10;8;7;6;6;6;5;4;4;4;3;1	6;4;3;2;2;3;1;1;1;3;2;1	Eukaryotic initiation factor 4A-I	EIF4A1	;;;;;;	12	10	10	6	0	1	1	2	2	3	1	1	1	10	9	5	3	6	4	0	1	1	2	2	3	1	1	1	10	9	5	3	6	4	0	0	0	2	1	2	0	0
P60903	P60903	4	4	4	Protein S100-A10	S100A10		1	4	4	4	1	1	1	2	2	3	1	1	1	4	4	3	2	2	0	1	1	1	2	2	3	1	1	1	4	4	3	2	2	0	1	1	1	2	2	3	1	1
P60953;Q5JYX0	P60953;Q5JYX0	3;2	3;2	3;2	Cell division control protein 42 homolog	CDC42	;	2	3	3	3	0	0	0	2	2	0	0	0	0	3	2	1	0	1	1	0	0	0	2	2	0	0	0	0	3	2	1	0	1	1	0	0	0	2	2	0	0	0
P60981;F6RFD5	P60981;F6RFD5	8;7	7;6	7;6	Destrin	DSTN	;	2	8	7	7	2	3	3	6	6	3	3	3	3	6	8	6	3	3	3	2	2	2	5	5	2	2	2	2	5	7	5	2	2	2	2	2	2	5	5	2	2	2
P61019;E9PKL7;Q8WUD1;E9PE37;H7C125;Q6PIK3;H0YD31	P61019;E9PKL7;Q8WUD1	3;2;2;1;1;1;1	3;2;2;1;1;1;1	3;2;2;1;1;1;1	Ras-related protein Rab-2A;Ras-related protein Rab-2B	RAB2A;RAB2B	;;	7	3	3	3	0	0	0	3	3	3	0	0	1	3	3	2	3	3	3	0	0	0	3	3	3	0	0	1	3	3	2	3	3	3	0	0	0	3	3	3	0	0
P61086;D6RDM7;D6RFX1	P61086;D6RDM7	5;4;1	5;4;1	5;4;1	Ubiquitin-conjugating enzyme E2 K	UBE2K	;	3	5	5	5	1	0	0	0	0	1	2	1	2	4	3	2	2	2	0	1	0	0	0	0	1	2	1	2	4	3	2	2	2	0	1	0	0	0	0	1	2	1
P61088;F8VSD4;F8VV71;Q5JXB2;F8VZ29;F8VQQ8	P61088;F8VSD4;F8VV71;Q5JXB2;F8VZ29;F8VQQ8	6;4;4;4;3;3	6;4;4;4;3;3	6;4;4;4;3;3	Ubiquitin-conjugating enzyme E2 N;Putative ubiquitin-conjugating enzyme E2 N-like	UBE2N;UBE2NL	;;;;;	6	6	6	6	3	2	3	4	2	3	2	2	2	5	6	6	1	1	4	3	2	3	4	2	3	2	2	2	5	6	6	1	1	4	3	2	3	4	2	3	2	2
P61158;B4DXW1;F8WDR7;F8WEW2;F8WE84;Q9P1U1	P61158;B4DXW1	11;9;3;1;1;1	11;9;3;1;1;1	11;9;3;1;1;1	Actin-related protein 3	ACTR3	;	6	11	11	11	2	5	3	6	6	6	3	2	2	7	6	5	6	6	4	2	5	3	6	6	6	3	2	2	7	6	5	6	6	4	2	5	3	6	6	6	3	2
P61160;F5H6T1	P61160;F5H6T1	5;4	5;4	5;4	Actin-related protein 2	ACTR2	;	2	5	5	5	2	2	0	3	3	3	2	1	0	5	5	3	2	2	0	2	2	0	3	3	3	2	1	0	5	5	3	2	2	0	2	2	0	3	3	3	2	1
P61163;R4GMT0;P42025;A0A1B0GVS3	P61163;R4GMT0;P42025	3;2;2;1	3;2;2;1	3;2;2;1	Alpha-centractin;Beta-centractin	ACTR1A;ACTR1B	;;	4	3	3	3	0	0	0	0	0	0	0	0	0	1	2	0	0	1	0	0	0	0	0	0	0	0	0	0	1	2	0	0	1	0	0	0	0	0	0	0	0	0
P61604;B8ZZL8;S4R3N1;B8ZZ54	P61604;B8ZZL8;S4R3N1	6;5;3;2	6;5;3;2	6;5;3;2	10 kDa heat shock protein, mitochondrial	HSPE1;HSPE1-MOB4	;;	4	6	6	6	1	1	1	2	2	2	1	1	1	5	5	4	3	3	3	1	1	1	2	2	2	1	1	1	5	5	4	3	3	3	1	1	1	2	2	2	1	1
P61769	P61769	8	8	1	Beta-2-microglobulin;Beta-2-microglobulin form pI 5.3	B2M		1	8	8	1	7	6	6	6	6	7	7	5	5	5	5	5	3	4	2	7	6	6	6	6	7	7	5	5	5	5	5	3	4	2	1	1	1	1	1	1	1	1
P61812	P61812	4	4	4	Transforming growth factor beta-2;Latency-associated peptide	TGFB2		1	4	4	4	2	1	1	1	1	1	0	0	0	1	1	1	4	2	1	2	1	1	1	1	1	0	0	0	1	1	1	4	2	1	2	1	1	1	1	1	0	0
P61956	P61956	4	4	3	Small ubiquitin-related modifier 2	SUMO2		1	4	4	3	1	1	1	2	2	1	1	1	1	2	2	2	3	3	1	1	1	1	2	2	1	1	1	1	2	2	2	3	3	1	0	0	0	1	1	0	0	0
P61960;H0Y614	P61960;H0Y614	3;2	3;2	3;2	Ubiquitin-fold modifier 1	UFM1	;	2	3	3	3	1	1	1	1	1	1	1	1	1	3	3	2	0	1	1	1	1	1	1	1	1	1	1	1	3	3	2	0	1	1	1	1	1	1	1	1	1	1
V9GYQ5;V9GZ59;P61964	V9GYQ5;V9GZ59;P61964	1;1;1	1;1;1	1;1;1	WD repeat-containing protein 5	WDR5	;;	3	1	1	1	0	0	0	0	0	0	0	0	0	0	0	0	1	1	1	0	0	0	0	0	0	0	0	0	0	0	0	1	1	1	0	0	0	0	0	0	0	0
P61970;H3BRV9	P61970;H3BRV9	3;2	3;2	3;2	Nuclear transport factor 2	NUTF2	;	2	3	3	3	1	0	1	1	1	2	1	0	0	3	3	2	2	2	1	1	0	1	1	1	2	1	0	0	3	3	2	2	2	1	1	0	1	1	1	2	1	0
P61978;S4R359;S4R457	P61978	14;3;2	14;3;2	3;2;0	Heterogeneous nuclear ribonucleoprotein K	HNRNPK		3	14	14	3	3	2	4	7	6	5	5	5	4	9	8	7	9	8	4	3	2	4	7	6	5	5	5	4	9	8	7	9	8	4	1	1	1	1	0	1	1	1
P61981	P61981	13	10	9	14-3-3 protein gamma;14-3-3 protein gamma, N-terminally processed	YWHAG		1	13	10	9	3	4	2	8	7	7	5	4	5	9	11	9	7	6	5	3	4	2	7	6	6	4	3	5	8	9	7	4	5	3	3	4	2	6	5	5	4	3
P62140;F8VR82;F8VYE8;F8W0W8;P36873;P62136;C9J9S3;C9JP48;E7ETD8;E9PMD7;F8WE71;H0Y3Y6;A0A087WYY5;F5H1L6;F5H037	P62140;F8VR82;F8VYE8;F8W0W8;P36873;P62136	5;3;3;3;3;3;2;2;2;2;1;1;1;1;1	5;3;3;3;3;3;2;2;2;2;1;1;1;1;1	5;3;3;3;3;3;2;2;2;2;1;1;1;1;1	Serine/threonine-protein phosphatase PP1-beta catalytic subunit;Serine/threonine-protein phosphatase;Serine/threonine-protein phosphatase PP1-gamma catalytic subunit;Serine/threonine-protein phosphatase PP1-alpha catalytic subunit	PPP1CB;PPP1CC;PPP1CA	;;;;;	15	5	5	5	0	0	0	3	1	3	0	0	0	3	4	2	0	0	2	0	0	0	3	1	3	0	0	0	3	4	2	0	0	2	0	0	0	3	1	3	0	0
P62253	P62253	1	1	1	Ubiquitin-conjugating enzyme E2 G1;Ubiquitin-conjugating enzyme E2 G1, N-terminally processed	UBE2G1		1	1	1	1	0	0	0	0	0	0	0	0	0	1	1	1	0	1	0	0	0	0	0	0	0	0	0	0	1	1	1	0	1	0	0	0	0	0	0	0	0	0
P62258;B4DJF2;I3L3T1;K7EIT4;K7EM20;I3L0W5	P62258;B4DJF2;I3L3T1	18;10;10;6;6;2	16;8;8;5;6;1	16;8;8;5;6;1	14-3-3 protein epsilon	YWHAE	;;	6	18	16	16	7	7	4	13	10	10	8	8	7	16	16	15	13	14	13	7	7	4	12	9	9	7	7	7	15	15	13	11	13	11	7	7	4	12	9	9	7	7
P62304	P62304	1	1	1	Small nuclear ribonucleoprotein E	SNRPE		1	1	1	1	0	0	0	0	0	0	0	0	0	1	1	0	0	0	0	0	0	0	0	0	0	0	0	0	1	1	0	0	0	0	0	0	0	0	0	0	0	0
P62310	P62310	1	1	1	U6 snRNA-associated Sm-like protein LSm3	LSM3		1	1	1	1	1	1	1	0	0	0	0	1	1	1	1	0	1	1	0	1	1	1	0	0	0	0	1	1	1	1	0	1	1	0	1	1	1	0	0	0	0	1
P62312	P62312	1	1	1	U6 snRNA-associated Sm-like protein LSm6	LSM6		1	1	1	1	0	0	0	1	0	0	0	0	0	1	1	1	0	0	0	0	0	0	1	0	0	0	0	0	1	1	1	0	0	0	0	0	0	1	0	0	0	0
P62328	P62328	8	8	8	Thymosin beta-4;Hematopoietic system regulatory peptide	TMSB4X		1	8	8	8	5	5	5	6	6	6	6	5	5	6	6	6	7	7	4	5	5	5	6	6	6	6	5	5	6	6	6	7	7	4	5	5	5	6	6	6	6	5
Q5T8U3;P62424	Q5T8U3;P62424	3;3	3;3	3;3	60S ribosomal protein L7a	RPL7A	;	2	3	3	3	0	0	0	0	0	1	0	0	0	3	2	1	1	1	1	0	0	0	0	0	1	0	0	0	3	2	1	1	1	1	0	0	0	0	0	1	0	0
P62633	P62633	5	5	5	Cellular nucleic acid-binding protein	CNBP		1	5	5	5	0	0	0	1	1	1	0	0	0	5	5	5	1	2	2	0	0	0	1	1	1	0	0	0	5	5	5	1	2	2	0	0	0	1	1	1	0	0
P67775;P62714;E5RFI3;E5RHP4;E7ESG8;E5RHC1;H0YBN9;H0YC23	P67775;P62714;E5RFI3;E5RHP4;E7ESG8;E5RHC1	4;4;2;2;2;2;1;1	4;4;2;2;2;2;1;1	4;4;2;2;2;2;1;1	Serine/threonine-protein phosphatase 2A catalytic subunit alpha isoform;Serine/threonine-protein phosphatase 2A catalytic subunit beta isoform;Serine/threonine-protein phosphatase	PPP2CA;PPP2CB	;;;;;	8	4	4	4	1	1	1	1	1	0	2	1	1	2	3	2	1	1	0	1	1	1	1	1	0	2	1	1	2	3	2	1	1	0	1	1	1	1	1	0	2	1
P62736;P63267;C9JFL5;F6UVQ4;F6QUT6;F8WB63;B8ZZJ2	P62736;P63267;C9JFL5;F6UVQ4;F6QUT6	18;17;10;10;10;8;8	1;1;1;1;1;0;0	1;1;1;1;1;0;0	Actin, aortic smooth muscle;Actin, gamma-enteric smooth muscle	ACTA2;ACTG2	;;;;	7	18	1	1	10	13	10	14	13	15	12	13	12	11	7	10	9	9	9	0	0	0	1	1	0	0	0	0	0	0	0	0	0	0	0	0	0	1	1	0	0	0
P62805	P62805	5	5	5	Histone H4	HIST1H4A		1	5	5	5	1	1	2	1	1	0	0	0	0	4	4	3	2	3	1	1	1	2	1	1	0	0	0	0	4	4	3	2	3	1	1	1	2	1	1	0	0	0
P62857	P62857	2	2	2	40S ribosomal protein S28	RPS28		1	2	2	2	0	0	0	1	1	0	0	0	0	2	2	2	1	1	0	0	0	0	1	1	0	0	0	0	2	2	2	1	1	0	0	0	0	1	1	0	0	0
P62873;C9JD14;B1AKQ8;C9JZN1;F6X3N5;F6UT28;F5H8J8;F5H100;C9JIS1;B3KVK2;C9JXA5;F5H0S8;E7EP32;E9PCP0;Q9HAV0;P62879;P16520	P62873;C9JD14;B1AKQ8;C9JZN1;F6X3N5;F6UT28;F5H8J8;F5H100;C9JIS1;B3KVK2;C9JXA5;F5H0S8;E7EP32;E9PCP0;Q9HAV0;P62879;P16520	2;1;1;1;1;1;1;1;1;1;1;1;1;1;1;1;1	2;1;1;1;1;1;1;1;1;1;1;1;1;1;1;1;1	2;1;1;1;1;1;1;1;1;1;1;1;1;1;1;1;1	Guanine nucleotide-binding protein G(I)/G(S)/G(T) subunit beta-1;Guanine nucleotide-binding protein subunit beta-4;Guanine nucleotide-binding protein G(I)/G(S)/G(T) subunit beta-2;Guanine nucleotide-binding protein G(I)/G(S)/G(T) subunit beta-3	GNB1;GNB4;GNB2;GNB3	;;;;;;;;;;;;;;;;	17	2	2	2	0	0	0	0	0	0	0	0	0	2	2	1	1	0	0	0	0	0	0	0	0	0	0	0	2	2	1	1	0	0	0	0	0	0	0	0	0	0
P62906	P62906	2	2	2	60S ribosomal protein L10a	RPL10A		1	2	2	2	0	0	0	1	0	2	0	0	0	1	2	1	1	1	0	0	0	0	1	0	2	0	0	0	1	2	1	1	1	0	0	0	0	1	0	2	0	0
P62937;F8WE65;C9J5S7;E5RIZ5;P0DN26;A0A0H2UH34;A0A0B4J2A2;A0A075B767;A0A075B759;Q9Y536;F5H284;P0DN37	P62937;F8WE65;C9J5S7	11;7;7;2;2;2;2;2;2;2;2;1	11;7;7;2;2;2;2;2;2;2;2;1	11;7;7;2;2;2;2;2;2;2;2;1	Peptidyl-prolyl cis-trans isomerase A;Peptidyl-prolyl cis-trans isomerase A, N-terminally processed;Peptidyl-prolyl cis-trans isomerase	PPIA	;;	12	11	11	11	6	7	6	10	9	9	7	7	6	11	10	10	9	10	7	6	7	6	10	9	9	7	7	6	11	10	10	9	10	7	6	7	6	10	9	9	7	7
P62942;Q1JUQ5;Q5W0X3;Q5VVH2;Q1JUQ3;A0A087WTS4;A0A087WV48;A0A087WZM5	P62942;Q1JUQ5;Q5W0X3;Q5VVH2	4;3;3;2;1;1;1;1	4;3;3;2;1;1;1;1	4;3;3;2;1;1;1;1	Peptidyl-prolyl cis-trans isomerase FKBP1A;Peptidyl-prolyl cis-trans isomerase	FKBP1A;FKBP12-Exip2;FKBP1C	;;;	8	4	4	4	1	2	0	2	2	1	2	1	2	3	2	2	1	2	1	1	2	0	2	2	1	2	1	2	3	2	2	1	2	1	1	2	0	2	2	1	2	1
P62993;J3KT38;J3QLF6;J3QRL5	P62993;J3KT38	5;3;1;1	5;3;1;1	5;3;1;1	Growth factor receptor-bound protein 2	GRB2	;	4	5	5	5	1	0	0	3	1	2	1	1	0	5	4	2	0	0	2	1	0	0	3	1	2	1	1	0	5	4	2	0	0	2	1	0	0	3	1	2	1	1
P63000;J3KSC4;J3QLK0;B1AH77;B1AH80;P60763;P15153;B1AH78	P63000;J3KSC4;J3QLK0;B1AH77;B1AH80;P60763;P15153	4;2;2;2;2;2;2;1	4;2;2;2;2;2;2;1	4;2;2;2;2;2;2;1	Ras-related C3 botulinum toxin substrate 1;Ras-related C3 botulinum toxin substrate 3;Ras-related C3 botulinum toxin substrate 2	RAC1;RAC3;RAC2	;;;;;;	8	4	4	4	0	0	0	2	1	2	0	0	0	4	2	2	0	1	0	0	0	0	2	1	2	0	0	0	4	2	2	0	1	0	0	0	0	2	1	2	0	0
P63104;E7EX29;B0AZS6;B7Z2E6;H0YB80;E7ESK7;E5RIR4;E9PD24;E7EVZ2;E5RGE1	P63104;E7EX29;B0AZS6;B7Z2E6;H0YB80;E7ESK7	19;16;12;10;10;10;7;7;7;6	19;16;12;10;10;10;7;7;7;6	13;10;9;7;7;6;4;4;4;3	14-3-3 protein zeta/delta	YWHAZ	;;;;;	10	19	19	13	8	8	10	10	8	9	9	9	8	14	14	12	13	11	12	8	8	10	10	8	9	9	9	8	14	14	12	13	11	12	7	7	8	7	6	6	6	6
P63151;E5RFR9;Q00005;Q66LE6;A0A1W2PQI2;E5RIY1;H0YB06;Q9Y2T4	P63151;E5RFR9;Q00005;Q66LE6	3;2;2;2;1;1;1;1	3;2;2;2;1;1;1;1	3;2;2;2;1;1;1;1	Serine/threonine-protein phosphatase 2A 55 kDa regulatory subunit B alpha isoform;Serine/threonine-protein phosphatase 2A 55 kDa regulatory subunit B beta isoform;Serine/threonine-protein phosphatase 2A 55 kDa regulatory subunit B delta isoform	PPP2R2A;PPP2R2B;PPP2R2D	;;;	8	3	3	3	1	0	1	0	0	0	1	1	1	2	0	0	1	0	0	1	0	1	0	0	0	1	1	1	2	0	0	1	0	0	1	0	1	0	0	0	1	1
Q96FJ2;P63167	Q96FJ2;P63167	1;1	1;1	1;1	Dynein light chain 2, cytoplasmic;Dynein light chain 1, cytoplasmic	DYNLL2;DYNLL1	;	2	1	1	1	0	0	0	0	0	0	0	0	0	1	1	1	0	0	0	0	0	0	0	0	0	0	0	0	1	1	1	0	0	0	0	0	0	0	0	0	0	0
Q8WVC2;P63220;Q9BYK1;Q9BYK2	Q8WVC2;P63220;Q9BYK1	5;5;3;1	5;5;3;1	5;5;3;1	40S ribosomal protein S21	RPS21	;;	4	5	5	5	1	1	0	2	2	3	1	0	1	5	4	4	2	2	1	1	1	0	2	2	3	1	0	1	5	4	4	2	2	1	1	1	0	2	2	3	1	0
P63244;D6R9Z1;D6R9L0;D6RFX4;D6RHH4;D6RAC2;D6REE5;D6RAU2;E9PD14;J3KPE3;H0Y8W2;D6RBD0;D6RFZ9;H0YAF8;H0YAM7;D6RGK8;D6R909;H0Y8R5;D6RF23	P63244;D6R9Z1;D6R9L0;D6RFX4;D6RHH4;D6RAC2;D6REE5;D6RAU2;E9PD14;J3KPE3;H0Y8W2;D6RBD0;D6RFZ9;H0YAF8;H0YAM7	8;7;7;6;6;6;6;5;5;5;5;4;4;4;4;3;3;3;1	8;7;7;6;6;6;6;5;5;5;5;4;4;4;4;3;3;3;1	8;7;7;6;6;6;6;5;5;5;5;4;4;4;4;3;3;3;1	Guanine nucleotide-binding protein subunit beta-2-like 1;Guanine nucleotide-binding protein subunit beta-2-like 1, N-terminally processed	GNB2L1	;;;;;;;;;;;;;;	19	8	8	8	0	1	0	2	3	2	0	0	0	5	6	4	2	1	0	0	1	0	2	3	2	0	0	0	5	6	4	2	1	0	0	1	0	2	3	2	0	0
P63261;I3L3I0;I3L1U9;I3L4N8;K7EM38;I3L3R2;J3KT65	P63261;I3L3I0;I3L1U9;I3L4N8	25;15;15;13;11;11;11	25;15;15;13;11;11;11	1;1;1;1;1;1;1	Actin, cytoplasmic 2;Actin, cytoplasmic 2, N-terminally processed	ACTG1	;;;	7	25	25	1	17	18	16	21	20	23	20	19	18	21	18	19	19	17	14	17	18	16	21	20	23	20	19	18	21	18	19	19	17	14	1	1	1	1	1	1	1	1
P63313;CON__P21752	P63313	5;2	5;2	5;2	Thymosin beta-10	TMSB10		2	5	5	5	3	3	3	3	2	3	3	3	3	3	3	3	4	4	3	3	3	3	3	2	3	3	3	3	3	3	3	4	4	3	3	3	3	3	2	3	3	3
P67809;C9J5V9;H0Y449;Q9Y2T7	P67809;C9J5V9;H0Y449;Q9Y2T7	2;1;1;1	2;1;1;1	1;0;1;0	Nuclease-sensitive element-binding protein 1;Y-box-binding protein 2	YBX1;YBX2	;;;	4	2	2	1	1	1	1	0	2	2	1	1	1	2	2	2	1	1	0	1	1	1	0	2	2	1	1	1	2	2	2	1	1	0	1	1	1	0	1	1	1	1
P67936;K7ENT6;K7ERG3;K7EMU5;K7EPV9;K7EP68;K7EPB9;U3KQK2	P67936;K7ENT6	22;13;10;9;8;8;5;3	14;5;2;6;5;0;5;2	11;2;0;3;2;0;4;0	Tropomyosin alpha-4 chain	TPM4	;	8	22	14	11	7	8	7	16	14	15	9	7	8	16	15	13	14	14	7	4	5	6	10	10	10	7	5	6	11	9	11	8	9	5	3	4	5	8	8	8	4	3
P68133;P68032;A6NL76	P68133;P68032;A6NL76	18;18;13	5;5;3	0;0;0	Actin, alpha skeletal muscle;Actin, alpha cardiac muscle 1	ACTA1;ACTC1	;;	3	18	5	0	11	14	10	14	13	16	13	14	13	12	8	11	10	10	10	2	4	2	3	2	4	3	4	4	1	1	1	1	1	1	0	0	0	0	0	0	0	0
P68036;A0A1B0GUS4	P68036;A0A1B0GUS4	5;4	5;4	5;4	Ubiquitin-conjugating enzyme E2 L3	UBE2L3	;	2	5	5	5	1	0	0	1	1	1	1	3	3	4	4	3	2	3	3	1	0	0	1	1	1	1	3	3	4	4	3	2	3	3	1	0	0	1	1	1	1	3
Q5VTE0;P68104;A0A087WVQ9;A0A087WV01;Q05639;A6PW80;Q5JR01	Q5VTE0;P68104;A0A087WVQ9;A0A087WV01;Q05639	14;14;12;10;7;3;3	14;14;12;10;7;3;3	14;14;12;10;7;3;3	Putative elongation factor 1-alpha-like 3;Elongation factor 1-alpha 1;Elongation factor 1-alpha;Elongation factor 1-alpha 2	EEF1A1P5;EEF1A1;EEF1A2	;;;;	7	14	14	14	3	5	5	11	9	10	8	6	6	13	13	10	8	6	6	3	5	5	11	9	10	8	6	6	13	13	10	8	6	6	3	5	5	11	9	10	8	6
P68363;P68366	P68363;P68366	12;9	12;9	1;1	Tubulin alpha-1B chain;Tubulin alpha-4A chain	TUBA1B;TUBA4A	;	2	12	12	1	2	3	3	7	7	7	5	4	7	8	7	7	9	10	4	2	3	3	7	7	7	5	4	7	8	7	7	9	10	4	1	1	1	1	1	1	1	1
P68371	P68371	16	4	1	Tubulin beta-4B chain	TUBB4B		1	16	4	1	3	4	3	12	13	13	8	10	10	15	14	9	10	11	8	1	1	0	4	4	4	2	3	3	4	4	4	2	2	2	1	0	0	1	1	1	0	0
P68402	P68402	2	2	2	Platelet-activating factor acetylhydrolase IB subunit beta	PAFAH1B2		1	2	2	2	0	0	0	0	0	0	0	0	0	2	2	0	0	0	0	0	0	0	0	0	0	0	0	0	2	2	0	0	0	0	0	0	0	0	0	0	0	0
P69905	P69905	2	1	1	Hemoglobin subunit alpha	HBA1		1	2	1	1	0	1	0	0	0	0	0	0	0	0	0	0	2	2	1	0	0	0	0	0	0	0	0	0	0	0	0	1	1	0	0	0	0	0	0	0	0	0
P78324;Q5TFQ8;H3BUA5;H3BRP9;H3BV43;H3BML4;H9KV29;Q9P1W8;O00241;H3BTT9	P78324;Q5TFQ8	5;4;2;2;2;2;2;2;2;1	5;4;2;2;2;2;2;2;2;1	5;4;2;2;2;2;2;2;2;1	Tyrosine-protein phosphatase non-receptor type substrate 1;Signal-regulatory protein beta-1 isoform 3	SIRPA;SIRPB1	;	10	5	5	5	0	1	1	2	3	2	1	1	1	2	3	2	5	4	1	0	1	1	2	3	2	1	1	1	2	3	2	5	4	1	0	1	1	2	3	2	1	1
P78347	P78347	1	1	1	General transcription factor II-I	GTF2I		1	1	1	1	0	0	0	0	0	0	0	0	0	1	1	0	0	0	1	0	0	0	0	0	0	0	0	0	1	1	0	0	0	1	0	0	0	0	0	0	0	0
P78371;F5GWF6;F8VQ14	P78371;F5GWF6;F8VQ14	15;14;12	15;14;12	15;14;12	T-complex protein 1 subunit beta	CCT2	;;	3	15	15	15	2	0	0	6	7	8	2	3	2	12	10	7	7	7	5	2	0	0	6	7	8	2	3	2	12	10	7	7	7	5	2	0	0	6	7	8	2	3
P78417;Q5TA02;Q5TA01	P78417;Q5TA02;Q5TA01	8;7;4	8;7;4	8;7;4	Glutathione S-transferase omega-1	GSTO1	;;	3	8	8	8	1	0	1	3	3	2	1	1	0	7	8	7	0	1	1	1	0	1	3	3	2	1	1	0	7	8	7	0	1	1	1	0	1	3	3	2	1	1
P78539	P78539	13	13	13	Sushi repeat-containing protein SRPX	SRPX		1	13	13	13	2	2	0	4	6	4	2	1	1	12	12	9	1	0	1	2	2	0	4	6	4	2	1	1	12	12	9	1	0	1	2	2	0	4	6	4	2	1
P80723;U3KQP0	P80723	7;2	7;2	7;2	Brain acid soluble protein 1	BASP1		2	7	7	7	2	3	3	3	2	2	3	1	3	3	3	3	6	7	2	2	3	3	3	2	2	3	1	3	3	3	3	6	7	2	2	3	3	3	2	2	3	1
P81605	P81605	1	1	1	Dermcidin;Survival-promoting peptide;DCD-1	DCD		1	1	1	1	0	0	0	0	0	0	0	0	0	0	0	0	1	1	1	0	0	0	0	0	0	0	0	0	0	0	0	1	1	1	0	0	0	0	0	0	0	0
P84090;G3V279	P84090;G3V279	3;2	3;2	3;2	Enhancer of rudimentary homolog	ERH	;	2	3	3	3	0	1	1	1	1	1	0	1	1	3	1	3	2	2	1	0	1	1	1	1	1	0	1	1	3	1	3	2	2	1	0	1	1	1	1	1	0	1
P98066	P98066	2	2	2	Tumor necrosis factor-inducible gene 6 protein	TNFAIP6		1	2	2	2	0	0	0	1	1	2	0	0	0	1	1	2	0	0	0	0	0	0	1	1	2	0	0	0	1	1	2	0	0	0	0	0	0	1	1	2	0	0
P98095	P98095	7	7	7	Fibulin-2	FBLN2		1	7	7	7	1	2	1	2	2	2	4	4	3	0	1	1	4	5	1	1	2	1	2	2	2	4	4	3	0	1	1	4	5	1	1	2	1	2	2	2	4	4
P98160;A0A0U1RQT3;H7BYA5	P98160	83;7;1	83;7;1	83;7;1	Basement membrane-specific heparan sulfate proteoglycan core protein;Endorepellin;LG3 peptide	HSPG2		3	83	83	83	42	51	49	47	49	47	61	58	55	24	27	24	36	36	19	42	51	49	47	49	47	61	58	55	24	27	24	36	36	19	42	51	49	47	49	47	61	58
P98179	P98179	4	4	4	RNA-binding protein 3	RBM3		1	4	4	4	2	2	1	1	1	2	2	2	2	3	3	3	3	3	3	2	2	1	1	1	2	2	2	2	3	3	3	3	3	3	2	2	1	1	1	2	2	2
Q00688	Q00688	7	7	7	Peptidyl-prolyl cis-trans isomerase FKBP3	FKBP3		1	7	7	7	1	1	1	3	0	0	1	1	1	3	4	4	6	5	1	1	1	1	3	0	0	1	1	1	3	4	4	6	5	1	1	1	1	3	0	0	1	1
Q00839;A0A1W2PPS1;A0A1X7SBS1;A0A1W2PP35;A0A1W2PRI6;Q5RI18;A0A1W2PP22	Q00839;A0A1W2PPS1;A0A1X7SBS1	7;6;4;3;2;2;1	7;6;4;3;2;2;1	7;6;4;3;2;2;1	Heterogeneous nuclear ribonucleoprotein U	HNRNPU	;;	7	7	7	7	1	1	2	1	2	0	0	0	0	4	5	3	3	3	3	1	1	2	1	2	0	0	0	0	4	5	3	3	3	3	1	1	2	1	2	0	0	0
Q00888;M0QY31;M0R0B3;C9JWP2;M0R2A2;M0R2Y7;M0QX68;Q16557;M0QYU2	Q00888;M0QY31;M0R0B3;C9JWP2;M0R2A2	10;6;6;5;5;3;3;3;1	10;6;6;5;5;3;3;3;1	4;3;2;2;2;1;0;0;1	Pregnancy-specific beta-1-glycoprotein 4	PSG4	;;;;	9	10	10	4	3	2	2	8	9	9	3	2	2	0	1	0	1	0	1	3	2	2	8	9	9	3	2	2	0	1	0	1	0	1	1	1	1	4	4	4	1	0
Q01085;E7ETJ9	Q01085;E7ETJ9	3;2	3;2	1;1	Nucleolysin TIAR	TIAL1	;	2	3	3	1	0	0	0	0	0	0	0	0	0	3	3	2	0	0	0	0	0	0	0	0	0	0	0	0	3	3	2	0	0	0	0	0	0	0	0	0	0	0
Q01459	Q01459	2	2	2	Di-N-acetylchitobiase	CTBS		1	2	2	2	2	1	2	2	2	2	1	1	1	0	0	0	0	1	1	2	1	2	2	2	2	1	1	1	0	0	0	0	1	1	2	1	2	2	2	2	1	1
Q01469	Q01469	2	2	2	Fatty acid-binding protein, epidermal	FABP5		1	2	2	2	0	0	0	1	1	1	0	0	0	1	1	2	0	0	1	0	0	0	1	1	1	0	0	0	1	1	2	0	0	1	0	0	0	1	1	1	0	0
Q01518;Q5T0R1;Q5T0R9;Q5T0R7;Q5T0R6;Q5T0R5;Q5T0R4;Q5T0R3;Q5T0R2;Q5T0S3;Q5T0R8	Q01518;Q5T0R1;Q5T0R9;Q5T0R7;Q5T0R6;Q5T0R5;Q5T0R4;Q5T0R3;Q5T0R2	15;9;9;8;8;8;8;8;8;3;2	15;9;9;8;8;8;8;8;8;3;2	14;9;9;8;8;8;8;8;8;3;2	Adenylyl cyclase-associated protein 1;Adenylyl cyclase-associated protein	CAP1	;;;;;;;;	11	15	15	14	2	3	2	7	9	8	2	2	2	12	12	8	7	4	4	2	3	2	7	9	8	2	2	2	12	12	8	7	4	4	1	3	2	6	8	7	2	2
Q01581	Q01581	2	2	2	Hydroxymethylglutaryl-CoA synthase, cytoplasmic	HMGCS1		1	2	2	2	0	0	0	0	0	0	0	0	0	1	1	0	0	1	0	0	0	0	0	0	0	0	0	0	1	1	0	0	1	0	0	0	0	0	0	0	0	0
Q01995;H0YCU9;E9PJ32	Q01995;H0YCU9	15;12;6	15;12;6	15;12;6	Transgelin	TAGLN	;	3	15	15	15	10	13	13	13	10	10	12	13	12	10	12	9	10	10	9	10	13	13	13	10	10	12	13	12	10	12	9	10	10	9	10	13	13	13	10	10	12	13
Q02388	Q02388	1	1	1	Collagen alpha-1(VII) chain	COL7A1		1	1	1	1	1	0	0	0	0	0	0	0	0	0	0	1	0	0	0	1	0	0	0	0	0	0	0	0	0	0	1	0	0	0	1	0	0	0	0	0	0	0
Q02790;H0YFG2;F5H1U3	Q02790	6;2;1	6;2;1	6;2;1	Peptidyl-prolyl cis-trans isomerase FKBP4;Peptidyl-prolyl cis-trans isomerase FKBP4, N-terminally processed	FKBP4		3	6	6	6	0	0	0	2	2	2	0	0	0	5	5	3	3	4	2	0	0	0	2	2	2	0	0	0	5	5	3	3	4	2	0	0	0	2	2	2	0	0
Q02809;Q5JXB7;Q5JXB8	Q02809	36;11;8	36;11;8	36;11;8	Procollagen-lysine,2-oxoglutarate 5-dioxygenase 1	PLOD1		3	36	36	36	22	24	22	28	26	27	25	22	25	24	24	23	17	15	12	22	24	22	28	26	27	25	22	25	24	24	23	17	15	12	22	24	22	28	26	27	25	22
Q02818;C9JKZ2;H7BZI1;C9JBD3;C9J3C1	Q02818;C9JKZ2;H7BZI1	26;16;16;5;5	26;16;16;5;5	25;15;15;4;4	Nucleobindin-1	NUCB1	;;	5	26	26	25	15	18	16	19	17	19	15	13	15	17	17	17	9	10	4	15	18	16	19	17	19	15	13	15	17	17	17	9	10	4	14	18	15	19	17	19	15	13
Q02952	Q02952	13	13	13	A-kinase anchor protein 12	AKAP12		1	13	13	13	2	1	0	4	7	7	2	1	1	10	12	9	4	3	0	2	1	0	4	7	7	2	1	1	10	12	9	4	3	0	2	1	0	4	7	7	2	1
Q03167;E9PKY4	Q03167;E9PKY4	2;1	2;1	2;1	Transforming growth factor beta receptor type 3	TGFBR3	;	2	2	2	2	0	0	0	1	1	1	1	1	1	0	0	1	0	2	0	0	0	0	1	1	1	1	1	1	0	0	1	0	2	0	0	0	0	1	1	1	1	1
Q03252	Q03252	21	20	19	Lamin-B2	LMNB2		1	21	20	19	0	0	0	1	0	0	0	0	0	14	13	10	8	11	4	0	0	0	1	0	0	0	0	0	13	13	10	7	10	3	0	0	0	1	0	0	0	0
Q04446;E9PGM4	Q04446;E9PGM4	13;12	13;12	13;12	1,4-alpha-glucan-branching enzyme	GBE1	;	2	13	13	13	2	3	2	6	4	5	3	2	3	11	11	9	0	1	0	2	3	2	6	4	5	3	2	3	11	11	9	0	1	0	2	3	2	6	4	5	3	2
Q04760	Q04760	6	6	6	Lactoylglutathione lyase	GLO1		1	6	6	6	1	1	1	5	5	5	2	2	1	5	4	2	2	2	1	1	1	1	5	5	5	2	2	1	5	4	2	2	2	1	1	1	1	5	5	5	2	2
Q04917;A2IDB2;F8WEB6;A2IDB1	Q04917;A2IDB2	10;7;2;2	7;5;1;1	7;5;1;1	14-3-3 protein eta	YWHAH	;	4	10	7	7	0	1	1	2	2	3	2	2	1	5	7	6	6	3	6	0	1	1	1	1	2	1	1	1	4	5	4	3	2	4	0	1	1	1	1	2	1	1
Q05707;Q4G0W3;J3QT83;A0A0A0MQT7;H0YBB2	Q05707	14;6;6;5;2	14;6;6;5;2	14;6;6;5;2	Collagen alpha-1(XIV) chain	COL14A1		5	14	14	14	1	2	1	6	6	5	5	5	4	10	9	5	0	0	0	1	2	1	6	6	5	5	5	4	10	9	5	0	0	0	1	2	1	6	6	5	5	5
Q06124;H0YF12;A0A0U1RRI0;A0A1W2PPU4	Q06124	3;1;1;1	3;1;1;1	3;1;1;1	Tyrosine-protein phosphatase non-receptor type 11	PTPN11		4	3	3	3	0	0	0	1	0	0	0	0	0	2	2	2	0	1	1	0	0	0	1	0	0	0	0	0	2	2	2	0	1	1	0	0	0	1	0	0	0	0
Q06323;H0YKK6;H0YLU2	Q06323	9;3;3	9;3;3	9;3;3	Proteasome activator complex subunit 1	PSME1		3	9	9	9	0	0	1	2	3	2	1	0	1	8	8	2	4	3	1	0	0	1	2	3	2	1	0	1	8	8	2	4	3	1	0	0	1	2	3	2	1	0
Q06481	Q06481	4	3	3	Amyloid-like protein 2	APLP2		1	4	3	3	0	0	0	0	0	0	0	0	0	1	1	1	4	4	1	0	0	0	0	0	0	0	0	0	0	0	0	3	3	0	0	0	0	0	0	0	0	0
Q06828	Q06828	6	6	6	Fibromodulin	FMOD		1	6	6	6	6	4	4	4	4	5	4	4	3	1	1	1	0	0	1	6	4	4	4	4	5	4	4	3	1	1	1	0	0	1	6	4	4	4	4	5	4	4
Q06830;A0A0A0MSI0;A0A0A0MRQ5;H7C3T4;Q13162	Q06830;A0A0A0MSI0	16;14;6;1;1	16;14;6;1;1	15;13;5;1;1	Peroxiredoxin-1	PRDX1	;	5	16	16	15	5	6	6	8	10	7	9	8	9	10	14	9	13	12	6	5	6	6	8	10	7	9	8	9	10	14	9	13	12	6	5	5	6	7	9	6	9	7
Q07092;A6NCT7;H7BY97	Q07092;A6NCT7	5;4;1	5;4;1	5;4;1	Collagen alpha-1(XVI) chain	COL16A1	;	3	5	5	5	2	4	4	5	5	5	4	4	4	3	4	3	0	0	0	2	4	4	5	5	5	4	4	4	3	4	3	0	0	0	2	4	4	5	5	5	4	4
Q07507	Q07507	1	1	1	Dermatopontin	DPT		1	1	1	1	0	0	0	0	1	1	0	0	0	1	1	1	0	0	0	0	0	0	0	1	1	0	0	0	1	1	1	0	0	0	0	0	0	0	1	1	0	0
Q07666;O75525;Q5VWX1	Q07666	3;1;1	3;1;1	3;1;1	KH domain-containing, RNA-binding, signal transduction-associated protein 1	KHDRBS1		3	3	3	3	0	0	0	0	1	2	0	0	0	3	2	3	1	1	1	0	0	0	0	1	2	0	0	0	3	2	3	1	1	1	0	0	0	0	1	2	0	0
Q07954;H0YJI8;Q6PJ72	Q07954	37;2;2	37;2;2	37;2;2	Prolow-density lipoprotein receptor-related protein 1;Low-density lipoprotein receptor-related protein 1 85 kDa subunit;Low-density lipoprotein receptor-related protein 1 515 kDa subunit;Low-density lipoprotein receptor-related protein 1 intracellular domain	LRP1		3	37	37	37	19	27	26	25	25	28	23	25	24	17	16	15	8	11	7	19	27	26	25	25	28	23	25	24	17	16	15	8	11	7	19	27	26	25	25	28	23	25
Q07960;H0YE29	Q07960;H0YE29	5;3	5;3	5;3	Rho GTPase-activating protein 1	ARHGAP1	;	2	5	5	5	2	0	0	2	2	1	1	1	1	4	4	2	0	1	1	2	0	0	2	2	1	1	1	1	4	4	2	0	1	1	2	0	0	2	2	1	1	1
Q08211	Q08211	3	3	3	ATP-dependent RNA helicase A	DHX9		1	3	3	3	0	0	0	0	0	0	0	0	0	3	3	1	0	0	0	0	0	0	0	0	0	0	0	0	3	3	1	0	0	0	0	0	0	0	0	0	0	0
Q08257;C9JH92;A6NP24	Q08257;C9JH92;A6NP24	8;7;7	8;7;7	8;7;7	Quinone oxidoreductase	CRYZ	;;	3	8	8	8	1	0	0	2	3	1	0	0	0	6	6	3	1	1	0	1	0	0	2	3	1	0	0	0	6	6	3	1	1	0	1	0	0	2	3	1	0	0
Q08380;K7EP36;K7ESM3;K7EKQ5;K7ERZ6;K7EJY8;K7EJD3;K7ES75;K7EN99;K7EQT9	Q08380	22;9;6;6;3;3;3;2;2;1	22;9;6;6;3;3;3;2;2;1	22;9;6;6;3;3;3;2;2;1	Galectin-3-binding protein	LGALS3BP		10	22	22	22	16	18	18	18	18	17	18	18	18	19	18	16	18	17	15	16	18	18	18	18	17	18	18	18	19	18	16	18	17	15	16	18	18	18	18	17	18	18
Q08431;F5GZN3;X6R3G6;H0YKS8;A0A087WUV5	Q08431;F5GZN3;X6R3G6;H0YKS8	15;14;12;9;4	15;14;12;9;4	15;14;12;9;4	Lactadherin;Lactadherin short form;Medin	MFGE8	;;;	5	15	15	15	11	13	14	11	12	10	12	13	11	6	3	1	7	8	3	11	13	14	11	12	10	12	13	11	6	3	1	7	8	3	11	13	14	11	12	10	12	13
Q08945	Q08945	1	1	1	FACT complex subunit SSRP1	SSRP1		1	1	1	1	0	0	0	0	0	0	0	0	0	1	1	0	0	0	0	0	0	0	0	0	0	0	0	0	1	1	0	0	0	0	0	0	0	0	0	0	0	0
Q09028;H0YF10;E9PNS2;E9PIC4;E9PNS6;H0YEU5;H0YCT5;H0YDK2;C9JAJ9;C9JPP3	Q09028	7;3;2;2;2;2;2;2;1;1	7;3;2;2;2;2;2;2;1;1	3;0;1;1;1;0;0;0;0;1	Histone-binding protein RBBP4	RBBP4		10	7	7	3	0	0	0	1	1	1	0	0	0	6	6	4	2	1	0	0	0	0	1	1	1	0	0	0	6	6	4	2	1	0	0	0	0	0	0	0	0	0
Q09328	Q09328	5	5	5	Alpha-1,6-mannosylglycoprotein 6-beta-N-acetylglucosaminyltransferase A	MGAT5		1	5	5	5	0	0	0	1	0	0	0	0	0	3	4	1	2	2	1	0	0	0	1	0	0	0	0	0	3	4	1	2	2	1	0	0	0	1	0	0	0	0
Q09666	Q09666	104	104	104	Neuroblast differentiation-associated protein AHNAK	AHNAK		1	104	104	104	14	12	12	37	44	38	17	15	16	88	84	57	27	27	16	14	12	12	37	44	38	17	15	16	88	84	57	27	27	16	14	12	12	37	44	38	17	15
Q09MP3	Q09MP3	1	1	1	RAD51-associated protein 2	RAD51AP2		1	1	1	1	0	0	0	0	0	0	0	0	0	0	0	0	0	1	0	0	0	0	0	0	0	0	0	0	0	0	0	0	1	0	0	0	0	0	0	0	0	0
Q10471;F8VUJ3;Q8N4A0	Q10471	18;1;1	18;1;1	18;1;1	Polypeptide N-acetylgalactosaminyltransferase 2;Polypeptide N-acetylgalactosaminyltransferase 2 soluble form	GALNT2		3	18	18	18	11	12	13	10	12	10	12	11	11	9	9	9	5	6	4	11	12	13	10	12	10	12	11	11	9	9	9	5	6	4	11	12	13	10	12	10	12	11
Q10567;C9J1E7	Q10567;C9J1E7	6;4	2;1	2;1	AP-1 complex subunit beta-1	AP1B1	;	2	6	2	2	0	0	0	3	3	3	0	1	1	5	6	4	0	0	0	0	0	0	0	0	0	0	0	0	2	2	1	0	0	0	0	0	0	0	0	0	0	0
Q12765;B8ZZP4;C9J7U9;C9K052	Q12765;B8ZZP4;C9J7U9;C9K052	2;1;1;1	2;1;1;1	2;1;1;1	Secernin-1	SCRN1	;;;	4	2	2	2	0	0	0	0	1	0	0	0	0	1	1	1	1	1	0	0	0	0	0	1	0	0	0	0	1	1	1	1	1	0	0	0	0	0	1	0	0	0
Q12792;F8VS81;F8VRG3	Q12792;F8VS81	5;3;1	4;2;1	4;2;1	Twinfilin-1	TWF1	;	3	5	4	4	1	1	0	2	2	2	0	0	0	4	5	4	1	1	1	1	1	0	2	2	2	0	0	0	4	4	3	1	1	1	1	1	0	2	2	2	0	0
Q12805;A0A0U1RQV3;Q580Q6;C9JQX7;C9J4J8;C9JPZ9;C9JUM4	Q12805;A0A0U1RQV3	18;16;6;2;2;2;1	18;16;6;2;2;2;1	18;16;6;2;2;2;1	EGF-containing fibulin-like extracellular matrix protein 1	EFEMP1	;	7	18	18	18	6	11	11	14	12	15	15	14	14	10	9	9	15	14	8	6	11	11	14	12	15	15	14	14	10	9	9	15	14	8	6	11	11	14	12	15	15	14
Q12841;C9J5G4;H7C4W4	Q12841	25;12;2	25;12;2	25;12;2	Follistatin-related protein 1	FSTL1		3	25	25	25	20	20	18	21	21	21	18	19	19	19	18	15	17	15	14	20	20	18	21	21	21	18	19	19	19	18	15	17	15	14	20	20	18	21	21	21	18	19
Q12904	Q12904	3	3	3	Aminoacyl tRNA synthase complex-interacting multifunctional protein 1;Endothelial monocyte-activating polypeptide 2	AIMP1		1	3	3	3	0	0	0	0	0	0	1	1	0	1	1	1	2	2	1	0	0	0	0	0	0	1	1	0	1	1	1	2	2	1	0	0	0	0	0	0	1	1
Q12906;K7EKJ9;K7ER69;K7EQR9;K7ERM6;K7ENK6;K7EM82;K7EJ09;Q96SI9;K7EKY0;K7EQ75;K7EPG3	Q12906	24;7;5;5;4;4;4;4;4;2;1;1	24;7;5;5;4;4;4;4;4;2;1;1	24;7;5;5;4;4;4;4;4;2;1;1	Interleukin enhancer-binding factor 3	ILF3		12	24	24	24	2	0	1	8	9	5	2	1	0	19	21	12	9	9	4	2	0	1	8	9	5	2	1	0	19	21	12	9	9	4	2	0	1	8	9	5	2	1
Q12931;I3L239;I3L0K7	Q12931;I3L239;I3L0K7	3;2;2	3;2;2	3;2;2	Heat shock protein 75 kDa, mitochondrial	TRAP1	;;	3	3	3	3	0	0	0	0	0	0	0	0	0	2	2	2	0	0	2	0	0	0	0	0	0	0	0	0	2	2	2	0	0	2	0	0	0	0	0	0	0	0
Q12965	Q12965	1	1	1	Unconventional myosin-Ie	MYO1E		1	1	1	1	0	0	0	0	0	0	0	0	0	1	1	1	0	0	0	0	0	0	0	0	0	0	0	0	1	1	1	0	0	0	0	0	0	0	0	0	0	0
Q12996;E9PLP8	Q12996	3;1	3;1	3;1	Cleavage stimulation factor subunit 3	CSTF3		2	3	3	3	0	0	0	0	1	1	0	0	0	3	3	0	0	0	0	0	0	0	0	1	1	0	0	0	3	3	0	0	0	0	0	0	0	0	1	1	0	0
Q13151	Q13151	2	2	2	Heterogeneous nuclear ribonucleoprotein A0	HNRNPA0		1	2	2	2	0	0	0	1	1	1	0	0	0	2	0	1	0	0	0	0	0	0	1	1	1	0	0	0	2	0	1	0	0	0	0	0	0	1	1	1	0	0
Q13185;C9JMM0;B8ZZ43;S4R2Y4	Q13185	4;1;1;1	4;1;1;1	3;1;1;1	Chromobox protein homolog 3	CBX3		4	4	4	3	0	0	0	0	1	1	1	0	0	3	3	3	3	3	2	0	0	0	0	1	1	1	0	0	3	3	3	3	3	2	0	0	0	0	1	1	0	0
Q13200;H7C2Q3;C9JPC0	Q13200	4;1;1	4;1;1	4;1;1	26S proteasome non-ATPase regulatory subunit 2	PSMD2		3	4	4	4	0	0	0	2	2	2	0	0	0	2	2	1	1	2	0	0	0	0	2	2	2	0	0	0	2	2	1	1	2	0	0	0	0	2	2	2	0	0
Q13219	Q13219	24	24	24	Pappalysin-1	PAPPA		1	24	24	24	13	14	11	18	19	18	17	14	14	6	6	8	0	0	1	13	14	11	18	19	18	17	14	14	6	6	8	0	0	1	13	14	11	18	19	18	17	14
Q13263;M0R0K9	Q13263;M0R0K9	4;3	4;3	4;3	Transcription intermediary factor 1-beta	TRIM28	;	2	4	4	4	0	0	1	0	1	1	0	0	0	2	2	1	2	2	0	0	0	1	0	1	1	0	0	0	2	2	1	2	2	0	0	0	1	0	1	1	0	0
Q13283;E5RIF8;E5RH42;E5RIZ6;E5RJU8;E5RI46;E5RH00;D6R9X5;D6R9A4;D6RBM9;D6REX8;D6RBR0;D6RE13;D6RBW8;D6RGJ4;D6RAC7;D6RB17	Q13283	11;5;5;5;5;4;2;1;1;1;1;1;1;1;1;1;1	11;5;5;5;5;4;2;1;1;1;1;1;1;1;1;1;1	10;4;4;4;4;3;1;0;0;0;0;0;0;0;0;0;0	Ras GTPase-activating protein-binding protein 1	G3BP1		17	11	11	10	2	1	0	1	0	0	2	1	1	8	8	6	5	3	1	2	1	0	1	0	0	2	1	1	8	8	6	5	3	1	2	1	0	1	0	0	2	1
Q13308;Q86X91;H7C5L0;F8WDG7;C9J9E8;C9JQR6;H0Y8F1	Q13308;Q86X91	14;10;5;4;3;1;1	14;10;5;4;3;1;1	14;10;5;4;3;1;1	Inactive tyrosine-protein kinase 7	PTK7	;	7	14	14	14	9	7	5	9	6	6	4	3	2	6	6	5	10	9	3	9	7	5	9	6	6	4	3	2	6	6	5	10	9	3	9	7	5	9	6	6	4	3
Q13347;Q5TFK1	Q13347	7;2	7;2	7;2	Eukaryotic translation initiation factor 3 subunit I	EIF3I		2	7	7	7	0	0	0	0	1	0	0	0	0	5	6	2	4	5	3	0	0	0	0	1	0	0	0	0	5	6	2	4	5	3	0	0	0	0	1	0	0	0
Q13409	Q13409	1	1	1	Cytoplasmic dynein 1 intermediate chain 2	DYNC1I2		1	1	1	1	0	0	0	0	0	0	0	0	0	1	1	1	0	0	0	0	0	0	0	0	0	0	0	0	1	1	1	0	0	0	0	0	0	0	0	0	0	0
Q13428;J3KQ96;E7ETY2	Q13428;J3KQ96;E7ETY2	8;7;7	8;7;7	8;7;7	Treacle protein	TCOF1	;;	3	8	8	8	1	0	0	0	0	0	0	0	0	3	3	2	5	4	1	1	0	0	0	0	0	0	0	0	3	3	2	5	4	1	1	0	0	0	0	0	0	0
Q13442	Q13442	5	5	5	28 kDa heat- and acid-stable phosphoprotein	PDAP1		1	5	5	5	2	2	1	1	1	1	0	1	0	4	5	3	2	1	0	2	2	1	1	1	1	0	1	0	4	5	3	2	1	0	2	2	1	1	1	1	0	1
Q13444	Q13444	1	1	1	Disintegrin and metalloproteinase domain-containing protein 15	ADAM15		1	1	1	1	0	0	0	1	0	1	0	0	0	1	1	1	0	0	0	0	0	0	1	0	1	0	0	0	1	1	1	0	0	0	0	0	0	1	0	1	0	0
Q13451	Q13451	4	4	4	Peptidyl-prolyl cis-trans isomerase FKBP5;Peptidyl-prolyl cis-trans isomerase FKBP5, N-terminally processed	FKBP5		1	4	4	4	1	1	1	0	0	0	1	1	1	4	4	3	0	0	1	1	1	1	0	0	0	1	1	1	4	4	3	0	0	1	1	1	1	0	0	0	1	1
Q13492;E9PI56;E9PKP6;E9PLJ8;E9PK13;E9PJT1;E5RFU0;E5RHK9;E5RFC6;E5RK51;E5RIJ5;H0YCY1;H0YEF7;H0YEH1;E5RGY9;E9PDG8;O60641	Q13492;E9PI56;E9PKP6;E9PLJ8	5;3;3;3;2;1;1;1;1;1;1;1;1;1;1;1;1	5;3;3;3;2;1;1;1;1;1;1;1;1;1;1;1;1	5;3;3;3;2;1;1;1;1;1;1;1;1;1;1;1;1	Phosphatidylinositol-binding clathrin assembly protein	PICALM	;;;	17	5	5	5	0	0	0	0	1	1	0	0	0	4	4	1	1	0	0	0	0	0	0	1	1	0	0	0	4	4	1	1	0	0	0	0	0	0	1	1	0	0
Q13561;H0YI98;F8W1I6;H0YHL1;F8VRV7;F8VW18	Q13561;H0YI98	5;4;2;1;1;1	5;4;2;1;1;1	5;4;2;1;1;1	Dynactin subunit 2	DCTN2	;	6	5	5	5	0	1	1	3	2	3	1	1	1	5	4	4	1	1	0	0	1	1	3	2	3	1	1	1	5	4	4	1	1	0	0	1	1	3	2	3	1	1
Q13591	Q13591	2	2	2	Semaphorin-5A	SEMA5A		1	2	2	2	0	0	0	1	1	1	0	0	0	2	2	1	0	0	0	0	0	0	1	1	1	0	0	0	2	2	1	0	0	0	0	0	0	1	1	1	0	0
Q13596;H0YK42;O60749	Q13596;H0YK42;O60749	2;1;1	2;1;1	2;1;1	Sorting nexin-1;Sorting nexin-2	SNX1;SNX2	;;	3	2	2	2	0	0	0	0	0	0	0	0	0	2	2	1	0	0	0	0	0	0	0	0	0	0	0	0	2	2	1	0	0	0	0	0	0	0	0	0	0	0
Q13643	Q13643	2	2	2	Four and a half LIM domains protein 3	FHL3		1	2	2	2	0	0	0	2	2	1	0	0	0	1	2	2	1	1	0	0	0	0	2	2	1	0	0	0	1	2	2	1	1	0	0	0	0	2	2	1	0	0
Q13740;F5GXJ9;H7C543	Q13740;F5GXJ9	20;19;6	20;19;6	20;19;6	CD166 antigen	ALCAM	;	3	20	20	20	10	11	11	13	14	16	10	11	11	12	12	11	12	15	12	10	11	11	13	14	16	10	11	11	12	12	11	12	15	12	10	11	11	13	14	16	10	11
Q13751	Q13751	2	2	2	Laminin subunit beta-3	LAMB3		1	2	2	2	0	0	0	0	0	0	0	0	0	0	0	0	2	2	0	0	0	0	0	0	0	0	0	0	0	0	0	2	2	0	0	0	0	0	0	0	0	0
Q13753	Q13753	15	15	15	Laminin subunit gamma-2	LAMC2		1	15	15	15	0	0	0	0	0	1	6	4	5	0	1	2	11	11	5	0	0	0	0	0	1	6	4	5	0	1	2	11	11	5	0	0	0	0	0	1	6	4
Q13813;A0A0D9SF54;A0A0D9SGF6;A0A1B0GTB7;A0A1B0GUH3;A0A0D9SFH4;A0A0D9SFF6	Q13813;A0A0D9SF54;A0A0D9SGF6	48;47;47;1;1;1;1	48;47;47;1;1;1;1	48;47;47;1;1;1;1	Spectrin alpha chain, non-erythrocytic 1	SPTAN1	;;	7	48	48	48	4	8	7	22	23	23	13	11	12	36	36	27	14	8	9	4	8	7	22	23	23	13	11	12	36	36	27	14	8	9	4	8	7	22	23	23	13	11
Q13838;Q5STU3;F6WLT2;A0A0G2JJZ9;A0A140T9X3;A0A140T9X9;A0A140T996;A0A0A0MT12;F6TRA5;F6UJC5;A0A140TA18;F6S4E6;O00148;A0A140T973;A0A140T9K1;K7EQN7;A0A140T9L4;H0YCC6;K7EPJ3;K7ENP6;A0A0G2JHN7;K7EL56;K7EIL8;F6U6E2;K7EN69;F6S2B7;F6SXL5;H0Y400;F6R6M7	Q13838;Q5STU3;F6WLT2;A0A0G2JJZ9;A0A140T9X3;A0A140T9X9;A0A140T996;A0A0A0MT12;F6TRA5;F6UJC5;A0A140TA18;F6S4E6;O00148	10;9;8;8;7;6;6;6;6;6;6;5;5;4;4;4;3;3;3;2;2;2;2;2;2;2;2;2;2	10;9;8;8;7;6;6;6;6;6;6;5;5;4;4;4;3;3;3;2;2;2;2;2;2;2;2;2;2	8;7;6;8;7;6;6;4;4;6;6;3;3;4;4;2;3;3;1;0;0;0;0;0;0;0;0;2;0	Spliceosome RNA helicase DDX39B;ATP-dependent RNA helicase DDX39A	DDX39B;DDX39A	;;;;;;;;;;;;	29	10	10	8	0	0	0	2	2	3	0	1	0	10	10	7	1	2	2	0	0	0	2	2	3	0	1	0	10	10	7	1	2	2	0	0	0	2	2	2	0	1
Q13868;A3KFL1;A3KFL5;A3KFL2	Q13868;A3KFL1;A3KFL5;A3KFL2	2;1;1;1	2;1;1;1	2;1;1;1	Exosome complex component RRP4	EXOSC2	;;;	4	2	2	2	0	0	0	0	0	0	0	0	0	1	1	0	1	0	0	0	0	0	0	0	0	0	0	0	1	1	0	1	0	0	0	0	0	0	0	0	0	0
Q9BVA1;Q13885	Q9BVA1;Q13885	13;13	1;1	1;1	Tubulin beta-2B chain;Tubulin beta-2A chain	TUBB2B;TUBB2A	;	2	13	1	1	3	4	4	8	9	9	6	7	7	11	11	4	8	10	6	0	0	0	0	0	0	0	0	0	0	1	0	0	1	0	0	0	0	0	0	0	0	0
Q14008	Q14008	2	2	2	Cytoskeleton-associated protein 5	CKAP5		1	2	2	2	0	0	0	0	0	0	0	0	0	1	1	0	1	1	0	0	0	0	0	0	0	0	0	0	1	1	0	1	1	0	0	0	0	0	0	0	0	0
Q14019;H3BT58	Q14019;H3BT58	9;5	9;5	9;5	Coactosin-like protein	COTL1	;	2	9	9	9	5	4	3	6	7	5	6	5	4	7	8	8	6	7	4	5	4	3	6	7	5	6	5	4	7	8	8	6	7	4	5	4	3	6	7	5	6	5
Q14103;H0YA96;H0Y8G5;D6RAF8;D6RD83;D6RF44;D6RBQ9	Q14103;H0YA96;H0Y8G5;D6RAF8;D6RD83;D6RF44	6;5;5;4;3;3;2	6;5;5;4;3;3;2	6;5;5;4;3;3;2	Heterogeneous nuclear ribonucleoprotein D0	HNRNPD	;;;;;	7	6	6	6	0	0	0	3	1	2	0	1	1	5	5	4	3	4	1	0	0	0	3	1	2	0	1	1	5	5	4	3	4	1	0	0	0	3	1	2	0	1
Q14112;A0A087WZP6;H0YJV3	Q14112;A0A087WZP6;H0YJV3	35;27;23	34;26;22	34;26;22	Nidogen-2	NID2	;;	3	35	34	34	20	26	24	22	25	26	20	22	22	20	22	22	4	2	6	19	25	23	21	24	25	19	21	21	19	21	21	4	1	5	19	25	23	21	24	25	19	21
Q14118;C9JYS1;C9J196;C9JQL4	Q14118	13;1;1;1	13;1;1;1	13;1;1;1	Dystroglycan;Alpha-dystroglycan;Beta-dystroglycan	DAG1		4	13	13	13	4	5	7	7	9	8	8	8	8	8	9	8	10	9	3	4	5	7	7	9	8	8	8	8	8	9	8	10	9	3	4	5	7	7	9	8	8	8
Q14126;J3KSI6	Q14126	11;2	11;2	11;2	Desmoglein-2	DSG2		2	11	11	11	0	0	0	2	1	1	0	0	0	4	4	2	10	9	3	0	0	0	2	1	1	0	0	0	4	4	2	10	9	3	0	0	0	2	1	1	0	0
Q14152	Q14152	4	4	4	Eukaryotic translation initiation factor 3 subunit A	EIF3A		1	4	4	4	0	0	0	0	0	0	0	0	0	3	3	1	2	1	1	0	0	0	0	0	0	0	0	0	3	3	1	2	1	1	0	0	0	0	0	0	0	0
Q14195;H0YBT4;D6RF19	Q14195	11;4;1	10;3;1	9;2;1	Dihydropyrimidinase-related protein 3	DPYSL3		3	11	10	9	0	0	0	4	5	4	1	1	2	9	11	7	0	1	0	0	0	0	3	4	3	1	1	2	8	10	6	0	1	0	0	0	0	3	4	3	1	1
Q14247;H0YCD9;H0YEV2	Q14247	6;2;1	6;2;1	6;2;1	Src substrate cortactin	CTTN		3	6	6	6	0	0	0	0	1	0	0	0	0	3	4	1	2	2	0	0	0	0	0	1	0	0	0	0	3	4	1	2	2	0	0	0	0	0	1	0	0	0
Q14315	Q14315	36	28	28	Filamin-C	FLNC		1	36	28	28	9	12	8	23	24	22	15	15	17	31	33	26	13	14	12	7	9	6	16	18	17	12	12	14	23	25	18	11	12	10	7	9	6	16	18	17	12	12
Q14320;B0S8I6	Q14320;B0S8I6	2;1	2;1	2;1	Protein FAM50A	FAM50A	;	2	2	2	2	0	0	0	0	0	0	0	0	0	2	2	2	0	0	0	0	0	0	0	0	0	0	0	0	2	2	2	0	0	0	0	0	0	0	0	0	0	0
Q14393	Q14393	14	14	14	Growth arrest-specific protein 6	GAS6		1	14	14	14	1	3	3	14	12	11	7	7	8	3	9	8	2	2	3	1	3	3	14	12	11	7	7	8	3	9	8	2	2	3	1	3	3	14	12	11	7	7
Q14520	Q14520	1	1	1	Hyaluronan-binding protein 2;Hyaluronan-binding protein 2 50 kDa heavy chain;Hyaluronan-binding protein 2 50 kDa heavy chain alternate form;Hyaluronan-binding protein 2 27 kDa light chain;Hyaluronan-binding protein 2 27 kDa light chain alternate form	HABP2		1	1	1	1	0	0	0	0	0	0	0	0	0	1	1	1	0	0	0	0	0	0	0	0	0	0	0	0	1	1	1	0	0	0	0	0	0	0	0	0	0	0
Q14563	Q14563	2	2	2	Semaphorin-3A	SEMA3A		1	2	2	2	0	0	0	1	1	1	0	0	0	2	1	0	0	0	0	0	0	0	1	1	1	0	0	0	2	1	0	0	0	0	0	0	0	1	1	1	0	0
Q14566	Q14566	2	2	2	DNA replication licensing factor MCM6	MCM6		1	2	2	2	0	0	0	0	0	0	0	0	0	2	2	1	1	1	0	0	0	0	0	0	0	0	0	0	2	2	1	1	1	0	0	0	0	0	0	0	0	0
Q14574	Q14574	4	4	4	Desmocollin-3	DSC3		1	4	4	4	0	0	0	1	1	1	0	0	0	1	0	1	2	3	3	0	0	0	1	1	1	0	0	0	1	0	1	2	3	3	0	0	0	1	1	1	0	0
Q14690	Q14690	1	1	1	Protein RRP5 homolog	PDCD11		1	1	1	1	0	0	0	1	0	1	0	0	0	0	0	0	0	0	0	0	0	0	1	0	1	0	0	0	0	0	0	0	0	0	0	0	0	1	0	1	0	0
Q14697;F5H6X6;E9PKU7;E9PNH1	Q14697;F5H6X6;E9PKU7	16;13;13;1	16;13;13;1	16;13;13;1	Neutral alpha-glucosidase AB	GANAB	;;	4	16	16	16	2	4	3	8	8	9	3	4	4	13	13	8	3	5	1	2	4	3	8	8	9	3	4	4	13	13	8	3	5	1	2	4	3	8	8	9	3	4
Q14703;A0A087WXJ6;H3BV53	Q14703	4;1;1	4;1;1	4;1;1	Membrane-bound transcription factor site-1 protease	MBTPS1		3	4	4	4	0	1	0	1	1	2	1	1	1	0	1	0	4	3	2	0	1	0	1	1	2	1	1	1	0	1	0	4	3	2	0	1	0	1	1	2	1	1
Q14764;H3BRL2;H3BQK6	Q14764	7;1;1	7;1;1	7;1;1	Major vault protein	MVP		3	7	7	7	0	0	0	2	2	3	0	0	0	5	7	5	0	0	0	0	0	0	2	2	3	0	0	0	5	7	5	0	0	0	0	0	0	2	2	3	0	0
Q14766;E7EV71;H7C4L5;H7C0I7	Q14766;E7EV71	38;35;6;5	38;35;6;5	9;6;2;4	Latent-transforming growth factor beta-binding protein 1	LTBP1	;	4	38	38	9	16	19	17	18	22	21	9	15	13	32	31	20	1	1	1	16	19	17	18	22	21	9	15	13	32	31	20	1	1	1	2	3	2	5	5	5	1	2
Q14789	Q14789	2	2	2	Golgin subfamily B member 1	GOLGB1		1	2	2	2	0	0	0	0	0	0	0	0	0	2	2	1	0	0	1	0	0	0	0	0	0	0	0	0	2	2	1	0	0	1	0	0	0	0	0	0	0	0
Q147X3	Q147X3	1	1	1	N-alpha-acetyltransferase 30	NAA30		1	1	1	1	0	0	0	0	0	0	0	0	0	0	0	0	0	1	0	0	0	0	0	0	0	0	0	0	0	0	0	0	1	0	0	0	0	0	0	0	0	0
Q14847;C9J9W2;F6S2S5;K7ESD6	Q14847;C9J9W2	11;9;3;1	11;9;3;1	11;9;3;1	LIM and SH3 domain protein 1	LASP1	;	4	11	11	11	6	4	6	6	6	6	4	6	6	8	8	5	4	5	4	6	4	6	6	6	6	4	6	6	8	8	5	4	5	4	6	4	6	6	6	6	4	6
Q14914;F6XGT7;Q5JVP2	Q14914;F6XGT7;Q5JVP2	2;1;1	2;1;1	2;1;1	Prostaglandin reductase 1	PTGR1	;;	3	2	2	2	0	0	0	1	1	1	0	0	0	1	2	1	0	0	0	0	0	0	1	1	1	0	0	0	1	2	1	0	0	0	0	0	0	1	1	1	0	0
Q14974;J3KTM9;J3QR48;J3QKQ5;J3KS06;J3QRG4	Q14974;J3KTM9	18;11;6;3;1;1	18;11;6;3;1;1	18;11;6;3;1;1	Importin subunit beta-1	KPNB1	;	6	18	18	18	2	1	1	9	8	9	1	1	1	16	17	13	2	1	2	2	1	1	9	8	9	1	1	1	16	17	13	2	1	2	2	1	1	9	8	9	1	1
Q14980;A0A087WY61;H0YFY6;F5H4J1;K4DIE0;F5H6Y5;F8W6T3;F5H1L0;F5GZW1;F5H2F3;F5H3L6;F5H0Z7;F5H763	Q14980;A0A087WY61;H0YFY6	19;18;10;7;6;6;1;1;1;1;1;1;1	19;18;10;7;6;6;1;1;1;1;1;1;1	19;18;10;7;6;6;1;1;1;1;1;1;1	Nuclear mitotic apparatus protein 1	NUMA1	;;	13	19	19	19	0	0	0	0	0	0	0	0	0	10	8	9	6	8	2	0	0	0	0	0	0	0	0	0	10	8	9	6	8	2	0	0	0	0	0	0	0	0
Q14CX7	Q14CX7	2	2	2	N-alpha-acetyltransferase 25, NatB auxiliary subunit	NAA25		1	2	2	2	0	0	0	0	0	0	0	0	0	1	1	0	1	0	0	0	0	0	0	0	0	0	0	0	1	1	0	1	0	0	0	0	0	0	0	0	0	0
Q15029	Q15029	3	2	2	116 kDa U5 small nuclear ribonucleoprotein component	EFTUD2		1	3	2	2	0	1	1	1	0	0	1	1	1	3	2	2	1	1	1	0	0	0	0	0	0	0	0	0	2	1	1	0	0	0	0	0	0	0	0	0	0	0
Q15046;H3BVA8;J3KRL2;H3BPV7	Q15046	9;4;1;1	9;4;1;1	9;4;1;1	Lysine--tRNA ligase	KARS		4	9	9	9	0	0	0	3	3	2	0	0	0	8	7	3	3	3	2	0	0	0	3	3	2	0	0	0	8	7	3	3	3	2	0	0	0	3	3	2	0	0
Q15056	Q15056	2	2	2	Eukaryotic translation initiation factor 4H	EIF4H		1	2	2	2	0	0	0	0	0	0	0	1	0	0	0	1	2	1	0	0	0	0	0	0	0	0	1	0	0	0	1	2	1	0	0	0	0	0	0	0	0	1
Q15061	Q15061	2	2	2	WD repeat-containing protein 43	WDR43		1	2	2	2	0	0	0	0	0	0	0	0	0	1	1	1	2	1	0	0	0	0	0	0	0	0	0	0	1	1	1	2	1	0	0	0	0	0	0	0	0	0
Q15063;CON__Q2KJC7	Q15063;CON__Q2KJC7	43;26	4;4	4;4	Periostin	POSTN	;	2	43	4	4	30	38	36	36	32	32	41	40	40	35	35	32	1	1	0	3	4	3	2	3	3	4	4	4	3	3	3	0	0	0	3	4	3	2	3	3	4	4
Q15075	Q15075	13	13	13	Early endosome antigen 1	EEA1		1	13	13	13	1	0	0	3	5	4	1	0	0	7	9	4	6	4	4	1	0	0	3	5	4	1	0	0	7	9	4	6	4	4	1	0	0	3	5	4	1	0
Q15084	Q15084	7	7	7	Protein disulfide-isomerase A6	PDIA6		1	7	7	7	2	4	3	4	3	3	5	5	4	2	4	1	2	3	0	2	4	3	4	3	3	5	5	4	2	4	1	2	3	0	2	4	3	4	3	3	5	5
Q15113	Q15113	22	22	22	Procollagen C-endopeptidase enhancer 1	PCOLCE		1	22	22	22	18	17	15	13	11	9	13	12	14	13	11	13	2	2	0	18	17	15	13	11	9	13	12	14	13	11	13	2	2	0	18	17	15	13	11	9	13	12
Q15149;E9PMV1;H0YDN1;E9PKG0;A0A075B730;A0A087X1U6;P58107;E9PIA2;E9PQ28	Q15149	138;18;7;4;4;4;3;2;1	138;18;7;4;4;4;3;2;1	137;18;7;4;4;4;3;2;1	Plectin	PLEC		9	138	138	137	28	25	19	58	58	54	24	21	22	103	114	74	39	39	27	28	25	19	58	58	54	24	21	22	103	114	74	39	39	27	28	25	19	57	57	53	24	21
Q15181;Q5SQT6	Q15181	5;2	5;2	5;2	Inorganic pyrophosphatase	PPA1		2	5	5	5	0	0	0	0	0	0	0	1	1	3	3	1	2	2	0	0	0	0	0	0	0	0	1	1	3	3	1	2	2	0	0	0	0	0	0	0	0	1
Q15198	Q15198	5	5	5	Platelet-derived growth factor receptor-like protein	PDGFRL		1	5	5	5	0	0	0	0	0	0	0	0	0	4	5	1	1	0	0	0	0	0	0	0	0	0	0	0	4	5	1	1	0	0	0	0	0	0	0	0	0	0
Q15233;H7C367;C9JYS8;C9IZL7	Q15233;H7C367;C9JYS8	10;8;7;2	10;8;7;2	10;8;7;2	Non-POU domain-containing octamer-binding protein	NONO	;;	4	10	10	10	1	0	0	1	1	1	0	0	0	7	7	5	3	3	2	1	0	0	1	1	1	0	0	0	7	7	5	3	3	2	1	0	0	1	1	1	0	0
Q15293;E9PP27	Q15293	7;1	7;1	7;1	Reticulocalbin-1	RCN1		2	7	7	7	2	2	2	7	7	7	3	4	5	7	7	4	6	6	2	2	2	2	7	7	7	3	4	5	7	7	4	6	6	2	2	2	2	7	7	7	3	4
Q15365;F8VTZ0;H3BSS4;F8VRH0	Q15365	7;1;1;1	7;1;1;1	5;0;0;0	Poly(rC)-binding protein 1	PCBP1		4	7	7	5	0	1	2	2	1	2	1	2	2	5	5	3	4	2	1	0	1	2	2	1	2	1	2	2	5	5	3	4	2	1	0	1	2	2	1	2	1	2
Q15389;E7ERK4;B4DTQ9	Q15389;E7ERK4;B4DTQ9	2;1;1	2;1;1	2;1;1	Angiopoietin-1	ANGPT1	;;	3	2	2	2	2	2	2	0	0	0	1	1	1	1	1	1	0	2	0	2	2	2	0	0	0	1	1	1	1	1	1	0	2	0	2	2	2	0	0	0	1	1
Q15393;H3BMB0;I3L4G7	Q15393	12;1;1	12;1;1	12;1;1	Splicing factor 3B subunit 3	SF3B3		3	12	12	12	1	1	0	4	2	4	1	1	1	9	10	5	5	4	3	1	1	0	4	2	4	1	1	1	9	10	5	5	4	3	1	1	0	4	2	4	1	1
Q15404	Q15404	10	10	10	Ras suppressor protein 1	RSU1		1	10	10	10	2	3	3	5	3	3	3	3	2	7	6	7	3	3	2	2	3	3	5	3	3	3	3	2	7	6	7	3	3	2	2	3	3	5	3	3	3	3
Q15417;E9PDU6	Q15417;E9PDU6	8;5	8;5	7;5	Calponin-3;Calponin	CNN3	;	2	8	8	7	0	0	1	4	2	3	1	1	0	8	8	4	2	2	0	0	0	1	4	2	3	1	1	0	8	8	4	2	2	0	0	0	1	3	1	2	1	1
Q15424;K7EII0;Q14151	Q15424	3;1;1	3;1;1	3;1;1	Scaffold attachment factor B1	SAFB		3	3	3	3	0	0	0	0	0	0	0	0	0	2	1	0	0	2	1	0	0	0	0	0	0	0	0	0	2	1	0	0	2	1	0	0	0	0	0	0	0	0
Q15427	Q15427	3	3	3	Splicing factor 3B subunit 4	SF3B4		1	3	3	3	0	0	0	0	0	0	0	0	0	2	2	1	1	1	1	0	0	0	0	0	0	0	0	0	2	2	1	1	1	1	0	0	0	0	0	0	0	0
Q15437;Q5QPE2;Q5QPE1	Q15437;Q5QPE2	5;3;2	3;1;2	3;1;2	Protein transport protein Sec23B	SEC23B	;	3	5	3	3	0	0	0	0	0	1	0	0	0	5	4	2	0	1	3	0	0	0	0	0	0	0	0	0	3	3	2	0	0	1	0	0	0	0	0	0	0	0
Q15459	Q15459	6	6	6	Splicing factor 3A subunit 1	SF3A1		1	6	6	6	0	1	0	1	0	1	1	0	1	5	4	4	2	2	1	0	1	0	1	0	1	1	0	1	5	4	4	2	2	1	0	1	0	1	0	1	1	0
Q15582;H0Y8L3;S4R3C6;H0Y9D7;H0Y8M8;H0YAB8;D6RBX4;H0YAH8	Q15582;H0Y8L3	40;23;14;12;7;3;2;2	40;23;14;12;7;3;2;2	40;23;14;12;7;3;2;2	Transforming growth factor-beta-induced protein ig-h3	TGFBI	;	8	40	40	40	25	31	28	33	32	32	34	34	35	31	31	30	21	23	16	25	31	28	33	32	32	34	34	35	31	31	30	21	23	16	25	31	28	33	32	32	34	34
Q15637;F8WEV5;C9J792;H7C561	Q15637	5;2;1;1	5;2;1;1	5;2;1;1	Splicing factor 1	SF1		4	5	5	5	0	0	0	1	2	1	0	0	0	4	5	4	0	2	1	0	0	0	1	2	1	0	0	0	4	5	4	0	2	1	0	0	0	1	2	1	0	0
Q15654	Q15654	1	1	1	Thyroid receptor-interacting protein 6	TRIP6		1	1	1	1	0	0	0	0	1	0	0	0	0	1	1	1	0	0	0	0	0	0	0	1	0	0	0	0	1	1	1	0	0	0	0	0	0	0	1	0	0	0
Q15691;C9JB30;Q9UPY8	Q15691	7;1;1	7;1;1	7;1;1	Microtubule-associated protein RP/EB family member 1	MAPRE1		3	7	7	7	0	0	0	2	4	2	0	0	0	7	7	5	1	1	2	0	0	0	2	4	2	0	0	0	7	7	5	1	1	2	0	0	0	2	4	2	0	0
Q15717;M0QZR9;M0R055	Q15717	7;3;2	7;3;2	7;3;2	ELAV-like protein 1	ELAVL1		3	7	7	7	0	1	1	2	1	3	2	2	1	6	5	4	3	2	3	0	1	1	2	1	3	2	2	1	6	5	4	3	2	3	0	1	1	2	1	3	2	2
Q15818	Q15818	4	4	4	Neuronal pentraxin-1	NPTX1		1	4	4	4	1	2	2	1	1	1	0	1	0	4	4	3	1	0	0	1	2	2	1	1	1	0	1	0	4	4	3	1	0	0	1	2	2	1	1	1	0	1
Q15819;G3V113;H0YBP9;H0YBX6;E5RIF1;D6RG00	Q15819;G3V113;H0YBP9;H0YBX6	6;5;4;3;2;2	6;5;4;3;2;2	2;2;2;1;0;0	Ubiquitin-conjugating enzyme E2 variant 2	UBE2V2	;;;	6	6	6	2	1	1	1	2	2	2	1	1	1	6	5	6	0	0	1	1	1	1	2	2	2	1	1	1	6	5	6	0	0	1	0	0	0	1	0	0	0	0
Q15843;F8VSA6;E9PS38;S4R3E9;E9PL57	Q15843;F8VSA6;E9PS38;S4R3E9;E9PL57	3;2;2;2;2	3;2;2;2;2	3;2;2;2;2	NEDD8	NEDD8;NEDD8-MDP1	;;;;	5	3	3	3	0	1	1	2	2	2	0	0	0	1	2	1	2	3	0	0	1	1	2	2	2	0	0	0	1	2	1	2	3	0	0	1	1	2	2	2	0	0
Q15904;A6QRJ1;A0A0C4DGX8;H7C2Y8;A6NLC6	Q15904;A6QRJ1;A0A0C4DGX8	4;3;2;1;1	4;3;2;1;1	4;3;2;1;1	V-type proton ATPase subunit S1	ATP6AP1	;;	5	4	4	4	2	2	2	2	2	2	2	2	2	3	4	2	2	2	2	2	2	2	2	2	2	2	2	2	3	4	2	2	2	2	2	2	2	2	2	2	2	2
Q15942;H0Y2Y8;C9IZ41;C9JJK5;H7C3D3;H7C3R3	Q15942;H0Y2Y8	10;9;4;3;2;1	10;9;4;3;2;1	10;9;4;3;2;1	Zyxin	ZYX	;	6	10	10	10	5	5	5	7	9	8	5	4	3	7	7	8	3	3	2	5	5	5	7	9	8	5	4	3	7	7	8	3	3	2	5	5	5	7	9	8	5	4
Q16204	Q16204	1	1	1	Coiled-coil domain-containing protein 6	CCDC6		1	1	1	1	0	0	0	0	0	0	0	0	0	0	0	0	1	0	0	0	0	0	0	0	0	0	0	0	0	0	0	1	0	0	0	0	0	0	0	0	0	0
Q16222;Q3KQV9	Q16222	6;1	6;1	6;1	UDP-N-acetylhexosamine pyrophosphorylase;UDP-N-acetylgalactosamine pyrophosphorylase;UDP-N-acetylglucosamine pyrophosphorylase	UAP1		2	6	6	6	0	0	0	2	3	3	0	0	0	4	3	4	2	4	3	0	0	0	2	3	3	0	0	0	4	3	4	2	4	3	0	0	0	2	3	3	0	0
Q16270	Q16270	19	19	19	Insulin-like growth factor-binding protein 7	IGFBP7		1	19	19	19	15	17	14	15	15	16	16	14	16	13	13	15	16	15	7	15	17	14	15	15	16	16	14	16	13	13	15	16	15	7	15	17	14	15	15	16	16	14
Q16394;H7C1H6	Q16394	14;2	14;2	14;2	Exostosin-1	EXT1		2	14	14	14	7	7	6	10	10	11	8	7	7	5	4	4	8	6	8	7	7	6	10	10	11	8	7	7	5	4	4	8	6	8	7	7	6	10	10	11	8	7
Q16531;F5GY55;F5H2L3;F5GWI0;F5GZY8	Q16531;F5GY55	18;15;3;2;1	18;15;3;2;1	18;15;3;2;1	DNA damage-binding protein 1	DDB1	;	5	18	18	18	1	0	1	4	7	6	2	0	0	13	15	9	8	8	5	1	0	1	4	7	6	2	0	0	13	15	9	8	8	5	1	0	1	4	7	6	2	0
Q16543;K7EQA9;K7EL68;K7EKQ2;K7EIU0	Q16543;K7EQA9;K7EL68;K7EKQ2	7;6;4;4;3	7;6;4;4;3	7;6;4;4;3	Hsp90 co-chaperone Cdc37;Hsp90 co-chaperone Cdc37, N-terminally processed	CDC37	;;;	5	7	7	7	3	1	2	4	2	2	0	1	1	5	4	4	6	4	2	3	1	2	4	2	2	0	1	1	5	4	4	6	4	2	3	1	2	4	2	2	0	1
Q16610	Q16610	28	28	28	Extracellular matrix protein 1	ECM1		1	28	28	28	23	24	25	19	22	18	24	25	25	20	19	16	20	17	10	23	24	25	19	22	18	24	25	25	20	19	16	20	17	10	23	24	25	19	22	18	24	25
Q16643;D6R9W4;D6R9Q9;D6RFI1;D6RCR4	Q16643;D6R9W4	10;8;4;2;1	10;8;4;2;1	10;8;4;2;1	Drebrin	DBN1	;	5	10	10	10	1	1	0	2	5	4	1	2	2	5	5	5	7	6	3	1	1	0	2	5	4	1	2	2	5	5	5	7	6	3	1	1	0	2	5	4	1	2
Q16658;C9JFC0;A0A0A0MSB2;C9JPH9	Q16658	17;4;4;2	17;4;4;2	17;4;4;2	Fascin	FSCN1		4	17	17	17	5	3	3	3	5	2	4	2	5	15	14	13	2	0	3	5	3	3	3	5	2	4	2	5	15	14	13	2	0	3	5	3	3	3	5	2	4	2
Q16706	Q16706	8	8	8	Alpha-mannosidase 2	MAN2A1		1	8	8	8	3	5	4	5	5	5	3	2	2	5	3	4	4	4	3	3	5	4	5	5	5	3	2	2	5	3	4	4	4	3	3	5	4	5	5	5	3	2
Q16769;B5MCZ9;C9JS14	Q16769	5;2;1	5;2;1	5;2;1	Glutaminyl-peptide cyclotransferase	QPCT		3	5	5	5	3	5	3	4	5	5	5	2	4	2	2	2	3	5	2	3	5	3	4	5	5	5	2	4	2	2	2	3	5	2	3	5	3	4	5	5	5	2
Q16851;A0A087WYS1;E7EUC7;C9J6Q0	Q16851;A0A087WYS1;E7EUC7	16;15;15;2	16;15;15;2	8;7;7;1	UTP--glucose-1-phosphate uridylyltransferase	UGP2	;;	4	16	16	8	3	4	4	11	10	9	5	5	4	14	15	14	4	5	5	3	4	4	11	10	9	5	5	4	14	15	14	4	5	5	1	1	1	6	5	4	2	2
Q24JP5;F5H765	Q24JP5	3;1	3;1	3;1	Transmembrane protein 132A	TMEM132A		2	3	3	3	1	1	0	0	0	0	0	0	0	1	2	1	0	0	0	1	1	0	0	0	0	0	0	0	1	2	1	0	0	0	1	1	0	0	0	0	0	0
Q29RF7	Q29RF7	1	1	1	Sister chromatid cohesion protein PDS5 homolog A	PDS5A		1	1	1	1	0	0	0	0	0	0	0	0	0	1	1	1	1	1	0	0	0	0	0	0	0	0	0	0	1	1	1	1	1	0	0	0	0	0	0	0	0	0
Q32MZ4	Q32MZ4	1	1	1	Leucine-rich repeat flightless-interacting protein 1	LRRFIP1		1	1	1	1	0	0	0	0	1	1	0	0	0	0	0	0	1	1	0	0	0	0	0	1	1	0	0	0	0	0	0	1	1	0	0	0	0	0	1	1	0	0
Q32P28;H7C2W6;E2QRI1	Q32P28	11;3;2	11;3;2	11;3;2	Prolyl 3-hydroxylase 1	LEPRE1		3	11	11	11	3	4	5	7	6	7	7	6	6	7	6	7	6	5	2	3	4	5	7	6	7	7	6	6	7	6	7	6	5	2	3	4	5	7	6	7	7	6
Q32Q12;P22392;J3KPD9;O60361;E7ERL0;F6XY72;E5RHP0;C9K028	Q32Q12;P22392;J3KPD9;O60361	15;12;9;8;7;4;4;2	15;12;9;8;7;4;4;2	8;8;2;6;0;2;0;0	Nucleoside diphosphate kinase;Nucleoside diphosphate kinase B;Putative nucleoside diphosphate kinase	NME1-NME2;NME2;NME2P1	;;;	8	15	15	8	4	9	8	9	9	9	9	7	9	15	14	11	6	6	5	4	9	8	9	9	9	9	7	9	15	14	11	6	6	5	3	6	6	6	6	6	5	4
Q3ZCM7;A0A075B736;A0A075B724;A0A075B735	Q3ZCM7;A0A075B736	6;5;2;1	1;1;1;1	1;1;1;1	Tubulin beta-8 chain	TUBB8	;	4	6	1	1	0	0	1	3	3	3	3	3	3	5	5	2	3	3	3	0	0	0	0	0	0	0	0	0	0	1	0	0	0	0	0	0	0	0	0	0	0	0
Q4G0F5	Q4G0F5	1	1	1	Vacuolar protein sorting-associated protein 26B	VPS26B		1	1	1	1	0	0	0	0	0	0	0	0	0	1	1	1	0	0	0	0	0	0	0	0	0	0	0	0	1	1	1	0	0	0	0	0	0	0	0	0	0	0
Q4LDE5;A0A0A0MSD0	Q4LDE5;A0A0A0MSD0	36;35	36;35	36;35	Sushi, von Willebrand factor type A, EGF and pentraxin domain-containing protein 1	SVEP1	;	2	36	36	36	19	14	15	20	21	21	11	9	9	27	25	22	0	0	1	19	14	15	20	21	21	11	9	9	27	25	22	0	0	1	19	14	15	20	21	21	11	9
Q562R1	Q562R1	6	1	1	Beta-actin-like protein 2	ACTBL2		1	6	1	1	3	6	4	6	6	5	5	6	4	3	3	5	3	3	4	0	1	0	1	1	0	0	1	0	0	0	0	0	0	0	0	1	0	1	1	0	0	1
Q58FF8	Q58FF8	5	1	1	Putative heat shock protein HSP 90-beta 2	HSP90AB2P		1	5	1	1	1	1	0	2	2	2	0	1	1	3	3	1	4	4	4	0	0	0	0	0	0	0	0	0	1	1	0	1	1	0	0	0	0	0	0	0	0	0
Q5HYB6	Q5HYB6	23	1	0		DKFZp686J1372		1	23	1	0	3	6	5	17	15	14	6	5	5	19	19	14	13	13	10	0	0	0	1	1	1	0	0	0	1	1	1	0	0	0	0	0	0	0	0	0	0	0
Q5JPT2;Q96B97	Q5JPT2;Q96B97	1;1	1;1	1;1	SH3 domain-containing kinase-binding protein 1	SH3KBP1	;	2	1	1	1	0	0	0	0	0	0	0	0	0	1	1	0	0	0	0	0	0	0	0	0	0	0	0	0	1	1	0	0	0	0	0	0	0	0	0	0	0	0
Q5JTM7;Q68BL7	Q5JTM7;Q68BL7	2;2	2;2	2;2	Olfactomedin-like protein 2A	OLFML2A	;	2	2	2	2	0	0	0	0	0	0	0	0	0	2	2	0	0	0	0	0	0	0	0	0	0	0	0	0	2	2	0	0	0	0	0	0	0	0	0	0	0	0
Q5JUL1;Q96GU1	Q5JUL1;Q96GU1	1;1	1;1	1;1	P antigen family member 5	PAGE5	;	2	1	1	1	0	0	0	0	0	0	0	0	0	0	0	0	0	0	1	0	0	0	0	0	0	0	0	0	0	0	0	0	0	1	0	0	0	0	0	0	0	0
Q5QPD0;Q5TFE4	Q5QPD0;Q5TFE4	1;1	1;1	1;1	5-nucleotidase domain-containing protein 1	NT5DC1	;	2	1	1	1	0	0	0	0	0	0	0	0	0	0	0	1	1	1	0	0	0	0	0	0	0	0	0	0	0	0	1	1	1	0	0	0	0	0	0	0	0	0
Q5T123;Q9H299	Q5T123;Q9H299	4;4	4;4	4;4	SH3 domain-binding glutamic acid-rich-like protein 3	SH3BGRL3	;	2	4	4	4	2	3	4	4	2	2	4	4	3	4	4	3	3	2	2	2	3	4	4	2	2	4	4	3	4	4	3	3	2	2	2	3	4	4	2	2	4	4
Q5T6W2	Q5T6W2	12	1	1		HNRNPK		1	12	1	1	2	1	3	6	6	5	4	4	3	9	8	8	6	6	3	0	0	0	0	0	1	0	0	0	1	1	1	0	0	0	0	0	0	0	0	1	0	0
Q5TCU3;Q5TCU8;P07951	Q5TCU3;Q5TCU8;P07951	20;19;19	12;11;11	2;1;1	Tropomyosin beta chain	TPM2	;;	3	20	12	2	8	10	7	15	14	14	10	9	10	11	12	5	11	12	4	4	6	5	10	10	9	6	5	6	6	6	3	4	5	2	0	1	0	1	1	1	1	1
Q5VW32	Q5VW32	1	1	1	BRO1 domain-containing protein BROX	BROX		1	1	1	1	0	0	0	0	0	0	0	0	0	1	1	1	1	0	0	0	0	0	0	0	0	0	0	0	1	1	1	1	0	0	0	0	0	0	0	0	0	0
Q5VXJ0	Q5VXJ0	1	1	1	Lipase member K	LIPK		1	1	1	1	0	1	1	0	0	0	0	1	1	0	1	0	0	0	1	0	1	1	0	0	0	0	1	1	0	1	0	0	0	1	0	1	1	0	0	0	0	1
Q60FE5;A0A087WWY3	Q60FE5;A0A087WWY3	79;71	1;1	1;1		FLNA	;	2	79	1	1	30	34	33	57	61	60	39	37	39	68	66	52	29	29	23	0	0	0	0	1	1	0	0	0	1	1	0	1	0	0	0	0	0	0	1	1	0	0
Q68BL8;F2Z3N3	Q68BL8;F2Z3N3	4;3	4;3	4;3	Olfactomedin-like protein 2B	OLFML2B	;	2	4	4	4	4	4	3	0	0	0	3	3	2	0	0	0	0	0	0	4	4	3	0	0	0	3	3	2	0	0	0	0	0	0	4	4	3	0	0	0	3	3
Q69YL0	Q69YL0	1	1	1	Uncharacterized protein NCBP2-AS2	NCBP2-AS2		1	1	1	1	0	1	1	0	1	0	0	1	1	0	0	0	0	0	0	0	1	1	0	1	0	0	1	1	0	0	0	0	0	0	0	1	1	0	1	0	0	1
Q6EMK4	Q6EMK4	7	7	7	Vasorin	VASN		1	7	7	7	5	7	7	6	7	6	6	4	7	7	6	6	5	5	3	5	7	7	6	7	6	6	4	7	7	6	6	5	5	3	5	7	7	6	7	6	6	4
Q6GMV3	Q6GMV3	1	1	1	Putative peptidyl-tRNA hydrolase PTRHD1	PTRHD1		1	1	1	1	0	0	0	0	0	0	0	0	0	1	1	1	0	0	1	0	0	0	0	0	0	0	0	0	1	1	1	0	0	1	0	0	0	0	0	0	0	0
Q6IBS0;D6RG15;H0Y858;F8W645;H7C5I2;F8W1Q9	Q6IBS0;D6RG15;H0Y858	7;5;5;1;1;1	7;5;5;1;1;1	6;4;5;0;1;0	Twinfilin-2	TWF2	;;	6	7	7	6	1	1	0	2	1	1	1	0	0	5	6	5	2	1	1	1	1	0	2	1	1	1	0	0	5	6	5	2	1	1	1	1	0	2	1	1	1	0
Q6KF10;A0A087X0X2;A0PK22	Q6KF10;A0A087X0X2	5;4;1	5;4;1	5;4;1	Growth/differentiation factor 6	GDF6	;	3	5	5	5	0	0	0	4	3	3	0	0	0	5	4	4	0	0	0	0	0	0	4	3	3	0	0	0	5	4	4	0	0	0	0	0	0	4	3	3	0	0
Q6NZI2	Q6NZI2	3	3	3	Polymerase I and transcript release factor	PTRF		1	3	3	3	0	0	0	0	1	0	0	0	0	2	3	2	0	0	0	0	0	0	0	1	0	0	0	0	2	3	2	0	0	0	0	0	0	0	1	0	0	0
Q6PKG0;H0YC33;E5RH50;A0A0B4J210	Q6PKG0;H0YC33;E5RH50;A0A0B4J210	2;1;1;1	2;1;1;1	2;1;1;1	La-related protein 1	LARP1	;;;	4	2	2	2	0	0	0	1	1	0	0	0	0	2	2	1	0	0	1	0	0	0	1	1	0	0	0	0	2	2	1	0	0	1	0	0	0	1	1	0	0	0
Q6UVK1	Q6UVK1	32	32	32	Chondroitin sulfate proteoglycan 4	CSPG4		1	32	32	32	24	22	22	11	9	10	20	18	16	19	21	15	7	8	4	24	22	22	11	9	10	20	18	16	19	21	15	7	8	4	24	22	22	11	9	10	20	18
Q6UW63	Q6UW63	1	1	1	KDEL motif-containing protein 1	KDELC1		1	1	1	1	0	0	0	0	0	0	0	0	0	1	1	1	0	0	0	0	0	0	0	0	0	0	0	0	1	1	1	0	0	0	0	0	0	0	0	0	0	0
Q6UWH4	Q6UWH4	1	1	1	Protein FAM198B	FAM198B		1	1	1	1	0	0	0	1	1	1	0	0	0	0	0	0	0	0	0	0	0	0	1	1	1	0	0	0	0	0	0	0	0	0	0	0	0	1	1	1	0	0
Q6UWY5	Q6UWY5	4	4	4	Olfactomedin-like protein 1	OLFML1		1	4	4	4	3	3	3	0	1	1	3	1	1	0	0	0	0	1	0	3	3	3	0	1	1	3	1	1	0	0	0	0	1	0	3	3	3	0	1	1	3	1
Q6UX71	Q6UX71	4	4	4	Plexin domain-containing protein 2	PLXDC2		1	4	4	4	1	1	0	3	2	2	1	1	1	4	3	3	0	0	0	1	1	0	3	2	2	1	1	1	4	3	3	0	0	0	1	1	0	3	2	2	1	1
Q6UXB8	Q6UXB8	4	4	4	Peptidase inhibitor 16	PI16		1	4	4	4	0	1	0	0	0	0	4	4	4	1	0	0	1	1	0	0	1	0	0	0	0	4	4	4	1	0	0	1	1	0	0	1	0	0	0	0	4	4
Q6UXH8;A0A0A0MS88;K7EQ81	Q6UXH8;A0A0A0MS88	5;4;2	5;4;2	5;4;2	Collagen and calcium-binding EGF domain-containing protein 1	CCBE1	;	3	5	5	5	2	3	3	1	1	1	3	3	3	1	0	1	3	4	2	2	3	3	1	1	1	3	3	3	1	0	1	3	4	2	2	3	3	1	1	1	3	3
Q6UXN9	Q6UXN9	1	1	1	WD repeat-containing protein 82	WDR82		1	1	1	1	0	0	0	0	0	0	0	0	0	1	1	1	0	0	0	0	0	0	0	0	0	0	0	0	1	1	1	0	0	0	0	0	0	0	0	0	0	0
Q6YHK3	Q6YHK3	15	15	15	CD109 antigen	CD109		1	15	15	15	7	7	4	9	10	9	8	7	7	9	9	7	7	4	5	7	7	4	9	10	9	8	7	7	9	9	7	7	4	5	7	7	4	9	10	9	8	7
Q6ZRP7	Q6ZRP7	2	2	2	Sulfhydryl oxidase 2	QSOX2		1	2	2	2	1	1	0	1	0	0	1	1	1	0	0	0	1	0	0	1	1	0	1	0	0	1	1	1	0	0	0	1	0	0	1	1	0	1	0	0	1	1
Q71U36;Q13748;Q6PEY2;F8VQQ4	Q71U36;Q13748;Q6PEY2;F8VQQ4	12;11;9;6	1;1;1;1	1;1;1;1	Tubulin alpha-1A chain;Tubulin alpha-3C/D chain;Tubulin alpha-3E chain	TUBA1A;TUBA3C;TUBA3E	;;;	4	12	1	1	2	3	3	6	6	6	5	4	7	9	7	6	9	10	4	0	0	0	0	0	0	0	0	0	1	1	0	0	0	0	0	0	0	0	0	0	0	0
Q76M96;H7C5K4;C9J8I6	Q76M96	32;12;4	32;12;4	32;12;4	Coiled-coil domain-containing protein 80	CCDC80		3	32	32	32	18	19	20	25	26	23	23	19	17	20	19	16	12	14	7	18	19	20	25	26	23	23	19	17	20	19	16	12	14	7	18	19	20	25	26	23	23	19
Q7KZF4;H7C597	Q7KZF4	9;3	9;3	9;3	Staphylococcal nuclease domain-containing protein 1	SND1		2	9	9	9	0	0	0	3	4	4	3	3	4	8	8	5	1	0	2	0	0	0	3	4	4	3	3	4	8	8	5	1	0	2	0	0	0	3	4	4	3	3
Q9H8S9;Q7L9L4;D6RCK3	Q9H8S9;Q7L9L4;D6RCK3	3;3;2	3;3;2	3;3;2	MOB kinase activator 1A;MOB kinase activator 1B	MOB1A;MOB1B	;;	3	3	3	3	0	0	0	1	1	1	0	0	0	3	3	2	0	0	0	0	0	0	1	1	1	0	0	0	3	3	2	0	0	0	0	0	0	1	1	1	0	0
Q7LGC8	Q7LGC8	1	1	1	Carbohydrate sulfotransferase 3	CHST3		1	1	1	1	1	1	1	1	1	0	1	0	1	0	0	0	1	1	1	1	1	1	1	1	0	1	0	1	0	0	0	1	1	1	1	1	1	1	1	0	1	0
Q7RTV0	Q7RTV0	2	2	2	PHD finger-like domain-containing protein 5A	PHF5A		1	2	2	2	0	0	0	0	0	0	0	0	0	2	2	1	1	0	1	0	0	0	0	0	0	0	0	0	2	2	1	1	0	1	0	0	0	0	0	0	0	0
Q7Z304;A0A0G2JQ91	Q7Z304;A0A0G2JQ91	20;17	20;17	20;17	MAM domain-containing protein 2	MAMDC2	;	2	20	20	20	20	16	15	4	6	2	16	15	13	1	1	0	0	0	1	20	16	15	4	6	2	16	15	13	1	1	0	0	0	1	20	16	15	4	6	2	16	15
Q7Z434	Q7Z434	2	2	2	Mitochondrial antiviral-signaling protein	MAVS		1	2	2	2	0	0	0	0	1	0	0	0	0	1	1	0	1	1	1	0	0	0	0	1	0	0	0	0	1	1	0	1	1	1	0	0	0	0	1	0	0	0
Q7Z4H8;H0YEM3	Q7Z4H8	3;1	3;1	3;1	KDEL motif-containing protein 2	KDELC2		2	3	3	3	1	0	1	0	0	0	0	0	0	1	0	0	1	1	0	1	0	1	0	0	0	0	0	0	1	0	0	1	1	0	1	0	1	0	0	0	0	0
Q7Z5L7	Q7Z5L7	5	5	5	Podocan	PODN		1	5	5	5	0	2	1	4	4	4	1	1	1	1	1	2	0	0	0	0	2	1	4	4	4	1	1	1	1	1	2	0	0	0	0	2	1	4	4	4	1	1
Q7Z7M0	Q7Z7M0	3	3	3	Multiple epidermal growth factor-like domains protein 8	MEGF8		1	3	3	3	1	1	1	2	2	1	2	2	2	1	1	1	0	0	0	1	1	1	2	2	1	2	2	2	1	1	1	0	0	0	1	1	1	2	2	1	2	2
Q7Z7M9	Q7Z7M9	4	4	4	Polypeptide N-acetylgalactosaminyltransferase 5	GALNT5		1	4	4	4	0	0	0	3	3	3	3	2	2	1	1	1	0	0	0	0	0	0	3	3	3	3	2	2	1	1	1	0	0	0	0	0	0	3	3	3	3	2
Q86SF2;H0YAK0;E9PBY3;H0YAH3	Q86SF2;H0YAK0;E9PBY3;H0YAH3	2;1;1;1	2;1;1;1	2;1;1;1	N-acetylgalactosaminyltransferase 7;Polypeptide N-acetylgalactosaminyltransferase	GALNT7	;;;	4	2	2	2	0	0	0	0	0	0	0	0	0	1	0	1	2	1	1	0	0	0	0	0	0	0	0	0	1	0	1	2	1	1	0	0	0	0	0	0	0	0
Q86SQ4;F5H2L1	Q86SQ4;F5H2L1	3;2	3;2	3;2	G-protein coupled receptor 126	GPR126;ADGRG6	;	2	3	3	3	0	0	0	0	0	1	1	1	1	0	0	0	3	3	2	0	0	0	0	0	1	1	1	1	0	0	0	3	3	2	0	0	0	0	0	1	1	1
Q86SR1;A0A087X115;Q49A17	Q86SR1	5;1;1	5;1;1	5;1;1	Polypeptide N-acetylgalactosaminyltransferase 10	GALNT10		3	5	5	5	3	4	3	3	2	2	2	2	2	2	0	0	3	3	0	3	4	3	3	2	2	2	2	2	2	0	0	3	3	0	3	4	3	3	2	2	2	2
Q86U42;B4DEH8;G3V4T2;H0YJH9	Q86U42;B4DEH8;G3V4T2	3;2;2;1	3;2;2;1	3;2;2;1	Polyadenylate-binding protein 2	PABPN1	;;	4	3	3	3	0	0	0	0	0	0	0	0	0	2	2	2	2	1	3	0	0	0	0	0	0	0	0	0	2	2	2	2	1	3	0	0	0	0	0	0	0	0
Q86UP2;G3V4Y7;G3V5G2;H0YJZ8;H0YJP2;B7Z6P3	Q86UP2	13;5;3;2;1;1	13;5;3;2;1;1	13;5;3;2;1;1	Kinectin	KTN1		6	13	13	13	2	0	0	6	5	5	2	1	1	7	7	7	6	6	5	2	0	0	6	5	5	2	1	1	7	7	7	6	6	5	2	0	0	6	5	5	2	1
Q86UU1;A0A087WZL0	Q86UU1;A0A087WZL0	2;1	2;1	2;1	Pleckstrin homology-like domain family B member 1	PHLDB1	;	2	2	2	2	0	0	0	1	0	0	1	0	0	0	1	1	1	1	1	0	0	0	1	0	0	1	0	0	0	1	1	1	1	1	0	0	0	1	0	0	1	0
Q86VN1	Q86VN1	1	1	1	Vacuolar protein-sorting-associated protein 36	VPS36		1	1	1	1	0	0	0	0	1	0	0	0	0	0	0	0	1	0	0	0	0	0	0	1	0	0	0	0	0	0	0	1	0	0	0	0	0	0	1	0	0	0
Q86WQ0	Q86WQ0	1	1	1	Nuclear receptor 2C2-associated protein	NR2C2AP		1	1	1	1	0	0	0	0	0	0	0	0	1	0	0	0	1	1	0	0	0	0	0	0	0	0	0	1	0	0	0	1	1	0	0	0	0	0	0	0	0	0
Q86Y37	Q86Y37	1	1	1	CDK2-associated and cullin domain-containing protein 1	CACUL1		1	1	1	1	0	0	0	0	1	1	0	0	0	0	0	0	1	1	0	0	0	0	0	1	1	0	0	0	0	0	0	1	1	0	0	0	0	0	1	1	0	0
Q86Y38	Q86Y38	5	5	5	Xylosyltransferase 1	XYLT1		1	5	5	5	3	5	5	3	3	3	4	4	4	0	1	0	0	0	0	3	5	5	3	3	3	4	4	4	0	1	0	0	0	0	3	5	5	3	3	3	4	4
Q8IUX7;H7C0W8;Q8N436	Q8IUX7	4;1;1	4;1;1	4;1;1	Adipocyte enhancer-binding protein 1	AEBP1		3	4	4	4	0	1	1	2	1	2	1	1	1	3	4	3	0	0	1	0	1	1	2	1	2	1	1	1	3	4	3	0	0	1	0	1	1	2	1	2	1	1
Q8IV08	Q8IV08	2	2	2	Phospholipase D3	PLD3		1	2	2	2	0	0	0	2	2	2	0	0	0	1	2	2	0	1	1	0	0	0	2	2	2	0	0	0	1	2	2	0	1	1	0	0	0	2	2	2	0	0
Q8IVD9	Q8IVD9	1	1	1	NudC domain-containing protein 3	NUDCD3		1	1	1	1	0	0	0	0	0	0	0	0	0	1	1	1	0	0	0	0	0	0	0	0	0	0	0	0	1	1	1	0	0	0	0	0	0	0	0	0	0	0
Q8IWE2	Q8IWE2	1	1	1	Protein NOXP20	FAM114A1		1	1	1	1	0	0	0	0	0	0	0	0	0	1	1	1	0	0	0	0	0	0	0	0	0	0	0	0	1	1	1	0	0	0	0	0	0	0	0	0	0	0
Q8IX30;A0A0A0MTC8;Q8IWY4;Q9NQ36	Q8IX30	5;1;1;1	5;1;1;1	5;1;1;1	Signal peptide, CUB and EGF-like domain-containing protein 3	SCUBE3		4	5	5	5	1	0	0	0	0	0	5	5	5	0	0	0	1	1	0	1	0	0	0	0	0	5	5	5	0	0	0	1	1	0	1	0	0	0	0	0	5	5
Q8IZ52;F8W6H2	Q8IZ52;F8W6H2	2;1	2;1	2;1	Chondroitin sulfate synthase 2	CHPF	;	2	2	2	2	0	0	0	0	0	0	0	0	0	1	1	2	0	0	0	0	0	0	0	0	0	0	0	0	1	1	2	0	0	0	0	0	0	0	0	0	0	0
Q8N163;E5RHJ4;G3V119;H0YB24	Q8N163;E5RHJ4;G3V119;H0YB24	2;1;1;1	2;1;1;1	2;1;1;1	Cell cycle and apoptosis regulator protein 2	CCAR2	;;;	4	2	2	2	1	0	0	0	0	0	0	0	0	1	1	1	1	2	0	1	0	0	0	0	0	0	0	0	1	1	1	1	2	0	1	0	0	0	0	0	0	0
Q8N392	Q8N392	4	4	4	Rho GTPase-activating protein 18	ARHGAP18		1	4	4	4	0	0	0	0	0	0	0	0	0	4	4	3	0	2	0	0	0	0	0	0	0	0	0	0	4	4	3	0	2	0	0	0	0	0	0	0	0	0
Q8N6G6;F8WEP3;A6NIB9	Q8N6G6	8;1;1	8;1;1	8;1;1	ADAMTS-like protein 1	ADAMTSL1		3	8	8	8	3	3	2	3	3	3	5	5	4	4	4	3	5	4	1	3	3	2	3	3	3	5	5	4	4	4	3	5	4	1	3	3	2	3	3	3	5	5
Q8N7X1	Q8N7X1	2	1	1	RNA-binding motif protein, X-linked-like-3	RBMXL3		1	2	1	1	1	1	1	1	1	1	2	1	1	1	1	1	0	0	1	0	0	0	0	0	0	1	0	0	0	0	0	0	0	0	0	0	0	0	0	0	1	0
Q8NBJ4;F8WAT9;C9JYM4;C9J941	Q8NBJ4	10;2;2;1	10;2;2;1	10;2;2;1	Golgi membrane protein 1	GOLM1		4	10	10	10	2	1	1	6	6	5	2	1	1	7	8	5	6	5	4	2	1	1	6	6	5	2	1	1	7	8	5	6	5	4	2	1	1	6	6	5	2	1
Q8NBJ5;M0QYH0;M0QX72	Q8NBJ5	3;1;1	3;1;1	3;1;1	Procollagen galactosyltransferase 1	COLGALT1		3	3	3	3	0	0	0	1	1	1	0	0	0	1	1	0	2	3	0	0	0	0	1	1	1	0	0	0	1	1	0	2	3	0	0	0	0	1	1	1	0	0
Q8NBP7	Q8NBP7	12	12	12	Proprotein convertase subtilisin/kexin type 9	PCSK9		1	12	12	12	2	2	0	5	8	7	5	5	5	9	9	8	0	0	0	2	2	0	5	8	7	5	5	5	9	9	8	0	0	0	2	2	0	5	8	7	5	5
Q8NBS9	Q8NBS9	11	11	11	Thioredoxin domain-containing protein 5	TXNDC5		1	11	11	11	3	5	4	8	10	9	4	4	4	11	9	9	2	4	2	3	5	4	8	10	9	4	4	4	11	9	9	2	4	2	3	5	4	8	10	9	4	4
Q8NC51	Q8NC51	17	17	17	Plasminogen activator inhibitor 1 RNA-binding protein	SERBP1		1	17	17	17	3	2	4	3	6	4	2	2	2	13	13	9	4	5	5	3	2	4	3	6	4	2	2	2	13	13	9	4	5	5	3	2	4	3	6	4	2	2
Q8NCC3;H3BMU8;B4DPU0;H3BM47;B4DJW4;H3BPT3	Q8NCC3;H3BMU8	7;4;3;2;2;2	7;4;3;2;2;2	7;4;3;2;2;2	Group XV phospholipase A2	PLA2G15	;	6	7	7	7	6	6	5	2	3	2	4	4	5	2	1	0	5	6	1	6	6	5	2	3	2	4	4	5	2	1	0	5	6	1	6	6	5	2	3	2	4	4
Q8NCW5;Q5T3I4;Q5T3I3	Q8NCW5	6;1;1	6;1;1	6;1;1	NAD(P)H-hydrate epimerase	APOA1BP		3	6	6	6	3	1	1	2	2	2	3	2	2	2	1	2	2	3	1	3	1	1	2	2	2	3	2	2	2	1	2	2	3	1	3	1	1	2	2	2	3	2
Q8NHH1	Q8NHH1	1	1	1	Tubulin polyglutamylase TTLL11	TTLL11		1	1	1	1	0	0	0	0	0	0	0	0	0	1	0	1	0	0	1	0	0	0	0	0	0	0	0	0	1	0	1	0	0	1	0	0	0	0	0	0	0	0
Q8NHP8	Q8NHP8	3	3	3	Putative phospholipase B-like 2;Putative phospholipase B-like 2 32 kDa form;Putative phospholipase B-like 2 45 kDa form	PLBD2		1	3	3	3	3	2	1	2	2	3	2	2	2	0	0	1	0	2	0	3	2	1	2	2	3	2	2	2	0	0	1	0	2	0	3	2	1	2	2	3	2	2
Q8TBC4;F8WF86;F8W8D4	Q8TBC4;F8WF86;F8W8D4	2;1;1	2;1;1	2;1;1	NEDD8-activating enzyme E1 catalytic subunit	UBA3	;;	3	2	2	2	0	0	0	1	0	1	0	0	0	2	2	1	0	0	0	0	0	0	1	0	1	0	0	0	2	2	1	0	0	0	0	0	0	1	0	1	0	0
Q8TD19	Q8TD19	1	1	1	Serine/threonine-protein kinase Nek9	NEK9		1	1	1	1	0	0	0	1	0	0	0	0	0	1	1	0	0	0	0	0	0	0	1	0	0	0	0	0	1	1	0	0	0	0	0	0	0	1	0	0	0	0
Q8TEA8;A0A087WZV9	Q8TEA8;A0A087WZV9	2;1	2;1	2;1	D-tyrosyl-tRNA(Tyr) deacylase 1;D-tyrosyl-tRNA(Tyr) deacylase	DTD1	;	2	2	2	2	0	0	0	0	0	0	0	0	0	2	2	2	0	0	1	0	0	0	0	0	0	0	0	0	2	2	2	0	0	1	0	0	0	0	0	0	0	0
Q8WUJ3;H0YCE1;H0YL56	Q8WUJ3	15;1;1	15;1;1	15;1;1	Cell migration-inducing and hyaluronan-binding protein	CEMIP		3	15	15	15	4	7	5	12	11	12	8	8	7	5	3	2	2	0	1	4	7	5	12	11	12	8	8	7	5	3	2	2	0	1	4	7	5	12	11	12	8	8
Q8WUM4	Q8WUM4	6	6	6	Programmed cell death 6-interacting protein	PDCD6IP		1	6	6	6	0	0	0	2	2	4	1	1	1	4	5	4	1	1	1	0	0	0	2	2	4	1	1	1	4	5	4	1	1	1	0	0	0	2	2	4	1	1
Q8WVQ1;K7EN15	Q8WVQ1;K7EN15	7;4	7;4	7;4	Soluble calcium-activated nucleotidase 1	CANT1	;	2	7	7	7	3	1	2	2	2	2	2	2	2	3	1	3	6	6	5	3	1	2	2	2	2	2	2	2	3	1	3	6	6	5	3	1	2	2	2	2	2	2
Q8WVY7	Q8WVY7	2	2	2	Ubiquitin-like domain-containing CTD phosphatase 1	UBLCP1		1	2	2	2	0	0	0	0	0	0	0	0	0	2	0	1	0	0	0	0	0	0	0	0	0	0	0	0	2	0	1	0	0	0	0	0	0	0	0	0	0	0
Q8WW12	Q8WW12	4	4	4	PEST proteolytic signal-containing nuclear protein	PCNP		1	4	4	4	0	0	0	0	0	0	0	0	0	3	3	3	2	3	2	0	0	0	0	0	0	0	0	0	3	3	3	2	3	2	0	0	0	0	0	0	0	0
Q8WWK9;C9J7Y4	Q8WWK9;C9J7Y4	2;1	2;1	2;1	Cytoskeleton-associated protein 2	CKAP2	;	2	2	2	2	0	0	0	0	0	0	0	0	0	0	0	0	2	1	0	0	0	0	0	0	0	0	0	0	0	0	0	2	1	0	0	0	0	0	0	0	0	0
Q8WXX5	Q8WXX5	4	4	4	DnaJ homolog subfamily C member 9	DNAJC9		1	4	4	4	1	0	1	0	0	0	0	1	0	3	3	3	1	1	1	1	0	1	0	0	0	0	1	0	3	3	3	1	1	1	1	0	1	0	0	0	0	1
Q8WZA9;M0QZP8	Q8WZA9;M0QZP8	2;1	2;1	2;1	Immunity-related GTPase family Q protein	IRGQ	;	2	2	2	2	0	0	0	2	1	1	0	0	0	2	2	1	1	1	0	0	0	0	2	1	1	0	0	0	2	2	1	1	1	0	0	0	0	2	1	1	0	0
Q92520;C9JP35;C9JMN4	Q92520;C9JP35;C9JMN4	8;4;4	8;4;4	8;4;4	Protein FAM3C	FAM3C	;;	3	8	8	8	5	7	8	7	7	7	6	8	7	6	6	8	5	4	2	5	7	8	7	7	7	6	8	7	6	6	8	5	4	2	5	7	8	7	7	7	6	8
Q92597;E5RG99;E5RJY1;E7ESM1;E5RIR1;E5RGM5;E5RIV1;E5RIM2	Q92597;E5RG99;E5RJY1;E7ESM1;E5RIR1;E5RGM5;E5RIV1;E5RIM2	2;1;1;1;1;1;1;1	2;1;1;1;1;1;1;1	2;1;1;1;1;1;1;1	Protein NDRG1	NDRG1	;;;;;;;	8	2	2	2	0	0	0	0	0	0	0	0	0	1	2	0	0	0	0	0	0	0	0	0	0	0	0	0	1	2	0	0	0	0	0	0	0	0	0	0	0	0
Q92598;A0A0A0MSM0;Q5TBM3	Q92598;A0A0A0MSM0	13;11;3	12;10;3	12;10;3	Heat shock protein 105 kDa	HSPH1	;	3	13	12	12	0	0	0	1	2	3	1	0	1	8	10	7	6	5	6	0	0	0	1	2	3	0	0	1	8	9	6	5	4	5	0	0	0	1	2	3	0	0
Q92626;H7C1W1;H7C300;H7C3W2	Q92626	50;24;5;4	50;24;5;4	43;17;1;4	Peroxidasin homolog	PXDN		4	50	50	43	26	25	24	35	25	30	23	22	21	35	36	27	21	18	17	26	25	24	35	25	30	23	22	21	35	36	27	21	18	17	24	22	21	30	22	27	21	21
Q92686	Q92686	1	1	1	Neurogranin;NEUG(55-78)	NRGN		1	1	1	1	1	0	0	0	0	0	0	0	0	1	1	0	0	0	0	1	0	0	0	0	0	0	0	0	1	1	0	0	0	0	1	0	0	0	0	0	0	0
Q92688;H0YN26;P39687	Q92688	6;2;2	6;2;2	6;2;2	Acidic leucine-rich nuclear phosphoprotein 32 family member B	ANP32B		3	6	6	6	0	0	0	1	1	0	0	1	0	5	5	3	1	0	1	0	0	0	1	1	0	0	1	0	5	5	3	1	0	1	0	0	0	1	1	0	0	1
Q92692;K7EKE8	Q92692;K7EKE8	2;1	2;1	2;1	Nectin-2	PVRL2	;	2	2	2	2	0	0	0	1	1	1	1	1	0	2	2	1	1	1	1	0	0	0	1	1	1	1	1	0	2	2	1	1	1	1	0	0	0	1	1	1	1	1
Q92734;C9JTY3;C9JUE0;C9JJP5	Q92734	3;1;1;1	3;1;1;1	3;1;1;1	Protein TFG	TFG		4	3	3	3	0	0	0	1	2	1	0	0	0	3	3	2	2	2	1	0	0	0	1	2	1	0	0	0	3	3	2	2	2	1	0	0	0	1	2	1	0	0
Q92743;H0Y7G9	Q92743;H0Y7G9	9;6	9;6	9;6	Serine protease HTRA1	HTRA1	;	2	9	9	9	5	8	9	6	7	7	8	8	8	7	8	6	0	0	0	5	8	9	6	7	7	8	8	8	7	8	6	0	0	0	5	8	9	6	7	7	8	8
Q92747	Q92747	5	1	1	Actin-related protein 2/3 complex subunit 1A	ARPC1A		1	5	1	1	0	0	0	2	1	2	0	0	0	4	5	3	0	1	0	0	0	0	0	0	0	0	0	0	0	1	1	0	0	0	0	0	0	0	0	0	0	0
Q92820	Q92820	12	12	12	Gamma-glutamyl hydrolase	GGH		1	12	12	12	8	8	7	10	10	11	10	10	9	6	8	6	11	8	5	8	8	7	10	10	11	10	10	9	6	8	6	11	8	5	8	8	7	10	10	11	10	10
Q92859;Q59FP8	Q92859;Q59FP8	8;7	8;7	8;7	Neogenin	NEO1	;	2	8	8	8	6	6	4	3	4	4	4	6	5	2	2	3	4	3	1	6	6	4	3	4	4	4	6	5	2	2	3	4	3	1	6	6	4	3	4	4	4	6
Q92890;C9J6N9	Q92890;C9J6N9	2;1	2;1	2;1	Ubiquitin fusion degradation protein 1 homolog	UFD1L	;	2	2	2	2	0	0	0	1	0	0	0	0	0	2	2	1	0	1	0	0	0	0	1	0	0	0	0	0	2	2	1	0	1	0	0	0	0	1	0	0	0	0
Q92896;H3BM42	Q92896;H3BM42	3;2	3;2	3;2	Golgi apparatus protein 1	GLG1	;	2	3	3	3	0	0	0	1	1	1	0	0	0	0	1	1	2	2	1	0	0	0	1	1	1	0	0	0	0	1	1	2	2	1	0	0	0	1	1	1	0	0
S4R398;Q92973	S4R398;Q92973	1;1	1;1	1;1	Transportin-1	TNPO1	;	2	1	1	1	0	0	0	0	0	0	0	0	0	1	1	0	1	1	0	0	0	0	0	0	0	0	0	0	1	1	0	1	1	0	0	0	0	0	0	0	0	0
Q93063;E9PNL9	Q93063	19;2	19;2	19;2	Exostosin-2	EXT2		2	19	19	19	14	10	8	16	14	12	9	9	10	7	8	10	12	13	10	14	10	8	16	14	12	9	9	10	7	8	10	12	13	10	14	10	8	16	14	12	9	9
Q969H8;M0QYN0;M0QXF7	Q969H8;M0QYN0	5;3;2	5;3;2	5;3;2	Myeloid-derived growth factor	MYDGF	;	3	5	5	5	4	3	3	3	3	3	2	2	3	1	3	3	2	2	2	4	3	3	3	3	3	2	2	3	1	3	3	2	2	2	4	3	3	3	3	3	2	2
Q96AG4	Q96AG4	2	2	2	Leucine-rich repeat-containing protein 59	LRRC59		1	2	2	2	0	0	0	0	1	0	1	1	1	1	1	1	1	0	0	0	0	0	0	1	0	1	1	1	1	1	1	1	0	0	0	0	0	0	1	0	1	1
Q96AY3;H0Y827;K7ESG6;K7ELI6;C9JPC3;K7EM43	Q96AY3;H0Y827	12;6;5;3;2;1	12;6;5;3;2;1	12;6;5;3;2;1	Peptidyl-prolyl cis-trans isomerase FKBP10	FKBP10	;	6	12	12	12	5	4	3	8	8	7	3	2	3	7	9	6	1	1	3	5	4	3	8	8	7	3	2	3	7	9	6	1	1	3	5	4	3	8	8	7	3	2
Q96B26	Q96B26	1	1	1	Exosome complex component RRP43	EXOSC8		1	1	1	1	0	0	0	0	0	0	0	0	0	1	1	0	0	0	0	0	0	0	0	0	0	0	0	0	1	1	0	0	0	0	0	0	0	0	0	0	0	0
Q96BJ3	Q96BJ3	1	1	1	Axin interactor, dorsalization-associated protein	AIDA		1	1	1	1	0	0	0	0	0	0	0	0	0	1	1	0	0	0	0	0	0	0	0	0	0	0	0	0	1	1	0	0	0	0	0	0	0	0	0	0	0	0
Q96C19	Q96C19	1	1	1	EF-hand domain-containing protein D2	EFHD2		1	1	1	1	0	0	0	0	0	1	0	0	0	1	1	1	0	0	0	0	0	0	0	0	1	0	0	0	1	1	1	0	0	0	0	0	0	0	0	1	0	0
Q96C86	Q96C86	2	2	2	m7GpppX diphosphatase	DCPS		1	2	2	2	0	0	0	0	0	0	0	0	0	2	2	2	0	0	0	0	0	0	0	0	0	0	0	0	2	2	2	0	0	0	0	0	0	0	0	0	0	0
Q96CG8;E5RK99;E7EVQ5	Q96CG8	5;2;2	5;2;2	5;2;2	Collagen triple helix repeat-containing protein 1	CTHRC1		3	5	5	5	2	4	4	3	4	4	5	4	4	5	3	4	1	1	0	2	4	4	3	4	4	5	4	4	5	3	4	1	1	0	2	4	4	3	4	4	5	4
Q96CT7;M0R2F5	Q96CT7	5;2	5;2	5;2	Coiled-coil domain-containing protein 124	CCDC124		2	5	5	5	0	0	0	1	0	0	0	0	0	2	2	1	4	3	0	0	0	0	1	0	0	0	0	0	2	2	1	4	3	0	0	0	0	1	0	0	0	0
Q96CX2	Q96CX2	3	3	3	BTB/POZ domain-containing protein KCTD12	KCTD12		1	3	3	3	0	0	0	0	0	0	0	0	0	2	3	1	0	0	0	0	0	0	0	0	0	0	0	0	2	3	1	0	0	0	0	0	0	0	0	0	0	0
Q96D15;M0QZH0;M0QYB8	Q96D15;M0QZH0	5;4;2	5;4;2	5;4;2	Reticulocalbin-3	RCN3	;	3	5	5	5	2	4	3	3	3	3	4	4	4	3	2	2	0	0	1	2	4	3	3	3	3	4	4	4	3	2	2	0	0	1	2	4	3	3	3	3	4	4
Q96DG6	Q96DG6	1	1	1	Carboxymethylenebutenolidase homolog	CMBL		1	1	1	1	0	0	0	0	0	0	0	0	0	1	1	0	0	0	0	0	0	0	0	0	0	0	0	0	1	1	0	0	0	0	0	0	0	0	0	0	0	0
Q96FQ6	Q96FQ6	5	5	5	Protein S100-A16	S100A16		1	5	5	5	2	1	1	1	3	3	3	2	1	3	3	4	2	1	0	2	1	1	1	3	3	3	2	1	3	3	4	2	1	0	2	1	1	1	3	3	3	2
Q96G03;E9PD70;E7ENQ8	Q96G03;E9PD70;E7ENQ8	8;4;4	8;4;4	8;4;4	Phosphoglucomutase-2	PGM2	;;	3	8	8	8	1	1	2	2	2	1	2	2	2	6	6	4	0	0	2	1	1	2	2	2	1	2	2	2	6	6	4	0	0	2	1	1	2	2	2	1	2	2
Q96GX9	Q96GX9	1	1	1	Methylthioribulose-1-phosphate dehydratase	APIP		1	1	1	1	0	0	0	0	0	0	0	0	0	1	1	1	0	0	0	0	0	0	0	0	0	0	0	0	1	1	1	0	0	0	0	0	0	0	0	0	0	0
Q96HC4;A0A0A0MSP3;A0A0D9SFR4;H0Y8Y3;D6RAA1;A0A0D9SFW3;D6RGG6;H0Y929;H0YBI4	Q96HC4;A0A0A0MSP3	8;4;3;3;1;1;1;1;1	8;4;3;3;1;1;1;1;1	8;4;3;3;1;1;1;1;1	PDZ and LIM domain protein 5	PDLIM5	;	9	8	8	8	1	3	2	2	6	5	3	1	3	7	7	4	2	1	3	1	3	2	2	6	5	3	1	3	7	7	4	2	1	3	1	3	2	2	6	5	3	1
Q96HE7;G3V2H0;G3V5B3;Q5TAE8;G3V3E6;Q86YB8	Q96HE7;G3V2H0	5;3;1;1;1;1	5;3;1;1;1;1	5;3;1;1;1;1	ERO1-like protein alpha	ERO1L	;	6	5	5	5	1	0	0	4	4	3	0	1	1	5	4	4	1	1	0	1	0	0	4	4	3	0	1	1	5	4	4	1	1	0	1	0	0	4	4	3	0	1
Q96KP4;J3QKT2;J3KSV5;A0A087WYZ1;J3QQN6;J3QR27;J3QLU1;A0A087WVS2;J3QKQ0;J3QRD0;J3QRA8;J3QL02;J3KSS4;J3KRD5;J3QRH4	Q96KP4	12;5;4;4;3;3;3;3;3;3;3;3;2;2;2	12;5;4;4;3;3;3;3;3;3;3;3;2;2;2	12;5;4;4;3;3;3;3;3;3;3;3;2;2;2	Cytosolic non-specific dipeptidase	CNDP2		15	12	12	12	1	1	0	3	4	3	1	0	1	12	11	6	4	3	3	1	1	0	3	4	3	1	0	1	12	11	6	4	3	3	1	1	0	3	4	3	1	0
Q96M27	Q96M27	2	2	2	Protein PRRC1	PRRC1		1	2	2	2	0	0	0	0	0	0	0	0	0	2	2	0	0	0	0	0	0	0	0	0	0	0	0	0	2	2	0	0	0	0	0	0	0	0	0	0	0	0
Q96P70	Q96P70	1	1	1	Importin-9	IPO9		1	1	1	1	0	0	0	0	0	0	0	0	0	1	0	0	0	0	0	0	0	0	0	0	0	0	0	0	1	0	0	0	0	0	0	0	0	0	0	0	0	0
Q96PD2	Q96PD2	3	3	3	Discoidin, CUB and LCCL domain-containing protein 2	DCBLD2		1	3	3	3	1	2	2	0	0	1	2	2	2	0	0	1	2	2	0	1	2	2	0	0	1	2	2	2	0	0	1	2	2	0	1	2	2	0	0	1	2	2
Q96QK1;I3L4S0;A0A1W2PP10;I3L4P4	Q96QK1	5;1;1;1	5;1;1;1	5;1;1;1	Vacuolar protein sorting-associated protein 35	VPS35		4	5	5	5	0	0	0	2	3	2	0	1	1	5	3	1	0	0	1	0	0	0	2	3	2	0	1	1	5	3	1	0	0	1	0	0	0	2	3	2	0	1
Q96RW7;Q5TCP6	Q96RW7;Q5TCP6	2;1	2;1	2;1	Hemicentin-1	HMCN1	;	2	2	2	2	1	2	2	1	1	0	2	2	2	0	0	0	0	0	0	1	2	2	1	1	0	2	2	2	0	0	0	0	0	0	1	2	2	1	1	0	2	2
Q96TA1	Q96TA1	14	14	14	Niban-like protein 1	FAM129B		1	14	14	14	1	3	3	6	7	7	3	3	2	12	12	9	5	4	1	1	3	3	6	7	7	3	3	2	12	12	9	5	4	1	1	3	3	6	7	7	3	3
Q99436	Q99436	1	1	1	Proteasome subunit beta type-7	PSMB7		1	1	1	1	0	0	0	0	0	0	0	0	0	0	0	0	1	1	0	0	0	0	0	0	0	0	0	0	0	0	0	1	1	0	0	0	0	0	0	0	0	0
Q99471;H3BMQ1;H3BPF6	Q99471;H3BMQ1;H3BPF6	3;2;2	3;2;2	3;2;2	Prefoldin subunit 5	PFDN5	;;	3	3	3	3	0	0	0	0	1	0	0	0	0	3	3	2	2	1	1	0	0	0	0	1	0	0	0	0	3	3	2	2	1	1	0	0	0	0	1	0	0	0
Q99496	Q99496	1	1	1	E3 ubiquitin-protein ligase RING2	RNF2		1	1	1	1	0	0	0	0	1	0	0	0	0	0	1	0	0	0	0	0	0	0	0	1	0	0	0	0	0	1	0	0	0	0	0	0	0	0	1	0	0	0
Q99497;K7ELW0;K7EN27	Q99497;K7ELW0;K7EN27	10;9;6	10;9;6	10;9;6	Protein deglycase DJ-1	PARK7	;;	3	10	10	10	2	6	5	5	5	5	6	5	6	8	9	6	6	5	3	2	6	5	5	5	5	6	5	6	8	9	6	6	5	3	2	6	5	5	5	5	6	5
Q99536;K7ESA3;K7ERT7;K7ENX2;K7EM19;K7EJM4;K7ER81	Q99536	8;3;3;3;3;1;1	8;3;3;3;3;1;1	8;3;3;3;3;1;1	Synaptic vesicle membrane protein VAT-1 homolog	VAT1		7	8	8	8	2	0	1	6	5	4	1	2	1	8	8	5	0	1	2	2	0	1	6	5	4	1	2	1	8	8	5	0	1	2	2	0	1	6	5	4	1	2
Q99538;G3V2T4;G3V4E4;G3V4P5;H0YJN9;G3V3Z4	Q99538	11;2;2;1;1;1	11;2;2;1;1;1	11;2;2;1;1;1	Legumain	LGMN		6	11	11	11	9	10	10	5	6	5	8	8	8	1	1	2	2	4	2	9	10	10	5	6	5	8	8	8	1	1	2	2	4	2	9	10	10	5	6	5	8	8
Q99584	Q99584	2	2	2	Protein S100-A13	S100A13		1	2	2	2	0	0	0	0	0	0	0	0	1	2	2	1	0	1	0	0	0	0	0	0	0	0	0	1	2	2	1	0	1	0	0	0	0	0	0	0	0	0
Q99650	Q99650	1	1	1	Oncostatin-M-specific receptor subunit beta	OSMR		1	1	1	1	0	0	0	0	0	0	0	0	0	0	0	0	1	1	1	0	0	0	0	0	0	0	0	0	0	0	0	1	1	1	0	0	0	0	0	0	0	0
Q99674	Q99674	3	3	3	Cell growth regulator with EF hand domain protein 1	CGREF1		1	3	3	3	0	0	0	2	2	2	1	0	0	0	0	0	1	0	0	0	0	0	2	2	2	1	0	0	0	0	0	1	0	0	0	0	0	2	2	2	1	0
Q99832;F8WAM2	Q99832	9;2	9;2	9;2	T-complex protein 1 subunit eta	CCT7		2	9	9	9	0	0	0	2	1	1	0	0	1	6	6	2	5	5	3	0	0	0	2	1	1	0	0	1	6	6	2	5	5	3	0	0	0	2	1	1	0	0
Q99941	Q99941	1	1	1	Cyclic AMP-dependent transcription factor ATF-6 beta;Processed cyclic AMP-dependent transcription factor ATF-6 beta	ATF6B		1	1	1	1	0	0	0	0	0	0	0	0	0	1	1	1	0	0	1	0	0	0	0	0	0	0	0	0	1	1	1	0	0	1	0	0	0	0	0	0	0	0
Q99969;C9J8S2	Q99969;C9J8S2	5;4	5;4	5;4	Retinoic acid receptor responder protein 2	RARRES2	;	2	5	5	5	0	0	0	1	1	1	0	0	0	5	3	4	1	0	0	0	0	0	1	1	1	0	0	0	5	3	4	1	0	0	0	0	0	1	1	1	0	0
Q99988;A0A0A0MTT8	Q99988	5;1	5;1	5;1	Growth/differentiation factor 15	GDF15		2	5	5	5	1	0	0	4	3	4	2	2	2	2	1	2	0	0	0	1	0	0	4	3	4	2	2	2	2	1	2	0	0	0	1	0	0	4	3	4	2	2
Q9BQ51	Q9BQ51	2	2	2	Programmed cell death 1 ligand 2	PDCD1LG2		1	2	2	2	0	0	1	2	1	2	1	1	1	0	0	0	2	2	1	0	0	1	2	1	2	1	1	1	0	0	0	2	2	1	0	0	1	2	1	2	1	1
Q9BQ61	Q9BQ61	2	2	2	Uncharacterized protein C19orf43	C19orf43		1	2	2	2	0	0	0	0	0	0	0	0	0	0	2	1	0	0	0	0	0	0	0	0	0	0	0	0	0	2	1	0	0	0	0	0	0	0	0	0	0	0
Q9BQT9;F5H5D7;F5H7C7;F5H5C6;F5H746	Q9BQT9	6;1;1;1;1	6;1;1;1;1	6;1;1;1;1	Calsyntenin-3	CLSTN3		5	6	6	6	0	0	0	1	1	1	0	0	0	0	1	1	3	4	3	0	0	0	1	1	1	0	0	0	0	1	1	3	4	3	0	0	0	1	1	1	0	0
Q9BR76;A0A087WW53;F5H390;F5H0D2;A9Z1Z3	Q9BR76;A0A087WW53;F5H390	3;2;2;1;1	3;2;2;1;1	3;2;2;1;1	Coronin-1B;Coronin	CORO1B	;;	5	3	3	3	1	0	0	2	0	0	1	1	0	1	3	1	1	1	0	1	0	0	2	0	0	1	1	0	1	3	1	1	1	0	1	0	0	2	0	0	1	1
Q9BRF8	Q9BRF8	3	3	3	Serine/threonine-protein phosphatase CPPED1	CPPED1		1	3	3	3	1	0	0	1	1	0	0	0	0	1	1	1	3	2	1	1	0	0	1	1	0	0	0	0	1	1	1	3	2	1	1	0	0	1	1	0	0	0
Q9BRK3	Q9BRK3	8	8	8	Matrix-remodeling-associated protein 8	MXRA8		1	8	8	8	5	4	4	7	7	7	3	4	4	5	6	6	0	0	0	5	4	4	7	7	7	3	4	4	5	6	6	0	0	0	5	4	4	7	7	7	3	4
Q9BRK5;H0Y3T6;G3V1E2	Q9BRK5;H0Y3T6;G3V1E2	13;8;8	13;8;8	13;8;8	45 kDa calcium-binding protein	SDF4	;;	3	13	13	13	7	6	6	11	11	9	5	6	6	9	8	6	8	4	6	7	6	6	11	11	9	5	6	6	9	8	6	8	4	6	7	6	6	11	11	9	5	6
Q9BS26	Q9BS26	3	3	3	Endoplasmic reticulum resident protein 44	ERP44		1	3	3	3	0	1	1	0	0	1	0	0	1	2	1	0	2	2	1	0	1	1	0	0	1	0	0	1	2	1	0	2	2	1	0	1	1	0	0	1	0	0
Q9BSJ8	Q9BSJ8	3	3	3	Extended synaptotagmin-1	ESYT1		1	3	3	3	0	0	0	0	0	0	0	0	0	2	2	0	1	0	0	0	0	0	0	0	0	0	0	0	2	2	0	1	0	0	0	0	0	0	0	0	0	0
Q9BTY2;Q7Z6V2	Q9BTY2	8;1	8;1	8;1	Plasma alpha-L-fucosidase	FUCA2		2	8	8	8	4	4	3	5	5	4	4	3	3	5	5	3	3	4	6	4	4	3	5	5	4	4	3	3	5	5	3	3	4	6	4	4	3	5	5	4	4	3
Q9BUD6;D6RB12;D6RBY3;D6RIH5	Q9BUD6;D6RB12	13;7;2;2	13;7;2;2	13;7;2;2	Spondin-2	SPON2	;	4	13	13	13	4	6	6	9	7	8	7	7	8	12	12	10	0	0	0	4	6	6	9	7	8	7	7	8	12	12	10	0	0	0	4	6	6	9	7	8	7	7
Q9BVG4;A6NDF3	Q9BVG4;A6NDF3	4;2	4;2	4;2	Protein PBDC1	PBDC1	;	2	4	4	4	0	0	0	0	1	1	0	0	0	4	4	2	1	1	1	0	0	0	0	1	1	0	0	0	4	4	2	1	1	1	0	0	0	0	1	1	0	0
Q9BWD1	Q9BWD1	6	6	6	Acetyl-CoA acetyltransferase, cytosolic	ACAT2		1	6	6	6	1	0	0	2	1	1	0	0	0	5	4	3	4	2	2	1	0	0	2	1	1	0	0	0	5	4	3	4	2	2	1	0	0	2	1	1	0	0
Q9BWS9;E9PPA0;E9PI70;E9PIP0;E9PRL3;E9PPH0;E9PKF1;H0YC89	Q9BWS9;E9PPA0;E9PI70;E9PIP0;E9PRL3;E9PPH0	6;5;3;3;3;3;2;1	6;5;3;3;3;3;2;1	6;5;3;3;3;3;2;1	Chitinase domain-containing protein 1	CHID1	;;;;;	8	6	6	6	3	3	3	3	4	3	3	3	2	6	4	2	3	1	1	3	3	3	3	4	3	3	3	2	6	4	2	3	1	1	3	3	3	3	4	3	3	3
Q9BXJ1	Q9BXJ1	1	1	1	Complement C1q tumor necrosis factor-related protein 1	C1QTNF1		1	1	1	1	0	0	0	0	0	0	0	0	0	1	1	1	0	0	0	0	0	0	0	0	0	0	0	0	1	1	1	0	0	0	0	0	0	0	0	0	0	0
Q9BY44;F8WAE5;C9IZE1;H7C5Q3;H7C5R5;F8WF18;F8WAT3	Q9BY44;F8WAE5;C9IZE1	8;7;5;2;2;1;1	8;7;5;2;2;1;1	8;7;5;2;2;1;1	Eukaryotic translation initiation factor 2A;Eukaryotic translation initiation factor 2A, N-terminally processed	EIF2A	;;	7	8	8	8	1	0	0	1	1	1	0	0	0	5	6	5	4	4	0	1	0	0	1	1	1	0	0	0	5	6	5	4	4	0	1	0	0	1	1	1	0	0
Q9BY76	Q9BY76	2	2	2	Angiopoietin-related protein 4	ANGPTL4		1	2	2	2	0	0	0	2	2	2	0	0	0	1	2	0	0	0	0	0	0	0	2	2	2	0	0	0	1	2	0	0	0	0	0	0	0	2	2	2	0	0
Q9BYT8;E9PCB6;H0YAF7;H0YAK4	Q9BYT8;E9PCB6	4;3;1;1	4;3;1;1	4;3;1;1	Neurolysin, mitochondrial	NLN	;	4	4	4	4	0	0	0	0	0	1	0	0	0	4	4	3	0	0	1	0	0	0	0	0	1	0	0	0	4	4	3	0	0	1	0	0	0	0	0	1	0	0
Q9BZM5;C9JAK3;Q5VY80;Q6H3X3	Q9BZM5;C9JAK3;Q5VY80;Q6H3X3	6;3;3;3	6;3;3;3	6;3;3;3	NKG2D ligand 2;Retinoic acid early transcript 1L protein;Retinoic acid early transcript 1G protein	ULBP2;RAET1G;RAET1L	;;;	4	6	6	6	3	2	2	2	2	2	3	2	2	2	2	1	6	6	2	3	2	2	2	2	2	3	2	2	2	2	1	6	6	2	3	2	2	2	2	2	3	2
Q9C005	Q9C005	1	1	1	Protein dpy-30 homolog	DPY30		1	1	1	1	0	0	0	0	0	0	0	0	0	0	1	0	0	0	0	0	0	0	0	0	0	0	0	0	0	1	0	0	0	0	0	0	0	0	0	0	0	0
Q9C0C2;E9PKK0	Q9C0C2	3;1	3;1	3;1	182 kDa tankyrase-1-binding protein	TNKS1BP1		2	3	3	3	1	0	0	2	2	2	0	0	0	3	3	3	0	0	0	1	0	0	2	2	2	0	0	0	3	3	3	0	0	0	1	0	0	2	2	2	0	0
Q9GZN8	Q9GZN8	1	1	1	UPF0687 protein C20orf27	C20orf27		1	1	1	1	0	0	0	1	0	0	0	1	1	1	1	1	1	1	1	0	0	0	1	0	0	0	1	1	1	1	1	1	1	1	0	0	0	1	0	0	0	1
Q9GZT8;E7EXA3;Q6X734;H7C1A8;E9PBZ7;C9JN42;B8ZZI0;A6NNP5	Q9GZT8;E7EXA3;Q6X734	4;3;3;1;1;1;1;1	4;3;3;1;1;1;1;1	4;3;3;1;1;1;1;1	NIF3-like protein 1	NIF3L1	;;	8	4	4	4	0	1	1	0	1	0	0	0	0	1	2	2	2	3	2	0	1	1	0	1	0	0	0	0	1	2	2	2	3	2	0	1	1	0	1	0	0	0
Q9GZX9;J3QS03	Q9GZX9;J3QS03	3;2	3;2	3;2	Twisted gastrulation protein homolog 1	TWSG1	;	2	3	3	3	1	3	2	1	0	1	2	3	2	1	1	1	3	2	1	1	3	2	1	0	1	2	3	2	1	1	1	3	2	1	1	3	2	1	0	1	2	3
Q9H1E3	Q9H1E3	1	1	1	Nuclear ubiquitous casein and cyclin-dependent kinase substrate 1	NUCKS1		1	1	1	1	0	0	0	0	0	0	0	0	0	1	0	0	1	1	1	0	0	0	0	0	0	0	0	0	1	0	0	1	1	1	0	0	0	0	0	0	0	0
Q9H2G2	Q9H2G2	1	1	1	STE20-like serine/threonine-protein kinase	SLK		1	1	1	1	0	0	0	0	0	0	0	0	0	0	1	1	0	0	0	0	0	0	0	0	0	0	0	0	0	1	1	0	0	0	0	0	0	0	0	0	0	0
Q9H3H3	Q9H3H3	3	3	3	UPF0696 protein C11orf68	C11orf68		1	3	3	3	0	0	0	1	1	1	0	0	0	3	3	2	0	0	0	0	0	0	1	1	1	0	0	0	3	3	2	0	0	0	0	0	0	1	1	1	0	0
Q9H3P7	Q9H3P7	2	2	2	Golgi resident protein GCP60	ACBD3		1	2	2	2	0	0	0	1	1	1	0	0	0	2	2	2	0	0	1	0	0	0	1	1	1	0	0	0	2	2	2	0	0	1	0	0	0	1	1	1	0	0
Q9H488	Q9H488	2	2	2	GDP-fucose protein O-fucosyltransferase 1	POFUT1		1	2	2	2	0	0	0	1	1	1	0	0	0	1	1	0	1	1	0	0	0	0	1	1	1	0	0	0	1	1	0	1	1	0	0	0	0	1	1	1	0	0
Q9H773	Q9H773	3	3	3	dCTP pyrophosphatase 1	DCTPP1		1	3	3	3	0	0	0	0	0	0	0	0	0	3	3	3	0	0	0	0	0	0	0	0	0	0	0	0	3	3	3	0	0	0	0	0	0	0	0	0	0	0
Q9HAT2	Q9HAT2	3	3	3	Sialate O-acetylesterase	SIAE		1	3	3	3	3	2	2	1	1	1	2	2	2	0	0	0	0	0	0	3	2	2	1	1	1	2	2	2	0	0	0	0	0	0	3	2	2	1	1	1	2	2
Q9HB71;B2ZWH1	Q9HB71	5;1	5;1	5;1	Calcyclin-binding protein	CACYBP		2	5	5	5	0	0	0	0	0	1	0	0	0	3	3	3	3	3	1	0	0	0	0	0	1	0	0	0	3	3	3	3	3	1	0	0	0	0	0	1	0	0
Q9HBR0	Q9HBR0	2	2	2	Putative sodium-coupled neutral amino acid transporter 10	SLC38A10		1	2	2	2	0	0	0	0	0	0	0	0	0	0	0	0	1	2	0	0	0	0	0	0	0	0	0	0	0	0	0	1	2	0	0	0	0	0	0	0	0	0
Q9HC38;F6TLX2;I3L3Q4;I3L1I0;I3NI27;I3NI24;I3L2C2;I3L1F4;I3L277	Q9HC38;F6TLX2;I3L3Q4	9;8;7;2;1;1;1;1;1	9;8;7;2;1;1;1;1;1	9;8;7;2;1;1;1;1;1	Glyoxalase domain-containing protein 4	GLOD4	;;	9	9	9	9	2	1	1	2	2	2	1	1	1	6	5	3	4	4	2	2	1	1	2	2	2	1	1	1	6	5	3	4	4	2	2	1	1	2	2	2	1	1
Q9HCJ6	Q9HCJ6	2	2	2	Synaptic vesicle membrane protein VAT-1 homolog-like	VAT1L		1	2	2	2	0	1	0	0	0	0	0	1	1	2	2	1	0	0	0	0	1	0	0	0	0	0	1	1	2	2	1	0	0	0	0	1	0	0	0	0	0	1
Q9HCU0	Q9HCU0	9	9	9	Endosialin	CD248		1	9	9	9	5	8	8	8	7	6	8	9	9	7	6	5	0	1	1	5	8	8	8	7	6	8	9	9	7	6	5	0	1	1	5	8	8	8	7	6	8	9
Q9NP84;I3L1J9	Q9NP84;I3L1J9	2;1	2;1	2;1	Tumor necrosis factor receptor superfamily member 12A	TNFRSF12A	;	2	2	2	2	1	1	1	0	1	0	1	1	2	1	1	0	2	2	1	1	1	1	0	1	0	1	1	2	1	1	0	2	2	1	1	1	1	0	1	0	1	1
Q9NP97;B1AKR6;Q8TF09;H3BNG9;H3BPA0;Q7Z4M1;H3BQI1	Q9NP97;B1AKR6;Q8TF09	4;3;2;1;1;1;1	4;3;2;1;1;1;1	4;3;2;1;1;1;1	Dynein light chain roadblock-type 1;Dynein light chain roadblock-type 2	DYNLRB1;DYNLRB2	;;	7	4	4	4	0	0	0	0	1	1	0	0	1	4	4	0	1	1	1	0	0	0	0	1	1	0	0	1	4	4	0	1	1	1	0	0	0	0	1	1	0	0
Q9NPH3;C9JT28;C9J1D9;H7C3W4;C9J9W1	Q9NPH3;C9JT28;C9J1D9;H7C3W4;C9J9W1	2;1;1;1;1	2;1;1;1;1	2;1;1;1;1	Interleukin-1 receptor accessory protein	IL1RAP	;;;;	5	2	2	2	1	1	1	0	0	1	1	1	2	0	0	0	2	2	1	1	1	1	0	0	1	1	1	2	0	0	0	2	2	1	1	1	1	0	0	1	1	1
Q9NQR4;H7C579;F8WF70	Q9NQR4	5;2;1	5;2;1	5;2;1	Omega-amidase NIT2	NIT2		3	5	5	5	0	1	1	0	0	0	0	1	1	4	3	1	0	0	0	0	1	1	0	0	0	0	1	1	4	3	1	0	0	0	0	1	1	0	0	0	0	1
Q9NQW6;C9JJT6	Q9NQW6	3;1	3;1	3;1	Actin-binding protein anillin	ANLN		2	3	3	3	0	0	0	0	0	0	0	0	0	0	0	0	1	2	1	0	0	0	0	0	0	0	0	0	0	0	0	1	2	1	0	0	0	0	0	0	0	0
Q9NQW7;Q5T6H7;Q5T6H3;Q5T6H2	Q9NQW7;Q5T6H7;Q5T6H3;Q5T6H2	4;3;2;2	3;3;1;1	3;3;1;1	Xaa-Pro aminopeptidase 1	XPNPEP1	;;;	4	4	3	3	1	1	0	2	2	2	1	2	1	4	4	2	1	1	0	1	1	0	1	1	1	1	1	1	3	3	1	1	1	0	1	1	0	1	1	1	1	1
Q9NR30	Q9NR30	2	2	2	Nucleolar RNA helicase 2	DDX21		1	2	2	2	0	0	0	0	0	0	0	0	0	0	0	0	1	2	0	0	0	0	0	0	0	0	0	0	0	0	0	1	2	0	0	0	0	0	0	0	0	0
Q9NR45	Q9NR45	2	2	2	Sialic acid synthase	NANS		1	2	2	2	0	1	0	0	0	1	0	0	0	2	2	1	0	0	1	0	1	0	0	0	1	0	0	0	2	2	1	0	0	1	0	1	0	0	0	1	0	0
Q9NR99	Q9NR99	2	2	2	Matrix-remodeling-associated protein 5	MXRA5		1	2	2	2	0	0	0	2	2	2	1	2	1	1	1	0	0	0	0	0	0	0	2	2	2	1	2	1	1	1	0	0	0	0	0	0	0	2	2	2	1	2
Q9NRA1	Q9NRA1	3	3	3	Platelet-derived growth factor C;Platelet-derived growth factor C, latent form;Platelet-derived growth factor C, receptor-binding form	PDGFC		1	3	3	3	2	2	1	2	2	2	2	2	2	1	1	1	1	1	0	2	2	1	2	2	2	2	2	2	1	1	1	1	1	0	2	2	1	2	2	2	2	2
Q9NRN5	Q9NRN5	15	15	2	Olfactomedin-like protein 3	OLFML3		1	15	15	2	9	11	8	10	9	8	8	9	8	12	13	7	2	0	3	9	11	8	10	9	8	8	9	8	12	13	7	2	0	3	1	2	2	2	2	2	1	2
Q9NRX4	Q9NRX4	2	2	2	14 kDa phosphohistidine phosphatase	PHPT1		1	2	2	2	0	0	0	1	1	1	0	0	0	2	2	1	1	1	0	0	0	0	1	1	1	0	0	0	2	2	1	1	1	0	0	0	0	1	1	1	0	0
Q9NS15;E9PKW1;H0YC99;H0YCX6;E9PQR0;E9PR84;E9PJR2;E9PRF2;E9PR75;E9PPT7	Q9NS15;E9PKW1;H0YC99	7;5;4;3;2;2;2;1;1;1	6;4;3;2;2;2;2;1;1;1	6;4;3;2;2;2;2;1;1;1	Latent-transforming growth factor beta-binding protein 3	LTBP3	;;	10	7	6	6	0	2	1	4	2	4	1	1	1	6	6	4	1	1	0	0	1	0	3	1	3	0	0	0	5	5	4	1	1	0	0	1	0	3	1	3	0	0
Q9NUQ9;E5RK61;E5RFS4;E5RHU5;E5RGI7;E5RJE1;E5RIR8;E5RJL8;E5RI16;A0A087X178;A0A1W2PRQ0;Q9H0Q0	Q9NUQ9;E5RK61;E5RFS4;E5RHU5;E5RGI7;E5RJE1;E5RIR8;E5RJL8;E5RI16;A0A087X178;A0A1W2PRQ0;Q9H0Q0	2;1;1;1;1;1;1;1;1;1;1;1	2;1;1;1;1;1;1;1;1;1;1;1	2;1;1;1;1;1;1;1;1;1;1;1	Protein FAM49B;Protein FAM49A	FAM49B;FAM49A	;;;;;;;;;;;	12	2	2	2	1	0	0	1	0	1	1	1	0	2	2	1	2	2	1	1	0	0	1	0	1	1	1	0	2	2	1	2	2	1	1	0	0	1	0	1	1	1
Q9NWV4	Q9NWV4	2	2	2	UPF0587 protein C1orf123	C1orf123		1	2	2	2	0	0	0	0	0	0	0	0	0	0	1	0	1	0	0	0	0	0	0	0	0	0	0	0	0	1	0	1	0	0	0	0	0	0	0	0	0	0
Q9NX46	Q9NX46	3	3	3	Poly(ADP-ribose) glycohydrolase ARH3	ADPRHL2		1	3	3	3	0	0	0	0	0	0	0	0	0	2	3	3	0	1	1	0	0	0	0	0	0	0	0	0	2	3	3	0	1	1	0	0	0	0	0	0	0	0
Q9NXG2	Q9NXG2	2	2	2	THUMP domain-containing protein 1	THUMPD1		1	2	2	2	0	0	0	0	0	0	0	0	0	1	1	0	0	1	0	0	0	0	0	0	0	0	0	0	1	1	0	0	1	0	0	0	0	0	0	0	0	0
Q9NYU2;F8WCI2;F8WCE6	Q9NYU2	4;1;1	4;1;1	4;1;1	UDP-glucose:glycoprotein glucosyltransferase 1	UGGT1		3	4	4	4	0	0	0	2	3	3	0	0	0	2	4	4	0	1	0	0	0	0	2	3	3	0	0	0	2	4	4	0	1	0	0	0	0	2	3	3	0	0
Q9NZ08;H0Y9X5	Q9NZ08	12;2	12;2	12;2	Endoplasmic reticulum aminopeptidase 1	ERAP1		2	12	12	12	5	4	2	10	10	8	4	4	4	7	8	6	3	3	2	5	4	2	10	10	8	4	4	4	7	8	6	3	3	2	5	4	2	10	10	8	4	4
Q9NZL9;H7C0X7;E5RJR3	Q9NZL9;H7C0X7	6;3;2	6;3;2	6;3;2	Methionine adenosyltransferase 2 subunit beta	MAT2B	;	3	6	6	6	0	1	1	1	0	0	0	0	0	6	6	5	1	2	2	0	1	1	1	0	0	0	0	0	6	6	5	1	2	2	0	1	1	1	0	0	0	0
Q9NZM1	Q9NZM1	2	2	2	Myoferlin	MYOF		1	2	2	2	0	0	0	1	1	2	0	0	0	2	2	1	0	0	0	0	0	0	1	1	2	0	0	0	2	2	1	0	0	0	0	0	0	1	1	2	0	0
Q9NZN4	Q9NZN4	3	3	3	EH domain-containing protein 2	EHD2		1	3	3	3	0	0	0	1	2	1	0	0	0	3	3	3	1	1	0	0	0	0	1	2	1	0	0	0	3	3	3	1	1	0	0	0	0	1	2	1	0	0
Q9NZV1;H7C2T6	Q9NZV1;H7C2T6	8;4	8;4	8;4	Cysteine-rich motor neuron 1 protein;Processed cysteine-rich motor neuron 1 protein	CRIM1	;	2	8	8	8	4	5	5	6	3	5	5	5	5	4	5	5	4	3	1	4	5	5	6	3	5	5	5	5	4	5	5	4	3	1	4	5	5	6	3	5	5	5
Q9P0K7	Q9P0K7	1	1	1	Ankycorbin	RAI14		1	1	1	1	0	0	0	0	0	0	0	0	0	0	1	0	0	0	0	0	0	0	0	0	0	0	0	0	0	1	0	0	0	0	0	0	0	0	0	0	0	0
Q9P0L0;J3QKM9	Q9P0L0	3;1	2;1	2;1	Vesicle-associated membrane protein-associated protein A	VAPA		2	3	2	2	0	1	0	0	0	0	0	0	1	2	1	1	2	3	2	0	0	0	0	0	0	0	0	1	1	0	1	1	2	1	0	0	0	0	0	0	0	0
Q9P1F3;Q5SZC9	Q9P1F3;Q5SZC9	2;1	2;1	2;1	Costars family protein ABRACL	ABRACL	;	2	2	2	2	0	0	0	0	0	0	0	0	0	2	1	0	0	0	0	0	0	0	0	0	0	0	0	0	2	1	0	0	0	0	0	0	0	0	0	0	0	0
Q9P258	Q9P258	3	3	3	Protein RCC2	RCC2		1	3	3	3	0	0	0	0	0	0	0	0	0	3	3	2	1	1	1	0	0	0	0	0	0	0	0	0	3	3	2	1	1	1	0	0	0	0	0	0	0	0
Q9UBG0;E7EME3	Q9UBG0	12;2	12;2	12;2	C-type mannose receptor 2	MRC2		2	12	12	12	5	3	3	5	6	6	5	5	5	6	6	7	2	4	0	5	3	3	5	6	6	5	5	5	6	6	7	2	4	0	5	3	3	5	6	6	5	5
Q9UBQ6;C9IYF5;F5GZK1;C9JEG3	Q9UBQ6	3;1;1;1	3;1;1;1	3;1;1;1	Exostosin-like 2;Processed exostosin-like 2	EXTL2		4	3	3	3	2	2	1	3	3	3	2	2	2	2	2	2	1	1	1	2	2	1	3	3	3	2	2	2	2	2	2	1	1	1	2	2	1	3	3	3	2	2
Q9UBQ7	Q9UBQ7	1	1	1	Glyoxylate reductase/hydroxypyruvate reductase	GRHPR		1	1	1	1	0	0	0	0	0	0	0	0	0	1	1	0	0	0	0	0	0	0	0	0	0	0	0	0	1	1	0	0	0	0	0	0	0	0	0	0	0	0
Q9UBR2	Q9UBR2	9	9	9	Cathepsin Z	CTSZ		1	9	9	9	3	4	4	6	6	5	5	6	5	4	5	3	8	7	3	3	4	4	6	6	5	5	6	5	4	5	3	8	7	3	3	4	4	6	6	5	5	6
Q9UBS4;H7C2Y5	Q9UBS4;H7C2Y5	2;1	2;1	2;1	DnaJ homolog subfamily B member 11	DNAJB11	;	2	2	2	2	0	0	0	1	0	0	0	0	0	0	0	0	1	1	1	0	0	0	1	0	0	0	0	0	0	0	0	1	1	1	0	0	0	1	0	0	0	0
Q9UDT6	Q9UDT6	1	1	1	CAP-Gly domain-containing linker protein 2	CLIP2		1	1	1	1	0	0	0	0	0	0	0	0	0	1	1	1	0	0	0	0	0	0	0	0	0	0	0	0	1	1	1	0	0	0	0	0	0	0	0	0	0	0
Q9UHD1;E9PIZ4;E9PSD5;E9PHZ2;E9PPQ5;E9PL00;E9PIF7	Q9UHD1;E9PIZ4;E9PSD5;E9PHZ2;E9PPQ5	6;3;3;3;3;1;1	6;3;3;3;3;1;1	6;3;3;3;3;1;1	Cysteine and histidine-rich domain-containing protein 1	CHORDC1	;;;;	7	6	6	6	0	0	0	1	1	1	0	0	0	4	5	5	5	4	1	0	0	0	1	1	1	0	0	0	4	5	5	5	4	1	0	0	0	1	1	1	0	0
Q9UHD8;K7EJ51;K7ENL0;K7EK18;K7EL40;K7ERG1;K7ER34;K7EJV0;K7ER52;K7EPY1;K7EIE4;K7ER14;K7EQD7;K7EJL9	Q9UHD8;K7EJ51	6;3;2;2;2;1;1;1;1;1;1;1;1;1	6;3;2;2;2;1;1;1;1;1;1;1;1;1	6;3;2;2;2;1;1;1;1;1;1;1;1;1	Septin-9	2018-09-09	;	14	6	6	6	0	0	1	6	3	4	1	0	0	6	5	4	0	0	0	0	0	1	6	3	4	1	0	0	6	5	4	0	0	0	0	0	1	6	3	4	1	0
Q9UHD9;Q9UMX0;H0YDS0;Q9NRR5	Q9UHD9;Q9UMX0	3;2;1;1	3;2;1;1	3;2;1;1	Ubiquilin-2;Ubiquilin-1	UBQLN2;UBQLN1	;	4	3	3	3	0	0	0	0	0	1	0	0	0	2	2	1	1	1	0	0	0	0	0	0	1	0	0	0	2	2	1	1	1	0	0	0	0	0	0	1	0	0
Q9UHG2	Q9UHG2	2	2	2	ProSAAS;KEP;Big SAAS;Little SAAS;Big PEN-LEN;PEN;Little LEN;Big LEN	PCSK1N		1	2	2	2	0	0	0	0	0	0	2	2	2	0	0	0	0	0	0	0	0	0	0	0	0	2	2	2	0	0	0	0	0	0	0	0	0	0	0	0	2	2
Q9UHI8;E5RJR7;E5RI60;H7C206	Q9UHI8	4;1;1;1	4;1;1;1	4;1;1;1	A disintegrin and metalloproteinase with thrombospondin motifs 1	ADAMTS1		4	4	4	4	3	3	3	3	3	3	3	4	4	2	1	2	1	1	1	3	3	3	3	3	3	3	4	4	2	1	2	1	1	1	3	3	3	3	3	3	3	4
Q9UHV9	Q9UHV9	3	3	3	Prefoldin subunit 2	PFDN2		1	3	3	3	0	1	0	0	1	0	1	1	2	2	2	2	3	3	2	0	1	0	0	1	0	1	1	2	2	2	2	3	3	2	0	1	0	0	1	0	1	1
Q9UHY7;A0A0C4DGY8;D6RA00	Q9UHY7;A0A0C4DGY8;D6RA00	2;1;1	2;1;1	2;1;1	Enolase-phosphatase E1	ENOPH1	;;	3	2	2	2	1	0	0	0	0	0	0	0	0	2	2	0	0	0	0	1	0	0	0	0	0	0	0	0	2	2	0	0	0	0	1	0	0	0	0	0	0	0
Q9UI42;B7Z5J4;C9J6N7;C9J3P4	Q9UI42;B7Z5J4	22;19;7;5	22;19;7;5	22;19;7;5	Carboxypeptidase A4	CPA4	;	4	22	22	22	7	6	7	14	16	14	11	9	10	7	7	10	19	17	11	7	6	7	14	16	14	11	9	10	7	7	10	19	17	11	7	6	7	14	16	14	11	9
Q9UIJ7	Q9UIJ7	4	4	4	GTP:AMP phosphotransferase AK3, mitochondrial	AK3		1	4	4	4	0	0	0	0	1	1	0	0	0	2	4	2	0	0	0	0	0	0	0	1	1	0	0	0	2	4	2	0	0	0	0	0	0	0	1	1	0	0
Q9UJU6;H0Y5J4;B4DDD6;F8WBG8	Q9UJU6;H0Y5J4;B4DDD6	6;5;3;1	6;5;3;1	6;5;3;1	Drebrin-like protein	DBNL	;;	4	6	6	6	1	0	0	3	1	2	1	0	0	5	4	3	2	3	0	1	0	0	3	1	2	1	0	0	5	4	3	2	3	0	1	0	0	3	1	2	1	0
Q9UKP4	Q9UKP4	2	2	2	A disintegrin and metalloproteinase with thrombospondin motifs 7	ADAMTS7		1	2	2	2	2	2	2	2	2	1	1	2	2	0	0	0	0	0	0	2	2	2	2	2	1	1	2	2	0	0	0	0	0	0	2	2	2	2	2	1	1	2
Q9UKU6	Q9UKU6	2	2	2	Thyrotropin-releasing hormone-degrading ectoenzyme	TRHDE		1	2	2	2	0	0	0	0	0	0	0	0	0	1	2	0	0	0	0	0	0	0	0	0	0	0	0	0	1	2	0	0	0	0	0	0	0	0	0	0	0	0
Q9UKU9	Q9UKU9	4	4	4	Angiopoietin-related protein 2	ANGPTL2		1	4	4	4	4	1	2	2	1	1	1	1	1	1	1	2	0	2	0	4	1	2	2	1	1	1	1	1	1	1	2	0	2	0	4	1	2	2	1	1	1	1
Q9UKX7	Q9UKX7	2	2	2	Nuclear pore complex protein Nup50	NUP50		1	2	2	2	0	0	0	0	0	0	0	0	0	2	1	1	0	0	0	0	0	0	0	0	0	0	0	0	2	1	1	0	0	0	0	0	0	0	0	0	0	0
Q9UKZ9;H7C5D5;C9JYX9	Q9UKZ9;H7C5D5;C9JYX9	2;1;1	2;1;1	2;1;1	Procollagen C-endopeptidase enhancer 2	PCOLCE2	;;	3	2	2	2	0	0	0	0	0	0	0	1	2	0	0	0	2	2	0	0	0	0	0	0	0	0	1	2	0	0	0	2	2	0	0	0	0	0	0	0	0	1
Q9ULI3	Q9ULI3	1	1	1	Protein HEG homolog 1	HEG1		1	1	1	1	1	1	1	1	1	1	1	1	1	0	0	1	1	0	0	1	1	1	1	1	1	1	1	1	0	0	1	1	0	0	1	1	1	1	1	1	1	1
Q9ULV4;B4E3S0;H0YHL7;F8W1H8;F8VUX3;F8VSA4;F8VRE9;F8VTT6;F8VVB7;F8VV53;J3QLV6;J3KSS5;Q6QEF8	Q9ULV4;B4E3S0	15;11;7;5;5;5;5;5;5;2;1;1;1	15;11;7;5;5;5;5;5;5;2;1;1;1	15;11;7;5;5;5;5;5;5;2;1;1;1	Coronin-1C;Coronin	CORO1C	;	13	15	15	15	4	3	4	7	6	5	3	3	3	11	10	8	5	8	4	4	3	4	7	6	5	3	3	3	11	10	8	5	8	4	4	3	4	7	6	5	3	3
Q9ULW0	Q9ULW0	2	2	2	Targeting protein for Xklp2	TPX2		1	2	2	2	0	0	0	0	0	0	0	0	0	0	0	0	1	1	0	0	0	0	0	0	0	0	0	0	0	0	0	1	1	0	0	0	0	0	0	0	0	0
Q9ULZ3;H3BP42	Q9ULZ3;H3BP42	2;1	2;1	2;1	Apoptosis-associated speck-like protein containing a CARD	PYCARD	;	2	2	2	2	0	0	0	0	0	0	0	0	0	2	2	1	0	0	0	0	0	0	0	0	0	0	0	0	2	2	1	0	0	0	0	0	0	0	0	0	0	0
Q9UMS4;F5GY56;H0YGF3;F5H2I0;H0YGZ5	Q9UMS4;F5GY56	5;3;2;1;1	5;3;2;1;1	5;3;2;1;1	Pre-mRNA-processing factor 19	PRPF19	;	5	5	5	5	0	0	0	0	0	0	0	0	0	5	5	3	4	2	3	0	0	0	0	0	0	0	0	0	5	5	3	4	2	3	0	0	0	0	0	0	0	0
Q9UN70;A0A087X1P2	Q9UN70;A0A087X1P2	5;3	5;3	5;3	Protocadherin gamma-C3	PCDHGC3	;	2	5	5	5	0	0	0	2	2	2	0	0	0	3	3	4	0	2	1	0	0	0	2	2	2	0	0	0	3	3	4	0	2	1	0	0	0	2	2	2	0	0
Q9UN86	Q9UN86	3	2	2	Ras GTPase-activating protein-binding protein 2	G3BP2		1	3	2	2	0	1	0	0	0	0	0	0	0	2	3	2	0	0	0	0	1	0	0	0	0	0	0	0	2	2	1	0	0	0	0	1	0	0	0	0	0	0
Q9UNN8;A0A0U1RQQ4;A0A0U1RRC4	Q9UNN8;A0A0U1RQQ4	3;2;1	3;2;1	3;2;1	Endothelial protein C receptor	PROCR	;	3	3	3	3	1	0	0	0	0	0	0	0	0	1	1	0	3	3	1	1	0	0	0	0	0	0	0	0	1	1	0	3	3	1	1	0	0	0	0	0	0	0
Q9UNW1	Q9UNW1	8	8	8	Multiple inositol polyphosphate phosphatase 1	MINPP1		1	8	8	8	1	1	1	2	4	2	1	1	1	6	6	3	4	1	0	1	1	1	2	4	2	1	1	1	6	6	3	4	1	0	1	1	1	2	4	2	1	1
Q9UQ35	Q9UQ35	7	7	7	Serine/arginine repetitive matrix protein 2	SRRM2		1	7	7	7	1	0	0	0	1	1	0	0	0	6	6	4	2	3	4	1	0	0	0	1	1	0	0	0	6	6	4	2	3	4	1	0	0	0	1	1	0	0
Q9UQ80;F8VR77;H0YIN7;F8W0A3;F8VZ69	Q9UQ80;F8VR77	13;8;3;3;1	13;8;3;3;1	13;8;3;3;1	Proliferation-associated protein 2G4	PA2G4	;	5	13	13	13	1	0	0	3	2	3	0	2	0	8	8	7	11	11	5	1	0	0	3	2	3	0	2	0	8	8	7	11	11	5	1	0	0	3	2	3	0	2
Q9Y224;G3V4C6;H0YJB9;G3V4E7	Q9Y224;G3V4C6;H0YJB9	4;3;2;1	4;3;2;1	4;3;2;1	UPF0568 protein C14orf166	C14orf166	;;	4	4	4	4	0	0	0	0	0	0	0	0	0	4	4	2	0	0	0	0	0	0	0	0	0	0	0	0	4	4	2	0	0	0	0	0	0	0	0	0	0	0
Q9Y240;V9H0X6;M0R081	Q9Y240	9;4;3	9;4;3	9;4;3	C-type lectin domain family 11 member A	CLEC11A		3	9	9	9	2	2	2	7	8	8	7	5	6	6	6	7	7	6	6	2	2	2	7	8	8	7	5	6	6	6	7	7	6	6	2	2	2	7	8	8	7	5
Q9Y265;E7ETR0;J3QLR1;H7C4I3;H7C4G5	Q9Y265;E7ETR0	4;3;1;1;1	4;3;1;1;1	4;3;1;1;1	RuvB-like 1	RUVBL1	;	5	4	4	4	0	0	0	2	1	1	0	0	0	4	3	1	1	1	2	0	0	0	2	1	1	0	0	0	4	3	1	1	1	2	0	0	0	2	1	1	0	0
Q9Y266;A0A0A0MSS4;A0A0A0MSU9	Q9Y266	10;4;4	10;4;4	10;4;4	Nuclear migration protein nudC	NUDC		3	10	10	10	0	0	0	1	0	0	0	0	0	7	7	7	4	2	1	0	0	0	1	0	0	0	0	0	7	7	7	4	2	1	0	0	0	1	0	0	0	0
Q9Y281;F8WDN3;G3V2U0	Q9Y281	8;2;1	4;2;1	4;2;1	Cofilin-2	CFL2		3	8	4	4	5	6	6	7	7	6	5	5	4	8	8	7	4	5	4	2	2	2	3	3	2	2	2	2	4	4	3	1	2	0	2	2	2	3	3	2	2	2
Q9Y295	Q9Y295	1	1	1	Developmentally-regulated GTP-binding protein 1	DRG1		1	1	1	1	0	0	0	0	0	0	0	0	0	1	1	0	0	0	0	0	0	0	0	0	0	0	0	0	1	1	0	0	0	0	0	0	0	0	0	0	0	0
Q9Y2W1	Q9Y2W1	3	3	3	Thyroid hormone receptor-associated protein 3	THRAP3		1	3	3	3	0	0	0	0	0	0	0	0	0	2	2	2	1	0	0	0	0	0	0	0	0	0	0	0	2	2	2	1	0	0	0	0	0	0	0	0	0	0
Q9Y2Z0	Q9Y2Z0	1	1	1	Suppressor of G2 allele of SKP1 homolog	SUGT1		1	1	1	1	0	0	0	0	0	0	0	0	0	0	0	0	1	0	0	0	0	0	0	0	0	0	0	0	0	0	0	1	0	0	0	0	0	0	0	0	0	0
Q9Y333	Q9Y333	1	1	1	U6 snRNA-associated Sm-like protein LSm2	LSM2		1	1	1	1	0	0	0	0	0	0	0	0	0	1	1	0	0	0	0	0	0	0	0	0	0	0	0	0	1	1	0	0	0	0	0	0	0	0	0	0	0	0
Q9Y3B4	Q9Y3B4	1	1	1	Splicing factor 3B subunit 6	SF3B6		1	1	1	1	0	0	0	0	0	0	0	0	0	1	1	0	0	0	0	0	0	0	0	0	0	0	0	0	1	1	0	0	0	0	0	0	0	0	0	0	0	0
Q9Y3C6	Q9Y3C6	1	1	1	Peptidyl-prolyl cis-trans isomerase-like 1	PPIL1		1	1	1	1	0	0	1	0	0	0	0	0	0	1	1	0	1	1	0	0	0	1	0	0	0	0	0	0	1	1	0	1	1	0	0	0	1	0	0	0	0	0
Q9Y3C8	Q9Y3C8	1	1	1	Ubiquitin-fold modifier-conjugating enzyme 1	UFC1		1	1	1	1	1	1	0	1	0	1	1	0	1	1	1	1	0	0	0	1	1	0	1	0	1	1	0	1	1	1	1	0	0	0	1	1	0	1	0	1	1	0
Q9Y3F4;H0YH33	Q9Y3F4	6;2	6;2	6;2	Serine-threonine kinase receptor-associated protein	STRAP		2	6	6	6	0	0	0	4	2	2	0	0	0	6	6	3	1	1	0	0	0	0	4	2	2	0	0	0	6	6	3	1	1	0	0	0	0	4	2	2	0	0
Q9Y490;Q9Y4G6;A0A1B0GVU7;H0YMT1	Q9Y490	57;6;5;3	57;6;5;3	57;6;5;3	Talin-1	TLN1		4	57	57	57	9	7	8	21	18	20	9	7	6	46	45	27	20	17	9	9	7	8	21	18	20	9	7	6	46	45	27	20	17	9	9	7	8	21	18	20	9	7
Q9Y4K0;H0YAR1;H0YAP6;E5RHH3;E5RFY0;E5RI22;E5RJL2	Q9Y4K0	28;9;4;4;4;2;2	28;9;4;4;4;2;2	28;9;4;4;4;2;2	Lysyl oxidase homolog 2	LOXL2		7	28	28	28	20	21	17	24	24	23	17	17	19	18	20	18	16	18	14	20	21	17	24	24	23	17	17	19	18	20	18	16	18	14	20	21	17	24	24	23	17	17
Q9Y570	Q9Y570	3	3	3	Protein phosphatase methylesterase 1	PPME1		1	3	3	3	1	0	0	1	1	0	0	0	0	2	2	2	0	0	1	1	0	0	1	1	0	0	0	0	2	2	2	0	0	1	1	0	0	1	1	0	0	0
Q9Y5H2;Q9Y5G8;Q9Y5H0;Q9Y5G7;Q9Y5G4;O60330;Q9Y5H3;A0A087X0F0;Q9Y5G1;Q9Y5F9;Q9Y5H4;Q9Y5G5;Q9Y5H1;Q9Y5G6	Q9Y5H2;Q9Y5G8;Q9Y5H0;Q9Y5G7;Q9Y5G4;O60330;Q9Y5H3	3;2;2;2;2;2;2;1;1;1;1;1;1;1	3;2;2;2;2;2;2;1;1;1;1;1;1;1	3;2;2;2;2;2;2;1;1;1;1;1;1;1	Protocadherin gamma-A11;Protocadherin gamma-A5;Protocadherin gamma-A3;Protocadherin gamma-A6;Protocadherin gamma-A9;Protocadherin gamma-A12;Protocadherin gamma-A10	PCDHGA11;PCDHGA5;PCDHGA3;PCDHGA6;PCDHGA9;PCDHGA12;PCDHGA10	;;;;;;	14	3	3	3	0	0	0	1	0	1	0	0	0	3	3	3	1	1	0	0	0	0	1	0	1	0	0	0	3	3	3	1	1	0	0	0	0	1	0	1	0	0
Q9Y5L4;K7EIT2	Q9Y5L4;K7EIT2	2;1	2;1	2;1	Mitochondrial import inner membrane translocase subunit Tim13	TIMM13	;	2	2	2	2	0	0	0	0	0	0	0	1	0	0	0	0	1	1	0	0	0	0	0	0	0	0	1	0	0	0	0	1	1	0	0	0	0	0	0	0	0	1
Q9Y5Z4;Q5THN1;C9IZA0	Q9Y5Z4	3;1;1	3;1;1	3;1;1	Heme-binding protein 2	HEBP2		3	3	3	3	0	0	0	0	0	0	0	0	0	3	3	1	0	0	0	0	0	0	0	0	0	0	0	0	3	3	1	0	0	0	0	0	0	0	0	0	0	0
Q9Y617	Q9Y617	14	14	14	Phosphoserine aminotransferase	PSAT1		1	14	14	14	7	6	7	9	10	10	8	5	8	12	10	8	10	10	6	7	6	7	9	10	10	8	5	8	12	10	8	10	10	6	7	6	7	9	10	10	8	5
Q9Y625;A0A087WT82;O75487	Q9Y625;A0A087WT82;O75487	2;1;1	2;1;1	2;1;1	Glypican-6;Secreted glypican-6;Glypican-4;Secreted glypican-4	GPC6;GPC4	;;	3	2	2	2	0	0	0	2	2	2	1	1	1	1	1	1	0	0	0	0	0	0	2	2	2	1	1	1	1	1	1	0	0	0	0	0	0	2	2	2	1	1
Q9Y646;E5RJA8;E5RH35;E5RJZ7;E5RJP8	Q9Y646;E5RJA8	4;2;1;1;1	4;2;1;1;1	4;2;1;1;1	Carboxypeptidase Q	CPQ	;	5	4	4	4	3	3	3	1	0	1	3	2	3	1	0	0	1	1	0	3	3	3	1	0	1	3	2	3	1	0	0	1	1	0	3	3	3	1	0	1	3	2
Q9Y678;H0Y8X7;Q9UBF2	Q9Y678;H0Y8X7	4;2;1	4;2;1	4;2;1	Coatomer subunit gamma-1	COPG1	;	3	4	4	4	0	0	0	1	1	2	0	0	0	4	3	1	1	1	1	0	0	0	1	1	2	0	0	0	4	3	1	1	1	1	0	0	0	1	1	2	0	0
Q9Y696	Q9Y696	10	10	10	Chloride intracellular channel protein 4	CLIC4		1	10	10	10	1	0	0	6	6	6	1	1	1	9	8	6	4	3	3	1	0	0	6	6	6	1	1	1	9	8	6	4	3	3	1	0	0	6	6	6	1	1
Q9Y6C2;A0A0A0MT20	Q9Y6C2	26;7	26;7	26;7	EMILIN-1	EMILIN1		2	26	26	26	11	12	14	19	17	17	8	10	11	21	24	19	2	1	3	11	12	14	19	17	17	8	10	11	21	24	19	2	1	3	11	12	14	19	17	17	8	10
Q9Y6Y8	Q9Y6Y8	1	1	1	SEC23-interacting protein	SEC23IP		1	1	1	1	0	0	0	0	0	0	0	0	0	1	1	1	0	0	0	0	0	0	0	0	0	0	0	0	1	1	1	0	0	0	0	0	0	0	0	0	0	0
Q9Y6Z7	Q9Y6Z7	3	3	3	Collectin-10	COLEC10		1	3	3	3	0	0	0	0	0	0	0	0	0	3	3	1	0	0	0	0	0	0	0	0	0	0	0	0	3	3	1	0	0	0	0	0	0	0	0	0	0	0
REV__A0A140T9I7;REV__H0YIS1;REV__A0A140TA54;REV__Q4VXY6;REV__A0A140T9N1;REV__P13942;REV__A0A140TA43;REV__A0A0G2JL35;REV__A0A0C4DFS1	REV__A0A140T9I7;REV__H0YIS1;REV__A0A140TA54;REV__Q4VXY6;REV__A0A140T9N1;REV__P13942;REV__A0A140TA43;REV__A0A0G2JL35;REV__A0A0C4DFS1	1;1;1;1;1;1;1;1;1	1;1;1;1;1;1;1;1;1	1;1;1;1;1;1;1;1;1			;;;;;;;;	9	1	1	1	1	1	1	0	1	1	1	1	1	0	1	1	0	0	0	1	1	1	0	1	1	1	1	1	0	1	1	0	0	0	1	1	1	0	1	1	1	1
REV__A2RUB1	REV__A2RUB1	1	1	1				1	1	1	1	1	1	1	1	1	1	1	1	1	1	1	1	0	0	1	1	1	1	1	1	1	1	1	1	1	1	1	0	0	1	1	1	1	1	1	1	1	1
REV__B1AMT1;REV__B1AMT2;REV__B1AMT3;REV__B1AMT4;REV__Q8N3U4	REV__B1AMT1;REV__B1AMT2;REV__B1AMT3;REV__B1AMT4;REV__Q8N3U4	1;1;1;1;1	1;1;1;1;1	1;1;1;1;1			;;;;	5	1	1	1	0	0	0	0	1	0	0	0	0	1	1	0	0	0	0	0	0	0	0	1	0	0	0	0	1	1	0	0	0	0	0	0	0	0	1	0	0	0
REV__D3YTF2;REV__Q9H7R0;REV__Q96GE5	REV__D3YTF2;REV__Q9H7R0;REV__Q96GE5	1;1;1	1;1;1	1;1;1			;;	3	1	1	1	0	0	0	0	0	0	0	0	0	0	0	0	1	1	1	0	0	0	0	0	0	0	0	0	0	0	0	1	1	1	0	0	0	0	0	0	0	0
REV__E7ESI2;REV__P24941;REV__G3V5T9	REV__E7ESI2;REV__P24941;REV__G3V5T9	2;1;1	2;1;1	2;1;1			;;	3	2	2	2	0	0	0	0	0	0	0	0	0	2	2	1	0	0	0	0	0	0	0	0	0	0	0	0	2	2	1	0	0	0	0	0	0	0	0	0	0	0
REV__H7C1I9;REV__E7EWQ5;REV__J3QT34;REV__O15021	REV__H7C1I9;REV__E7EWQ5;REV__J3QT34;REV__O15021	1;1;1;1	1;1;1;1	1;1;1;1			;;;	4	1	1	1	0	0	0	0	0	0	0	0	0	1	1	0	0	0	0	0	0	0	0	0	0	0	0	0	1	1	0	0	0	0	0	0	0	0	0	0	0	0
REV__F6XC58;REV__E9PLJ7;REV__Q5T1C6	REV__F6XC58;REV__E9PLJ7;REV__Q5T1C6	1;1;1	1;1;1	1;1;1			;;	3	1	1	1	1	1	0	0	0	0	1	0	0	1	1	0	0	0	1	1	1	0	0	0	0	1	0	0	1	1	0	0	0	1	1	1	0	0	0	0	1	0
REV__F5H4W1;REV__H3BPA4;REV__Q86VI1	REV__F5H4W1;REV__H3BPA4;REV__Q86VI1	1;1;1	1;1;1	1;1;1			;;	3	1	1	1	0	1	0	0	0	0	0	1	1	0	0	0	0	0	0	0	1	0	0	0	0	0	1	1	0	0	0	0	0	0	0	1	0	0	0	0	0	1
REV__P04114	REV__P04114	2	2	2				1	2	2	2	0	1	1	0	1	1	0	0	0	1	0	0	0	0	0	0	1	1	0	1	1	0	0	0	1	0	0	0	0	0	0	1	1	0	1	1	0	0
REV__P07550	REV__P07550	1	1	1				1	1	1	1	1	1	1	0	0	0	0	0	1	0	0	0	0	0	0	1	1	1	0	0	0	0	0	1	0	0	0	0	0	0	1	1	1	0	0	0	0	0
REV__Q5GFL6	REV__Q5GFL6	1	1	1				1	1	1	1	0	0	0	0	0	1	0	0	0	1	0	1	0	0	0	0	0	0	0	0	1	0	0	0	1	0	1	0	0	0	0	0	0	0	0	1	0	0
REV__Q6NXP0	REV__Q6NXP0	1	1	1				1	1	1	1	0	0	0	1	1	1	1	1	1	0	0	0	0	0	1	0	0	0	1	1	1	1	1	1	0	0	0	0	0	1	0	0	0	1	1	1	1	1
REV__Q96T58	REV__Q96T58	1	1	1				1	1	1	1	0	0	0	0	0	0	0	0	0	0	0	1	0	0	0	0	0	0	0	0	0	0	0	0	0	0	1	0	0	0	0	0	0	0	0	0	0	0
REV__Q9H1B7	REV__Q9H1B7	1	1	1				1	1	1	1	0	0	0	0	0	0	0	0	0	0	0	0	0	1	1	0	0	0	0	0	0	0	0	0	0	0	0	0	1	1	0	0	0	0	0	0	0	0
REV__Q9H223	REV__Q9H223	1	1	1				1	1	1	1	0	0	0	1	0	0	0	0	0	1	1	1	0	0	0	0	0	0	1	0	0	0	0	0	1	1	1	0	0	0	0	0	0	1	0	0	0	0
REV__Q9H611	REV__Q9H611	1	1	1				1	1	1	1	0	1	0	1	0	0	0	0	0	0	0	0	0	1	0	0	1	0	1	0	0	0	0	0	0	0	0	0	1	0	0	1	0	1	0	0	0	0
REV__Q9NYQ6	REV__Q9NYQ6	1	1	1				1	1	1	1	1	1	1	1	0	1	1	1	1	0	0	0	0	0	0	1	1	1	1	0	1	1	1	1	0	0	0	0	0	0	1	1	1	1	0	1	1	1
REV__Q9Y3A3;REV__S4R3N1	REV__Q9Y3A3;REV__S4R3N1	1;1	1;1	1;1			;	2	1	1	1	0	0	0	0	1	1	0	0	0	1	0	1	0	0	0	0	0	0	0	1	1	0	0	0	1	0	1	0	0	0	0	0	0	0	1	1	0	0
[truncated: 106 more columns]

## Sheet: Perseus all
Protein names	Gene names	LFQ intensity sample 1_1	LFQ intensity sample 1_2	LFQ intensity sample 1_3	LFQ intensity sample 2_1	LFQ intensity sample 2_2	LFQ intensity sample 2_3	LFQ intensity sample 3_1	LFQ intensity sample 3_2	LFQ intensity sample 3_3	LFQ intensity sample 4_1	LFQ intensity sample 4_2	LFQ intensity sample 4_3	LFQ intensity sample 5_1	LFQ intensity sample 5_2	LFQ intensity sample 5_3	Only identified by site	Reverse	Potential contaminant	Student's T-test Significant S2_S1	Student's T-test significant	Student's T-test Significant S3_S1	Student's T-test significant_	Student's T-test Significant S4_S1	Student's T-test significant__	Student's T-test Significant S5_S1	Student's T-test significant___	Peptides	Razor + unique peptides	Unique peptides	Sequence coverage [%]	Unique + razor sequence coverage [%]	Unique sequence coverage [%]	Mol. weight [kDa]	Q-value	Score	Intensity	MS/MS count	-Log Student's T-test p-value S2_S1	Student's T-test q-value S2_S1	Student's T-test Difference S2_S1	Student's T-test Test statistic S2_S1	-Log Student's T-test p-value S3_S1	Student's T-test q-value S3_S1	Student's T-test Difference S3_S1	Student's T-test Test statistic S3_S1	-Log Student's T-test p-value S4_S1	Student's T-test q-value S4_S1	Student's T-test Difference S4_S1
T	T	#!{Type}E	E	E	E	E	E	E	E	E	E	E	E	E	E	E	C	C	C	C	C	C	C	C	C	C	C	N	N	N	N	N	N	N	N	N	N	N	N	N	N	N	N	N	N	N	N	N	N
		#!{C:Group1}S1	S1	S1	S2	S2	S2	S3	S3	S3	S4	S4	S4	S5	S5	S5
		hPSC-1	hPSC-1	hPSC-1	hPSC-2	hPSC-2	hPSC-2	hPSC-3	hPSC-3	hPSC-3	HPaSteC	HPaSteC	HPaSteC	i-mPSC	i-mPSC	i-mPSC
Serpin B6	SERPINB6	7.09472	6.77352	6.95752	7.10236	7.28744	6.97448	7.32492	7.27749	7.06269	7.56226	7.49901	7.4445	7.77144	6.91817	6.21771								+	S4_S1			12	12	11	32.6	32.6	30.5	43.024	0	130.97	495830000	45	0.620539	0.206437	0.179511	1.38041	1.06778	0.119029	0.279785	2.27188	2.31637	0.00352738	0.560004
Neuropilin-2	NRP2	5.5753	5.96636	6.11614	5.81849	6.69923	5.89431	5.99925	5.90272	6.13838	7.12031	5.56427	6.77075	6.26461	6.31675	5.79564												7	7	7	8.3	8.3	8.3	101.38	0	43.426	83882000	7	0.317015	0.525288	0.251408	0.774383	-4.34294e-08	1	0	0	0.529609	0.194143	0.599175
Vigilin	HDLBP	5.77226	5.80861	6.08762	5.64043	5.69025	5.91445	5.93941	5.73239	5.70389	6.51179	6.60568	6.31797	6.15892	6.30256	6.27871								+	S4_S1			2	2	2	1.3	1.3	1.3	141.44	0.0016013	10.975	34064000	2	-4.34294e-08	1	0	0	-4.34294e-08	1	0	0	1.96708	0.0067619	0.588985
40S ribosomal protein S19	RPS19	5.98611	5.59623	6.50384	5.17163	5.79117	5.65925	6.17905	5.78396	6.03465	6.98592	6.82999	5.94394	5.90326	6.08274	5.91074												4	4	4	29.6	29.6	29.6	7.8309	0	25.191	72586000	6	-4.34294e-08	1	0	0	-4.34294e-08	1	0	0	0.597741	0.156392	0.557895
Protein enabled homolog	ENAH	6.28044	5.77046	5.54389	5.67365	5.5528	5.58862	5.84207	5.80749	5.58414	6.98626	6.74709	5.80657	6.534	6.21131	5.89091												3	3	3	15.5	15.5	15.5	24.92	0	21.928	77835000	5	-4.34294e-08	1	0	0	-4.34294e-08	1	0	0	0.702863	0.115214	0.648374
Nucleobindin-2;Nesfatin-1	NUCB2;HEL-S-109;Nucb2	7.25435	6.94713	7.77122	7.84998	7.55017	7.71684	7.63634	7.66559	7.59612	7.16814	6.79348	7.56555	6.44994	6.15006	6.19328										+	S5_S1	6	5	5	19.5	17.2	17.2	40.368	0	37.959	250860000	28	0.677945	0.178034	0.381426	1.49222	0.56821	0.333792	0.308449	1.27834	0.171295	0.715535	-0.14851
Thioredoxin reductase 1, cytoplasmic	TXNRD1	7.47732	7.68997	7.50548	7.92082	7.87395	7.91914	7.56919	7.77218	7.67756	8.14832	8.21285	8.36243	8.2668	8.44765	7.88677				+	S2_S1			+	S4_S1	+	S5_S1	24	24	24	65.1	65.1	65.1	54.603	0	323.31	2663600000	99	2.14729	0.0103867	0.347044	5.07133	0.578938	0.323276	0.115386	1.29929	2.75623	0.00258621	0.68361
Phosphoacetylglucosamine mutase	PGM3	6.16851	5.83818	6.26538	6.68599	6.63419	6.61351	5.6793	5.80257	6.40478	6.92425	7.08955	7.01824	6.41765	6.21588	6.15366				+	S2_S1			+	S4_S1			6	6	6	15.6	15.6	15.6	49.094	0	37.61	107490000	9	1.87208	0.0150493	0.553876	4.22486	-4.34294e-08	1	0	0	2.58126	0.00402909	0.919995
Collagen alpha-2(I) chain	COL1A2	10.6221	10.8055	10.9045	10.2063	10.2123	10.651	10.2321	10.6197	10.5961	9.90018	9.96535	9.77967	5.53524	6.04452	6.19301								+	S4_S1	+	S5_S1	97	97	97	83.6	83.6	83.6	129.15	0	323.31	234780000000	1424	1.17173	0.0541954	-0.420843	-2.49201	0.915918	0.158843	-0.294731	-1.96138	3.08263	0.0017561	-0.895626
Roundabout homolog 1	ROBO1	5.79126	5.16684	5.44013	6.02808	5.93931	6.09621	5.89049	5.85928	6.02729	6.36957	6.61389	6.29833	6.14781	6.25845	6.15951								+	S4_S1			2	2	2	1.4	1.4	1.4	166.73	0	12.081	26984000	3	-4.34294e-08	1	0	0	-4.34294e-08	1	0	0	2.03172	0.00590617	0.961186
Far upstream element-binding protein 2	KHSRP	5.67123	6.10351	5.86099	5.59214	5.52821	5.56468	6.042	6.064	6.37698	7.23737	7.33786	7.07482	7.71733	7.56652	5.72377								+	S4_S1			11	9	9	18.4	16.2	16.2	73.027	0	56.859	320910000	19	-4.34294e-08	1	0	0	-4.34294e-08	1	0	0	3.09606	0.00178882	1.33811
Polyadenylate-binding protein;Polyadenylate-binding protein 1;Polyadenylate-binding protein 3	PABPC1;PABPC3	6.49874	5.16765	5.90221	6.48337	6.47101	6.68843	5.82285	6.13319	6.36661	7.66214	7.59487	7.24618	7.14656	6.96466	6.63448								+	S4_S1	+	S5_S1	12	12	8	25.1	25.1	14	58.535	0	168.33	355770000	27	0.818118	0.124962	0.691407	1.76676	0.237906	0.711037	0.251352	0.604339	1.81102	0.0101161	1.64486
Neuroblastoma suppressor of tumorigenicity 1	NBL1	8.04029	5.63449	8.33025	7.00462	7.27047	7.12577	7.28892	5.81976	5.62784	6.96595	7.06715	6.17365	5.93701	7.00561	6.31875												4	4	4	25	25	25	13.912	0	31.542	432470000	19	0.0830629	0.887017	-0.201387	-0.234766	0.470726	0.413329	-1.0895	-1.08668	0.26618	0.537042	-0.599427
Heterogeneous nuclear ribonucleoprotein D-like	HNRNPDL	5.98539	5.21742	6.21545	5.83226	5.80183	5.57966	5.78261	5.96876	5.66082	6.87308	6.84529	5.92813	6.26288	6.30063	5.95939												2	2	2	5.5	5.5	5.5	40.04	0	12.259	62746000	3	-4.34294e-08	1	0	0	-4.34294e-08	1	0	0	0.792169	0.0900133	0.742744
Eukaryotic translation initiation factor 5B	EIF5B	5.51694	5.69835	5.22074	5.76849	5.89215	5.59495	5.71259	5.95916	5.90062	6.55389	6.48986	5.81982	7.33698	6.17164	7.08052								+	S4_S1	+	S5_S1	4	4	4	2	2	2	138.68	0	23.463	48830000	8	-4.34294e-08	1	0	0	-4.34294e-08	1	0	0	1.38352	0.0187965	0.809181
Spectrin beta chain, non-erythrocytic 1	SPTBN1	6.68505	6.74103	6.60871	7.30548	7.139	7.22541	6.78345	7.3411	6.92849	7.76199	7.68371	7.3884	7.79875	7.64698	7.36109				+	S2_S1			+	S4_S1	+	S5_S1	30	30	30	15.9	15.9	15.9	274.83	0	284.39	604230000	56	3.04819	0.0011	0.545032	8.86315	0.925387	0.154427	0.339417	1.98042	2.83071	0.00227523	0.933106
Protocadherin Fat 1;Protocadherin Fat 1, nuclear form	FAT1	5.70893	6.0518	5.61341	6.63172	6.51391	6.35691	6.6695	5.87945	5.3867	6.88596	6.85303	6.57078	6.01253	6.49281	6.45022				+	S2_S1			+	S4_S1			8	8	8	2	2	2	506.37	0	49.113	90622000	10	1.99039	0.0128804	0.709463	4.57477	-4.34294e-08	1	0	0	2.37809	0.00373171	0.978541
Clathrin heavy chain;Clathrin heavy chain 1	CLTC	5.66057	5.73524	6.9021	7.10877	6.95032	6.96306	6.84807	6.60528	6.83049	7.64135	7.67584	7.33373	7.31342	7.65093	6.85129								+	S4_S1	+	S5_S1	22	22	22	18.4	18.4	18.4	192.06	0	172.76	435900000	41	1.05303	0.070628	0.908073	2.24118	0.741635	0.228818	0.661976	1.61653	1.59773	0.012845	1.451
N-alpha-acetyltransferase 50	NAA50	5.23756	5.78158	5.99539	5.51926	6.07934	5.75871	5.98458	5.35635	5.74698	6.6778	6.55578	6.11059	5.88129	6.11249	5.62125								+	S4_S1			2	2	2	14.8	14.8	14.8	9.4367	0	14.125	36738000	3	-4.34294e-08	1	0	0	-4.34294e-08	1	0	0	1.28267	0.0230627	0.776549
	TPM3	6.97743	7.17759	7.05312	8.11204	8.17035	7.99527	7.73326	8.16864	8.10931	8.26762	8.17696	7.99371	8.46474	8.53329	8.04368				+	S2_S1	+	S3_S1	+	S4_S1	+	S5_S1	25	25	0	73.6	73.6	0	26.42	0	196.43	2448900000	95	3.71407	0	1.02317	13.1497	2.48915	0.0217143	0.934359	6.30119	3.38369	0.000888889	1.07671
TAR DNA-binding protein 43	TARDBP	5.95697	5.99157	6.10036	5.92208	5.47628	6.03716	5.63881	5.98043	6.01353	6.60819	6.45093	6.72631	5.57737	5.75456	5.70693								+	S4_S1			2	2	2	40	40	40	8.8529	0	15.057	30688000	4	-4.34294e-08	1	0	0	-4.34294e-08	1	0	0	2.50942	0.00376871	0.578847
Laminin subunit alpha-2	LAMA2	5.70243	5.9722	5.92458	7.27786	7.20989	7.24623	8.41482	8.48012	8.53557	6.90217	6.80509	6.81521	6.22617	5.82513	6.10805				+	S2_S1	+	S3_S1	+	S4_S1			34	34	33	14	14	13.8	343.41	0	294.25	680910000	84	4.06399	0	1.37826	16.1352	5.07212	0	2.61043	28.9538	3.40955	0.000928571	0.974415
Inactive serine protease PAMR1	PAMR1	7.3836	6.58661	7.12782	7.50652	7.62976	7.45646	5.85801	6.69431	5.72687	7.27969	7.74277	7.70036	5.81041	6.07099	6.54263										+	S5_S1	7	7	7	12.7	12.7	12.7	74.736	0	46.438	346000000	13	0.97044	0.0873838	0.498235	2.07154	1.15246	0.101082	-0.939612	-2.45066	0.910879	0.0631468	0.541598
Tumor protein D54	TPD52L2	5.90662	5.97866	5.85084	6.87136	6.47816	6.6756	5.82054	5.50366	5.72906	7.67236	7.56739	7.26849	6.74312	6.80105	5.95599				+	S2_S1			+	S4_S1			7	7	7	43.7	43.7	43.7	23.764	0	58.778	270080000	16	2.51191	0.008576	0.762999	6.3911	-4.34294e-08	1	0	0	3.63772	0.00122353	1.5907
Fibrillin-2	FBN2	6.67806	6.04724	6.28657	6.22275	6.97524	6.31475	6.57144	5.99344	6.28536	7.88014	7.95866	7.88226	7.78096	7.03659	6.80288								+	S4_S1	+	S5_S1	30	28	28	11.8	11	11	314.67	0	218.37	727670000	58	0.216484	0.685138	0.166957	0.556619	0.0763257	0.91694	-0.053877	-0.216995	2.96967	0.00153191	1.56973
Eukaryotic translation initiation factor 3 subunit H	EIF3H	5.75247	6.04124	5.94649	6.20557	5.66036	6.16787	5.62865	5.52393	5.65374	6.71096	6.74173	7.11454	5.89295	6.04695	5.78565								+	S4_S1			5	5	5	16.3	16.3	16.3	39.589	0	33.069	50841000	9	-4.34294e-08	1	0	0	-4.34294e-08	1	0	0	2.43118	0.00388571	0.94234
BolA-like protein 2	BOLA2;BOLA2B	6.08484	5.61342	5.60857	6.00267	5.85875	5.74118	6.1266	5.58551	5.43882	6.77598	5.96691	6.71625	6.87703	7.01666	5.80024								+	S4_S1			2	2	2	16.4	16.4	16.4	16.932	0	13.846	58729000	5	-4.34294e-08	1	0	0	-4.34294e-08	1	0	0	1.10802	0.0376788	0.717436
Collagen alpha-6(IV) chain	COL4A6	6.24682	5.62806	5.72215	5.54141	5.67408	5.83492	6.16162	5.88024	6.11613	6.53069	6.51692	5.92754	6.44533	6.59333	5.3607												2	2	2	1.7	1.7	1.7	158.12	0	13.643	29011000	2	-4.34294e-08	1	0	0	-4.34294e-08	1	0	0	0.763865	0.0960526	0.45937
Calcium-binding protein 39	CAB39	5.80538	6.39357	5.85487	5.74826	5.70099	6.01651	5.45155	6.08282	6.27438	6.86658	6.64036	7.12927	6.35271	5.91335	5.96032								+	S4_S1			2	2	2	5.3	5.3	5.3	39.452	0	12.841	45039000	3	-4.34294e-08	1	0	0	-4.34294e-08	1	0	0	1.66442	0.0116673	0.860795
Sorting nexin-12	SNX12	6.21114	5.33303	6.06465	6.68168	5.48347	5.39127	5.69821	5.99847	6.01245	7.08909	6.76087	7.11042	5.75385	6.36534	5.8068								+	S4_S1			2	2	2	12.2	12.2	12.2	19.825	0	13.77	85939000	5	0.0116065	0.983311	-0.0174621	-0.0351705	-4.34294e-08	1	0	0	1.71781	0.0113456	1.11719
Collagen alpha-1(VI) chain	COL6A1	9.85714	9.74694	9.92541	9.43502	9.39629	9.3898	9.61589	9.69445	9.77518	9.49758	9.4967	9.61853	8.82698	8.90203	8.77864				+	S2_S1			+	S4_S1	+	S5_S1	51	51	51	59.6	59.6	59.6	108.34	0	323.31	47117000000	511	2.89771	0.00319101	-0.436129	-8.09528	1.00013	0.136274	-0.147993	-2.13212	2.01104	0.00580583	-0.305563
Heterogeneous nuclear ribonucleoprotein M	HNRNPM	6.00632	5.7574	5.79488	6.03791	6.14581	5.61576	5.58966	5.54013	6.30307	6.43141	6.47411	5.6652	5.91842	6.14277	5.82246												3	3	3	5.6	5.6	5.6	77.569	0	18.642	25876000	4	-4.34294e-08	1	0	0	-4.34294e-08	1	0	0	0.544174	0.183703	0.337377
Nodal modulator 1;Nodal modulator 3;Nodal modulator 2	NOMO3;NOMO1;NOMO2	6.03344	5.09071	5.21903	6.62846	6.69613	5.82822	6.5289	5.93694	5.62097	6.84678	6.01544	6.34804	6.39973	6.18726	6.14132								+	S4_S1			5	5	5	4.3	4.3	4.3	139.38	0	34.029	78432000	11	1.08453	0.0639458	0.936542	2.30689	-4.34294e-08	1	0	0	1.17798	0.0316947	0.955691
La-related protein 4B	LARP4B	6.26555	5.64131	5.6029	5.67424	5.55011	5.33764	6.22679	5.5599	5.63806	6.10524	6.13821	6.63538	6.31814	6.18335	6.80345												2	2	2	15.7	15.7	15.7	16.486	0	12.375	16478000	3	-4.34294e-08	1	0	0	-4.34294e-08	1	0	0	0.764091	0.0961789	0.456358
Aggrecan core protein;Aggrecan core protein 2	ACAN	9.3461	8.94084	8.92397	6.55962	5.69966	6.07974	8.00479	8.06209	8.04411	5.98771	6.52007	6.13389	5.73851	6.5182	6.171				+	S2_S1	+	S3_S1	+	S4_S1	+	S5_S1	26	26	26	16.1	16.1	16.1	255.58	0	323.31	2220100000	87	3.31539	0	-2.9573	-10.3945	2.75717	0.0174286	-1.03331	-7.43297	3.76872	0.00157576	-2.85641
Proteasome activator complex subunit 2	PSME2	5.69318	6.56412	6.5445	6.67952	5.44194	5.86522	5.9554	5.48883	6.42057	7.49617	7.07196	6.82647	6.83987	6.96752	6.12584								+	S4_S1			7	7	7	37.4	37.4	37.4	29.126	0	80.765	218260000	18	0.230046	0.661412	-0.271708	-0.586927	0.326347	0.585568	-0.312333	-0.793913	1.16977	0.0323913	0.864265
AP-2 complex subunit beta	AP2B1	5.94427	6.24857	5.82189	6.54595	6.80984	6.49007	5.91709	6.2053	6.35925	7.5421	7.76922	7.5052	6.61468	6.40502	6.67114				+	S2_S1			+	S4_S1	+	S5_S1	12	12	8	18.8	18.8	13.9	101.33	0	87.971	417290000	24	1.71853	0.015664	0.610378	3.79907	0.357409	0.538735	0.155636	0.858274	3.3446	0.000866667	1.6006
Calponin;Calponin-2	CNN2	6.04955	5.64474	5.86181	5.83673	5.81147	5.794	6.14843	5.64996	5.43766	6.2132	6.19813	6.06993	6.42054	5.72399	6.06195								+	S4_S1			3	2	2	29.7	22.3	22.3	16.498	0	21.142	24146000	4	-4.34294e-08	1	0	0	-4.34294e-08	1	0	0	1.15572	0.0334259	0.308392
Non-specific serine/threonine protein kinase;Serine/threonine-protein kinase PAK 2;PAK-2p27;PAK-2p34;Serine/threonine-protein kinase PAK 3;Serine/threonine-protein kinase PAK 1	PAK3;PAK2;PAK1	5.88049	5.75939	5.53072	6.00815	5.41947	5.67344	5.85242	6.06686	6.0576	5.97026	6.66113	6.73542	6.00118	6.26398	6.31656								+	S4_S1			2	2	2	10.5	10.5	10.5	20.15	0	11.64	29292000	2	-4.34294e-08	1	0	0	-4.34294e-08	1	0	0	1.29799	0.0216321	0.732069
Basigin	BSG	5.78148	5.45784	6.15962	7.54412	8.10585	8.03965	6.04328	6.04847	6.10629	7.47906	7.34141	7.00582	7.41805	7.45891	7.31654				+	S2_S1			+	S4_S1	+	S5_S1	4	4	4	23.1	23.1	23.1	23.896	0	28.408	412350000	19	2.83332	0.00302128	2.09689	7.78554	-4.34294e-08	1	0	0	2.40595	0.00378947	1.47578
C-Jun-amino-terminal kinase-interacting protein 4	SPAG9	6.46095	5.81867	6.05086	5.50039	5.74773	5.99916	5.38857	5.6802	5.45877	6.31241	6.29061	6.16373	5.87158	6.19131	6.18072												3	3	3	2.4	2.4	2.4	145.17	0	18.918	21480000	4	-4.34294e-08	1	0	0	-4.34294e-08	1	0	0	0.306342	0.457986	0.145426
ATP-dependent RNA helicase DDX1	DDX1	5.82173	5.82824	6.00054	5.91454	6.12278	5.37567	5.80403	5.99949	5.849	6.41186	6.48446	6.33244	6.00608	6.34805	6.22223								+	S4_S1			4	4	4	6.7	6.7	6.7	73.915	0	25.324	26709000	5	-4.34294e-08	1	0	0	-4.34294e-08	1	0	0	2.70262	0.00290612	0.526081
Ubiquitin-like protein ISG15	ISG15	6.20871	5.93083	5.80214	5.80612	5.87736	6.04123	6.0928	5.94766	5.83146	6.87954	6.744	7.0335	5.71307	6.2096	6.29898								+	S4_S1			2	2	2	15.4	15.4	15.4	15.562	0	12.769	76377000	3	-4.34294e-08	1	0	0	-4.34294e-08	1	0	0	2.46039	0.00398697	0.90512
Laminin subunit alpha-4	LAMA4	8.7503	8.4526	8.62773	7.4667	7.64524	7.48374	8.09885	7.97844	8.01288	8.47241	8.58228	8.43241	6.58963	5.8175	5.81442				+	S2_S1	+	S3_S1			+	S5_S1	50	50	50	35.3	35.3	35.3	201.82	0	323.31	3958100000	180	3.32041	0	-1.07832	-10.4254	2.46428	0.0210462	-0.580154	-6.20413	0.516361	0.203092	-0.114513
Testican-1	SPOCK1	5.91921	7.04727	7.0412	7.86514	7.85093	7.30578	5.55152	7.50318	7.6113	6.72229	6.63772	6.33281	5.95652	6.50107	6.33427												5	5	5	15.1	15.1	15.1	42.219	0	45.213	187100000	16	1.131	0.0573933	1.00472	2.40493	0.102889	0.901573	0.219437	0.286023	0.0954281	0.848685	-0.104955
Protein-L-isoaspartate O-methyltransferase;Protein-L-isoaspartate(D-aspartate) O-methyltransferase	PCMT1	6.20691	6.15308	6.25373	6.44415	6.4842	6.40949	5.93357	5.94417	5.61463	7.27383	7.82383	7.30944	6.62519	7.44886	5.95525				+	S2_S1			+	S4_S1			9	9	9	48.8	48.8	48.8	26.626	0	91.226	354350000	23	2.5797	0.0090084	0.241377	6.66556	1.53943	0.0574345	-0.373781	-3.33842	2.66435	0.00281423	1.26446
Ribosome-binding protein 1	RRBP1	5.78141	5.73124	5.86863	7.07744	6.87818	7.40009	7.14345	7.72393	6.25064	8.41701	7.69284	8.17432	7.29057	7.13675	6.78184				+	S2_S1			+	S4_S1	+	S5_S1	25	25	25	21.8	21.8	21.8	152.45	0	322.83	1325400000	55	2.96363	0.00225882	1.32481	8.42386	1.35291	0.0645614	1.24558	2.89433	3.35242	0.00087395	2.30096
Dynactin subunit 3	DCTN3	6.10631	6.45316	6.00689	5.97118	6.00069	5.9726	5.74156	5.94056	5.79929	6.35859	6.73839	5.85257	6.20461	6.06685	6.30699												2	2	2	14.1	14.1	14.1	16.091	0.00163	11.252	37292000	3	0.696616	0.171121	-0.207293	-1.52862	-4.34294e-08	1	0	0	0.16595	0.724724	0.127732
Poliovirus receptor	PVR	7.74661	8.21394	7.96282	8.12672	8.31823	8.31969	7.95603	8.21945	8.0677	7.22136	7.31813	7.59441	8.11297	8.01038	8.49563								+	S4_S1			5	5	5	16.3	16.3	16.3	42.882	0	40.786	1104300000	38	0.873293	0.110252	0.280421	1.87614	0.275979	0.653133	0.106606	0.687268	1.56535	0.0133966	-0.59649
Four and a half LIM domains protein 2	FHL2	6.01939	5.75967	5.97211	5.70576	6.82594	6.75323	5.73888	5.85619	5.34559	7.07671	6.76317	7.0854	6.29157	6.05836	6.32556								+	S4_S1			2	2	2	6.2	6.2	6.2	44.205	0	14.206	91957000	4	0.620096	0.20639	0.511251	1.37954	-4.34294e-08	1	0	0	2.87241	0.00189372	1.05804
LIM domain only protein 7	LMO7	6.39231	6.152	6.09717	5.48426	6.04081	6.07076	6.2158	6.73072	6.91087	6.45493	5.89314	6.42123	6.08787	5.93977	5.98696												3	3	3	2.9	2.9	2.9	119.42	0	17.382	19058000	6	-4.34294e-08	1	0	0	0.82707	0.185571	0.405301	1.78444	-4.34294e-08	1	0
Acyl-CoA-binding protein	DBI	5.87399	6.40207	5.70619	5.92533	6.56763	5.74838	6.27564	5.85864	5.69433	7.03121	7.0271	7.17716	6.51171	6.32193	6.79107								+	S4_S1			4	4	4	48.5	48.5	48.5	11.15	0	26.5	146670000	6	-4.34294e-08	1	0	0	-4.34294e-08	1	0	0	2.13607	0.00442597	1.08441
Adenylosuccinate lyase	ADSL	5.96965	5.85362	6.05862	5.60396	6.10924	5.73438	6.00995	5.4588	5.72567	6.46331	6.71827	5.6231	6.0918	6.0442	6.15212												4	4	4	11	11	11	54.465	0	25.91	46440000	4	-4.34294e-08	1	0	0	-4.34294e-08	1	0	0	0.385191	0.330073	0.307596
Actin-related protein 2/3 complex subunit 4	ARPC4;ARPC4-TTLL3	6.78296	5.80735	5.89131	6.30679	6.04454	6.03339	5.95411	6.0567	5.96441	6.96913	6.72235	6.695	6.57763	6.61534	6.58396												3	3	3	27.4	27.4	27.4	13.057	0	18.219	98262000	5	0.033605	0.950907	-0.0323011	-0.0994851	0.208158	0.750219	-0.168802	-0.537842	0.914801	0.0625	0.634951
Translationally-controlled tumor protein	TPT1	7.38668	5.83179	5.6441	7.55742	7.81318	8.08493	7.50416	6.04485	6.15836	7.88109	7.9071	8.04127	8.08472	8.02354	7.63948				+	S2_S1			+	S4_S1	+	S5_S1	6	6	6	41.5	41.5	41.5	21.525	0	58.931	1327700000	25	1.25447	0.0468916	1.53099	2.67254	0.144335	0.856362	0.281602	0.388789	1.39256	0.0186783	1.65564
Arylsulfatase A;Arylsulfatase A component B;Arylsulfatase A component C	ARSA	5.88486	5.75499	5.78633	6.19128	6.9103	6.12051	6.45635	5.65186	5.9311	5.95422	5.98797	5.88672	6.13051	6.28413	5.6281								+	S4_S1			3	3	3	7.5	7.5	7.5	53.806	0	22.296	23653000	11	1.10254	0.0595165	0.598638	2.34471	-4.34294e-08	1	0	0	1.28057	0.0236573	0.134241
40S ribosomal protein SA	RPSA	6.21299	6.05165	5.9939	6.46087	6.15972	6.51453	5.75817	5.99567	5.78062	7.67095	7.58092	7.68639	6.74457	6.76615	6.42416								+	S4_S1	+	S5_S1	8	8	8	44.5	44.5	44.5	29.404	0	96.05	467590000	22	1.06946	0.0667097	0.292192	2.27538	1.13347	0.10716	-0.241363	-2.41018	4.53918	0	1.55991
Calpastatin	CAST	6.05013	5.71083	5.45947	6.78084	6.73054	6.67635	5.95771	5.44753	5.91116	6.83115	6.91207	6.25805	5.87503	5.96483	6.15204				+	S2_S1			+	S4_S1			7	7	2	12.5	12.5	3.7	80.998	0	51.726	98121000	10	2.32733	0.00802564	0.989099	5.69182	-4.34294e-08	1	0	0	1.58915	0.0127954	0.926949
Citrate synthase;Citrate synthase, mitochondrial	CS	6.02692	5.68904	5.49104	6.28312	6.30339	5.70887	6.32444	5.54375	6.04564	6.39099	6.37275	6.41885	6.01068	6.58497	5.94348								+	S4_S1			4	4	4	10.5	10.5	10.5	44.703	0	24.725	33710000	6	0.657141	0.187813	0.36279	1.45169	-4.34294e-08	1	0	0	1.86132	0.00847577	0.658525
Latent-transforming growth factor beta-binding protein 4	LTBP4	6.00537	5.73137	5.79432	6.27972	5.8381	6.00666	5.55846	5.61084	6.13675	7.32455	7.33638	7.36975	6.22418	6.24905	6.09059								+	S4_S1			7	7	7	5	5	5	169.46	0	55.112	205920000	14	-4.34294e-08	1	0	0	-4.34294e-08	1	0	0	4.23887	0	1.49988
Ubiquitin-conjugating enzyme E2 A	UBE2A	5.16427	5.51265	5.68218	5.62367	5.55266	5.6072	5.84345	5.49262	6.06376	5.73985	6.19196	5.90925	6.86603	6.84105	5.9542										+	S5_S1	2	2	2	22.7	22.7	22.7	13.635	0	14.128	50349000	4	-4.34294e-08	1	0	0	-4.34294e-08	1	0	0	-4.34294e-08	1	0
MHC class I polypeptide-related sequence B	MICB	5.60625	5.84809	6.41858	5.9285	6.36266	5.54964	5.99099	6.54013	6.06264	5.88054	5.79018	6.17821	6.63919	6.99898	5.99681												3	2	2	7.7	5.7	5.7	39.181	0	13.689	15104000	5	-4.34294e-08	1	0	0	-4.34294e-08	1	0	0	-4.34294e-08	1	0
Heat shock 70 kDa protein 1B;Heat shock 70 kDa protein 1A	HSPA1B;HSPA1A	6.74954	6.51014	6.37214	6.62661	6.85377	7.1465	6.62225	6.50481	6.73937	7.92083	7.98332	7.6909	8.25508	8.26654	7.96047								+	S4_S1	+	S5_S1	22	18	11	36	31.5	18.1	70.108	0	169.54	1167500000	59	0.823832	0.123783	0.331683	1.77804	0.237935	0.712788	0.0781992	0.604403	3.13346	0.00188235	1.32108
Glucosylceramidase	GBA	6.5942	5.66985	6.55693	6.92205	7.139	6.95314	6.36892	5.55966	5.80232	5.98816	5.97257	6.38189	6.90434	6.19268	6.39153												6	6	6	17.6	17.6	17.6	50.263	0	40.388	50937000	9	1.11043	0.0589171	0.731069	2.36135	0.398506	0.49132	-0.36336	-0.942111	0.183995	0.694011	-0.159454
Poly(U)-binding-splicing factor PUF60	PUF60	5.4771	5.79384	5.7539	5.57908	6.29389	6.04366	5.82716	6.49408	5.91838	6.82494	6.87524	6.80105	6.34688	6.06895	5.85542								+	S4_S1			8	8	8	23.2	23.2	23.2	54.626	0	49.035	75282000	10	-4.34294e-08	1	0	0	-4.34294e-08	1	0	0	3.46615	0.001	1.1588
Matrin-3	MATR3;DKFZp686L22104	5.49264	5.40862	5.67523	5.676	5.58583	5.76966	6.52273	5.79282	5.63612	6.52092	6.57259	6.74294	6.60533	6.07355	6.26111								+	S4_S1	+	S5_S1	4	4	4	6	6	6	94.622	0	24.96	38885000	11	-4.34294e-08	1	0	0	-4.34294e-08	1	0	0	3.33384	0.00160656	1.08665
Fatty acid synthase;[Acyl-carrier-protein] S-acetyltransferase;[Acyl-carrier-protein] S-malonyltransferase;3-oxoacyl-[acyl-carrier-protein] synthase;3-oxoacyl-[acyl-carrier-protein] reductase;3-hydroxyacyl-[acyl-carrier-protein] dehydratase;Enoyl-[acyl-carrier-protein] reductase;Oleoyl-[acyl-carrier-protein] hydrolase	FASN	5.63602	5.63735	5.79717	6.4911	6.39898	6.47388	6.1951	6.04159	5.41451	8.13114	8.09614	8.30859	7.70805	6.80223	6.51318				+	S2_S1			+	S4_S1	+	S5_S1	41	41	41	21.6	21.6	21.6	273.2	0	323.31	1170000000	80	3.64592	0	0.764474	12.6339	0.324972	0.583269	0.193552	0.79104	5.09587	0	2.48844
Proteoglycan 4;Proteoglycan 4 C-terminal part	PRG4	6.39327	5.44861	5.94163	6.93162	6.6971	6.78215	6.41451	5.86731	5.82418	6.13094	5.75453	6.29566	6.37729	6.21423	5.89989				+	S2_S1							4	4	4	4.4	4.4	4.4	146.45	0	23.652	13604000	4	1.44681	0.0317741	0.875785	3.11372	-4.34294e-08	1	0	0	-4.34294e-08	1	0
Histone H2A type 1-J;Histone H2A type 1-H;Histone H2A.J;Histone H2A type 2-C;Histone H2A type 1-C;Histone H2A type 3;Histone H2A type 2-A;Histone H2A type 1-D;Histone H2A type 1;Histone H2A type 1-B/E;Histone H2A;Histone H2A.V;Histone H2A.Z;Histone H2A type 1-A;Histone H2AX	HIST1H2AJ;HIST1H2AH;H2AFJ;HIST2H2AC;HIST1H2AC;HIST3H2A;HIST2H2AA3;HIST1H2AD;HIST1H2AG;HIST1H2AB;H2AFV;H2AFZ;HIST1H2AA;H2AFX	6.58742	6.68137	6.93177	6.55948	6.70564	6.60737	5.98041	6.03532	6.05517	8.09145	7.80031	7.65098	7.40739	5.94475	6.16938						+	S3_S1	+	S4_S1			3	3	3	20.7	20.7	20.7	18.481	0	51.502	640920000	10	0.418064	0.386567	-0.109356	-0.981567	2.60002	0.02	-0.709884	-6.74975	2.59866	0.00358672	1.11406
Polypyrimidine tract-binding protein 1	PTBP1	6.20962	6.20493	5.73482	5.97043	6.31813	5.92993	6.15594	5.18262	5.3671	7.65276	7.69706	8.31631	7.01237	6.47891	6.41056								+	S4_S1	+	S5_S1	10	10	10	24.5	24.5	24.5	56.51	0	190.68	776850000	27	0.0391337	0.944703	0.023037	0.115208	0.643929	0.274068	-0.48124	-1.42596	2.63975	0.00326154	1.83892
Fermitin family homolog 2	FERMT2	5.9105	5.56146	6.521	6.22636	5.49873	5.65883	5.59459	6.00033	5.82491	6.72243	6.76893	6.72208	6.34221	5.91822	6.00372								+	S4_S1			5	5	5	11	11	11	61.796	0	29.56	49129000	6	-4.34294e-08	1	0	0	-4.34294e-08	1	0	0	1.23773	0.026304	0.740162
Tenascin-X	TNXB	5.64598	6.02233	6.03287	7.82933	7.47988	7.25341	8.29688	7.84098	7.67744	6.43072	6.5854	6.27009	6.1733	6.26328	5.69791				+	S2_S1	+	S3_S1	+	S4_S1			33	33	20	13.2	13.2	8.7	456.19	0	292.04	254220000	53	2.81586	0.00292784	1.62048	7.70341	3.08586	0.0145714	2.03804	9.06555	1.555	0.0135263	0.528343
Renin receptor	ATP6AP2	5.72745	5.74321	5.65772	6.88104	7.06442	7.20222	5.59868	6.10688	5.81523	6.77823	6.81024	6.69972	6.51286	6.10623	5.89288				+	S2_S1			+	S4_S1			3	3	3	13.2	13.2	13.2	28.417	0	27.058	105990000	10	3.80385	0	1.33976	13.8602	-4.34294e-08	1	0	0	4.82167	0	1.05327
Acid ceramidase;Acid ceramidase subunit alpha;Acid ceramidase subunit beta	ASAH1	6.01544	5.88678	5.84642	6.18356	6.32013	5.99539	6.41868	5.54838	6.13389	5.50664	6.22756	6.25004	6.08678	6.24641	5.68782												2	2	2	10.1	10.1	10.1	32.573	0	17.777	7233600	10	1.09875	0.06	0.250141	2.33674	0.169866	0.81304	0.117435	0.449591	0.114303	0.820022	0.0785316
Tight junction protein ZO-2	TJP2	5.58221	5.68783	5.84368	5.49371	5.84401	5.79544	5.89107	6.09812	5.76117	5.91472	6.17749	6.04384	6.81847	6.76358	6.36121										+	S5_S1	2	2	2	1.8	1.8	1.8	140.73	0	12.026	14133000	3	-4.34294e-08	1	0	0	-4.34294e-08	1	0	0	-4.34294e-08	1	0
Cathepsin D;Cathepsin D light chain;Cathepsin D heavy chain	CTSD	7.53113	7.26993	7.30833	7.12982	6.86595	6.94311	7.48203	7.32193	6.96968	7.29883	7.29192	6.99541	6.69728	7.40893	7.23729				+	S2_S1							12	12	12	33.3	33.3	33.3	43.831	0	110.12	243850000	27	1.58543	0.0213236	-0.390173	-3.4533	0.259331	0.6829	-0.11192	-0.65128	0.60616	0.153906	-0.17441
Uroporphyrinogen decarboxylase	UROD	5.56751	5.98021	5.51227	5.65222	5.4223	5.93115	6.07561	5.50324	6.10864	6.3544	6.41172	5.71347	6.45093	5.97851	6.41494										+	S5_S1	3	3	3	20.2	20.2	20.2	25.314	0	22.879	25643000	6	-4.34294e-08	1	0	0	-4.34294e-08	1	0	0	0.817173	0.0816129	0.473198
Dihydropyrimidinase-related protein 2	DPYSL2	7.32533	7.1014	7.16411	7.67201	7.41265	7.21577	7.41285	7.24267	7.17673	7.64362	7.83516	7.92159	7.62272	7.76584	7.15821								+	S4_S1			17	17	15	40.6	40.6	36.3	73.502	0	171.63	785210000	51	0.732256	0.156135	0.236524	1.59819	0.343754	0.555225	0.0804637	0.830096	2.32987	0.00356851	0.603174
Porphobilinogen deaminase	HMBS	6.42865	5.67316	6.22709	5.49961	5.80001	5.71152	5.40024	5.76289	5.53212	6.43404	6.50491	6.11071	6.26332	6.37444	6.0643												2	2	2	10.7	10.7	10.7	20.892	0	12.556	26386000	2	-4.34294e-08	1	0	0	-4.34294e-08	1	0	0	0.396021	0.316424	0.240252
	ARPC1A	6.24107	6.56344	6.0355	6.58061	6.37365	6.18296	6.02627	6.03754	5.64852	7.40036	7.36966	6.63093	6.30124	6.1972	5.81343								+	S4_S1			8	8	0	21.5	21.5	0	75.872	0	51.985	197970000	11	0.198762	0.709597	0.0990648	0.516483	-4.34294e-08	1	0	0	1.35379	0.019706	0.853646
Transcription elongation factor A protein 1	TCEA1	5.98583	5.90977	5.81386	6.1367	5.83352	5.59066	5.86454	6.18448	5.56273	7.08529	6.61126	5.87742	6.11209	5.95047	6.27636												3	3	3	9	9	9	33.935	0	18.159	75418000	4	-4.34294e-08	1	0	0	-4.34294e-08	1	0	0	0.810313	0.0844021	0.621499
Bcl-2-associated transcription factor 1	BCLAF1	5.82603	5.79219	6.23146	5.45639	5.95927	5.23042	5.52304	5.75643	6.42252	6.12375	6.50679	5.8169	5.80254	5.98515	6.8509												2	2	2	2.4	2.4	2.4	80.618	0	11.99	18932000	4	-4.34294e-08	1	0	0	-4.34294e-08	1	0	0	0.336581	0.405568	0.199253
Probable ATP-dependent RNA helicase DDX17	DDX17	5.88843	5.55755	5.80932	5.68402	5.50018	5.97416	6.11	5.54736	5.4545	6.48807	6.39249	5.88036	6.45161	6.26228	5.57677								+	S4_S1			4	4	2	6.6	6.6	3.4	80.253	0	23.175	27969000	4	-4.34294e-08	1	0	0	-4.34294e-08	1	0	0	1.10579	0.0377704	0.501871
HLA class I histocompatibility antigen, A-3 alpha chain;HLA class I histocompatibility antigen, A-11 alpha chain;HLA class I histocompatibility antigen, A-36 alpha chain;HLA class I histocompatibility antigen, A-1 alpha chain	HLA-A	6.16094	5.731	6.03812	5.99047	6.09655	6.26526	6.19701	5.87237	5.33645	6.32216	5.92003	6.04138	6.41888	5.82836	6.30072												7	2	1	31.4	9.7	4	34.211	0.00082919	11.572	3994600	2	-4.34294e-08	1	0	0	-4.34294e-08	1	0	0	-4.34294e-08	1	0
Heat shock protein beta-6	HSPB6	5.36264	6.80753	5.77772	7.66201	5.5092	5.89582	6.41602	6.44478	6.53226	5.77784	5.94506	6.48686	5.95159	6.12409	5.82364												3	3	3	40.2	40.2	40.2	13.634	0	36.882	57914000	10	0.179632	0.739365	0.373044	0.472413	0.486487	0.402128	0.481722	1.11788	0.0632333	0.898872	0.0872885
Disintegrin and metalloproteinase domain-containing protein 9	ADAM9	8.1747	7.78422	7.64492	7.8807	7.89784	7.79072	7.56738	7.72707	7.67086	7.77025	7.75957	7.91189	7.94962	7.77299	6.29113												7	7	7	11.9	11.9	11.9	69.323	0	150.86	1350100000	47	0.0237877	0.968578	-0.0115252	-0.0711417	0.572906	0.329569	-0.212844	-1.28752	0.118587	0.813969	-0.0540442
Soluble scavenger receptor cysteine-rich domain-containing protein SSC5D	SSC5D	8.13261	7.97855	7.89194	6.72173	7.31762	6.76115	7.49407	7.88251	7.47603	6.78418	6.39387	6.68672	6.0908	5.70479	5.98692				+	S2_S1			+	S4_S1	+	S5_S1	19	19	19	18.9	18.9	18.9	165.74	0	257.54	274020000	60	2.18923	0.00898851	-1.06753	-5.21083	1.20076	0.0946596	-0.383495	-2.55477	3.26453	0.00149618	-1.37944
Major prion protein	PRNP	6.16626	5.77963	5.59641	7.11381	5.51593	5.56703	5.83064	6.07325	5.86986	7.30488	7.29345	6.96071	7.45983	7.28751	5.84469								+	S4_S1			4	4	4	18.1	18.1	18.1	27.278	0	28.332	299760000	15	0.147428	0.78315	0.218158	0.396247	-4.34294e-08	1	0	0	2.56779	0.00398561	1.33892
Vascular endothelial growth factor A	VEGFA	7.44837	6.26685	5.82679	7.4607	5.902	6.05687	6.18186	5.69158	6.17219	6.71831	6.9231	5.94469	5.8306	6.22265	5.82837												6	6	4	43.6	43.6	35	18.998	0	37.708	181140000	13	0.0196045	0.971532	-0.0408099	-0.0588924	0.415847	0.472169	-0.498792	-0.977106	0.00850325	0.986395	0.0146982
HLA class I histocompatibility antigen, Cw-7 alpha chain	HLA-C	5.90449	6.27655	6.1611	5.66896	6.18254	5.38937	6.12196	6.04669	6.30846	5.91831	5.86298	5.87705	7.57692	7.60377	7.88696										+	S5_S1	8	8	2	27.7	27.7	7.3	41.301	0	56.399	130930000	18	0.64523	0.194	-0.36709	-1.4285	0.12196	0.873198	0.0449875	0.333993	0.959758	0.0566999	-0.227937
ADP-ribosyl cyclase/cyclic ADP-ribose hydrolase 2	BST1	7.62767	7.5091	7.10748	7.37524	7.56433	7.59556	7.83378	7.53604	7.6864	6.09174	5.65003	5.89793	6.16545	6.42472	6.20002								+	S4_S1	+	S5_S1	7	7	7	35.4	35.4	35.4	37.482	0	83.491	183670000	27	0.219961	0.679893	0.0969634	0.564423	0.686651	0.253829	0.270658	1.50919	2.78703	0.00265487	-1.53485
Microtubule-associated proteins 1A/1B light chain 3B;Microtubule-associated proteins 1A/1B light chain 3 beta 2;Microtubule-associated proteins 1A/1B light chain 3A	MAP1LC3B;MAP1LC3B2;MAP1LC3A	5.77206	5.87872	5.84759	5.48444	5.8217	5.55603	6.18835	6.01558	6.13258	6.99084	7.00467	6.16751	5.87105	6.27096	5.92415								+	S4_S1			2	2	2	28	28	28	9.0115	0.0016	10.974	100550000	2	-4.34294e-08	1	0	0	-4.34294e-08	1	0	0	1.47797	0.0146375	0.888216
ADP-sugar pyrophosphatase	NUDT5	6.05742	5.36531	5.68752	5.13175	5.98175	5.53809	5.95474	5.88713	6.32343	6.2897	6.41295	6.3009	6.053	6.27866	6.17598								+	S4_S1			3	3	3	21.1	21.1	21.1	19.961	0	18.234	27392000	5	-4.34294e-08	1	0	0	-4.34294e-08	1	0	0	1.43971	0.0160071	0.6311
Phosphoglycolate phosphatase	PGP	5.62679	6.10574	5.55697	5.4972	5.78151	5.67757	6.1963	6.29488	5.96065	6.39018	6.60872	6.18614	6.03324	6.32665	5.60304								+	S4_S1			2	2	2	7.2	7.2	7.2	34.006	0	12.457	29954000	2	-4.34294e-08	1	0	0	-4.34294e-08	1	0	0	1.39461	0.0187439	0.631843
Host cell factor 1;HCF N-terminal chain 1;HCF N-terminal chain 2;HCF N-terminal chain 3;HCF N-terminal chain 4;HCF N-terminal chain 5;HCF N-terminal chain 6;HCF C-terminal chain 1;HCF C-terminal chain 2;HCF C-terminal chain 3;HCF C-terminal chain 4;HCF C-terminal chain 5;HCF C-terminal chain 6	HCFC1	5.84277	5.96346	6.1507	5.90953	6.1487	6.21107	6.41749	5.62045	5.7483	6.41612	6.51668	6.00982	6.33756	6.23853	6.09844												4	4	4	2.7	2.7	2.7	213.47	0	29.065	27049000	5	-4.34294e-08	1	0	0	-4.34294e-08	1	0	0	0.853018	0.0723902	0.328563
Hematological and neurological expressed 1-like protein	HN1L	6.25277	5.65698	5.80874	6.14985	6.16856	6.08185	5.95212	5.58545	5.96544	6.71966	7.25717	6.43998	6.35229	6.31021	6.36907								+	S4_S1			3	3	3	23.4	23.4	23.4	17.603	0	37.623	113480000	7	0.557655	0.25061	0.227254	1.25771	-4.34294e-08	1	0	0	1.4017	0.0180106	0.899442
Aminopeptidase B	RNPEP	5.465	5.64088	5.80827	5.83715	5.60363	5.61185	5.80836	5.71301	6.45798	6.7023	6.72929	6.98017	5.88526	6.07383	6.12156								+	S4_S1			4	4	4	7.7	7.7	7.7	68.168	0	26.979	64515000	10	-4.34294e-08	1	0	0	-4.34294e-08	1	0	0	3.03173	0.00162712	1.16587
Serine/threonine-protein phosphatase 2A activator	PPP2R4;DKFZp781M17165	5.30687	6.08678	5.82887	6.94933	5.60606	6.9448	5.91653	6.12538	6.23862	7.34112	7.25069	7.33072	6.05647	6.55921	5.71122								+	S4_S1			6	6	6	29.8	29.8	29.8	37.375	0	54.495	211060000	15	0.687631	0.176201	0.759224	1.5111	-4.34294e-08	1	0	0	2.60655	0.00364045	1.56667
Insulin-like growth factor-binding protein 3	IGFBP3	6.23369	7.28303	7.76297	7.36609	7.81168	7.06737	8.37499	8.46015	7.8113	6.81554	7.5513	7.2849	5.89314	5.74769	5.82074										+	S5_S1	7	7	7	30.4	30.4	30.4	28.98	0	75.216	994240000	16	0.255425	0.622418	0.321815	0.642777	1.06482	0.119867	1.12225	2.2657	0.0881118	0.859828	0.12402
Mesencephalic astrocyte-derived neurotrophic factor	MANF	5.55301	6.1404	6.13842	6.75261	6.91796	6.94875	5.68706	5.84258	5.95818	6.9717	6.94198	6.72075	6.81008	7.37227	6.9352				+	S2_S1			+	S4_S1	+	S5_S1	6	6	6	36.8	36.8	36.8	21.143	0	61.088	137330000	19	1.97839	0.0126385	0.929163	4.53836	-4.34294e-08	1	0	0	1.9422	0.00717949	0.934204
Serine/threonine-protein phosphatase;Serine/threonine-protein phosphatase 5	PPP5C	6.11538	5.37548	5.59129	5.87099	6.07024	5.96085	6.44677	5.88174	5.79166	6.55557	6.27591	6.1434	6.14567	6.27281	6.21878								+	S4_S1			2	2	2	5.4	5.4	5.4	42.394	0	11.899	23934000	3	-4.34294e-08	1	0	0	-4.34294e-08	1	0	0	1.18157	0.0316312	0.630911
Protein phosphatase 1F	PPM1F	5.76742	5.49483	5.57452	5.98048	6.43412	5.91186	6.15252	5.77583	6.2266	6.48232	6.34916	5.52175	5.96122	6.0377	5.98351												3	3	3	14	14	14	31.263	0	17.617	23863000	4	-4.34294e-08	1	0	0	-4.34294e-08	1	0	0	0.745694	0.101126	0.505487
SUMO-conjugating enzyme UBC9	UBE2I	6.09188	5.72307	5.89535	5.9608	5.72579	5.57421	5.81398	5.85216	5.60154	7.63092	7.53246	7.27503	6.27931	6.5167	6.74235								+	S4_S1	+	S5_S1	4	4	4	77.1	77.1	77.1	7.8891	0	26.952	346040000	8	-4.34294e-08	1	0	0	-4.34294e-08	1	0	0	3.32952	0.0015935	1.57604
Coatomer subunit delta	ARCN1	5.76494	5.94563	6.07741	6.76876	6.89516	6.79545	5.91036	5.85768	5.5683	7.48811	7.51448	7.35413	7.26117	7.16732	6.00596				+	S2_S1			+	S4_S1			9	9	9	19.4	19.4	19.4	61.626	0	79.018	335870000	17	3.08289	0.00115789	0.890466	9.04946	-4.34294e-08	1	0	0	3.90962	0	1.52292
X-ray repair cross-complementing protein 6	XRCC6	5.82458	5.90177	6.41652	5.58038	6.27282	5.75224	6.13281	5.68289	5.97455	6.86803	6.9224	6.73056	6.6475	5.79235	5.96784								+	S4_S1			4	4	4	10.9	10.9	10.9	64.283	0	25.638	73841000	4	-4.34294e-08	1	0	0	-4.34294e-08	1	0	0	1.82055	0.00993492	0.792709
Fibulin-1	FBLN1	5.5927	5.57604	5.95835	5.71054	5.65493	5.77115	6.34552	5.85658	6.07542	7.7089	7.45091	5.76655	6.41167	6.69478	6.43799												10	2	2	14.8	4.2	4.2	78.329	0	94.634	458040000	13	-4.34294e-08	1	0	0	-4.34294e-08	1	0	0	0.953488	0.0574901	1.26643
Syntaxin-12	STX12	5.60752	5.54485	5.92101	5.84597	5.93387	5.45169	5.66813	5.94352	5.84239	7.39986	7.51573	7.51673	6.2325	6.32563	5.79812								+	S4_S1			3	3	3	16.7	16.7	16.7	24.576	0	20.892	267810000	4	-4.34294e-08	1	0	0	-4.34294e-08	1	0	0	3.88851	0.00182456	1.78632
	CAPZB	6.03838	6.32087	6.48847	6.74896	6.31025	6.51909	5.9659	6.01564	5.91714	7.70943	7.16779	7.69523	8.10582	7.67472	6.86361								+	S4_S1	+	S5_S1	10	10	2	48.5	48.5	8.8	29.295	0	69.498	586040000	25	0.596998	0.220834	0.243527	1.33453	1.10706	0.11336	-0.316351	-2.35424	2.30399	0.00349714	1.24158
	POSTN	8.73629	8.82086	8.80905	9.06412	9.02395	8.94924	9.22845	9.33969	9.25561	8.6236	8.62094	8.75153	6.55025	6.44276	6.14536				+	S2_S1	+	S3_S1	+	S4_S1	+	S5_S1	43	43	4	59.7	59.7	1.4	90.142	0	323.31	9234900000	283	2.19382	0.00904046	0.223702	5.22627	3.46956	0.01275	0.485849	11.3875	1.14764	0.0338737	-0.12338
Complement decay-accelerating factor	CD55	6.02093	5.65833	5.71901	6.01784	7.16864	7.06119	5.72148	5.99282	5.63182	6.0179	5.70067	6.31736	6.10314	6.14006	5.77776												3	3	3	8.3	8.3	8.3	35.695	0	16.982	27927000	3	1.16384	0.0550971	0.949804	2.47505	-4.34294e-08	1	0	0	-4.34294e-08	1	0
Heterogeneous nuclear ribonucleoproteins C1/C2	HNRNPC	5.63068	5.41429	5.74511	5.07111	5.05404	5.02338	5.67956	5.22598	5.28825	7.71804	7.65872	6.23505	7.40516	7.71305	5.7439				+	S2_S1			+	S4_S1			6	6	6	36.6	36.6	36.6	19.178	0	42.263	475110000	16	2.29707	0.008475	-0.547188	-5.58348	0.505838	0.385876	-0.198765	-1.15606	1.50389	0.0142625	1.60724
Proteasome activator complex subunit 3	PSME3	5.99642	5.7502	6.05584	5.73772	5.68747	5.3102	5.58282	6.16228	5.61188	6.50566	6.34688	5.7794	6.19849	5.64873	6.02102												2	2	2	14.5	14.5	14.5	20.593	0	41.232	32134000	2	-4.34294e-08	1	0	0	-4.34294e-08	1	0	0	0.505095	0.20999	0.276498
Carbonic anhydrase 12	CA12	6.61858	6.22259	5.41959	5.23628	5.69792	5.15914	6.05591	5.89648	6.03955	5.98757	6.054	5.97518	6.26447	5.99774	6.13141												2	2	2	17	17	17	31.857	0.0016026	10.984	6268500	2	0.859593	0.113692	-0.722476	-1.84888	0.0894658	0.910039	-0.0896088	-0.251485	0.0812709	0.869863	-0.081337
Microfibrillar-associated protein 5	MFAP5	6.28995	6.34492	6.28847	8.11116	8.40193	8.63063	8.10009	8.82856	8.06978	6.0774	6.35647	6.11583	6.33711	6.04352	6.42928				+	S2_S1	+	S3_S1					7	7	1	44.6	44.6	6.1	17.114	0	94.818	1008700000	50	3.78276	0	2.07346	13.69	2.90716	0.0148571	2.02503	8.14166	0.628053	0.144858	-0.124546
Histidine--tRNA ligase, cytoplasmic	HARS	6.74518	5.79835	6.49143	6.43045	6.35858	6.39941	6.72683	6.11224	6.247	7.21553	7.51558	6.76964	7.40912	7.16953	7.00143								+	S4_S1	+	S5_S1	11	11	11	34.7	34.7	34.7	48.569	0	99.724	263070000	24	0.0626438	0.914501	0.0511583	0.180307	0.0166797	0.982108	0.0170345	0.0502641	1.08416	0.0402504	0.821928
Cysteine--tRNA ligase, cytoplasmic	CARS	5.91819	6.20816	6.20363	6.37168	6.5866	5.8258	6.05065	5.97118	5.6108	6.89999	6.68539	6.38851	6.23262	6.91383	6.39226								+	S4_S1			7	7	7	11.2	11.2	11.2	84.277	0	47.054	93812000	12	0.242968	0.641157	0.151363	0.615499	0.631316	0.285224	-0.232452	-1.4014	1.44224	0.0160358	0.547971
39S ribosomal protein L12, mitochondrial	MRPL12	6.15259	5.47398	5.32135	5.25563	6.26324	5.68992	6.35509	5.98466	5.89378	6.63728	6.54256	5.98492	6.15807	5.98197	5.98316								+	S4_S1			2	2	2	5	5	5	48.099	0	12.53	37662000	2	-4.34294e-08	1	0	0	-4.34294e-08	1	0	0	1.06323	0.0426021	0.738947
Complement C1r subcomponent;Complement C1r subcomponent heavy chain;Complement C1r subcomponent light chain	C1R	8.79067	8.70798	8.66751	8.36864	8.45454	8.36316	8.50345	8.33165	8.36819	8.32932	8.3441	8.25626	7.95596	7.42167	7.97339				+	S2_S1	+	S3_S1	+	S4_S1	+	S5_S1	34	34	34	59	59	59	81.889	0	323.31	4106800000	197	2.6546	0.00648649	-0.326607	-6.98054	2.13992	0.0297882	-0.320956	-5.04712	3.09241	0.00176687	-0.412162
S-methyl-5-thioadenosine phosphorylase;Purine nucleoside phosphorylase	MTAP	5.49399	6.15397	6.24274	5.51067	5.71728	5.56921	6.08697	5.81511	5.42512	7.491	7.28536	6.25018	6.16605	6.02486	6.4402								+	S4_S1			8	8	8	38	38	38	33.186	0	64.072	184010000	14	0.678644	0.177927	-0.364517	-1.49358	-4.34294e-08	1	0	0	1.09022	0.0397784	1.04527
T-complex protein 1 subunit gamma	CCT3	5.82581	5.92101	6.23873	6.5212	6.60336	6.42716	6.51764	6.51483	6.06419	7.42406	7.40202	6.90188	7.53676	7.38833	6.85219				+	S2_S1			+	S4_S1	+	S5_S1	14	14	14	37.8	37.8	37.8	55.674	0	111.27	285200000	24	1.74576	0.015623	0.52206	3.87238	0.881635	0.170377	0.370373	1.89277	2.38503	0.00374312	1.24747
Ubiquitin-60S ribosomal protein L40;Ubiquitin;60S ribosomal protein L40;Ubiquitin-40S ribosomal protein S27a;Ubiquitin;40S ribosomal protein S27a;Polyubiquitin-B;Ubiquitin;Polyubiquitin-C;Ubiquitin	UBA52;UBB;RPS27A;UBC	5.93836	6.02726	6.22168	5.8478	5.64042	5.91378	6.30752	5.52515	5.50589	7.22464	7.42111	5.81542	7.10609	6.13591	6.21113												2	2	2	39.7	39.7	39.7	7.1321	0	29.999	220610000	7	-4.34294e-08	1	0	0	-4.34294e-08	1	0	0	0.671055	0.128047	0.757954
Prefoldin subunit 3	VBP1	6.20358	5.6264	5.93382	5.61977	5.38191	5.96241	6.16358	5.60534	5.73646	6.89027	7.08497	6.87524	6.05602	6.52176	6.7756								+	S4_S1			6	6	6	32.8	32.8	32.8	22.254	0	38.869	97320000	8	-4.34294e-08	1	0	0	-4.34294e-08	1	0	0	2.33493	0.00357895	1.02889
Interleukin enhancer-binding factor 2	ILF2	5.75903	5.88314	5.67564	5.46741	6.42318	6.35957	6.32986	5.75676	6.03715	7.77344	7.8434	7.1025	7.43025	7.13008	7.10673								+	S4_S1	+	S5_S1	8	8	8	24.4	24.4	24.4	38.91	0	61.809	631650000	22	0.42156	0.382358	0.310784	0.988593	0.69509	0.249826	0.268657	1.52564	2.74698	0.00255319	1.80051
Complement factor B;Complement factor B Ba fragment;Complement factor B Bb fragment	CFB	5.81952	6.81352	7.11704	7.29922	7.10202	7.01089	7.09015	7.07361	7.12998	6.55178	5.98961	6.63386	6.12978	6.493	5.97008												9	9	9	8.4	8.4	8.4	140.94	0	61.506	78568000	18	0.621195	0.207299	0.554019	1.38168	0.585434	0.317232	0.514553	1.31197	0.163434	0.729782	-0.191609
Echinoderm microtubule-associated protein-like 4	EML4	5.99394	5.70435	5.67802	5.58382	5.89614	6.0475	6.23887	6.25356	6.53312	6.76028	6.52853	6.01208	6.39665	6.3651	5.55952						+	S3_S1	+	S4_S1			1	1	1	1.3	1.3	1.3	110.18	0	15.034	41804000	3	-4.34294e-08	1	0	0	1.77287	0.043069	0.549748	3.94627	1.23878	0.0261795	0.641527
Septin-2	SEPT2	5.41656	5.61313	5.93521	6.31482	6.52384	6.09845	5.7118	5.88412	5.50024	6.45993	6.73102	7.1378	6.28814	6.33024	6.01279				+	S2_S1			+	S4_S1			5	5	5	17.1	17.1	17.1	36.94	0	33.591	62084000	8	1.55429	0.0228327	0.657403	3.3753	-4.34294e-08	1	0	0	1.97089	0.00652983	1.12128
GTP-binding nuclear protein Ran	RAN	5.7668	5.38662	5.68482	6.68587	5.91785	5.52075	5.89227	6.03306	5.51425	7.68572	7.70257	7.11737	6.23243	5.76917	6.87378								+	S4_S1			8	8	8	36.9	36.9	36.9	26.224	0	87.305	457080000	14	0.521973	0.279583	0.428741	1.18779	-4.34294e-08	1	0	0	2.96302	0.00150785	1.88914
Eukaryotic peptide chain release factor subunit 1	ETF1	5.5915	5.52963	5.98908	5.64268	6.19707	5.54578	6.04183	5.65806	6.02503	6.8217	6.82366	6.34266	6.34676	6.357	6.37834								+	S4_S1	+	S5_S1	3	3	3	8.5	8.5	8.5	47.475	0	22.643	66081000	4	-4.34294e-08	1	0	0	-4.34294e-08	1	0	0	1.9513	0.00689461	0.959269
Inter-alpha-trypsin inhibitor heavy chain H4;70 kDa inter-alpha-trypsin inhibitor heavy chain H4;35 kDa inter-alpha-trypsin inhibitor heavy chain H4	ITIH4	5.70573	7.00411	7.20143	7.44574	7.04957	7.31566	7.28468	7.25469	7.2771	6.88584	6.77701	7.04466	6.5615	6.3138	5.89213												2	2	1	2	2	1	103.88	0	12.824	160020000	12	0.584376	0.229603	0.633234	1.30991	0.606688	0.297173	0.635071	1.35342	0.217157	0.631821	0.265414
Protocadherin-9	PCDH9	5.87664	5.95474	5.61223	5.46804	6.07129	5.87263	5.75267	6.26508	6.02691	6.4049	6.29609	5.71022	6.14915	5.89238	6.0849												2	2	2	2.5	2.5	2.5	113.71	0	14.257	21632000	3	0.0170415	0.974728	-0.010551	-0.0513343	-4.34294e-08	1	0	0	0.603739	0.154204	0.322535
Small ubiquitin-related modifier 1	SUMO1	5.34571	5.62554	5.74768	5.58179	6.2011	6.12934	6.12986	5.91054	5.77829	7.48972	5.98886	6.87194	6.37718	6.1874	6.17008								+	S4_S1			3	3	3	19.2	19.2	19.2	16.645	0	18.342	135170000	5	0.803297	0.128802	0.397762	1.73754	-4.34294e-08	1	0	0	1.25842	0.0251987	1.21053
Lysyl oxidase homolog 3	LOXL3	6.79432	6.46383	6.17398	5.60413	6.73074	5.42412	6.19596	5.832	5.73693	6.29396	5.89844	5.86089	5.71825	6.09036	5.9212										+	S5_S1	3	3	3	7.5	7.5	7.5	64.846	0	25.778	20501000	6	0.55338	0.254701	-0.557715	-1.24935	1.14962	0.101172	-0.555747	-2.4446	0.949554	0.0578505	-0.459615
Exportin-1	XPO1	5.93146	5.99765	6.28561	5.29036	5.54665	5.5764	6.05792	6.00428	5.90306	6.24224	5.91336	6.16228	5.68933	5.91143	6.00417												2	2	2	36.2	36.2	36.2	10.955	0	13.744	10838000	2	-4.34294e-08	1	0	0	-4.34294e-08	1	0	0	0.0827099	0.868232	0.0343873
Sorcin	SRI	5.48375	5.88378	6.05033	6.98825	5.87893	6.02027	6.27844	5.64699	6.06163	7.54449	7.52844	6.93621	5.95609	6.08986	6.20326								+	S4_S1			4	4	4	24.5	24.5	24.5	17.605	0	26.969	290800000	5	0.561731	0.248652	0.489864	1.26568	-4.34294e-08	1	0	0	2.37206	0.00368675	1.53043
Sulfatase-modifying factor 2	SUMF2	5.76696	5.86961	5.93986	6.5858	6.54738	6.47831	5.6408	5.78346	5.60013	6.40176	6.5325	5.84554	6.99448	6.41834	5.93241				+	S2_S1							4	4	4	15.7	15.7	15.7	33.294	0	26.229	55191000	7	3.47899	0	0.678355	11.451	-4.34294e-08	1	0	0	0.861524	0.0707701	0.401127
Phosphoserine phosphatase	PSPH	5.47219	5.49005	6.06332	6.8368	6.68368	5.58091	5.81454	5.92281	6.13137	7.35478	7.29883	7.36624	6.31544	5.94505	6.02373								+	S4_S1			4	4	4	23.5	23.5	23.5	20.745	0	26.774	202410000	9	0.717963	0.161582	0.691945	1.57027	-4.34294e-08	1	0	0	2.98373	0.00155676	1.66476
Acylamino-acid-releasing enzyme	APEH	5.89439	5.84019	5.82743	6.33361	6.28531	6.31933	6.07289	6.21275	5.35147	7.185	7.20341	6.87193	7.68451	7.51651	5.93409				+	S2_S1			+	S4_S1			8	8	8	12.1	12.1	12.1	81.673	0	55.521	227440000	20	4.28284	0	0.458749	18.3275	-4.34294e-08	1	0	0	3.45026	0.000954128	1.23278
E3 ubiquitin-protein ligase TRIP12	TRIP12	5.59338	5.65569	5.74644	5.91824	6.09747	5.46913	6.05416	6.02359	5.58082	6.22003	6.35182	6.13934	6.19684	6.04056	6.0086										+	S5_S1	2	2	2	13.7	13.7	13.7	20.511	0	12.889	3187200	2	-4.34294e-08	1	0	0	-4.34294e-08	1	0	0	-4.34294e-08	1	0
Target of Nesh-SH3	ABI3BP	8.0593	7.99391	7.95646	8.53564	8.3786	8.38339	8.48134	8.84884	8.75101	7.3726	7.45066	6.88393	7.91091	7.68356	7.74716				+	S2_S1	+	S3_S1	+	S4_S1	+	S5_S1	18	18	18	15.2	15.2	15.2	195.32	0	200.21	1788000000	100	2.70353	0.00601905	0.429316	7.19324	2.42708	0.0208571	0.690507	6.06132	1.88671	0.00817978	-0.767491
40S ribosomal protein S3a	RPS3A	5.79919	5.5267	5.565	6.92267	7.01853	6.98429	5.65609	5.89737	5.96076	7.23073	7.03775	7.00894	6.24139	6.29755	5.60552				+	S2_S1			+	S4_S1			2	2	2	15.9	15.9	15.9	16.536	0	13.879	153460000	5	3.93878	0	1.34487	14.9983	-4.34294e-08	1	0	0	3.73236	0.00142466	1.46217
Heterogeneous nuclear ribonucleoprotein A/B	HNRNPAB	5.9603	5.39455	5.53634	7.22292	6.16985	5.62188	5.98334	5.54913	5.99859	7.55163	7.35704	7.38378	7.84566	7.63087	6.29796								+	S4_S1	+	S5_S1	5	5	5	24.6	24.6	24.6	30.302	0	37.658	364490000	12	0.639231	0.195597	0.707818	1.41681	-4.34294e-08	1	0	0	3.24565	0.00146269	1.80042
Glucosamine-6-phosphate isomerase;Glucosamine-6-phosphate isomerase 1	GNPDA1	6.11493	5.48735	6.02498	6.21296	6.15909	6.21429	6.02594	5.94794	5.90108	6.07496	6.09829	6.35805	7.23218	7.24839	6.18581										+	S5_S1	6	6	6	30.8	30.8	30.8	26.987	0	53.461	80160000	12	0.745792	0.151666	0.319689	1.62466	-4.34294e-08	1	0	0	0.628359	0.144419	0.301342
PDZ and LIM domain protein 7	PDLIM7	6.12207	5.90095	5.99027	6.61308	7.13602	6.72103	6.18307	6.50426	5.71419	6.41463	6.49969	6.46835	6.27261	6.8111	6.20165				+	S2_S1			+	S4_S1			2	2	2	30	30	30	9.4587	0	12.026	39223000	10	2.05209	0.0120995	0.818946	4.76545	-4.34294e-08	1	0	0	2.57077	0.00401449	0.456458
Vesicular integral-membrane protein VIP36	LMAN2	6.97084	6.97166	7.147	7.10673	6.81949	6.86254	6.87148	6.93695	6.0241	6.81521	7.00199	6.19517	7.04587	5.91224	6.26646												8	8	8	33.8	33.8	33.8	36.543	0	56.673	154600000	12	0.396264	0.406026	-0.100245	-0.93757	0.629432	0.286793	-0.418986	-1.39773	0.646851	0.137548	-0.35904
Nucleotide exchange factor SIL1	SIL1	6.35657	6.72623	5.66674	6.938	6.78035	6.67448	7.16101	5.96025	5.98917	6.89272	6.85598	6.75997	6.07189	6.20111	6.21428												6	6	6	16	16	16	52.748	0	41.681	86348000	14	0.790828	0.133407	0.547762	1.713	0.0847691	0.92007	0.120293	0.239237	0.871976	0.0689877	0.586374
Septin-11	SEPT11	6.10251	5.83962	5.86175	7.23525	7.05011	6.98134	5.81606	5.70241	6.20972	7.4768	7.28571	7.26408	5.77302	7.16596	6.34139				+	S2_S1			+	S4_S1			7	7	7	20.2	20.2	20.2	49.005	0	43.443	234320000	9	3.28164	0	1.15427	10.1882	-4.34294e-08	1	0	0	3.69952	0.00135065	1.40757
Protein transport protein Sec31A	SEC31A	5.98217	6.06246	6.01999	6.43502	6.14035	6.19435	5.89313	6.0806	5.52217	7.04419	7.47676	7.21827	6.73956	6.60943	6.46892								+	S4_S1	+	S5_S1	7	7	7	6.9	6.9	6.9	136.22	0	47.96	205360000	12	1.18186	0.0523689	0.235032	2.51384	-4.34294e-08	1	0	0	3.17916	0.00136111	1.22487
Collagen alpha-1(XII) chain	COL12A1	8.91021	8.86768	8.76903	8.89412	8.87318	8.84029	8.6126	8.58967	8.66155	8.94522	8.92269	8.93708	8.74464	8.66973	8.78305						+	S3_S1					101	101	101	39.2	39.2	39.2	333.2	0	323.31	12482000000	534	0.171271	0.750733	0.020223	0.452889	2.08105	0.0315165	-0.2277	-4.85694	0.951024	0.0579322	0.0860233
Ribonuclease T2	RNASET2	7.51281	7.19676	7.19103	7.80682	7.33151	7.24316	7.37985	7.35784	7.36074	6.61356	5.62434	6.061	6.4079	6.21704	6.42221								+	S4_S1	+	S5_S1	5	5	5	24.9	24.9	24.9	29.114	0	38.309	162820000	20	0.321009	0.51866	0.160299	0.782752	0.244555	0.705062	0.0659471	0.618987	1.7677	0.0110628	-1.20056
Cold-inducible RNA-binding protein	CIRBP	5.65527	5.56687	5.72541	6.1277	6.00924	5.91047	5.69595	5.91608	6.31268	6.53051	6.65436	6.01794	6.21947	6.13223	6.31882								+	S4_S1			3	3	3	57.5	57.5	57.5	8.9138	0	44.856	41378000	6	-4.34294e-08	1	0	0	-4.34294e-08	1	0	0	1.70247	0.0115061	0.751752
Inositol monophosphatase 1	IMPA1	5.52442	6.20899	5.92118	5.87886	5.72549	6.22651	5.69936	5.90128	6.05555	6.47838	6.64629	6.63632	6.60701	6.13963	5.92124								+	S4_S1			2	2	2	14.4	14.4	14.4	17.059	0	14.013	34676000	3	-4.34294e-08	1	0	0	-4.34294e-08	1	0	0	1.56909	0.0132748	0.70213
Putative deoxyribonuclease TATDN1	TATDN1	5.33398	6.36601	5.62774	6.04838	6.05558	5.71192	5.81748	5.96846	5.50537	6.28576	6.22986	5.95376	6.22882	5.98601	6.16113												3	3	3	18.8	18.8	18.8	23.598	0	20.499	16224000	4	-4.34294e-08	1	0	0	-4.34294e-08	1	0	0	0.515796	0.203387	0.380549
Prefoldin subunit 1	PFDN1	6.18048	5.23432	5.81199	5.92494	5.39325	5.94955	5.75655	6.09607	5.45209	7.0197	6.86106	6.53954	6.54011	5.62892	6.32242								+	S4_S1			3	3	3	23.9	23.9	23.9	13.466	0	21.228	83024000	5	-4.34294e-08	1	0	0	-4.34294e-08	1	0	0	1.58009	0.0132331	1.0645
Regulator of microtubule dynamics protein 1	RMDN1	6.10353	5.60228	6.04813	5.13211	5.62432	6.27174	5.7123	5.87339	6.02658	6.36788	6.35683	5.70815	5.95834	6.51872	5.75319												2	2	2	8.9	8.9	8.9	25.827	0	12.524	19555000	2	-4.34294e-08	1	0	0	-4.34294e-08	1	0	0	0.348106	0.386042	0.226303
Transcription elongation factor B polypeptide 1	TCEB1	6.18481	5.7963	5.61386	5.35706	5.94687	5.29481	6.21281	5.67662	6.0309	6.89321	6.8088	7.18862	5.9974	6.13311	5.7804								+	S4_S1			3	3	3	38.5	38.5	38.5	6.968	0	50.771	49194000	4	-4.34294e-08	1	0	0	-4.34294e-08	1	0	0	2.24063	0.00338122	1.09855
60S ribosomal protein L30	RPL30	6.05539	5.81504	5.74698	5.66658	5.83357	6.03966	5.35126	6.28064	6.16867	6.70812	6.84588	6.86389	6.05139	6.04553	6.13481								+	S4_S1			2	2	2	27.2	27.2	27.2	12.656	0	23.751	57311000	5	-4.34294e-08	1	0	0	-4.34294e-08	1	0	0	3.0423	0.00166474	0.933488
Tubulin-specific chaperone A	TBCA	6.40924	6.28646	6.60491	6.83688	6.49255	6.72936	6.27339	6.47624	6.56539	7.53723	7.46039	6.94246	7.93784	7.14383	6.87569								+	S4_S1	+	S5_S1	6	6	6	57.1	57.1	57.1	10.08	0	39.072	342650000	17	0.853231	0.114679	0.252729	1.83625	0.0125261	0.982367	0.00480572	0.0379187	1.87016	0.00853215	0.879825
Epididymal secretory protein E1	NPC2	8.16152	7.84322	7.86017	8.35274	8.23963	8.3733	8.16477	7.98486	7.67712	7.44649	7.68152	7.97936	7.93624	7.87724	8.32414				+	S2_S1							9	9	9	52.7	52.7	52.7	16.23	0	94.865	1268800000	69	1.52092	0.0242509	0.366919	3.29283	0.0241827	0.972113	-0.0127203	-0.072293	0.610192	0.152747	-0.252513
Ras-related protein Rab-1A;Ras-related protein Rab-1B	RAB1A;RAB1B	6.18361	5.88635	6.02882	6.43678	6.99386	6.63976	5.87632	6.6028	5.47989	6.89684	6.58756	6.24856	7.11123	6.49402	6.09114				+	S2_S1			+	S4_S1			5	5	5	32.4	32.4	32.4	19.018	0	48.666	87089000	15	1.63177	0.0196296	0.657206	3.57137	0.0469305	0.954522	-0.0465894	-0.137104	1.24199	0.025971	0.544727
AP-1 complex subunit mu-1	AP1M1	6.0385	5.74701	5.69988	5.57082	5.0535	5.76865	6.38849	6.02362	5.96133	6.49163	6.63773	6.56765	6.05618	6.2525	6.198								+	S4_S1			4	4	4	13	13	13	42.636	0	25.104	37019000	5	-4.34294e-08	1	0	0	-4.34294e-08	1	0	0	2.53095	0.00386063	0.737205
Septin-7	SEPT7	5.3746	6.22967	5.70058	5.74481	6.47908	6.21523	6.46115	5.80022	5.95051	6.51667	6.54365	6.53118	6.23388	6.23621	6.13531								+	S4_S1			3	3	3	11	11	11	46.566	0	21.725	32997000	5	-4.34294e-08	1	0	0	-4.34294e-08	1	0	0	1.4232	0.0162913	0.762214
Protein PRRC2C	PRRC2C	5.73535	5.90264	5.86377	5.60029	5.82165	5.30062	5.51782	5.84439	5.6296	6.56065	6.51803	6.64477	5.99094	6.28033	6.18134								+	S4_S1			8	8	6	2.6	2.6	2	308.77	0	47.062	42790000	10	-4.34294e-08	1	0	0	-4.34294e-08	1	0	0	3.52929	0.00111828	0.740562
Ezrin	EZR	6.69623	7.2522	7.29471	7.37403	7.15872	7.10044	7.78084	7.53783	7.68957	8.10904	7.86903	8.4129	8.76724	8.28997	8.54419								+	S4_S1	+	S5_S1	34	26	24	53.2	42	40.6	69.371	0	323.31	1932800000	83	0.244647	0.63892	0.130022	0.61919	1.33981	0.0665665	0.588373	2.86433	1.86908	0.00851327	1.04928
Urokinase-type plasminogen activator;Urokinase-type plasminogen activator long chain A;Urokinase-type plasminogen activator short chain A;Urokinase-type plasminogen activator chain B	PLAU	5.9694	5.35306	5.63924	5.78746	6.64031	5.76427	6.27057	5.29964	5.96137	7.35947	7.36173	6.88626	6.05842	6.19271	7.13434								+	S4_S1			7	7	7	21.5	21.5	21.5	46.924	0	50.783	232820000	10	0.533541	0.269344	0.410113	1.21049	-4.34294e-08	1	0	0	2.53983	0.00387413	1.54859
Serine/threonine-protein phosphatase;Serine/threonine-protein phosphatase 2B catalytic subunit alpha isoform	PPP3CA	6.12589	5.8228	5.65731	6.47386	6.1731	5.98573	6.28671	5.47725	5.38211	6.37129	6.47584	6.08748	5.81966	6.15385	5.95407								+	S4_S1			2	2	2	6.6	6.6	6.6	47.815	0	15.862	26990000	4	-4.34294e-08	1	0	0	-4.34294e-08	1	0	0	1.15905	0.0329645	0.442872
	PLOD2	7.45313	7.35443	7.40125	8.2752	8.24647	8.10071	8.06651	7.82605	7.8994	8.13104	8.13843	8.12159	8.30827	8.46166	8.77204				+	S2_S1	+	S3_S1	+	S4_S1	+	S5_S1	28	28	2	46.5	46.5	3.7	81.169	0	323.31	2770300000	141	3.71709	0	0.804523	13.173	2.63214	0.0216327	0.527717	6.88476	4.82885	0	0.727415
Ectonucleotide pyrophosphatase/phosphodiesterase family member 2	ENPP2	6.84718	6.87348	6.75394	6.82948	6.98855	6.94357	7.38414	7.22414	7.20112	7.00199	6.93447	6.95675	7.2387	7.11267	7.42053						+	S3_S1	+	S4_S1	+	S5_S1	11	11	11	16.9	16.9	16.9	101.55	0	77.885	183670000	25	0.735351	0.15564	0.0956697	1.60424	2.54916	0.0195254	0.444936	6.5407	1.55407	0.0134757	0.139541
Microtubule-associated protein;Microtubule-associated protein 4	MAP4	7.58012	7.66588	7.41767	7.83371	7.91684	7.86462	7.71434	7.68032	7.51839	8.18568	8.15042	8.45545	8.22559	8.27782	8.47979				+	S2_S1			+	S4_S1	+	S5_S1	38	38	38	19.2	19.2	19.2	245.44	0	286.23	2261500000	108	1.84027	0.0145913	0.31717	4.13413	0.367326	0.526222	0.0831281	0.878631	2.37728	0.00372036	0.709297
Eukaryotic translation initiation factor 4B	EIF4B	5.25359	5.32225	5.34391	5.41726	5.94175	5.89546	5.87613	5.69663	5.73786	7.42374	6.86521	7.66026	7.71019	7.60078	5.79624								+	S4_S1	+	S5_S1	8	8	8	15.6	15.6	15.6	69.697	0	129.87	334250000	17	-4.34294e-08	1	0	0	-4.34294e-08	1	0	0	2.97282	0.00154839	2.00982
Caldesmon	CALD1	5.62439	6.98769	5.99938	6.99444	7.21269	7.16956	7.81349	7.31727	7.0136	7.15785	7.30929	7.0385	6.04957	6.3328	6.23148								+	S4_S1			22	2	2	34.6	3.1	3.1	64.168	0	17.616	141100000	7	1.051	0.071	0.92174	2.23696	1.18126	0.0984211	1.17763	2.51254	1.09542	0.0394286	0.964724
Neuropilin-1	NRP1	7.32189	7.31154	7.3122	7.80982	7.36059	7.41395	7.2052	7.29638	7.26064	7.42257	7.28251	7.4648	8.13513	7.89106	8.06629										+	S5_S1	17	17	17	40.2	40.2	40.2	72.093	0	248.54	546040000	55	0.683099	0.177275	0.212911	1.50226	1.07489	0.115579	-0.0611337	-2.28672	0.607172	0.153453	0.0747519
Eukaryotic translation initiation factor 4 gamma 1	EIF4G1	6.12958	6.06425	5.51855	5.54551	5.393	5.12467	5.65447	5.79519	5.71327	6.40768	6.45802	6.18271	6.81815	6.73128	6.35162										+	S5_S1	4	4	4	3.9	3.9	3.9	158.64	0	26.337	48441000	6	-4.34294e-08	1	0	0	-4.34294e-08	1	0	0	0.98772	0.0541974	0.445344
THO complex subunit 4	ALYREF	6.11977	6.04225	5.71232	6.07413	5.88028	5.97191	5.83503	5.93057	5.98441	7.75638	7.89123	7.96235	6.03376	6.42718	6.03978								+	S4_S1			1	1	1	4.2	4.2	4.2	27.557	0.0015823	10.444	699640000	6	-4.34294e-08	1	0	0	-4.34294e-08	1	0	0	3.79382	0.00165079	1.91187
Multifunctional protein ADE2;Phosphoribosylaminoimidazole-succinocarboxamide synthase;Phosphoribosylaminoimidazole carboxylase	PAICS	5.75026	5.55136	5.98308	6.41338	6.09342	6.14242	5.9978	5.88563	6.07662	7.67123	7.37605	7.58344	7.06224	6.7747	6.67771				+	S2_S1			+	S4_S1	+	S5_S1	7	7	7	21.8	21.8	21.8	45.651	0	55.042	369580000	15	1.33367	0.0416301	0.454838	2.85034	-4.34294e-08	1	0	0	3.51456	0.00109474	1.782
Alpha-mannosidase;Epididymis-specific alpha-mannosidase	MAN2B2	5.76555	5.60069	6.40314	5.58923	5.56992	5.54593	6.09826	5.7582	5.87986	5.95903	6.02119	6.01808	5.96765	6.11621	5.60613												3	3	3	4.6	4.6	4.6	107.51	0	30.43	3126700	4	0.655261	0.188781	-0.354769	-1.44803	0.013804	0.982723	-0.0110218	-0.0417284	0.112674	0.82239	0.0763033
Heterogeneous nuclear ribonucleoprotein H;Heterogeneous nuclear ribonucleoprotein H, N-terminally processed;Heterogeneous nuclear ribonucleoprotein H2	HNRNPH1;HNRNPH2	6.0087	5.68694	5.7953	6.36944	6.39431	6.11795	5.99764	5.87845	5.71384	7.10133	7.15229	6.68635	6.0961	6.27487	5.80311				+	S2_S1			+	S4_S1			4	4	2	14	14	7.7	47.087	0	53.842	97898000	10	1.63692	0.0197026	0.463585	3.58465	-4.34294e-08	1	0	0	2.55413	0.00392908	1.14968
Far upstream element-binding protein 1	FUBP1	6.31226	5.70778	5.8897	6.40278	5.88581	6.52529	5.85606	5.65225	5.74411	7.99726	7.67714	7.53643	7.38135	7.39065	7.15512								+	S4_S1	+	S5_S1	12	12	10	18.8	18.8	17.6	68.903	0	80.059	592690000	30	0.495354	0.304992	0.301379	1.13539	0.509047	0.384162	-0.219104	-1.16237	2.84723	0.00232864	1.76703
Versican core protein	VCAN	8.13085	8.09177	7.94944	9.10428	8.78974	8.79435	8.77324	8.74659	8.86692	8.17762	8.30824	8.26778	6.74296	6.76764	5.7932				+	S2_S1	+	S3_S1	+	S4_S1	+	S5_S1	21	21	9	14.9	14.9	5.6	176.83	0	323.31	4520000000	116	2.68713	0.0066055	0.838772	7.12134	3.43655	0.0113333	0.738234	11.1676	1.34695	0.0198225	0.193863
Protein-tyrosine-phosphatase;Receptor-type tyrosine-protein phosphatase kappa	PTPRK	7.75948	7.20666	7.17339	7.6782	7.36691	7.2303	7.38243	7.00595	6.95503	7.18041	7.26809	7.48959	7.97964	7.84196	7.12437												14	14	14	13.4	13.4	13.4	164.2	0	113.94	470100000	44	0.0682581	0.910543	0.0452902	0.195462	0.497151	0.388972	-0.265374	-1.13894	0.115547	0.818422	-0.0671471
Translin	TSN	5.55915	5.37398	5.9779	5.57239	5.87092	5.98525	6.31064	5.44774	5.53529	6.72785	6.48999	6.7568	6.19823	6.32936	5.91673								+	S4_S1			4	4	4	17.9	17.9	17.9	25.572	0	25.898	47015000	7	-4.34294e-08	1	0	0	-4.34294e-08	1	0	0	2.17629	0.00451989	1.0212
	CALD1	8.40832	8.54263	8.43895	8.2317	8.43083	8.45288	8.43382	8.4238	8.5067	7.63301	7.77278	7.47677	8.05687	7.99066	8.02086								+	S4_S1	+	S5_S1	22	22	2	35.3	35.3	2.4	61.705	0	192.27	1889800000	103	0.490781	0.309338	-0.0914993	-1.12636	0.0612695	0.936456	-0.00852998	-0.176576	3.04183	0.00165517	-0.83578
Tetranectin	CLEC3B	8.38385	8.17629	7.89263	7.41471	6.89586	7.17298	7.7379	7.51529	7.46439	6.07209	5.95498	6.16293	5.97442	6.12096	6.61669				+	S2_S1			+	S4_S1	+	S5_S1	10	10	10	77.5	77.5	77.5	17.794	0	145.01	343450000	29	2.05915	0.0122211	-0.989744	-4.78763	1.60357	0.0536	-0.578401	-3.49925	3.75965	0.00152941	-2.08759
Band 4.1-like protein 2	EPB41L2	5.88723	5.75593	5.92398	5.75676	6.11877	5.70575	5.69269	6.13209	5.59278	5.64322	5.91092	5.99883	7.48323	7.46427	6.30162										+	S5_S1	4	4	4	4.4	4.4	4.4	79.256	0	25.788	81794000	7	-4.34294e-08	1	0	0	-4.34294e-08	1	0	0	-4.34294e-08	1	0
Splicing factor 3B subunit 2	SF3B2	6.02018	5.54625	5.14845	6.19966	5.91012	5.73247	5.76432	5.68951	5.67355	5.85102	6.04073	6.42806	7.36825	7.26404	6.38985										+	S5_S1	5	5	5	18.7	18.7	18.7	29.134	0	30.448	137570000	9	-4.34294e-08	1	0	0	-4.34294e-08	1	0	0	-4.34294e-08	1	0
Out at first protein homolog	OAF	6.35495	6.41661	5.90273	6.27128	6.82173	7.08325	6.64417	6.61001	6.52722	6.30453	6.19582	6.14392	6.22529	6.3306	5.76701												3	3	3	23.6	23.6	23.6	18.091	0	27.81	44232000	19	0.800776	0.128891	0.500658	1.73257	1.04641	0.122206	0.369036	2.22746	0.0197428	0.967717	-0.0100077
Elongation factor 1-delta	EEF1D	5.94182	6.42535	5.97309	7.41323	7.31549	6.90378	5.91344	5.1179	5.53193	7.35267	7.65576	7.27577	7.58829	7.65373	7.48029				+	S2_S1			+	S4_S1	+	S5_S1	8	8	8	40.6	40.6	40.6	28.821	0	131.19	469830000	26	2.11597	0.0101075	1.09741	4.96908	1.00016	0.136899	-0.59233	-2.13217	2.6016	0.00361338	1.31464
Protein arginine N-methyltransferase 1	PRMT1	5.2656	5.88314	6.31153	5.74604	6.07083	6.4788	6.17353	5.99594	6.57576	6.99099	7.22144	6.22129	6.44784	6.07291	6.28707								+	S4_S1			5	5	5	20.6	20.6	20.6	37.709	0	42.245	120390000	8	0.306419	0.537888	0.278469	0.752087	-4.34294e-08	1	0	0	1.08754	0.0400598	0.991155
Caprin-1	CAPRIN1	6.15778	5.76284	5.8317	5.48172	5.50186	5.68679	6.1524	5.42772	5.55037	6.92331	6.94397	6.00199	6.03022	6.37555	6.10825												4	4	4	22.6	22.6	22.6	20.236	0	27.909	80702000	5	-4.34294e-08	1	0	0	-4.34294e-08	1	0	0	0.991777	0.0533773	0.705649
Puromycin-sensitive aminopeptidase;Puromycin-sensitive aminopeptidase-like protein	NPEPPS;NPEPPSL1	5.59764	5.59828	5.84463	6.83617	6.83308	7.14919	6.86622	6.52529	6.54921	7.62516	7.61274	7.08174	7.02649	6.97923	6.80248				+	S2_S1	+	S3_S1	+	S4_S1	+	S5_S1	13	13	13	13.9	13.9	13.9	102.99	0	90.706	351590000	24	3.15541	0.00129412	1.25929	9.45051	2.66942	0.0206087	0.966723	7.04437	3.06053	0.00168421	1.7597
CD59 glycoprotein	CD59	7.55629	7.80206	7.6017	7.67094	7.57238	7.30483	7.3774	7.78415	7.99139	7.06115	7.3638	7.13748	7.43886	6.21424	7.72571								+	S4_S1			4	4	4	30.6	30.6	30.6	11.985	0	36.334	478960000	36	0.443773	0.36151	-0.137298	-1.03307	0.119893	0.875982	0.0642916	0.328853	1.77175	0.0111092	-0.465874
Cysteine and glycine-rich protein 1	CSRP1	5.82606	5.48218	5.64429	7.38771	7.43917	7.59941	7.6556	5.75373	6.04915	7.20968	7.61271	6.28152	5.94327	6.62608	6.09361				+	S2_S1			+	S4_S1			4	4	4	40	40	40	16.94	0	47.132	310060000	15	3.99073	0	1.82459	15.4602	0.62755	0.285824	0.835318	1.39407	1.56605	0.0134221	1.38379
NSFL1 cofactor p47	NSFL1C	5.78196	6.07675	5.79105	5.35015	6.21301	5.85014	6.29369	6.42413	6.04926	6.91503	6.71172	6.49795	5.97062	6.99856	6.39391								+	S4_S1			4	4	4	14.6	14.6	14.6	30.22	0	25.694	54499000	6	-4.34294e-08	1	0	0	-4.34294e-08	1	0	0	2.22734	0.0036612	0.824982
Non-histone chromosomal protein HMG-14	HMGN1	5.7455	5.71666	5.76331	5.77568	5.76233	5.7176	5.93633	5.67316	6.01873	6.29894	5.85877	5.54983	8.19811	8.41462	6.3974										+	S5_S1	2	2	2	47.7	47.7	47.7	4.7446	0	28.139	432230000	3	-4.34294e-08	1	0	0	-4.34294e-08	1	0	0	-4.34294e-08	1	0
Pyridoxal kinase	PDXK	5.93284	6.09487	5.45188	6.09673	5.50543	5.21614	6.3612	5.80538	5.57074	6.9135	6.54684	6.21245	6.23335	6.33946	6.109								+	S4_S1			2	2	2	10.3	10.3	10.3	30.638	0	13.708	53942000	3	-4.34294e-08	1	0	0	-4.34294e-08	1	0	0	1.22754	0.0273949	0.731063
Oligoribonuclease, mitochondrial	REXO2	5.94856	5.24515	5.71169	5.90221	6.06292	5.99753	5.97794	5.89868	6.20004	5.94145	6.49938	6.13392	7.17423	6.53323	6.43141										+	S5_S1	3	3	3	15.4	15.4	15.4	21.848	0	18.631	51687000	7	0.765695	0.143881	0.352421	1.66365	0.800316	0.199032	0.390422	1.73166	0.9899	0.0537994	0.55645
Ubiquitin thioesterase OTUB1	OTUB1	6.04924	5.75134	5.86583	6.54781	5.9186	6.2656	5.77393	5.40993	6.4803	7.25469	7.52081	7.23895	6.18588	6.23074	6.19668								+	S4_S1			6	6	6	32	32	32	28.05	0	41.381	241300000	12	0.815733	0.125349	0.355202	1.76205	-4.34294e-08	1	0	0	3.48593	0.00101961	1.44935
4F2 cell-surface antigen heavy chain	SLC3A2	6.23373	6.32294	5.84554	5.70166	5.65302	5.65621	5.74534	5.93978	5.66973	5.70183	6.109	6.08171	7.68976	8.04407	6.49003				+	S2_S1					+	S5_S1	9	9	9	21.4	21.4	21.4	64.872	0	54.575	169000000	15	1.4606	0.0303514	-0.463772	-3.14664	0.978744	0.140804	-0.349123	-2.08844	0.359767	0.366692	-0.169894
High mobility group protein HMGI-C	HMGA2	5.91972	6.1029	5.9527	5.78363	5.78651	5.82046	5.95122	5.98903	5.73137	7.04638	7.13593	7.56369	6.29791	5.6336	6.15125								+	S4_S1			3	3	3	45.5	45.5	45.5	10.767	0	33.384	129850000	6	-4.34294e-08	1	0	0	-4.34294e-08	1	0	0	2.75536	0.00257511	1.25689
Protein transport protein Sec23A	SEC23A	7.6625	5.70571	5.91496	6.98599	7.10667	6.94168	5.91289	7.54159	6.19017	7.45031	7.28001	7.72897	7.23628	7.33891	7.21924												14	14	12	22.8	22.8	19.3	82.968	0	92.827	550420000	24	0.396483	0.406772	0.583718	0.938013	0.0518863	0.951286	0.120492	0.15086	0.76889	0.0953518	1.0587
Thrombospondin-3	THBS3	7.27323	7.1599	7.48629	8.13075	7.96697	7.80324	8.03334	8.19429	7.9539	6.92771	6.99255	7.00612	6.33783	6.24282	6.05755				+	S2_S1	+	S3_S1	+	S4_S1	+	S5_S1	12	12	12	17.4	17.4	17.4	103.25	0	82.528	440610000	45	2.09783	0.0104921	0.660514	4.91057	2.49851	0.0220645	0.754039	6.33802	1.54577	0.0134505	-0.331009
N-acetylglucosamine-6-sulfatase	GNS	7.32027	7.31731	7.25402	7.36391	7.42093	7.41928	7.53329	7.20428	7.52235	6.80348	6.55685	6.57511	7.58508	7.19954	7.12483				+	S2_S1			+	S4_S1			11	11	11	31	31	31	56.374	0	97.531	234630000	49	1.6592	0.0189883	0.104174	3.6424	0.485427	0.400012	0.122776	1.11579	2.86352	0.0018756	-0.652056
Tubulointerstitial nephritis antigen-like	TINAGL1	7.0983	7.29026	7.2394	7.07416	7.11424	6.94392	7.47189	7.39148	7.29944	5.86055	6.31715	5.92011	6.21858	6.04349	6.3884								+	S4_S1	+	S5_S1	6	6	6	24.3	24.3	24.3	40.867	0	38.483	196100000	12	1.00572	0.0811429	-0.165211	-2.14357	1.10281	0.114157	0.178287	2.34528	2.79839	0.00267857	-1.17671
Dickkopf-related protein 3	DKK3	8.44942	8.63074	8.54954	8.11531	8.34939	8.39627	8.26264	8.373	8.44094	7.68016	7.82643	7.8397	8.13669	8.03153	7.37778								+	S4_S1	+	S5_S1	10	10	10	39.8	39.8	39.8	39.95	0	197.58	1996000000	92	1.18686	0.0515838	-0.256243	-2.52465	1.17435	0.0990052	-0.184372	-2.49766	3.31537	0.00155556	-0.761139
Ran-specific GTPase-activating protein	RANBP1	5.38349	5.90532	5.58663	5.78893	5.5415	5.78425	5.91308	5.8452	6.26981	6.92924	6.94183	6.93699	7.21545	7.50853	6.14139								+	S4_S1	+	S5_S1	4	4	4	15.1	15.1	15.1	31.904	0	28.637	152430000	10	-4.34294e-08	1	0	0	-4.34294e-08	1	0	0	3.00366	0.00157377	1.31087
LIM domain and actin-binding protein 1	LIMA1	5.83659	6.41966	6.2177	6.23495	6.23037	6.22058	6.39955	6.52532	6.56777	5.82606	5.99631	6.54765	7.81258	7.80201	6.58154										+	S5_S1	8	8	8	17.9	17.9	17.9	66.99	0	74.652	149890000	12	0.154485	0.775937	0.0706504	0.413169	0.887761	0.169076	0.339563	1.905	0.0426509	0.934916	-0.0346411
60S acidic ribosomal protein P0;60S acidic ribosomal protein P0-like	RPLP0;RPLP0P6	6.05219	5.80928	6.25352	6.23722	6.10363	5.97891	6.06401	5.79193	5.74396	7.41719	7.30604	6.8802	7.02764	6.87929	6.58143								+	S4_S1	+	S5_S1	4	4	4	25.3	25.3	25.3	18.27	0	28.525	181660000	12	0.174133	0.744689	0.0682557	0.459589	0.455384	0.432484	-0.171694	-1.05621	2.29884	0.00346742	1.16281
Charged multivesicular body protein 1a	CHMP1A	5.94354	5.18703	6.07619	5.67418	5.7342	5.78022	5.9845	6.0363	5.75813	5.91649	5.66639	5.57411	6.50478	5.91568	6.29593												2	2	2	8.8	8.8	8.8	19.531	0	11.713	4781500	3	-4.34294e-08	1	0	0	-4.34294e-08	1	0	0	-4.34294e-08	1	0
Density-regulated protein	DENR	5.28842	6.14081	5.91655	5.57868	5.77678	5.97616	5.75722	6.12306	6.03494	6.43898	6.08984	5.83265	6.93018	6.9639	6.28865										+	S5_S1	2	2	2	10	10	10	17.77	0	11.736	21688000	3	-4.34294e-08	1	0	0	-4.34294e-08	1	0	0	-4.34294e-08	1	0
Protein canopy homolog 2	CNPY2	5.78669	5.65536	5.81372	6.91508	6.9569	7.19145	5.77306	6.41499	5.81391	6.78935	6.99939	6.76626	6.64483	6.10578	5.88169				+	S2_S1			+	S4_S1			3	3	3	19	19	19	19.052	0	17.772	94698000	5	3.67193	0	1.26922	12.8284	-4.34294e-08	1	0	0	3.61133	0.0011954	1.09975
Vacuolar protein sorting-associated protein 29	VPS29	6.13566	5.85564	5.54156	6.75066	5.98644	5.732	5.99061	5.64356	5.84919	7.17359	6.89994	6.07505	6.24948	6.22775	6.20633								+	S4_S1			4	4	4	25.2	25.2	25.2	23.98	0	26.947	109900000	5	0.372567	0.438587	0.31208	0.889354	-4.34294e-08	1	0	0	1.10185	0.0393313	0.871911
SAP domain-containing ribonucleoprotein	SARNP	5.58637	5.5044	5.58174	5.77716	5.70744	5.84841	5.92636	5.74884	5.57673	6.97389	6.96021	6.95591	6.63056	6.09794	6.10062								+	S4_S1			2	2	2	8.9	8.9	8.9	24.105	0	13.191	81345000	4	-4.34294e-08	1	0	0	-4.34294e-08	1	0	0	6.08063	0	1.40583
Keratin, type I cytoskeletal 18	KRT18	6.45834	6.20827	5.58316	7.46587	7.20107	7.38536	7.30038	7.62327	7.28585	5.91052	6.62649	6.66547	7.70899	7.78115	7.30066				+	S2_S1	+	S3_S1			+	S5_S1	10	10	7	31.2	31.2	24	43.774	0	94.074	188830000	20	2.01928	0.0124683	1.26751	4.66334	2.02163	0.0305306	1.31991	4.67058	0.371794	0.349194	0.317572
Adenylate kinase 2, mitochondrial;Adenylate kinase 2, mitochondrial;Adenylate kinase 2, mitochondrial, N-terminally processed	AK2	5.89962	5.43889	5.92277	6.37763	5.94374	6.46267	5.92363	5.55263	5.77701	7.66669	7.65341	7.31892	7.55528	7.62545	7.16885								+	S4_S1	+	S5_S1	11	11	11	61.2	61.2	61.2	25.63	0	176.4	329380000	25	1.05985	0.0679363	0.507589	2.25536	-4.34294e-08	1	0	0	3.11464	0.00183439	1.79258
Myosin light polypeptide 6	MYL6	7.73041	8.09864	7.90484	8.35284	8.34721	8.26024	8.11012	8.34535	8.34038	8.27177	8.24358	8.37822	7.95815	8.11724	8.38401				+	S2_S1			+	S4_S1			7	7	7	57.9	57.9	57.9	16.29	0	68.948	2594400000	53	1.68113	0.0180553	0.408799	3.69981	1.26184	0.0821436	0.353988	2.68888	1.56082	0.0135774	0.386559
Heterogeneous nuclear ribonucleoprotein A1;Heterogeneous nuclear ribonucleoprotein A1, N-terminally processed;Heterogeneous nuclear ribonucleoprotein A1-like 2	HNRNPA1;HNRNPA1L2	5.55503	5.88626	5.86541	6.78783	6.85077	6.75358	6.01525	5.42303	7.02061	8.49755	8.44761	8.93396	7.97499	7.80315	7.93381				+	S2_S1			+	S4_S1	+	S5_S1	16	16	16	48.5	48.5	48.5	33.155	0	323.31	3506500000	67	3.12506	0.00120548	1.02849	9.2807	0.330586	0.578153	0.384066	0.802753	3.96187	0	2.85747
Ubiquitin-associated protein 2-like	UBAP2L	5.68792	5.36232	5.85143	5.53883	5.8085	6.32379	6.21107	5.89808	6.13187	7.02247	6.86857	7.53566	5.74801	6.78913	6.87019								+	S4_S1			5	5	5	6.9	6.9	6.9	113.63	0	45.836	146680000	11	0.399848	0.40383	0.256479	0.944826	-4.34294e-08	1	0	0	2.43471	0.00391054	1.50834
Trans-Golgi network integral membrane protein 2	TGOLN2	6.07791	5.86119	5.86393	5.66759	5.63603	5.6342	5.97383	5.89854	6.33975	6.01886	5.9855	5.90883	7.88037	7.61884	8.05469										+	S5_S1	9	9	9	23.8	23.8	23.8	47.879	0	88.101	347030000	17	-4.34294e-08	1	0	0	-4.34294e-08	1	0	0	-4.34294e-08	1	0
Reticulon;Reticulon-4	RTN4	5.77124	5.49687	5.50256	6.86307	7.14367	7.08425	6.27378	6.00279	6.03361	6.30162	7.44761	7.14563	6.19153	5.75986	6.24174				+	S2_S1			+	S4_S1			2	2	2	7.8	7.8	7.8	37.144	0	13.783	159360000	5	3.49707	0	1.44011	11.5738	-4.34294e-08	1	0	0	1.7471	0.0114628	1.37473
Transferrin receptor protein 1;Transferrin receptor protein 1, serum form	TFRC	6.39804	5.82018	5.64867	6.15415	5.80882	6.51967	5.55826	6.25602	6.38103	6.92067	6.45906	6.53269	6.98101	6.10744	6.31144								+	S4_S1			7	7	7	10.5	10.5	10.5	75.963	0	45.398	71597000	8	0.268538	0.600819	0.205252	0.671232	0.116416	0.880188	0.109473	0.320173	1.19538	0.0300661	0.681844
Dipeptidyl peptidase 3	DPP3	6.80509	7.07893	6.83848	6.95259	7.09167	6.84515	6.79197	7.06468	6.96687	6.91818	7.02036	7.13392	6.15241	6.13718	6.8432												12	12	12	22.6	22.6	22.6	84.304	0	100.39	194100000	20	0.190254	0.72329	0.0556351	0.496981	0.103133	0.90335	0.0336763	0.286645	0.475584	0.231001	0.116654
Apoptosis inhibitor 5	API5	5.67726	5.39832	5.70501	5.31133	5.39098	5.42706	5.68568	5.76522	5.89308	7.18038	7.45242	7.20314	6.44097	6.15593	6.29079								+	S4_S1			6	6	6	13.1	13.1	13.1	57.56	0	37.818	195520000	10	-4.34294e-08	1	0	0	-4.34294e-08	1	0	0	3.67551	0.00131646	1.68511
Transcription elongation regulator 1	TCERG1	5.6405	4.84884	6.07332	6.0471	5.74385	5.56893	5.6677	5.97729	5.92857	6.5457	6.48507	6.41774	6.06344	6.16652	6.47196								+	S4_S1			3	3	3	2.7	2.7	2.7	116.17	0	17.237	28458000	4	-4.34294e-08	1	0	0	-4.34294e-08	1	0	0	1.25291	0.0255065	0.96195
Acylphosphatase;Acylphosphatase-1	ACYP1	6.10565	5.68364	5.4939	6.12303	6.08694	6.26527	6.01135	5.6694	6.04432	6.82554	6.89842	6.4793	6.13534	5.96692	6.5921								+	S4_S1			5	5	5	39.5	39.5	39.5	14.125	0	31.408	69544000	7	0.986636	0.0848325	0.397347	2.10453	-4.34294e-08	1	0	0	1.92517	0.00766589	0.973355
Latent-transforming growth factor beta-binding protein 2	LTBP2	8.90071	8.97439	8.98903	8.34653	8.37894	8.12496	8.63001	8.51407	8.6144	7.66875	7.58164	7.82355	6.51307	6.86118	5.96762				+	S2_S1	+	S3_S1	+	S4_S1	+	S5_S1	27	27	27	18.7	18.7	18.7	190.28	0	323.31	2595400000	154	2.86922	0.00312088	-0.671231	-7.95687	2.90015	0.0144444	-0.368547	-8.10723	4.11888	0	-1.26339
Fibulin-5	FBLN5	7.04669	6.66041	6.709	6.5699	6.52893	6.74435	7.24015	6.89726	6.99628	7.58332	7.55377	6.93727	6.35968	6.039	6.08438								+	S4_S1	+	S5_S1	6	6	6	15.7	15.7	15.7	50.881	0	51.326	320710000	16	0.620939	0.206867	-0.190974	-1.38119	0.686397	0.253295	0.239196	1.50869	1.06859	0.0415493	0.552755
[truncated: 788 more rows]
[truncated: 7 more columns]
