# Supplementary material for: Commonly Used Pancreatic Stellate Cell Cultures Differ Phenotypically and in Their Interactions with Pancreatic Cancer Cells
Source: Cells. 2019 Jan 5;8(1):23. doi: 10.3390/cells8010023 (PMC6356867; doi:10.3390/cells8010023)
Supplement: Supplementary file 1 [file cells-08-00023-s001.zip › Supplementary/Supplementary Table 3.xlsx]

## Sheet: hPSC vs HPaSteC_TOP 50
Protein names	Gene names	LFQ intensity sample 1_1	LFQ intensity sample 1_2	LFQ intensity sample 1_3	LFQ intensity sample 2_1	LFQ intensity sample 2_2	LFQ intensity sample 2_3	LFQ intensity sample 3_1	LFQ intensity sample 3_2	LFQ intensity sample 3_3	LFQ intensity sample 4_1	LFQ intensity sample 4_2	LFQ intensity sample 4_3	Student's T-test Difference S4_S			Gene	hPSC-1	hPSC-2	hPSC-3	HPaSteC
S4	S4	hPSC-1	hPSC-1	hPSC-1	hPSC-2	hPSC-2	hPSC-2	hPSC-3	hPSC-3	hPSC-3	HPaSteC	HPaSteC	HPaSteC
Heterogeneous nuclear ribonucleoprotein A1;Heterogeneous nuclear ribonucleoprotein A1, N-terminally processed;Heterogeneous nuclear ribonucleoprotein A1-like 2	HNRNPA1	5.94368	5.71647	5.9064	6.78783	6.85077	6.75358	5.97863	5.67824	7.02061	8.49755	8.44761	8.93396	2.33346				5.85552	6.79739	6.22583	8.62637	HNRNPA1
Retinoic acid receptor responder protein 2	RARRES2	5.70615	5.77466	6.08924	5.63702	5.6062	5.9528	6.01895	5.10472	5.67427	7.88108	7.80425	8.20804	2.23512				5.85668	5.73201	5.59931	7.96446	RARRES2
Fatty acid synthase;[Acyl-carrier-protein] S-acetyltransferase;[Acyl-carrier-protein] S-malonyltransferase;3-oxoacyl-[acyl-carrier-protein] synthase;3-oxoacyl-[acyl-carrier-protein] reductase;3-hydroxyacyl-[acyl-carrier-protein] dehydratase;Enoyl-[acyl-carrier-protein] reductase;Oleoyl-[acyl-carrier-protein] hydrolase	FASN	5.63602	5.63735	6.02044	6.4911	6.39898	6.47388	6.1951	6.04159	5.41451	8.13114	8.09614	8.30859	2.14429				5.7646	6.45465	5.88373	8.17862	FASN
High mobility group protein HMG-I/HMG-Y	HMGA1	6.02459	5.33156	5.6022	5.64541	6.25122	5.53673	5.46998	5.92431	5.84216	7.56678	7.97367	8.05119	2.12742				5.65278	5.81112	5.74549	7.86388	HMGA1
Insulin-like growth factor-binding protein 2	IGFBP2	5.85328	6.11702	5.91114	7.04708	7.08055	7.12326	6.0545	5.59991	6.13819	8.37876	8.30103	8.26114	1.98865				5.96048	7.08363	5.93087	8.31365	IGFBP2
THO complex subunit 4	ALYREF	5.85007	6.41871	6.2332	6.05691	5.7164	5.57475	5.74138	5.84431	5.81567	7.75638	7.89123	7.96235	1.95317				6.16733	5.78269	5.80045	7.86999	ALYREF
Interleukin enhancer-binding factor 3	ILF3	6.52769	5.27372	6.18407	7.0323	6.77746	6.96044	5.58394	5.82873	5.37364	8.37122	7.92198	8.077	1.95207				5.99516	6.9234	5.59543	8.1234	ILF3
Lamina-associated polypeptide 2, isoforms beta/gamma;Thymopoietin;Thymopentin;Lamina-associated polypeptide 2, isoform alpha;Thymopoietin;Thymopentin	TMPO	6.03177	6.65877	5.63494	6.27932	6.23386	5.5245	6.53519	5.42603	5.78606	7.9131	7.76724	8.10374	1.91575				6.10849	6.01256	5.91576	7.92803	TMPO
Polypyrimidine tract-binding protein 1	PTBP1	6.20962	5.88706	5.86559	5.97043	6.31813	5.88214	5.80756	5.62857	6.26803	7.65276	7.69706	8.31631	1.90681				5.98742	6.0569	5.90139	7.88871	PTBP1
Talin-1	TLN1	6.52389	6.54007	6.28065	6.98995	7.00885	7.02764	6.03591	5.97391	5.94078	8.40209	8.21221	8.49841	1.89072				6.4482	7.00881	5.98353	8.3709	TLN1
Cellular nucleic acid-binding protein	CNBP	5.67879	5.54076	6.08631	5.45399	6.09999	6.07526	5.84298	5.82249	5.90026	7.59406	7.78965	7.77806	1.88717				5.76862	5.87641	5.85524	7.72059	CNBP
Importin subunit beta-1	KPNB1	5.93939	5.46956	5.8145	6.67898	7.10247	6.82713	6.1703	5.61425	6.30802	8.09524	8.20715	7.92771	1.86285				5.74115	6.86953	6.03086	8.0767	KPNB1
Stathmin	STMN1	7.00324	5.76433	5.79391	6.40565	6.77342	6.60183	5.22592	5.6839	5.91211	7.99345	8.04654	7.89488	1.84892				6.18716	6.59364	5.60731	7.97829	STMN1
Spliceosome RNA helicase DDX39B;ATP-dependent RNA helicase DDX39A	DDX39	5.87782	5.73093	5.82292	6.80121	6.53288	6.44616	5.98269	5.69444	5.57453	8.10633	7.9443	7.6239	1.84				5.81055	6.59342	5.75055	7.89151	DDX39
Quinone oxidoreductase	CRYZ	5.6748	5.71732	6.31895	5.06824	7.02264	5.80178	5.75008	6.23092	6.04711	7.6539	7.86827	7.85526	1.83338				5.90369	5.96422	6.00937	7.79248	CRYZ
Aldose reductase	AKR1B1	6.34187	5.85736	6.11244	7.19805	7.24274	7.34941	5.91089	6.01403	5.89407	8.22495	8.2159	8.31048	1.81479				6.10389	7.2634	5.93966	8.25044	AKR1B1
Small ubiquitin-related modifier 2	SUMO2	5.40422	5.20906	5.99444	7.02906	6.90291	5.79222	5.91885	5.45973	5.96038	7.80874	7.96366	7.47395	1.78535				5.53591	6.57473	5.77966	7.74878	SUMO2
Syntaxin-12	STX12	5.48592	5.54598	5.75259	6.04529	5.56849	5.36192	5.784	5.83338	5.96935	7.39986	7.51573	7.51673	1.77223				5.59483	5.65856	5.86224	7.47744	STX12
Far upstream element-binding protein 1	FUBP1	6.31226	5.65335	5.76881	6.40278	5.9485	6.52529	5.62225	5.59574	5.93721	7.99726	7.67714	7.53643	1.76293				5.91147	6.29219	5.7184	7.73695	FUBP1
Fibronectin	FN1	5.95566	5.47403	5.71084	6.8835	7.1771	7.24038	5.92669	5.44036	5.76519	7.69623	8.50492	7.61187	1.76282				5.71351	7.10033	5.71075	7.93767	FN1
Isocitrate dehydrogenase [NADP] cytoplasmic	IDH1	5.68626	5.63757	5.87997	6.47933	6.33244	6.20796	6.2211	5.58043	5.73206	7.78458	7.61745	7.78858	1.75719				5.7346	6.33991	5.84453	7.7302	IDH1
Nuclear autoantigenic sperm protein	NASP	5.38576	5.55725	5.64517	5.54483	5.98977	5.68118	6.21584	5.5913	5.58378	7.30984	7.60299	7.40851	1.75213				5.52939	5.73859	5.79697	7.44045	NASP
Heterogeneous nuclear ribonucleoproteins C1/C2	HNRNPC	5.9996	5.41429	5.74194	5.07111	5.05404	5.02338	6.25493	5.22598	5.28825	7.71804	7.65872	6.23505	1.75132				5.71861	5.04951	5.58972	7.20393	HNRNPC
Lamin-B2	LMNB2	6.07012	5.56514	5.90987	6.07277	5.41721	6.05248	5.96791	6.54133	5.54437	7.60603	7.75696	7.54642	1.73189				5.84838	5.84748	6.01787	7.63647	LMNB2
Complement component C7	C7	6.38018	6.36642	5.93642	5.82773	6.11631	5.90892	6.03257	5.77575	5.75164	7.74027	7.64341	7.84281	1.7315				6.22767	5.95099	5.85332	7.74217	C7
Xylosyltransferase 1	XYLT1	7.07236	6.97733	7.03527	6.8142	6.86688	6.67945	6.65078	6.45211	6.5236	6.08679	5.75954	5.74025	-0.923583				7.02832	6.78685	6.54216	5.86219	XYLT1
Stanniocalcin-2	STC2	9.60863	9.65619	9.80092	8.92698	9.20763	9.10023	8.5104	9.10928	8.95786	8.24209	7.8185	8.75312	-0.937445				9.68858	9.07828	8.85918	8.27124	STC2
Pregnancy-specific beta-1-glycoprotein 5	PSG5	5.7643	5.76679	5.90601	7.59036	7.60687	7.50864	7.39095	7.51582	7.44888	6.25533	5.53247	6.12778	-0.972435				5.81237	7.56862	7.45188	5.97186	PSG5
A disintegrin and metalloproteinase with thrombospondin motifs 1	ADAMTS1	6.93277	6.80549	6.60057	7.12577	6.97181	6.70176	7.13821	7.07295	7.10438	6.0697	5.86105	5.95429	-0.977622				6.77961	6.93312	7.10518	5.96168	ADAMTS1
Prolargin	PRELP	7.10199	7.24428	7.21875	7.59195	7.47093	7.39505	7.3189	7.5073	7.53552	6.14573	6.57627	6.41409	-0.997376				7.18834	7.48598	7.45391	6.3787	PRELP
SPARC	SPARC	10.0466	10.195	10.2176	10.4101	10.6467	10.5225	10.0205	10.2567	10.2466	9.31059	9.30203	9.2418	-0.99989				10.1531	10.5264	10.1746	9.2848	SPARC
Serglycin	SRGN	7.15761	6.93737	5.80672	7.56614	6.2856	7.27678	7.70077	7.59477	7.62035	6.17173	5.73349	6.29531	-1.03828				6.6339	7.04284	7.63863	6.06684	SRGN
Insulin-like growth factor-binding protein 7	IGFBP7	9.80713	9.96766	9.99794	9.95916	9.89856	10.0348	9.81813	9.90933	9.9044	8.88781	8.88863	8.86333	-1.04198				9.92424	9.96417	9.87729	8.87992	IGFBP7
Gremlin-1	GREM1	6.07385	7.65834	7.86132	8.01774	7.97512	7.71516	7.04536	7.28861	7.15567	6.48994	6.22117	6.24285	-1.10326				7.19784	7.90268	7.16321	6.31798	GREM1
Target of Nesh-SH3	ABI3BP	8.0593	7.99391	7.95646	8.53564	8.3786	8.38339	8.48134	8.84884	8.75101	7.3726	7.45066	6.88393	-1.14077				8.00322	8.43254	8.69373	7.23573	ABI3BP
Actin, alpha skeletal muscle;Actin, alpha cardiac muscle 1	ACTA1	7.39777	7.00702	7.53067	7.57781	7.38466	7.89292	7.11481	7.73349	7.49507	6.06208	6.64476	6.20833	-1.1543				7.31182	7.61846	7.44779	6.30506	ACTA1
Ribonuclease T2	RNASET2	7.51281	7.19676	7.19103	7.80682	7.33151	7.24316	7.37985	7.35784	7.36074	6.61356	5.6724	6.28546	-1.18514				7.3002	7.4605	7.36614	6.19047	RNASET2
Thrombospondin-1	THBS1	9.3881	9.58704	9.48209	9.04238	9.01195	8.88893	9.52141	9.51938	9.48018	8.16956	8.21331	8.03032	-1.18688				9.48574	8.98109	9.50699	8.13773	THBS1
Fibromodulin	FMOD	7.4817	7.12248	7.52339	7.83015	7.67585	7.95679	7.17371	7.001	7.08582	6.13028	6.0609	6.1998	-1.29755				7.37586	7.82093	7.08684	6.13033	FMOD
Tubulointerstitial nephritis antigen-like	TINAGL1	7.0983	7.29026	7.2394	7.07416	7.11424	6.94392	7.47189	7.39148	7.29944	5.82471	6.00264	5.83064	-1.32768				7.20932	7.04411	7.38761	5.886	TINAGL1
Collagen alpha-1(XI) chain	COL11A1	7.06269	6.86806	7.11438	7.4524	7.42953	7.32432	7.81208	7.58834	7.64203	5.90077	6.12359	5.84502	-1.40952				7.01504	7.40208	7.68082	5.95646	COL11A1
Follistatin	FST	7.36186	7.92448	7.57897	8.39496	8.157	8.04626	7.50997	7.29579	7.5595	6.16337	6.57073	6.0376	-1.50152				7.62177	8.19941	7.45508	6.25723	FST
Integrin beta-like protein 1	ITGBL1	5.90324	6.89576	6.9292	8.31186	8.48133	8.44518	8.48327	8.48014	8.49885	6.38009	6.45128	6.07218	-1.52425				6.57607	8.41279	8.48742	6.30118	ITGBL1
Lactadherin;Lactadherin short form;Medin	MFGE8	7.88314	7.67357	7.64737	8.16779	8.09255	8.15897	8.28115	7.98529	8.14233	6.60954	6.28389	6.46048	-1.55227				7.7347	8.13977	8.13625	6.4513	MFGE8
Tetranectin	CLEC3B	8.38385	8.17629	7.89263	7.41471	6.89586	7.17298	7.7379	7.51529	7.46439	5.92091	5.70585	6.57278	-1.5617				8.15093	7.16118	7.57253	6.06651	CLEC3B
ADP-ribosyl cyclase/cyclic ADP-ribose hydrolase 2	BST1	7.62767	7.5091	7.10748	7.37524	7.56433	7.59556	7.83378	7.53604	7.6864	5.77972	5.99855	6.10756	-1.57535				7.41475	7.51171	7.68541	5.96195	BST1
Legumain	LGMN	8.46731	8.23603	8.08629	7.44448	7.66876	7.4293	7.52289	7.35386	7.48725	6.08957	6.10176	6.3002	-1.58017				8.26321	7.51418	7.45467	6.16384	LGMN
Microfibrillar-associated protein 5	MFAP5	6.28995	6.34492	6.28847	8.11116	8.40193	8.63063	8.10009	8.82856	8.06978	5.92071	6.03857	6.02748	-1.67836				6.30778	8.38124	8.33281	5.99559	MFAP5
MAM domain-containing protein 2	MAMDC2	8.61106	8.23875	8.1506	7.08472	7.34976	7.43922	8.16322	8.31281	8.07004	5.90193	6.04507	6.20805	-1.88389				8.33347	7.29123	8.18202	6.05168	MAMDC2
Aggrecan core protein;Aggrecan core protein 2	ACAN	9.3461	8.94084	8.92397	6.55962	6.19604	6.49474	8.00479	8.06209	8.04411	5.79261	5.5331	6.15751	-2.01363				9.0703	6.4168	8.037	5.82774	ACAN

## Sheet: hPSC vs i-hPSC_TOP 50
Protein names	Gene names	LFQ intensity sample 1_1	LFQ intensity sample 1_2	LFQ intensity sample 1_3	LFQ intensity sample 2_1	LFQ intensity sample 2_2	LFQ intensity sample 2_3	LFQ intensity sample 3_1	LFQ intensity sample 3_2	LFQ intensity sample 3_3	LFQ intensity sample 5_1	LFQ intensity sample 5_2	LFQ intensity sample 5_3	Student's T-test Difference S5_S				hPSC-1	hPSC-2	hPSC-3	i-hPSC
S5	S5	hPSC-1	hPSC-1	hPSC-1	hPSC-2	hPSC-2	hPSC-2	hPSC-3	hPSC-3	hPSC-3	i-hPSC	i-hPSC	i-hPSC
14-3-3 protein sigma	SFN	5.41493	5.59999	6.01412	6.07044	5.78671	6.59862	5.57255	5.53511	5.79428	8.69821	8.39454	8.55285	2.72778				5.67635	6.15192	5.63398	8.54853	SFN
Stathmin	STMN1	7.00324	5.76433	5.79391	6.40565	6.77342	6.60183	5.22592	5.6839	5.91211	8.78395	8.24291	8.3528	2.33052				6.18716	6.59364	5.60731	8.45989	STMN1
Trans-Golgi network integral membrane protein 2	TGOLN2	5.75248	5.89482	5.84737	5.43877	5.8521	6.22261	5.51805	5.90946	5.87138	7.88037	7.61884	8.05469	2.03941				5.83156	5.83783	5.7663	7.8513	TGOLN2
Desmocollin-3	DSC3	5.56927	5.74114	6.05263	6.16033	6.13212	5.46977	5.72663	5.7919	5.72492	7.78426	7.85146	7.79702	1.99217				5.78768	5.92074	5.74782	7.81091	DSC3
Heat shock protein HSP 90-beta	HSP90AB1	5.87033	7.28153	6.26297	6.7798	6.83723	6.79048	6.24931	6.02604	5.49226	8.73761	8.14139	8.06577	1.91604				6.47161	6.8025	5.92254	8.31492	HSP90AB1
Nucleophosmin	NPM1	6.93788	5.85323	5.63238	5.62055	5.77165	5.95183	5.7923	5.7172	5.53776	7.36831	7.76802	8.12594	1.88578				6.14117	5.78134	5.68242	7.75409	NPM1
Heterogeneous nuclear ribonucleoprotein U	HNRNPU	5.21155	5.91796	6.34169	5.99002	6.56813	5.98179	5.52445	5.87872	5.95479	7.80828	7.24883	8.14217	1.8032				5.82373	6.17998	5.78599	7.7331	HNRNPU
Hepatocyte growth factor receptor	MET	5.63206	5.6339	5.7217	6.627	6.47519	6.5847	5.58085	5.26021	5.73258	7.78182	7.88516	7.30628	1.74128				5.66255	6.5623	5.52455	7.65775	MET
Elongation factor 1-beta	EEF1B2	5.97413	5.94864	5.95015	4.94649	5.92561	5.64185	5.84968	5.6355	6.06402	7.44855	7.39118	7.66132	1.72968				5.95764	5.50465	5.84973	7.50035	EEF1B2
Nucleolin	NCL	5.95431	6.2285	5.47619	6.06312	6.44174	6.39361	5.3917	6.06123	5.94158	7.80796	7.52992	7.79539	1.71643				5.88633	6.29949	5.79817	7.71109	NCL
HLA class I histocompatibility antigen, Cw-7 alpha chain	HLA-C	5.71092	6.27655	6.1611	6.30503	6.07245	5.23466	5.8065	6.04669	6.30846	7.57692	7.60377	7.88696	1.69784				6.04953	5.87071	6.05388	7.68922	HLA-C
Heterogeneous nuclear ribonucleoprotein A1;Heterogeneous nuclear ribonucleoprotein A1, N-terminally processed;Heterogeneous nuclear ribonucleoprotein A1-like 2	HNRNPA1	5.94368	5.71647	5.9064	6.78783	6.85077	6.75358	5.97863	5.67824	7.02061	7.97499	7.80315	7.93381	1.61107				5.85552	6.79739	6.22583	7.90398	HNRNPA1
Laminin subunit gamma-2	LAMC2	5.51485	5.9366	6.29561	5.41523	5.74701	5.61735	6.70731	6.99084	7.04379	8.09198	7.47245	7.68689	1.60949				5.91569	5.5932	6.91398	7.75044	LAMC2
4F2 cell-surface antigen heavy chain	SLC3A2	6.23373	6.32294	5.26846	5.70166	5.65302	5.65621	5.74534	5.93978	5.66973	7.68976	8.04407	6.49003	1.60897				5.94171	5.6703	5.78495	7.40795	SLC3A2
Non-histone chromosomal protein HMG-14	HMGN1	6.08159	6.03928	6.24747	6.2022	5.69113	5.62422	5.70169	6.17969	5.62357	8.19811	8.41462	5.99357	1.60312				6.12278	5.83918	5.83498	7.53543	HMGN1
S-adenosylmethionine synthase isoform type-2	MAT2A	5.64021	6.23003	5.67767	6.3276	5.95149	5.47059	5.86173	6.06263	5.98662	7.87779	7.33814	7.32834	1.60269				5.8493	5.91656	5.97033	7.51476	MAT2A
Heterogeneous nuclear ribonucleoproteins C1/C2	HNRNPC	5.9996	5.41429	5.74194	5.07111	5.05404	5.02338	6.25493	5.22598	5.28825	7.40516	7.71305	6.04696	1.60244				5.71861	5.04951	5.58972	7.05506	HNRNPC
Desmoglein-2	DSG2	5.81207	6.01	5.84298	6.41415	5.87211	5.57706	6.18909	6.07535	5.73211	7.9634	7.4393	7.13548	1.56552				5.88835	5.95444	5.99885	7.51273	DSG2
Adenylate kinase 2, mitochondrial;Adenylate kinase 2, mitochondrial;Adenylate kinase 2, mitochondrial, N-terminally processed	AK2	5.74414	5.71621	5.73124	6.37763	5.75928	6.46267	5.41516	6.13413	5.63431	7.55528	7.62545	7.16885	1.56377				5.73053	6.19986	5.72787	7.44986	AK2
Lamin-B2	LMNB2	6.07012	5.56514	5.90987	6.07277	5.41721	6.05248	5.96791	6.54133	5.54437	7.55391	7.46602	7.3626	1.55626				5.84838	5.84748	6.01787	7.46084	LMNB2
Non-POU domain-containing octamer-binding protein	NONO	6.20015	5.38524	5.41509	5.29669	5.74073	5.98839	5.97187	5.89592	5.09675	7.39568	7.12538	7.12646	1.55019				5.66682	5.67527	5.65485	7.21584	NONO
Plasminogen activator inhibitor 1 RNA-binding protein	SERBP1	6.72655	6.10453	7.17566	6.31182	6.61662	6.73656	6.73402	7.76717	7.47603	8.22621	8.71447	8.23523	1.54209				6.66891	6.555	7.32574	8.39197	SERBP1
Proliferation-associated protein 2G4	PA2G4	5.84764	5.73349	5.82246	6.43573	6.91063	6.55612	5.90084	6.49247	5.94206	8.07653	7.85328	7.22686	1.53651				5.8012	6.63416	6.11179	7.71889	PA2G4
Eukaryotic translation initiation factor 5A;Eukaryotic translation initiation factor 5A-1;Eukaryotic translation initiation factor 5A-2;Eukaryotic translation initiation factor 5A-1-like	EIF5A2	6.80096	6.16453	6.12008	6.46216	6.82482	6.98471	5.92601	6.48579	6.93269	8.3309	8.4818	7.35048	1.53198				6.36186	6.75723	6.44816	8.05439	EIF5A2
Stress-induced-phosphoprotein 1	STIP1	5.93263	5.64225	5.72975	6.84313	6.66265	6.44453	5.79504	5.91582	6.0613	7.58872	7.62231	7.59647	1.48837				5.76821	6.6501	5.92406	7.6025	STIP1
Serine protease HTRA1	HTRA1	7.40154	7.50865	7.56764	8.10595	7.70683	8.06778	7.97063	7.78277	7.93759	5.86105	6.10891	6.27634	-1.70116				7.49261	7.96019	7.897	6.0821	HTRA1
Gelsolin	GSN	8.37927	8.34064	8.12107	8.41415	7.99034	7.9448	8.86796	8.67741	8.72722	6.11691	6.9325	6.95252	-1.71745				8.28033	8.11643	8.75753	6.66731	GSN
Pappalysin-1	PAPPA	7.88423	7.60876	7.52355	8.29649	8.41154	8.24301	8.10298	8.14367	7.96234	6.27522	6.12645	6.38357	-1.75788				7.67218	8.31701	8.06966	6.26174	PAPPA
Complement factor H	CFH	7.16423	7.19725	6.96699	8.78107	8.71505	8.67839	8.74791	8.93507	8.93115	6.35921	7.08092	5.8764	-1.7964				7.10949	8.72484	8.87138	6.43884	CFH
Collagen alpha-1(IV) chain;Arresten	COL4A1	9.60642	9.54758	9.59497	8.54926	8.38929	8.19246	8.69584	8.48962	8.52884	7.38537	7.4037	6.32771	-1.80488				9.58299	8.377	8.57143	7.03893	COL4A1
Nidogen-2	NID2	8.61332	8.62217	8.7753	8.36323	8.0214	8.22914	8.38473	8.47199	8.44595	6.33137	6.55579	6.9587	-1.82107				8.67026	8.20459	8.43422	6.61529	NID2
Spondin-2	SPON2	7.7318	7.94383	7.48698	8.21945	8.06926	7.8052	8.12015	8.14737	8.33147	6.23989	5.94995	6.28029	-1.82723				7.72087	8.0313	8.19966	6.15671	SPON2
Collagen alpha-2(IV) chain;Canstatin	COL4A2	9.55432	9.59102	9.49646	8.91142	8.93287	9.0387	8.83396	8.84937	8.8754	7.59313	7.2061	7.06588	-1.83202				9.54727	8.961	8.85291	7.28837	COL4A2
Latent-transforming growth factor beta-binding protein 1	LTBP1	8.53097	8.70436	8.69269	7.86773	7.90192	7.77388	8.00078	7.8592	8.01523	6.30631	6.10667	6.49518	-1.84692				8.64267	7.84784	7.95841	6.30272	LTBP1
Laminin subunit alpha-4	LAMA4	8.7503	8.4526	8.62773	7.4667	7.64524	7.48374	8.09885	7.97844	8.01288	6.58963	5.8175	5.85315	-1.97063				8.61021	7.53189	8.03006	6.08676	LAMA4
Versican core protein	VCAN	8.13085	8.09177	7.94944	9.10428	8.78974	8.79435	8.77324	8.74659	8.86692	6.74296	6.76764	6.15806	-2.0268				8.05735	8.89612	8.79559	6.55622	VCAN
Inhibin beta A chain	INHBA	8.48319	8.691	8.71278	8.47518	8.29962	8.18868	8.26597	8.05683	8.46264	6.43071	6.61061	5.94398	-2.07555				8.62899	8.32116	8.26181	6.32843	INHBA
Endosialin	CD248	8.3351	8.263	8.06393	8.17548	8.18239	8.08732	8.33193	8.28452	8.23953	6.45715	5.95948	5.9748	-2.08766				8.22068	8.1484	8.28533	6.13048	CD248
Latent-transforming growth factor beta-binding protein 2	LTBP2	8.90071	8.97439	8.98903	8.34653	8.37894	8.12496	8.63001	8.51407	8.6144	6.51307	6.86118	6.11	-2.11337				8.95471	8.28348	8.58616	6.49475	LTBP2
Thrombospondin-2	THBS2	8.24075	8.47404	8.43813	8.96408	9.0122	8.83187	8.98538	9.03667	8.97832	5.96154	5.88171	7.8224	-2.21827				8.38431	8.93605	9.00012	6.55522	THBS2
Biglycan	BGN	9.07922	8.96392	8.91069	8.30882	8.25281	8.42645	8.63418	8.41384	8.39492	6.28963	6.31576	6.32769	-2.28729				8.98461	8.32936	8.48098	6.31103	BGN
Collagen alpha-3(VI) chain	COL6A3	8.94356	9.01038	8.96271	8.65563	8.4587	8.51163	8.78427	8.61681	8.60544	6.21059	6.21406	6.37286	-2.46185				8.97222	8.54198	8.66884	6.26584	COL6A3
Insulin-like growth factor-binding protein 5	IGFBP5	8.25363	8.1401	8.05956	9.13443	8.89233	8.83104	8.8452	9.04763	9.11939	6.13755	5.99769	6.0749	-2.63254				8.1511	8.9526	9.00407	6.07005	IGFBP5
Collagen alpha-2(V) chain	COL5A2	9.74735	9.29857	9.33945	9.21373	9.10377	9.3248	9.08127	8.92643	8.76832	6.50139	6.29898	6.28704	-2.83794				9.46179	9.2141	8.92534	6.36247	COL5A2
Lumican	LUM	8.9696	8.87811	9.21964	9.61373	9.60384	9.64275	9.37273	9.15369	9.15232	6.41744	6.14436	6.68782	-2.87306				9.02245	9.62011	9.22625	6.41654	LUM
Decorin	DCN	8.86721	8.91688	8.92656	9.06311	9.21548	9.07144	9.12863	8.93772	8.94991	5.96798	5.95416	6.00531	-3.03273				8.90355	9.11668	9.00542	5.97582	DCN
Periostin	POSTN	8.73629	8.82086	8.80905	9.06412	9.02395	8.94924	9.22845	9.33969	9.25561	5.99078	5.71605	5.78445	-3.19482				8.78873	9.01244	9.27458	5.83043	POSTN
Collagen alpha-1(III) chain	COL3A1	10.2897	10.2895	9.80257	9.28919	9.61898	9.42294	9.36035	9.45468	9.40651	6.11544	5.88921	6.04442	-3.64301				10.1272	9.4437	9.40718	6.01636	COL3A1
Collagen alpha-1(I) chain	COL1A1	10.6053	10.8613	10.8988	10.4454	10.4909	10.5077	10.4809	10.5372	10.4947	6.60824	6.8989	6.87362	-3.79778				10.7885	10.4813	10.5043	6.79359	COL1A1
Collagen alpha-2(I) chain	COL1A2	10.6221	10.8055	10.9045	10.2063	10.2123	10.651	10.2321	10.6197	10.5961	5.53524	6.23282	6.19301	-4.55181				10.7774	10.3565	10.4826	5.98703	COL1A2
