# Supplementary material for: Commonly Used Pancreatic Stellate Cell Cultures Differ Phenotypically and in Their Interactions with Pancreatic Cancer Cells
Source: Cells. 2019 Jan 5;8(1):23. doi: 10.3390/cells8010023 (PMC6356867; doi:10.3390/cells8010023)
Supplement: Supplementary file 1 [file cells-08-00023-s001.zip › Supplementary/Supplementary Table 2.xlsx]

## Sheet: hPSC vs HPaSteC_ALL
Protein names	Gene names	LFQ intensity sample 1_1	LFQ intensity sample 1_2	LFQ intensity sample 1_3	LFQ intensity sample 2_1	LFQ intensity sample 2_2	LFQ intensity sample 2_3	LFQ intensity sample 3_1	LFQ intensity sample 3_2	LFQ intensity sample 3_3	LFQ intensity sample 4_1	LFQ intensity sample 4_2	LFQ intensity sample 4_3	Student's T-test Difference S4_S	LFQ intensity sample 5_1	LFQ intensity sample 5_2	LFQ intensity sample 5_3	Only identified by site	Reverse	Potential contaminant	Student's T-test Significant S4_S	Student's T-test significant	Student's T-test Significant S5_S	Student's T-test significant_	Peptides	Razor + unique peptides	Unique peptides	Sequence coverage [%]	Unique + razor sequence coverage [%]	Unique sequence coverage [%]	Mol. weight [kDa]	Q-value	Score	Intensity	MS/MS count	-Log Student's T-test p-value S4_S	Student's T-test q-value S4_S	Student's T-test Test statistic S4_S	-Log Student's T-test p-value S5_S	Student's T-test q-value S5_S	Student's T-test Difference S5_S	Student's T-test Test statistic S5_S	Protein IDs	Majority protein IDs
S4	S4	#!{Type}E	E	E	E	E	E	E	E	E	E	E	E	N	E	E	E	C	C	C	C	C	C	C	N	N	N	N	N	N	N	N	N	N	N	N	N	N	N	N	N	N	T	T
		hPSC-1	hPSC-1	hPSC-1	hPSC-2	hPSC-2	hPSC-2	hPSC-3	hPSC-3	hPSC-3	HPaSteC	HPaSteC	HPaSteC
Heterogeneous nuclear ribonucleoprotein A1;Heterogeneous nuclear ribonucleoprotein A1, N-terminally processed;Heterogeneous nuclear ribonucleoprotein A1-like 2	HNRNPA1;HNRNPA1L2	5.94368	5.71647	5.9064	6.78783	6.85077	6.75358	5.97863	5.67824	7.02061	8.49755	8.44761	8.93396	2.33346	7.97499	7.80315	7.93381				+	S4_S	+	S5_S	16	16	16	NaN	NaN	NaN	NaN	0	NaN	3506500000	67	4.41462	0	6.97074	3.23046	0.000897959	1.61107	4.9388	F8W6I7;P09651;F8VZ49;F8VTQ5;Q32P51;F8W646;H0YH80;F8VYN5	F8W6I7;P09651;F8VZ49;F8VTQ5;Q32P51;F8W646
Retinoic acid receptor responder protein 2	RARRES2	5.70615	5.77466	6.08924	5.63702	5.6062	5.9528	6.01895	5.10472	5.67427	7.88108	7.80425	8.20804	2.23512	6.03076	6.26107	5.75836				+	S4_S			5	5	5	NaN	NaN	NaN	NaN	0	NaN	1016400000	11	6.54973	0	12.0451	-4.34294e-08	1	0	0	Q99969;C9J8S2	Q99969;C9J8S2
Fatty acid synthase;[Acyl-carrier-protein] S-acetyltransferase;[Acyl-carrier-protein] S-malonyltransferase;3-oxoacyl-[acyl-carrier-protein] synthase;3-oxoacyl-[acyl-carrier-protein] reductase;3-hydroxyacyl-[acyl-carrier-protein] dehydratase;Enoyl-[acyl-carrier-protein] reductase;Oleoyl-[acyl-carrier-protein] hydrolase	FASN	5.63602	5.63735	6.02044	6.4911	6.39898	6.47388	6.1951	6.04159	5.41451	8.13114	8.09614	8.30859	2.14429	7.70805	6.80223	6.51318				+	S4_S	+	S5_S	41	41	41	NaN	NaN	NaN	NaN	0	NaN	1170000000	80	5.3679	0	8.96477	2.04779	0.00810997	0.973491	3.23413	A0A0U1RQF0;P49327;J3KTF0	A0A0U1RQF0;P49327
High mobility group protein HMG-I/HMG-Y	HMGA1	6.02459	5.33156	5.6022	5.64541	6.25122	5.53673	5.46998	5.92431	5.84216	7.56678	7.97367	8.05119	2.12742	6.38503	5.91124	6.16573				+	S4_S			3	3	3	NaN	NaN	NaN	NaN	0	NaN	788440000	7	6.20646	0	11.0696	-4.34294e-08	1	0	0	P17096	P17096
Insulin-like growth factor-binding protein 2	IGFBP2	5.85328	6.11702	5.91114	7.04708	7.08055	7.12326	6.0545	5.59991	6.13819	8.37876	8.30103	8.26114	1.98865	5.9763	6.43999	6.20033				+	S4_S			14	14	14	52	52	52	NaN	0	NaN	1658000000	30	3.66057	6.31579e-05	5.62975	0.126951	0.756606	-0.119457	-0.332286	P18065;C9JMY1;C9JW52;H7C1H0	P18065;C9JMY1
THO complex subunit 4	ALYREF	5.85007	6.41871	6.2332	6.05691	5.7164	5.57475	5.74138	5.84431	5.81567	7.75638	7.89123	7.96235	1.95317	6.03747	6.33903	5.90985				+	S4_S			1	1	1	NaN	NaN	NaN	NaN	NaN	NaN	699640000	6	6.51621	0	11.9466	-4.34294e-08	1	0	0	E9PB61;Q86V81	E9PB61;Q86V81
Interleukin enhancer-binding factor 3	ILF3	6.52769	5.27372	6.18407	7.0323	6.77746	6.96044	5.58394	5.82873	5.37364	8.37122	7.92198	8.077	1.95207	7.54868	7.24035	6.94248				+	S4_S	+	S5_S	24	24	24	NaN	NaN	NaN	NaN	0	NaN	1276300000	53	3.0806	0.000394161	4.70864	1.54768	0.0234688	1.07251	2.56079	Q12906;K7EKJ9;K7ER69;K7EQR9;K7ERM6;K7ENK6;K7EM82;K7EJ09;Q96SI9;K7EKY0;K7EQ75;K7EPG3	Q12906
Lamina-associated polypeptide 2, isoforms beta/gamma;Thymopoietin;Thymopentin;Lamina-associated polypeptide 2, isoform alpha;Thymopoietin;Thymopentin	TMPO	6.03177	6.65877	5.63494	6.27932	6.23386	5.5245	6.53519	5.42603	5.78606	7.9131	7.76724	8.10374	1.91575	5.99345	6.42143	5.83976				+	S4_S			6	6	6	NaN	NaN	NaN	NaN	0	NaN	732490000	19	4.47515	0	7.08663	0.0963982	0.815282	0.0726036	0.258927	G5E972;P42167;P42166;H0YJH7	G5E972;P42167;P42166
Polypyrimidine tract-binding protein 1	PTBP1	6.20962	5.88706	5.86559	5.97043	6.31813	5.88214	5.80756	5.62857	6.26803	7.65276	7.69706	8.31631	1.90681	7.01237	6.47891	6.41056				+	S4_S	+	S5_S	10	10	10	NaN	NaN	NaN	NaN	0	NaN	776850000	27	6.08273	0	10.7352	2.47979	0.00361404	0.652046	3.8311	A6NLN1;A0A0U1RRM4;P26599;K7EKJ7;K7ELW5;K7ES59;A0A0D9SF20;K7EK45;A0A087WUW5;X6R242;A0A087WU68;O95758	A6NLN1;A0A0U1RRM4;P26599;K7EKJ7
Talin-1	TLN1	6.52389	6.54007	6.28065	6.98995	7.00885	7.02764	6.03591	5.97391	5.94078	8.40209	8.21221	8.49841	1.89072	7.81246	7.25351	7.24603				+	S4_S	+	S5_S	57	57	57	NaN	NaN	NaN	NaN	0	NaN	2105700000	110	4.39689	0	6.93704	2.13056	0.00721455	0.95715	3.34693	Q9Y490;Q9Y4G6;A0A1B0GVU7;H0YMT1	Q9Y490
Cellular nucleic acid-binding protein	CNBP	5.67879	5.54076	6.08631	5.45399	6.09999	6.07526	5.84298	5.82249	5.90026	7.59406	7.78965	7.77806	1.88717	6.05331	7.33652	7.32079				+	S4_S	+	S5_S	5	5	5	NaN	NaN	NaN	NaN	0	NaN	442860000	23	6.85572	0	12.9777	2.66551	0.00262857	1.07012	4.09547	P62633	P62633
Importin subunit beta-1	KPNB1	5.93939	5.46956	5.8145	6.67898	7.10247	6.82713	6.1703	5.61425	6.30802	8.09524	8.20715	7.92771	1.86285	6.70498	6.11673	6.31716				+	S4_S			18	18	18	NaN	NaN	NaN	NaN	0	NaN	967480000	41	3.58233	7.92079e-05	5.50047	0.191282	0.655435	0.165781	0.476802	Q14974;J3KTM9;J3QR48;J3QKQ5;J3KS06;J3QRG4	Q14974;J3KTM9
Stathmin	STMN1	7.00324	5.76433	5.79391	6.40565	6.77342	6.60183	5.22592	5.6839	5.91211	7.99345	8.04654	7.89488	1.84892	8.78395	8.24291	8.3528				+	S4_S	+	S5_S	10	10	7	NaN	NaN	NaN	NaN	0	NaN	1658000000	32	3.42379	0.000107623	5.24352	4.12669	0.000539326	2.33052	6.4371	P16949;A2A2D0;E5RIR6;E7EVN3;Q9H169	P16949;A2A2D0
Spliceosome RNA helicase DDX39B;ATP-dependent RNA helicase DDX39A	DDX39B;DDX39A	5.87782	5.73093	5.82292	6.80121	6.53288	6.44616	5.98269	5.69444	5.57453	8.10633	7.9443	7.6239	1.84	5.87171	6.65761	6.5922				+	S4_S			10	10	8	NaN	NaN	NaN	NaN	0	NaN	858480000	23	4.3603	0.000107143	6.86787	0.537217	0.264694	0.322331	1.11665	Q13838;Q5STU3;F6WLT2;A0A0G2JJZ9;A0A140T9X3;A0A140T9X9;A0A140T996;A0A0A0MT12;F6TRA5;F6UJC5;A0A140TA18;F6S4E6;O00148;A0A140T973;A0A140T9K1;K7EQN7;A0A140T9L4;H0YCC6;K7EPJ3;K7ENP6;A0A0G2JHN7;K7EL56;K7EIL8;F6U6E2;K7EN69;F6S2B7;F6SXL5;H0Y400;F6R6M7	Q13838;Q5STU3;F6WLT2;A0A0G2JJZ9;A0A140T9X3;A0A140T9X9;A0A140T996;A0A0A0MT12;F6TRA5;F6UJC5;A0A140TA18;F6S4E6;O00148
Quinone oxidoreductase	CRYZ	5.6748	5.71732	6.31895	5.06824	7.02264	5.80178	5.75008	6.23092	6.04711	7.6539	7.86827	7.85526	1.83338	6.19078	6.18082	6.12245				+	S4_S			8	8	8	NaN	NaN	NaN	NaN	0	NaN	441760000	12	3.67036	6.34921e-05	5.64604	0.268692	0.539611	0.20559	0.636651	Q08257;C9JH92;A6NP24	Q08257;C9JH92;A6NP24
Aldose reductase	AKR1B1	6.34187	5.85736	6.11244	7.19805	7.24274	7.34941	5.91089	6.01403	5.89407	8.22495	8.2159	8.31048	1.81479	7.98943	7.96349	7.62967				+	S4_S	+	S5_S	14	14	14	NaN	NaN	NaN	NaN	0	NaN	1958100000	39	3.11594	0.000313433	4.76246	2.38479	0.00393388	1.42521	3.69787	P15121;E9PCX2;E9PEF9;C9JRZ8	P15121;E9PCX2
Small ubiquitin-related modifier 2	SUMO2	5.40422	5.20906	5.99444	7.02906	6.90291	5.79222	5.91885	5.45973	5.96038	7.80874	7.96366	7.47395	1.78535	6.22413	5.96891	6.07972				+	S4_S			4	4	3	NaN	NaN	NaN	NaN	0	NaN	1035100000	17	3.04449	0.000402878	4.65392	0.128994	0.755255	0.127489	0.337073	P61956	P61956
Syntaxin-12	STX12	5.48592	5.54598	5.75259	6.04529	5.56849	5.36192	5.784	5.83338	5.96935	7.39986	7.51573	7.51673	1.77223	6.41674	5.91511	6.57831				+	S4_S			3	3	3	NaN	NaN	NaN	NaN	0	NaN	267810000	4	6.80857	0	12.8299	-4.34294e-08	1	0	0	B1AJQ6;Q86Y82	B1AJQ6;Q86Y82
Far upstream element-binding protein 1	FUBP1	6.31226	5.65335	5.76881	6.40278	5.9485	6.52529	5.62225	5.59574	5.93721	7.99726	7.67714	7.53643	1.76293	7.38135	7.39065	7.15512				+	S4_S	+	S5_S	12	12	10	NaN	NaN	NaN	NaN	0	NaN	592690000	30	4.86943	0	7.87538	3.97982	0.000893617	1.33502	6.17552	E9PEB5;Q96AE4;C9JSZ1	E9PEB5;Q96AE4;C9JSZ1
Fibronectin	FN1	5.95566	5.47403	5.71084	6.8835	7.1771	7.24038	5.92669	5.44036	5.76519	7.69623	8.50492	7.61187	1.76282	6.34286	6.28421	5.90434				+	S4_S			13	1	1	NaN	NaN	NaN	NaN	NaN	NaN	1468400000	12	2.51231	0.00160209	3.877	0.00176742	0.998529	0.00227584	0.00521883	H0Y4K8	H0Y4K8
Isocitrate dehydrogenase [NADP] cytoplasmic	IDH1	5.68626	5.63757	5.87997	6.47933	6.33244	6.20796	6.2211	5.58043	5.73206	7.78458	7.61745	7.78858	1.75719	5.98488	6.47132	6.07051				+	S4_S			10	10	10	NaN	NaN	NaN	NaN	0	NaN	436530000	23	5.21143	0	8.61095	0.430492	0.350618	0.202556	0.936431	O75874;C9J4N6;C9JJE5;C9JLU6	O75874
Nuclear autoantigenic sperm protein	NASP	5.38576	5.55725	5.64517	5.54483	5.98977	5.68118	6.21584	5.5913	5.58378	7.30984	7.60299	7.40851	1.75213	6.07411	6.51473	6.42148				+	S4_S			9	9	9	NaN	NaN	NaN	NaN	0	NaN	284190000	16	6.20104	0	11.0548	-4.34294e-08	1	0	0	P49321;Q5T624;H0YDS9;E9PRH9;H0YF33;E9PI86;E9PPQ8;E9PPR5	P49321;Q5T624
Heterogeneous nuclear ribonucleoproteins C1/C2	HNRNPC	5.9996	5.41429	5.74194	5.07111	5.05404	5.02338	6.25493	5.22598	5.28825	7.71804	7.65872	6.23505	1.75132	7.40516	7.71305	6.04696				+	S4_S	+	S5_S	6	6	6	NaN	NaN	NaN	NaN	0	NaN	475110000	16	3.1354	0.000135849	4.79221	2.78682	0.00208333	1.60244	4.27127	G3V555;G3V575;G3V576;G3V4W0;B4DY08;B2R5W2;G3V4C1;G3V2Q1;P07910;G3V5X6;G3V3K6;G3V251;B4DSU6;G3V4M8;G3V2H6;A0A0G2JPF8;A0A0G2JNQ3;P0DMR1;O60812;B7ZW38;B2RXH8;E5RG71;G3V5V7;G3V2D6;B3KT61;Q86SE5	G3V555;G3V575;G3V576;G3V4W0;B4DY08;B2R5W2;G3V4C1;G3V2Q1;P07910;G3V5X6;G3V3K6;G3V251;B4DSU6;G3V4M8;G3V2H6
Lamin-B2	LMNB2	6.07012	5.56514	5.90987	6.07277	5.41721	6.05248	5.96791	6.54133	5.54437	7.60603	7.75696	7.54642	1.73189	7.55391	7.46602	7.3626				+	S4_S	+	S5_S	21	20	19	NaN	NaN	35	NaN	0	NaN	483070000	41	5.04355	0	8.24358	4.64907	0.000474576	1.55626	7.42714	Q03252	Q03252
Complement component C7	C7	6.38018	6.36642	5.93642	5.82773	6.11631	5.90892	6.03257	5.77575	5.75164	7.74027	7.64341	7.84281	1.7315	5.97789	6.04576	5.85086				+	S4_S			16	16	16	NaN	NaN	NaN	NaN	0	NaN	559410000	27	6.54412	0	12.0286	-4.34294e-08	1	0	0	P10643;CON__Q29RQ1	P10643
14-3-3 protein theta	YWHAQ	5.97346	5.78146	5.63879	6.73146	6.60509	6.69075	5.77496	5.70286	5.49265	7.87002	7.68352	7.69771	1.70692	7.22337	7.0525	7.47685				+	S4_S	+	S5_S	12	7	7	NaN	NaN	NaN	NaN	0	NaN	543480000	27	3.75383	6.74157e-05	5.78608	2.61427	0.00275349	1.20741	4.02198	P27348;E9PG15	P27348;E9PG15
Nucleolin	NCL	5.95431	6.2285	5.47619	6.06312	6.44174	6.39361	5.3917	6.06123	5.94158	7.93905	7.74258	7.39487	1.69751	7.80796	7.52992	7.79539				+	S4_S	+	S5_S	17	17	17	NaN	NaN	NaN	NaN	0	NaN	694020000	38	4.5926	0	7.31532	4.79966	0.000444444	1.71643	7.73135	P19338;H7BY16;C9JYW2;C9JLB1;C9J1H7;C9JWL1	P19338
Stress-induced-phosphoprotein 1	STIP1	5.93263	5.64225	5.72975	6.84313	6.66265	6.44453	5.79504	5.91582	6.0613	8.02127	7.60487	7.78623	1.69	7.58872	7.62231	7.59647				+	S4_S	+	S5_S	23	23	23	NaN	NaN	NaN	NaN	0	NaN	730300000	44	4.09813	9.09091e-05	6.38569	3.75316	0.000807339	1.48837	5.78495	P31948;F5H783;H0YGI8;F5GXD8	P31948
Nuclear migration protein nudC	NUDC	5.55406	6.1841	6.09679	7.20159	5.60116	5.67517	5.86745	5.62568	5.41429	7.5401	7.57358	7.61769	1.66376	6.81172	5.91675	6.42891				+	S4_S			10	10	10	32	32	32	NaN	0	NaN	409870000	15	3.33874	0.000151899	5.10834	0.679507	0.184763	0.472429	1.34233	Q9Y266;A0A0A0MSS4;A0A0A0MSU9	Q9Y266
Adenylate kinase 2, mitochondrial;Adenylate kinase 2, mitochondrial;Adenylate kinase 2, mitochondrial, N-terminally processed	AK2	5.74414	5.71621	5.73124	6.37763	5.75928	6.46267	5.41516	6.13413	5.63431	7.66669	7.65341	7.31892	1.66025	7.55528	7.62545	7.16885				+	S4_S	+	S5_S	11	11	11	NaN	NaN	NaN	NaN	0	NaN	329380000	25	4.71135	0	7.55186	4.41721	0.000394366	1.56377	6.97567	F8W1A4;P54819;F8VZG5;F8VY04;G3V213;F8VPP1	F8W1A4;P54819;F8VZG5;F8VY04
Glutathione S-transferase omega-1	GSTO1	5.77469	5.87976	6.26865	7.17094	6.93877	7.12746	6.01211	5.29325	5.97898	8.27379	7.93252	7.58628	1.65924	5.9786	6.22632	6.01831				+	S4_S			8	8	8	32	32	32	NaN	0	NaN	1038500000	11	2.65012	0.00121591	4.07335	0.201046	0.640163	-0.197212	-0.497725	P78417;Q5TA02;Q5TA01	P78417;Q5TA02;Q5TA01
Fructose-bisphosphate aldolase C;Fructose-bisphosphate aldolase	ALDOC	6.1617	6.02369	5.30802	6.65057	6.48114	6.63942	6.08451	5.91384	5.78365	7.9288	7.75081	7.6305	1.65375	6.42781	5.88366	6.24638				+	S4_S			14	13	13	NaN	NaN	NaN	NaN	0	NaN	639440000	31	4.04624	8.57143e-05	6.29296	0.0953337	0.816707	0.0696677	0.256308	P09972;A8MVZ9;J3KSV6;J3QKP5;C9J8F3;J3QKK1;K7EKH5	P09972;A8MVZ9;J3KSV6;J3QKP5;C9J8F3
Histone-binding protein RBBP4	RBBP4	6.14702	5.61473	5.56078	5.7211	5.84288	5.61615	5.67769	5.78733	5.76716	7.38367	7.43534	7.37581	1.64996	6.30976	6.31865	6.19691				+	S4_S			7	7	3	NaN	NaN	NaN	NaN	0	NaN	252500000	15	7.65059	0	15.7132	-4.34294e-08	1	0	0	Q09028;H0YF10;E9PNS2;E9PIC4;E9PNS6;H0YEU5;H0YCT5;H0YDK2;C9JAJ9;C9JPP3	Q09028
40S ribosomal protein SA	RPSA	6.21299	6.05165	5.9939	6.46087	6.15972	6.51453	5.62948	5.52682	5.45016	7.67095	7.58092	7.68639	1.64607	6.74457	6.76615	6.42416				+	S4_S	+	S5_S	8	8	8	NaN	NaN	NaN	NaN	0	NaN	467590000	22	4.46492	0	7.06695	1.64848	0.0188409	0.644947	2.69604	C9J9K3;A0A0C4DG17;P08865;F8WD59	C9J9K3;A0A0C4DG17;P08865;F8WD59
Splicing factor, proline- and glutamine-rich	SFPQ	6.52815	5.445	6.08164	6.78967	7.22681	7.05231	5.85518	6.10181	6.69487	7.88725	8.33339	7.97311	1.64509	7.53576	7.36805	7.36092				+	S4_S	+	S5_S	21	21	21	NaN	NaN	NaN	NaN	0	NaN	1147300000	40	3.0117	0.00043662	4.60448	1.76398	0.0143114	1.00208	2.85103	P23246;H0Y9K7;H0Y9U2	P23246;H0Y9K7
Ras GTPase-activating protein-binding protein 1	G3BP1	6.09982	5.90722	5.96167	5.46833	5.70545	5.60898	5.91205	5.77783	6.1655	7.67701	6.85164	7.93492	1.64265	7.08789	7.26364	6.09092				+	S4_S	+	S5_S	11	11	10	NaN	NaN	NaN	NaN	0	NaN	430240000	28	4.73427	0	7.59815	2.72141	0.00232	0.968944	4.17615	Q13283;E5RIF8;E5RH42;E5RIZ6;E5RJU8;E5RI46;E5RH00;D6R9X5;D6R9A4;D6RBM9;D6REX8;D6RBR0;D6RE13;D6RBW8;D6RGJ4;D6RAC7;D6RB17	Q13283
Interleukin enhancer-binding factor 2	ILF2	5.34217	5.83978	6.08352	5.32118	6.42318	6.35957	6.32986	6.16311	5.58207	7.77344	7.8434	7.1025	1.63484	7.43025	7.13008	7.10673				+	S4_S	+	S5_S	8	8	8	NaN	NaN	NaN	NaN	0	NaN	631650000	22	3.70811	6.52174e-05	5.70913	3.17479	0.000883117	1.28408	4.8527	B4DY09;Q12905;X6R6Z1;A0A0A0MRL0	B4DY09;Q12905
T-complex protein 1 subunit theta	CCT8	5.7912	5.49859	6.0324	7.40876	6.8823	6.83127	5.71013	6.4354	5.76085	7.98204	8.00574	7.68871	1.63095	7.84892	7.53619	7.3716				+	S4_S	+	S5_S	18	18	18	NaN	NaN	NaN	NaN	0	NaN	1056900000	42	2.68119	0.00123343	4.11805	2.10943	0.00745714	1.32436	3.31808	P50990;H7C4C8;H7C2U0	P50990;H7C4C8
Histone H4	HIST1H4A	6.0859	6.04554	5.42029	5.79287	5.96811	6.02637	6.11536	6.19008	5.38449	7.59935	7.54088	7.39698	1.62029	7.41135	7.44127	6.52033				+	S4_S	+	S5_S	5	5	5	NaN	NaN	NaN	NaN	0	NaN	483160000	12	5.36695	0	8.9626	3.39923	0.000885496	1.23221	5.2043	P62805	P62805
Heterogeneous nuclear ribonucleoprotein D0	HNRNPD	5.91853	5.87527	6.10763	6.154	5.44378	5.40292	5.68417	6.00361	5.64037	7.90055	7.91801	6.4345	1.61433	7.1112	7.19703	5.96804				+	S4_S	+	S5_S	6	6	6	NaN	NaN	NaN	NaN	0	NaN	407470000	17	3.48514	9.25926e-05	5.34216	2.34665	0.00440161	0.955392	3.64473	Q14103;H0YA96;H0Y8G5;D6RAF8;D6RD83;D6RF44;D6RBQ9	Q14103;H0YA96;H0Y8G5;D6RAF8;D6RD83;D6RF44
Latent-transforming growth factor beta-binding protein 4	LTBP4	5.84114	5.51351	6.09527	6.00025	5.42037	5.50471	5.92778	5.94538	5.37658	7.32455	7.33638	7.36975	1.60745	6.18526	6.25316	6.18071				+	S4_S			7	7	7	5	5	5	NaN	0	NaN	205920000	14	5.65999	0	9.65648	-4.34294e-08	1	0	0	A0A0C4DH07;Q8N2S1;A0A087WXC2;M0QXV3;M0R351;A0A087WVV5;M0QYE9;M0QZX0;F8WAA0	A0A0C4DH07;Q8N2S1
Nuclear mitotic apparatus protein 1	NUMA1	5.56149	5.91034	5.55556	5.67108	6.01491	5.64986	6.0071	6.05954	5.53609	7.24615	7.29288	7.5912	1.60274	6.07815	6.18128	6.44223				+	S4_S			19	19	19	NaN	NaN	NaN	NaN	0	NaN	195930000	29	6.26577	0	11.2331	-4.34294e-08	1	0	0	Q14980;A0A087WY61;H0YFY6;F5H4J1;K4DIE0;F5H6Y5;F8W6T3;F5H1L0;F5GZW1;F5H2F3;F5H3L6;F5H0Z7;F5H763	Q14980;A0A087WY61;H0YFY6
DNA-(apurinic or apyrimidinic site) lyase;DNA-(apurinic or apyrimidinic site) lyase, mitochondrial	APEX1	6.00419	6.16355	6.63018	5.53213	5.75605	6.01496	6.40932	6.23492	5.92351	7.73513	7.60927	7.67814	1.59987	7.96418	7.1344	7.2235				+	S4_S	+	S5_S	10	10	10	NaN	NaN	NaN	NaN	0	NaN	479640000	27	4.95137	0	8.04706	3.69805	0.000836364	1.36638	5.69228	P27695;G3V3M6;G3V3C7;G3V5Q1;A0A0C4DGK8;G3V5M0;G3V359;G3V5D9;H7C4A8	P27695;G3V3M6;G3V3C7;G3V5Q1;A0A0C4DGK8;G3V5M0;G3V359
Lamin-B1	LMNB1	6.36894	5.4179	5.61131	6.77879	6.79135	6.82716	6.10024	5.82719	6.42847	7.98182	7.9551	7.56784	1.59588	7.39616	7.4377	7.26207				+	S4_S	+	S5_S	17	15	15	NaN	NaN	NaN	NaN	0	NaN	712170000	30	3.22354	0.000141176	4.92805	2.27587	0.00493385	1.12627	3.5466	P20700;E9PBF6;A0A0D9SFE5;A0A0D9SFY5	P20700;E9PBF6;A0A0D9SFE5;A0A0D9SFY5
Niban-like protein 1	FAM129B	5.72827	5.70796	6.20434	6.54607	6.24719	6.40567	6.26304	5.51599	5.53989	7.71191	7.13814	7.98936	1.59553	6.15724	6.66639	6.00506				+	S4_S			14	14	14	NaN	NaN	NaN	NaN	0	NaN	343300000	26	3.85423	7.22892e-05	5.9572	0.472917	0.314207	0.258626	1.00942	Q96TA1	Q96TA1
40S ribosomal protein S21	RPS21	5.91766	6.15243	5.93499	6.19193	6.91414	6.44962	5.8017	6.03968	6.00489	7.73999	7.72881	7.78633	1.59537	7.21088	7.1869	6.29912				+	S4_S	+	S5_S	5	5	5	NaN	NaN	NaN	NaN	0	NaN	562920000	17	4.85238	0	7.84	1.80455	0.013321	0.742631	2.90555	Q8WVC2;P63220;Q9BYK1;Q9BYK2	Q8WVC2;P63220;Q9BYK1
Nucleoside diphosphate kinase A	NME1	5.85601	5.58354	5.51162	6.69834	6.73386	5.86389	6.11285	5.68615	5.84348	7.51155	7.64531	7.57291	1.58884	6.35213	6.38253	5.76905				+	S4_S			8	1	1	NaN	NaN	NaN	NaN	0	NaN	279020000	8	3.83246	7.01754e-05	5.91984	0.264401	0.543269	0.180155	0.628124	P15531	P15531
Multifunctional protein ADE2;Phosphoribosylaminoimidazole-succinocarboxamide synthase;Phosphoribosylaminoimidazole carboxylase	PAICS	6.00936	5.30921	6.1528	6.41338	6.09342	6.14242	5.76339	5.79519	6.00907	7.67123	7.37605	7.58344	1.57821	7.06224	6.7747	6.67771				+	S4_S	+	S5_S	7	7	7	NaN	NaN	NaN	NaN	0	NaN	369580000	15	5.02272	0	8.19887	2.90471	0.00169492	0.872856	4.4447	E9PBS1;P22234;D6RF62	E9PBS1;P22234;D6RF62
Elongation factor 1-beta	EEF1B2	5.97413	5.94864	5.95015	4.94649	5.92561	5.64185	5.84968	5.6355	6.06402	7.40943	7.34254	7.2754	1.57178	7.44855	7.39118	7.66132				+	S4_S	+	S5_S	6	6	6	NaN	NaN	NaN	NaN	0	NaN	368250000	15	4.76998	0	7.67069	5.07147	0.000533333	1.72968	8.30382	P24534;C9JZW3;F2Z2G2;F8WF65	P24534;C9JZW3
Ubiquitin-conjugating enzyme E2 variant 2	UBE2V2	5.81939	6.0457	5.76037	7.19195	7.465	7.51642	5.4855	5.80994	6.25168	8.15079	7.73667	7.94132	1.57115	5.65031	6.09879	6.07291				+	S4_S			6	6	2	NaN	NaN	NaN	NaN	0	NaN	954230000	14	2.08104	0.00346436	3.27938	0.407621	0.372319	-0.4311	-0.896254	Q15819;G3V113;H0YBP9;H0YBX6;E5RIF1;D6RG00	Q15819;G3V113;H0YBP9;H0YBX6
Heterogeneous nuclear ribonucleoprotein A3	HNRNPA3	5.81266	6.09403	5.75964	5.41697	5.88614	5.99545	5.85535	5.69993	5.9031	7.56182	7.22986	7.3751	1.56412	6.46798	5.96323	6.17074				+	S4_S			4	4	4	NaN	NaN	NaN	NaN	0	NaN	238330000	7	6.69086	0	12.4676	-4.34294e-08	1	0	0	P51991;H7C1J8	P51991
Proliferating cell nuclear antigen	PCNA	6.62228	6.28974	6.24636	5.64508	5.88363	5.20504	6.02954	5.78007	5.94437	7.4889	7.51032	7.56538	1.56085	7.27708	7.36241	6.07786				+	S4_S	+	S5_S	11	11	11	NaN	NaN	NaN	NaN	0	NaN	333710000	22	4.09734	9.02256e-05	6.38427	1.80773	0.0132384	0.945103	2.90983	P12004	P12004
Fibrillin-2	FBN2	6.67806	6.04724	6.28657	6.10736	6.97524	6.31475	6.57144	5.99344	6.28536	7.88014	7.95866	7.88226	1.54486	7.78096	7.03659	6.80288				+	S4_S	+	S5_S	30	28	28	NaN	11	11	NaN	0	NaN	727670000	58	4.93281	0	8.00793	2.19974	0.00594757	0.844648	3.4417	A0A087WYV8;P35556;D6RJI3;E9PHW4;D6REJ2	A0A087WYV8;P35556;D6RJI3
SUMO-conjugating enzyme UBC9	UBE2I	5.93087	5.66249	5.84115	5.45652	6.13389	5.77412	6.46829	6.16007	6.0263	7.63092	7.53246	7.27503	1.54017	5.91387	6.86545	6.74235				+	S4_S	+	S5_S	4	4	4	NaN	NaN	NaN	NaN	0	NaN	346040000	8	5.03667	0	8.22878	1.43062	0.0303212	0.567923	2.40338	H3BPC4;H3BQQ9;B0QYN7;P63279	H3BPC4;H3BQQ9;B0QYN7;P63279
6-phosphogluconate dehydrogenase, decarboxylating	PGD	5.69047	5.60268	5.65925	6.09149	6.33776	6.54352	5.65115	6.39347	6.00655	7.55058	7.53471	7.52677	1.53998	7.3909	7.2771	7.04755				+	S4_S	+	S5_S	11	11	11	NaN	NaN	NaN	NaN	0	NaN	360910000	29	4.47182	0	7.08022	3.61229	0.000807018	1.24115	5.54978	P52209;K7EM49;K7EMN2;K7EPF6;K7ELN9	P52209;K7EM49
Chloride intracellular channel protein 4	CLIC4	6.32703	6.0927	5.77984	7.28402	7.12258	7.13548	6.01411	5.95841	6.00778	7.88479	7.86559	8.10054	1.53676	7.51493	7.5795	7.09286				+	S4_S	+	S5_S	10	10	10	NaN	NaN	NaN	NaN	0	NaN	796410000	25	2.81405	0.00102894	4.31109	1.65581	0.0185029	0.982213	2.70586	Q9Y696	Q9Y696
Nicotinamide phosphoribosyltransferase	NAMPT	6.02241	5.80707	5.85183	5.46403	5.43876	5.52735	5.66085	5.64082	5.55992	7.58338	7.42197	6.58974	1.53469	5.94981	6.13249	6.02282				+	S4_S	+	S5_S	11	11	11	NaN	NaN	NaN	NaN	0	NaN	194300000	18	4.8274	0	7.78838	1.95245	0.00966557	0.37137	3.1049	P43490;A0A0C4DFS8	P43490;A0A0C4DFS8
HLA class I histocompatibility antigen, A-24 alpha chain;HLA class I histocompatibility antigen, A-23 alpha chain	HLA-A	5.74579	6.12704	5.59651	5.37442	5.71718	5.21314	5.90656	5.95633	5.79167	7.1023	6.99646	7.6262	1.52736	6.37785	6.07569	5.80238				+	S4_S			7	4	0	NaN	NaN	0	NaN	0	NaN	122500000	10	4.79379	0	7.71933	-4.34294e-08	1	0	0	P05534;P30447	P05534;P30447
N(G),N(G)-dimethylarginine dimethylaminohydrolase 1	DDAH1	5.85729	5.50092	5.8611	6.90333	7.04171	5.44658	5.93559	5.89105	5.76534	7.78613	7.2387	7.5945	1.51723	7.20461	7.47151	7.66801				+	S4_S	+	S5_S	12	12	12	NaN	NaN	NaN	NaN	0	NaN	385510000	18	2.85152	0.00087013	4.36612	2.69462	0.00241546	1.4255	4.13742	O94760;B4DYP1	O94760;B4DYP1
Glucose-6-phosphate 1-dehydrogenase	G6PD	5.93287	5.87865	6.08395	5.7789	5.41696	5.96269	6.21875	5.76123	6.59227	7.61882	7.58205	7.2194	1.51495	6.22384	6.11548	6.07921				+	S4_S			11	11	11	NaN	NaN	NaN	NaN	0	NaN	323540000	18	4.61368	0	7.35691	0.422093	0.358016	0.181037	0.921748	P11413;E9PD92;E7EM57;E7EUI8	P11413
Calponin-3;Calponin	CNN3	5.3875	5.32016	5.47401	7.04782	7.18035	7.04587	6.21847	6.04002	6.27532	7.66179	7.57444	7.96145	1.5115	7.15476	7.12561	6.04601				+	S4_S			8	8	7	NaN	NaN	NaN	NaN	0	NaN	540280000	19	2.16378	0.00301114	3.39237	0.560836	0.248035	0.554403	1.15513	Q15417;E9PDU6	Q15417;E9PDU6
GTP-binding nuclear protein Ran	RAN	5.94451	5.39221	5.88641	6.68587	6.05739	5.66757	6.11639	6.35163	5.83312	7.68572	7.70257	7.11737	1.5091	6.06525	5.99166	6.87378				+	S4_S			8	8	8	NaN	NaN	NaN	NaN	0	NaN	457080000	14	3.96356	8e-05	6.14699	0.57967	0.235052	0.317442	1.1855	B5MDF5;P62826;J3KQE5;F5H018;B4DV51;H0YFC6;A0A087X0W0	B5MDF5;P62826;J3KQE5;F5H018;B4DV51
Non-POU domain-containing octamer-binding protein	NONO	6.20015	5.38524	5.41509	5.29669	5.74073	5.98839	5.97187	5.89592	5.09675	7.18167	7.19198	7.13408	1.5036	7.39568	7.12538	7.12646				+	S4_S	+	S5_S	10	10	10	NaN	NaN	NaN	NaN	0	NaN	229620000	14	4.25112	0.0001	6.66422	4.28936	0.000363636	1.55019	6.73507	Q15233;H7C367;C9JYS8;C9IZL7	Q15233;H7C367;C9JYS8
Bifunctional glutamate/proline--tRNA ligase;Glutamate--tRNA ligase;Proline--tRNA ligase	EPRS	5.61606	5.5865	6.04428	5.47982	5.37779	5.59483	5.57299	6.21051	6.24043	7.09008	7.44239	7.19791	1.49644	6.03939	6.2065	5.68832				+	S4_S			8	8	8	NaN	NaN	NaN	NaN	0	NaN	201620000	9	4.64396	0	7.41696	-4.34294e-08	1	0	0	P07814;V9GYZ6	P07814;V9GYZ6
Ribosome-binding protein 1	RRBP1	5.99363	5.63832	5.91743	7.07744	6.87818	7.40009	7.14345	7.72393	5.64676	8.41701	7.69284	8.17432	1.49258	7.29057	7.13675	6.78184				+	S4_S			25	25	25	NaN	NaN	NaN	NaN	0	NaN	1325400000	55	1.90048	0.00482869	3.03473	0.445667	0.336965	0.467584	0.962758	A0A0A0MRV0;Q9P2E9;A0A087WVV2;F8W7S5;A0A087WU26;A2A2S5;V9GY78;REV__Q9P2M7;H0YDJ4;H9KV85;E9PN67;C9J066;Q8N4C6	A0A0A0MRV0;Q9P2E9;A0A087WVV2;F8W7S5
cAMP-dependent protein kinase type I-alpha regulatory subunit;cAMP-dependent protein kinase type I-alpha regulatory subunit, N-terminally processed;cAMP-dependent protein kinase type I-beta regulatory subunit	PRKAR1A;PRKAR1B	5.94718	5.67926	5.68167	5.97284	5.79009	5.73513	5.81914	5.81035	5.63457	7.13991	7.34461	7.31264	1.48014	6.07099	5.8145	5.93857				+	S4_S			2	2	2	NaN	NaN	NaN	NaN	0	NaN	119710000	5	8.48052	0	19.1336	-4.34294e-08	1	0	0	K7EPB2;P10644;K7EKR1;K7EPR5;K7EQK3;K7EMU2;X6RAV4;K7EMZ6;K7EM13;K7EIE5;K7EID3;K7EJ40;K7EK41;H7BYW5;C9JSK5;P31321	K7EPB2;P10644;K7EKR1;K7EPR5;K7EQK3;K7EMU2;X6RAV4;K7EMZ6;K7EM13;K7EIE5;K7EID3;K7EJ40;K7EK41;H7BYW5;C9JSK5;P31321
RNA-binding motif protein, X chromosome;RNA-binding motif protein, X chromosome, N-terminally processed;RNA binding motif protein, X-linked-like-1	RBMX;RBMXL1	6.40785	6.56034	6.11465	6.23439	6.29064	6.52947	6.60324	6.63978	6.55255	8.07943	7.72197	7.94761	1.47935	6.33219	6.14148	6.18839				+	S4_S			8	8	7	NaN	NaN	NaN	NaN	0	NaN	691920000	17	6.55537	0	12.0617	1.05946	0.0722456	-0.2163	-1.89594	P38159;H0Y6E7;H3BT71;H3BR27;Q96E39;H3BNC1;A0A1B0GUK8;H3BUY5;O75526	P38159;H0Y6E7;H3BT71;H3BR27;Q96E39
High mobility group protein HMGI-C	HMGA2	5.83552	5.50649	5.58249	5.81326	5.4938	5.91714	6.07036	5.68532	6.12234	7.04638	7.13593	7.56369	1.46792	6.35396	6.33384	6.00658				+	S4_S			3	3	3	NaN	NaN	NaN	NaN	0	NaN	129850000	6	5.43784	0	9.12662	-4.34294e-08	1	0	0	F5H2U8;F5H2A4;P52926;F5H6H0	F5H2U8;F5H2A4;P52926;F5H6H0
Ubiquitin-associated protein 2-like	UBAP2L	6.01516	5.35341	5.79185	5.11968	5.59412	6.32379	6.06206	5.5049	5.37142	7.02247	6.86857	7.53566	1.46041	5.97912	6.43939	6.87019				+	S4_S	+	S5_S	5	5	5	NaN	NaN	NaN	NaN	0	NaN	146680000	11	3.69562	6.45161e-05	5.68821	1.70569	0.0166181	0.747745	2.77278	F8W726;Q14157;Q5VU81;Q5VU80;Q5VU79;Q5VU78;Q5VU77	F8W726;Q14157;Q5VU81;Q5VU80;Q5VU79;Q5VU78;Q5VU77
AP-2 complex subunit beta	AP2B1	5.59739	6.05681	5.609	6.54595	6.80984	6.49007	5.77922	6.06503	6.35925	7.5421	7.76922	7.5052	1.45967	6.61468	6.40502	6.67114				+	S4_S			12	12	8	NaN	NaN	NaN	NaN	0	NaN	417290000	24	3.62609	8.20513e-05	5.57256	0.848833	0.120866	0.417771	1.59573	A0A087X253;P63010;A0A087WYD1;A0A087WU93;A0A087WZQ6;K7EN71;K7ERB2;K7EJX1;A0A087WXS3;K7EKZ5	A0A087X253;P63010
Splicing factor 3B subunit 1	SF3B1	5.93656	5.50874	6.23468	5.44244	5.84569	5.58235	5.85241	5.83531	5.73809	7.21149	7.35769	7.12863	1.45746	5.97089	5.60626	6.22152				+	S4_S			10	10	10	NaN	NaN	NaN	NaN	0	NaN	190050000	11	5.71345	0	9.78766	-4.34294e-08	1	0	0	O75533;B4DGZ4	O75533
S-adenosylmethionine synthase isoform type-2	MAT2A	5.64021	6.23003	5.67767	6.3276	5.95149	5.47059	5.86173	6.06263	5.98662	7.37354	7.34834	7.37548	1.45372	7.87779	7.33814	7.32834				+	S4_S	+	S5_S	6	6	6	NaN	NaN	NaN	NaN	0	NaN	326840000	16	5.24485	0	8.68559	5.09586	0.000545455	1.60269	8.35672	P31153	P31153
Nucleophosmin	NPM1	6.93788	5.85323	5.63238	5.62055	5.77165	5.95183	5.7923	5.7172	5.53776	7.29955	7.12555	7.52929	1.44982	7.36831	7.76802	8.12594				+	S4_S	+	S5_S	4	4	4	NaN	NaN	NaN	NaN	0	NaN	224120000	16	3.65462	6.25e-05	5.61986	4.35347	0.000378378	1.88578	6.85499	P06748	P06748
Twinfilin-1	TWF1	5.62776	5.58449	5.18602	5.54556	6.09133	6.18037	5.93239	5.61498	5.97244	7.10785	7.21309	7.26408	1.44664	6.37488	5.91096	6.105				+	S4_S			5	4	4	NaN	NaN	NaN	NaN	0	NaN	149750000	8	4.72977	0	7.58904	-4.34294e-08	1	0	0	Q12792;F8VS81;F8VRG3	Q12792;F8VS81
Apolipoprotein E	APOE	5.58065	5.87204	5.22344	5.39015	5.60065	5.50836	5.77561	5.8777	5.51574	7.19606	6.86267	7.05427	1.44385	6.19141	6.27332	5.68059				+	S4_S			5	5	3	NaN	NaN	NaN	NaN	0	NaN	98158000	8	5.92951	0	10.3331	-4.34294e-08	1	0	0	P02649;E9PEV4;E7ERP7;H0Y7L5	P02649
Heterogeneous nuclear ribonucleoprotein K	HNRNPK	6.52908	6.18746	6.29837	6.51412	6.06397	6.34147	6.48759	6.36905	6.6317	7.81131	7.74944	7.91127	1.44369	7.41194	6.54129	7.18509				+	S4_S	+	S5_S	14	14	3	NaN	NaN	NaN	NaN	0	NaN	488190000	34	6.89121	0	13.0899	2.50245	0.00341593	0.665793	3.86306	P61978;S4R359;S4R457	P61978
Nuclear transport factor 2	NUTF2	5.75521	5.93481	6.39578	6.13436	6.30771	6.75981	5.97534	5.85803	5.67232	7.3803	7.45471	7.76005	1.44354	7.66974	7.45022	6.29961				+	S4_S	+	S5_S	3	3	3	NaN	NaN	NaN	NaN	0	NaN	359590000	11	4.26077	0.000101695	6.68206	2.22932	0.00577947	1.0517	3.48238	P61970;H3BRV9	P61970;H3BRV9
Protein RCC2	RCC2	5.90612	6.02538	5.42379	5.605	5.50964	5.70588	5.48846	5.54882	5.26742	6.80474	7.10816	7.24052	1.44219	6.2729	5.93056	6.39124				+	S4_S			3	3	3	NaN	NaN	NaN	NaN	0	NaN	119360000	7	5.47997	0	9.22527	-4.34294e-08	1	0	0	Q9P258	Q9P258
EH domain-containing protein 2	EHD2	5.83324	5.57612	5.92932	5.61882	6.7568	5.62638	5.93951	5.84721	5.3673	7.33911	7.36116	7.12235	1.44146	5.97376	6.35258	6.25267				+	S4_S			3	3	3	5	5	5	NaN	0	NaN	211480000	4	3.90354	7.36196e-05	6.04235	0.774288	0.143838	0.360259	1.48582	Q9NZN4	Q9NZN4
KH domain-containing, RNA-binding, signal transduction-associated protein 1	KHDRBS1	6.15356	5.51884	5.6733	6.12949	5.88035	6.97027	5.97792	5.98606	6.44707	7.67315	7.15749	7.72581	1.43694	6.09798	5.98097	6.1308				+	S4_S			3	3	3	NaN	NaN	NaN	NaN	0	NaN	285420000	11	3.4413	9.04977e-05	5.27157	0.0160033	0.9646	-0.0119558	-0.0465072	Q07666;O75525;Q5VWX1	Q07666
Poly(rC)-binding protein 1	PCBP1	6.47346	5.42689	5.94983	6.21056	6.02733	6.12875	5.99625	6.14126	6.12775	7.72651	7.74237	7.00208	1.43675	6.77838	7.12382	5.63022				+	S4_S			7	7	5	NaN	NaN	23	NaN	0	NaN	337550000	19	4.35982	0.000106195	6.86695	0.848024	0.1208	0.457238	1.59455	Q15365;F8VTZ0;H3BSS4;F8VRH0	Q15365
RNA-binding protein FUS	FUS	5.90077	5.84709	5.80502	5.80245	6.89436	7.03659	5.82777	5.79627	5.98224	7.55473	7.75272	7.29283	1.43425	7.18464	7.25239	5.74789				+	S4_S			8	8	8	NaN	NaN	NaN	NaN	0	NaN	454780000	13	3.09069	0.000397059	4.72397	0.862501	0.117298	0.629131	1.61564	H3BPE7;P35637;A0A075B7D9;Q92804	H3BPE7;P35637
Heterogeneous nuclear ribonucleoprotein Q	SYNCRIP	5.65539	5.80288	6.16602	6.51088	6.60443	6.68108	6.5511	6.13011	6.13354	7.70638	7.5385	7.79206	1.4306	6.97645	6.94871	6.7928				+	S4_S	+	S5_S	12	12	10	NaN	NaN	NaN	NaN	0	NaN	425640000	23	4.1582	9.375e-05	6.49411	1.87772	0.0112588	0.657606	3.00403	O60506;B7Z645;F6UXX1	O60506;B7Z645;F6UXX1
Ubiquitin thioesterase OTUB1	OTUB1	6.12149	5.24743	5.83811	6.54781	6.04043	5.50208	6.42728	5.56539	5.90869	7.25469	7.52081	7.23895	1.42718	6.33769	5.95207	5.91646				+	S4_S			6	6	6	32	32	32	NaN	0	NaN	241300000	12	3.58139	7.88177e-05	5.49891	0.248593	0.563988	0.157771	0.596397	F5GYN4;J3KR44;F5H6Q1;Q96FW1;F5H3F0;F5GYJ8	F5GYN4;J3KR44;F5H6Q1;Q96FW1;F5H3F0;F5GYJ8
Peroxiredoxin-6	PRDX6	6.32185	5.87154	6.00681	6.94532	7.21537	6.85465	6.91357	6.90143	6.94334	8.15165	8.17889	7.92803	1.42243	6.94841	6.73838	5.95543				+	S4_S			15	15	15	NaN	NaN	NaN	NaN	0	NaN	1341000000	52	3.26094	0.000143426	4.98623	0.139184	0.738423	-0.116356	-0.36074	P30041	P30041
RNA-binding protein 3	RBM3	6.28583	6.14473	5.86523	5.58091	6.06773	6.52359	6.5115	6.5462	6.28314	7.44328	7.33361	8.0732	1.41571	6.25071	6.4141	6.66177				+	S4_S			4	4	4	NaN	NaN	NaN	NaN	0	NaN	312350000	16	3.99789	8.16327e-05	6.20734	0.577336	0.236682	0.241214	1.18175	P98179	P98179
Poly [ADP-ribose] polymerase 1	PARP1	5.65645	5.71918	5.8161	5.68409	6.08488	5.8372	6.26722	5.66494	5.67596	7.35077	7.21423	7.14786	1.41473	6.87022	7.27219	6.27776				+	S4_S	+	S5_S	12	12	12	NaN	NaN	NaN	NaN	0	NaN	275170000	18	6.0764	0	10.7184	3.26987	0.000873239	0.983834	5.00018	P09874;Q5VX84;Q5VX85	P09874
Apoptosis inhibitor 5	API5	5.69236	5.88076	6.02759	5.85111	5.63616	5.67011	6.41472	5.89434	5.80479	7.18038	7.45242	7.20314	1.40399	6.80664	6.35419	6.30649				+	S4_S			6	6	6	NaN	NaN	NaN	NaN	0	NaN	195520000	10	5.56759	0	9.43313	-4.34294e-08	1	0	0	G3V1C3;Q9BZZ5;H0YER7;E9PQK6	G3V1C3;Q9BZZ5;H0YER7
Dihydropyrimidinase-related protein 3	DPYSL3	5.63504	6.08038	5.52187	6.46391	6.4756	6.50888	5.97414	6.32646	6.22953	7.52691	7.61704	7.46072	1.3998	6.20335	6.61957	5.92407				+	S4_S			11	10	9	NaN	NaN	NaN	NaN	0	NaN	337110000	18	4.10565	9.16031e-05	6.3992	0.189149	0.65855	0.113907	0.472199	Q14195;H0YBT4;D6RF19	Q14195
60S ribosomal protein L4	RPL4	5.70977	5.7216	5.99222	5.85724	5.96943	6.5235	6.14746	6.45179	5.77282	7.2611	7.60798	7.37831	1.39959	6.01813	6.30567	6.31688				+	S4_S			2	2	2	NaN	NaN	NaN	NaN	0	NaN	192250000	6	4.65949	0	7.4479	0.499067	0.293363	0.197355	1.05349	H3BU31;P36578;H3BTP7;H3BM89	H3BU31;P36578;H3BTP7;H3BM89
Thyroid hormone receptor-associated protein 3	THRAP3	5.52496	5.45842	5.90666	5.13769	5.50256	5.66808	5.27721	5.5066	5.50692	6.64274	6.99535	7.05177	1.39783	6.3502	5.96737	6.49218				+	S4_S			3	3	3	NaN	NaN	NaN	NaN	0	NaN	91466000	5	5.64426	0	9.61815	-4.34294e-08	1	0	0	Q9Y2W1	Q9Y2W1
Microtubule-associated protein RP/EB family member 1	MAPRE1	6.37783	5.71427	5.59551	6.85893	6.83208	6.86237	5.93027	6.15921	6.06536	7.58437	7.90089	7.50228	1.39631	6.16131	6.07001	7.10006				+	S4_S			7	7	7	NaN	NaN	NaN	NaN	0	NaN	517440000	15	3.02808	0.000442857	4.62914	0.212298	0.622931	0.177589	0.521547	Q15691;C9JB30;Q9UPY8	Q15691
Peroxiredoxin-2	PRDX2	5.44835	5.69839	6.47357	7.47672	7.38133	7.43976	6.14931	5.33718	6.44982	7.56663	7.72394	8.18093	1.39556	6.43215	6.07125	6.25888				+	S4_S			8	7	7	NaN	NaN	NaN	NaN	0	NaN	696250000	21	1.65361	0.00876292	2.70292	0.130806	0.753352	-0.174176	-0.341307	P32119;A6NIW5	P32119;A6NIW5
14-3-3 protein eta	YWHAH	5.34956	6.03792	6.29072	5.4022	5.71383	5.70176	6.05825	6.47254	6.12907	7.17901	7.14897	7.57669	1.39535	7.37251	7.17829	7.41132				+	S4_S	+	S5_S	10	7	7	NaN	NaN	NaN	NaN	0	NaN	247480000	14	3.74485	6.62983e-05	5.77093	3.90419	0.000897959	1.4145	6.04347	Q04917;A2IDB2;F8WEB6;A2IDB1	Q04917;A2IDB2
Peptidyl-prolyl cis-trans isomerase FKBP3	FKBP3	5.70006	6.22508	6.20847	6.14557	6.04069	5.69684	5.47991	5.94111	6.04405	7.51256	6.88612	7.587	1.38615	7.31829	7.25693	6.31292				+	S4_S	+	S5_S	7	7	7	NaN	NaN	NaN	NaN	0	NaN	246770000	16	4.51749	0	7.16847	2.91169	0.00170455	1.0203	4.45506	Q00688	Q00688
Eukaryotic translation initiation factor 4B	EIF4B	5.62197	6.26141	6.07673	6.30945	5.63884	6.07667	5.91406	5.73955	5.75445	7.42374	6.86521	7.66026	1.38383	7.71019	7.60078	5.90275				+	S4_S	+	S5_S	8	8	8	NaN	NaN	NaN	NaN	0	NaN	334250000	17	4.43456	0	7.00877	2.13358	0.00719708	1.13867	3.35106	E7EX17;P23588;F8VX11;F8W0K0;F8VRU1;F8VYE9;F8VSC7;F8VP89	E7EX17;P23588;F8VX11
Histone H2A type 1-J;Histone H2A type 1-H;Histone H2A.J;Histone H2A type 2-C;Histone H2A type 1-C;Histone H2A type 3;Histone H2A type 2-A;Histone H2A type 1-D;Histone H2A type 1;Histone H2A type 1-B/E;Histone H2A;Histone H2A.V;Histone H2A.Z;Histone H2A type 1-A;Histone H2AX	HIST1H2AJ;HIST1H2AH;H2AFJ;HIST2H2AC;HIST1H2AC;HIST3H2A;HIST2H2AA3;HIST1H2AD;HIST1H2AG;HIST1H2AB;H2AFV;H2AFZ;HIST1H2AA;H2AFX	6.58742	6.68137	6.93177	6.55948	6.70564	6.60737	5.89831	6.02359	6.18654	8.09145	7.80031	7.65098	1.38297	7.40739	6.27816	6.12038				+	S4_S			3	3	3	NaN	NaN	NaN	NaN	0	NaN	640920000	10	4.08921	8.95522e-05	6.36968	0.186801	0.660768	0.137367	0.467118	A0A0U1RR32;A0A0U1RRH7;Q99878;Q96KK5;Q9BTM1;Q16777;Q93077;Q7L7L0;Q6FI13;P20671;P0C0S8;P04908;H0YFX9;C9J0D1;Q71UI9;P0C0S5;Q96QV6;P16104;C9J386;Q8IUE6	A0A0U1RR32;A0A0U1RRH7;Q99878;Q96KK5;Q9BTM1;Q16777;Q93077;Q7L7L0;Q6FI13;P20671;P0C0S8;P04908;H0YFX9;C9J0D1;Q71UI9;P0C0S5;Q96QV6;P16104
Polyadenylate-binding protein;Polyadenylate-binding protein 1;Polyadenylate-binding protein 3	PABPC1;PABPC3	6.49874	6.12774	5.74425	6.48337	6.47101	6.68843	5.89292	5.75742	5.40481	7.66214	7.59487	7.24618	1.38232	7.14656	6.96466	6.63448				+	S4_S	+	S5_S	12	12	8	NaN	NaN	14	NaN	0	NaN	355770000	27	3.32923	0.00015	5.09333	1.80354	0.0133785	0.79649	2.9042	A0A087WTT1;E7EQV3;E7ERJ7;P11940;H0YAR2;Q9H361;H0YAP2;H0YB86;H0YBN4;H0YAS6;H0YB75;H0YER0;E5RGH3;H0YEQ8;E5RH24;E5RJB9;B1ANR1;H0YAS7;H0YCC8;Q4VXU2	A0A087WTT1;E7EQV3;E7ERJ7;P11940;H0YAR2;Q9H361
Phosphoserine phosphatase	PSPH	5.44897	5.75892	6.08166	6.8368	6.68368	5.7276	5.76496	5.53636	5.81986	7.35478	7.29883	7.36624	1.37786	5.90305	6.17221	6.04672				+	S4_S			4	4	4	NaN	NaN	NaN	NaN	0	NaN	202410000	9	3.1001	0.000401487	4.7383	0.100033	0.810916	0.0785712	0.267837	C9JBI3;P78330	C9JBI3;P78330
Septin-9	SEPT9	6.07056	5.81917	5.47996	6.88429	6.78289	6.83167	6.00278	5.56256	5.21893	7.41999	7.45471	7.47355	1.37688	5.99561	6.37663	5.97632				+	S4_S			6	6	6	NaN	NaN	NaN	NaN	0	NaN	241090000	12	2.37179	0.00199029	3.67973	0.0405606	0.917861	0.0436559	0.114854	Q9UHD8;K7EJ51;K7ENL0;K7EK18;K7EL40;K7ERG1;K7ER34;K7EJV0;K7ER52;K7EPY1;K7EIE4;K7ER14;K7EQD7;K7EJL9	Q9UHD8;K7EJ51
Fascin	FSCN1	7.11404	7.21614	7.20841	6.4297	6.59435	6.3604	7.02906	7.04692	6.68279	8.24443	8.06982	8.36745	1.37369	6.69939	6.22762	6.02967				+	S4_S	+	S5_S	17	17	17	NaN	NaN	NaN	NaN	0	NaN	1061100000	51	4.24855	9.91736e-05	6.65948	1.40252	0.0317665	-0.534646	-2.3655	Q16658;C9JFC0;A0A0A0MSB2;C9JPH9	Q16658
Methionine adenosyltransferase 2 subunit beta	MAT2B	6.05424	5.36661	5.34124	6.07777	5.66598	5.78455	5.79037	5.20993	6.28405	7.19734	7.08895	7.00449	1.3664	6.17773	7.57809	6.2905				+	S4_S	+	S5_S	6	6	6	NaN	NaN	NaN	NaN	0	NaN	228730000	15	3.95671	7.79221e-05	6.13499	1.85329	0.0122286	0.951581	2.97113	Q9NZL9;H7C0X7;E5RJR3	Q9NZL9;H7C0X7
Chloride intracellular channel protein 1	CLIC1	5.86047	6.82438	6.47015	6.94493	7.41504	7.31549	5.93517	6.36182	6.47346	8.33298	7.80891	7.80645	1.36046	7.10904	7.80779	7.41931				+	S4_S	+	S5_S	11	11	11	NaN	NaN	NaN	NaN	0	NaN	1125700000	39	2.59848	0.00135537	3.99942	1.42191	0.0308866	0.823058	2.39165	O00299	O00299
Sorcin	SRI	6.21559	5.7963	5.94867	6.98825	5.76243	5.2507	6.02066	5.92187	5.92519	7.54449	7.52844	6.93621	1.35531	6.0557	6.34532	6.13817				+	S4_S			4	4	4	NaN	NaN	NaN	NaN	0	NaN	290800000	5	3.02354	0.000441281	4.62231	0.308774	0.486335	0.198658	0.714663	C9J0K6;P30626;B4DHQ6	C9J0K6;P30626;B4DHQ6
Cleavage and polyadenylation specificity factor subunit 5	NUDT21	5.82401	5.59486	5.54423	5.52105	5.83689	5.50804	5.8855	5.6871	6.2121	7.03133	7.23101	7.00655	1.35477	6.88535	6.23667	6.23247				+	S4_S	+	S5_S	7	7	7	NaN	NaN	NaN	NaN	0	NaN	144300000	11	5.60885	0	9.53233	2.62972	0.002723	0.716637	4.0441	O43809;H3BV41;H3BND3	O43809
Far upstream element-binding protein 2	KHSRP	5.6008	6.03494	5.94991	5.76106	5.82476	5.72648	5.52783	6.01262	6.32854	7.23737	7.33786	7.07482	1.35369	7.71733	7.56652	5.84384				+	S4_S	+	S5_S	11	9	9	NaN	NaN	NaN	NaN	0	NaN	320910000	19	5.33021	0	8.87853	2.19422	0.00599257	1.17957	3.43412	A0A087WTP3;Q92945;M0R0I5;M0QYH3;M0QXW7;M0R251;M0QYG1;M0R263;M0R0C6;M0R3J3	A0A087WTP3;Q92945;M0R0I5
Radixin	RDX	5.82299	5.69753	5.59632	6.89309	6.56678	6.4962	6.67645	5.8128	6.02505	7.59792	7.40766	7.58078	1.35243	7.74317	7.36795	6.13134				+	S4_S	+	S5_S	23	11	11	NaN	NaN	NaN	NaN	0	NaN	414850000	27	3.05569	0.000405797	4.67087	1.40321	0.0318168	0.904465	2.36643	P35241;E9PNV3;E9PQ82	P35241
Elongation factor 2	EEF2	6.36022	7.10391	6.75941	7.78733	7.72903	7.451	7.80162	7.4795	7.68556	8.6234	8.72937	8.74795	1.3494	8.40346	8.1602	8.18233				+	S4_S	+	S5_S	42	42	41	NaN	NaN	NaN	NaN	0	NaN	4987300000	139	2.90279	0.00082392	4.44185	1.82737	0.0126106	0.897821	2.93624	P13639;K7EJ74;K7EP67	P13639
40S ribosomal protein S12	RPS12	5.19422	6.73313	6.71262	6.90158	6.71088	6.67519	6.75254	7.053	6.77191	8.01599	7.708	8.14195	1.34364	6.2158	5.81602	6.18773				+	S4_S			6	6	6	NaN	NaN	NaN	NaN	0	NaN	545660000	15	2.6364	0.00120563	4.05367	0.868685	0.115676	-0.538492	-1.62462	P25398	P25398
Adipocyte enhancer-binding protein 1	AEBP1	6.20268	5.54186	5.51965	6.93754	6.72246	7.03011	5.98778	5.57247	6.83427	7.49435	7.45829	7.84207	1.33725	6.10902	6.23038	6.03941				+	S4_S			4	4	4	NaN	NaN	NaN	NaN	0	NaN	334870000	15	2.23633	0.00266975	3.49203	0.136974	0.741594	-0.134712	-0.355635	Q8IUX7;H7C0W8;Q8N436	Q8IUX7
Cysteine and histidine-rich domain-containing protein 1	CHORDC1	5.9571	5.85158	5.63642	6.14832	5.95535	5.85904	5.93239	6.03824	6.16757	7.40071	7.18828	7.26024	1.33352	7.18718	7.09674	5.98868				+	S4_S	+	S5_S	6	6	6	NaN	NaN	NaN	NaN	0	NaN	168690000	7	6.88267	0	13.0628	2.35116	0.00435484	0.807975	3.651	Q9UHD1;E9PIZ4;E9PSD5;E9PHZ2;E9PPQ5;E9PL00;E9PIF7	Q9UHD1;E9PIZ4;E9PSD5;E9PHZ2;E9PPQ5
Actin-related protein 2/3 complex subunit 5	ARPC5	5.72681	6.14088	5.8133	5.50872	5.74958	5.61395	6.11411	6.01994	6.7855	7.30748	7.55968	6.95243	1.33177	6.18397	6.31037	5.96774				+	S4_S			3	3	3	NaN	NaN	NaN	NaN	0	NaN	254470000	9	3.52132	9.61538e-05	5.4008	-4.34294e-08	1	0	0	O15511;B1ALC0	O15511;B1ALC0
Activated RNA polymerase II transcriptional coactivator p15	SUB1	5.33393	5.66821	5.65568	5.61704	5.91775	5.98074	6.08842	5.60543	5.82182	6.96034	7.1931	7.06153	1.32843	6.38859	6.31046	6.38497				+	S4_S			3	3	3	26	26	26	NaN	0	NaN	81684000	6	5.52848	0	9.33987	-4.34294e-08	1	0	0	P53999	P53999
Splicing factor 1	SF1	6.6638	5.75072	5.61011	5.82233	6.36435	5.56875	5.96429	5.90537	6.00535	7.06833	7.22881	7.56874	1.32696	5.96923	6.86637	5.87942				+	S4_S			5	5	5	10	10	10	NaN	0	NaN	181180000	10	3.82914	6.97674e-05	5.91417	0.489968	0.300088	0.276668	1.03823	Q15637;F8WEV5;C9J792;H7C561	Q15637
T-complex protein 1 subunit zeta	CCT6A	5.25626	5.73638	5.86735	6.1574	6.11631	6.1232	6.28051	5.90756	5.47529	7.40555	7.2885	6.92558	1.32652	6.9509	7.66708	6.48275				+	S4_S	+	S5_S	11	11	11	NaN	NaN	NaN	NaN	0	NaN	274680000	21	3.95659	7.74194e-05	6.13477	2.78933	0.00206316	1.15355	4.27493	P40227;Q92526;J3KRI6	P40227
Lysine--tRNA ligase	KARS	5.60697	5.82273	5.69011	6.17791	6.29596	6.32697	5.63881	5.86943	6.27966	7.29323	7.37785	7.20978	1.326	7.40377	7.37629	7.05915				+	S4_S	+	S5_S	9	9	9	NaN	NaN	NaN	NaN	0	NaN	274060000	19	4.59457	0	7.3192	4.41341	0.000388889	1.31212	6.96843	Q15046;H3BVA8;J3KRL2;H3BPV7	Q15046
Phosphoglycerate kinase 1	PGK1	7.15597	6.74439	6.71972	7.43594	7.32391	7.0454	6.61151	6.83655	6.70642	8.46341	8.43141	7.94108	1.32532	7.93397	8.41105	8.6296				+	S4_S	+	S5_S	26	26	26	NaN	NaN	NaN	NaN	0	NaN	3386100000	85	4.26945	0.000102564	6.69813	4.23323	0.000444444	1.37156	6.63124	P00558;P07205	P00558
Heterogeneous nuclear ribonucleoprotein A/B	HNRNPAB	5.92031	6.12957	5.9476	7.22292	5.90302	5.97474	6.10366	5.65617	6.13165	7.55163	7.35704	7.38378	1.32086	7.84566	7.63087	5.66677				+	S4_S	+	S5_S	5	5	5	NaN	NaN	NaN	NaN	0	NaN	364490000	12	3.24853	0.000142292	4.96689	1.21298	0.0492715	0.937807	2.1081	D6R9P3;D6RD18;D6RBZ0;Q99729	D6R9P3;D6RD18;D6RBZ0;Q99729
Protein S100-A10	S100A10	5.95559	5.90623	6.03531	6.90826	6.83824	6.79832	5.77638	5.69716	5.69894	7.54208	7.58168	7.37683	1.32081	6.78478	6.56579	6.18643				+	S4_S			4	4	4	NaN	NaN	NaN	NaN	0	NaN	305620000	13	2.79245	0.00100946	4.2795	0.491448	0.299176	0.332954	1.04071	P60903	P60903
Acyl-CoA-binding protein	DBI	5.54435	6.03021	5.912	5.5628	5.90913	5.79961	5.90849	5.34162	5.82011	7.03121	7.0271	7.17716	1.31979	6.09649	6.0098	5.92155				+	S4_S			4	4	4	NaN	NaN	NaN	NaN	0	NaN	146670000	6	5.65847	0	9.65277	-4.34294e-08	1	0	0	B8ZWD1;A0A0A0MTI5;P07108	B8ZWD1;A0A0A0MTI5;P07108
Obg-like ATPase 1	OLA1	5.69879	5.82111	5.72432	5.83041	5.39632	5.30399	5.45348	6.1049	5.74148	6.9769	6.77458	7.23009	1.31888	5.83269	5.76318	7.45237				+	S4_S			5	5	5	NaN	NaN	NaN	NaN	0	NaN	95216000	8	4.94538	0	8.03442	1.20424	0.0506204	0.674434	2.09612	J3KQ32;Q9NTK5;C9JCJ9;C9JTK6	J3KQ32;Q9NTK5
Ubiquitin carboxyl-terminal hydrolase isozyme L3;Ubiquitin carboxyl-terminal hydrolase	UCHL3	5.34751	6.07769	5.70302	6.65143	5.81363	5.81054	6.09664	5.7426	5.94332	7.0057	7.05092	7.61905	1.31562	6.45699	5.9839	6.05572				+	S4_S			5	5	5	NaN	NaN	NaN	NaN	0	NaN	134820000	8	3.62638	8.24742e-05	5.57304	0.546593	0.258522	0.255939	1.13198	P15374;A0A087WTB8;Q5TBK7	P15374;A0A087WTB8
Alcohol dehydrogenase class-3	ADH5	5.94824	5.50469	5.73163	5.69232	6.88771	5.77948	5.92245	5.78113	6.09398	7.10216	7.37925	7.221	1.30729	6.00938	6.65341	5.48022				+	S4_S			5	5	5	NaN	NaN	NaN	NaN	0	NaN	172140000	7	3.53869	7.76699e-05	5.42907	0.160753	0.702976	0.120821	0.409744	P11766;H0YAG8;D6RAY0;D6R9G2;D6RFE4	P11766
Ubiquitin-conjugating enzyme E2 L3	UBE2L3	6.06414	6.04719	5.33807	5.5977	5.96359	5.94222	6.36202	5.42729	6.33535	7.49174	7.04033	7.077	1.30552	7.20933	5.9792	6.49457				+	S4_S	+	S5_S	5	5	5	NaN	NaN	NaN	NaN	0	NaN	236010000	9	3.65537	6.28272e-05	5.6211	1.36384	0.0346866	0.663525	2.31324	P68036;A0A1B0GUS4	P68036;A0A1B0GUS4
Sorting nexin-12	SNX12	5.63123	5.76382	4.84629	6.68168	5.69585	5.65493	5.83692	5.85395	5.1736	7.08909	6.76087	7.11042	1.30476	6.30384	5.86702	6.40015				+	S4_S			2	2	2	NaN	NaN	NaN	NaN	0	NaN	85939000	5	2.78875	0.001	4.27409	0.874099	0.114477	0.50831	1.63248	A0A087X0R6;Q9UMY4	A0A087X0R6;Q9UMY4
Drebrin	DBN1	5.64934	5.50802	5.99568	7.26186	7.14535	7.20415	6.10308	7.55319	5.43898	7.60318	7.71667	7.87101	1.30144	7.54742	7.35263	7.27288				+	S4_S			10	10	10	NaN	NaN	NaN	NaN	0	NaN	524390000	21	1.54336	0.0115366	2.55499	1.05396	0.0731765	0.962126	1.88825	Q16643;D6R9W4;D6R9Q9;D6RFI1;D6RCR4	Q16643;D6R9W4
Protein-L-isoaspartate O-methyltransferase;Protein-L-isoaspartate(D-aspartate) O-methyltransferase	PCMT1	6.20691	6.15308	6.07316	6.44415	6.4842	6.40949	5.93357	5.94417	5.87835	7.27383	7.82383	7.30944	1.29936	6.62519	7.44886	5.95525				+	S4_S			9	9	9	NaN	NaN	NaN	NaN	0	NaN	354350000	23	4.83517	0	7.80441	1.08282	0.0683524	0.506757	1.92851	F6S8N6;A0A0A0MRJ6;H7BY58;P22061;F8WDT3;F8WAV5;F8WAX2;H7C4X2;C9J0F2	F6S8N6;A0A0A0MRJ6;H7BY58;P22061
Acidic leucine-rich nuclear phosphoprotein 32 family member B	ANP32B	6.06966	5.56568	6.21812	5.98551	6.02017	6.45006	5.77036	5.17325	5.16062	7.14054	7.14154	7.0849	1.29861	6.31339	6.43585	6.18931				+	S4_S			6	6	6	NaN	NaN	NaN	NaN	0	NaN	105230000	7	3.17854	0.000138462	4.85848	-4.34294e-08	1	0	0	Q92688;H0YN26;P39687	Q92688
Early endosome antigen 1	EEA1	6.0598	5.45246	5.52096	6.34292	6.57818	6.81238	5.81266	5.45472	5.76999	7.43913	7.18662	7.16693	1.286	7.10769	6.85468	6.93495				+	S4_S	+	S5_S	13	13	13	NaN	NaN	NaN	NaN	0	NaN	160000000	17	2.76395	0.00117284	4.23792	2.07001	0.00777855	0.98754	3.26435	Q15075	Q15075
Cytosolic non-specific dipeptidase	CNDP2	5.7491	5.56784	5.7341	6.50608	6.66264	6.43382	5.83586	6.08883	5.40849	7.50605	7.45538	6.87559	1.28047	7.00441	6.82679	6.66654				+	S4_S	+	S5_S	12	12	12	NaN	NaN	NaN	NaN	0	NaN	270380000	22	2.9319	0.000648649	4.48508	1.93698	0.0099544	0.83405	3.08399	Q96KP4;J3QKT2;J3KSV5;A0A087WYZ1;J3QQN6;J3QR27;J3QLU1;A0A087WVS2;J3QKQ0;J3QRD0;J3QRA8;J3QL02;J3KSS4;J3KRD5;J3QRH4	Q96KP4
S-methyl-5-thioadenosine phosphorylase;Purine nucleoside phosphorylase	MTAP	5.63784	5.60777	5.63284	5.51067	5.71728	5.56921	6.31434	5.60589	5.96228	7.491	7.28536	6.25018	1.28016	6.16605	6.18545	5.90813				+	S4_S	+	S5_S	8	8	8	38	38	38	NaN	0	NaN	184010000	14	3.35109	0.000153846	5.12786	1.3222	0.0377702	0.357864	2.25687	B4DUC8;Q13126;J3QSB7;F2Z2F3;F8WES2;J3KRN1	B4DUC8;Q13126;J3QSB7
60S acidic ribosomal protein P2	RPLP2	5.89189	5.45451	5.86478	5.69151	5.88788	5.95403	6.40342	5.90786	5.50393	6.99684	7.11321	7.24974	1.27995	7.43348	7.16581	6.89712				+	S4_S	+	S5_S	5	5	5	NaN	NaN	NaN	NaN	0	NaN	155840000	15	4.68275	0	7.4944	4.52035	0.000424242	1.32549	7.17402	P05387;H0YDD8	P05387
DnaJ homolog subfamily C member 8	DNAJC8	5.95716	5.78463	5.8106	5.84576	5.87888	6.38879	5.77222	5.58454	5.75553	7.35311	7.16388	6.90966	1.27798	6.93995	6.97024	6.89341				+	S4_S	+	S5_S	5	5	5	NaN	NaN	NaN	NaN	0	NaN	174900000	10	5.22905	0	8.65024	4.96558	0.000521739	1.0703	8.07712	O75937	O75937
Proliferation-associated protein 2G4	PA2G4	5.84764	5.73349	5.82246	6.43573	6.91063	6.55612	5.90084	6.49247	5.94206	7.31319	7.5819	7.47982	1.27592	8.07653	7.85328	7.22686				+	S4_S	+	S5_S	13	13	13	NaN	NaN	NaN	NaN	0	NaN	512160000	33	3.28945	0.000145749	5.03082	3.54205	0.000852459	1.53651	5.43456	Q9UQ80;F8VR77;H0YIN7;F8W0A3;F8VZ69	Q9UQ80;F8VR77
Ras-related protein Rab-11A;Ras-related protein Rab-11B	RAB11A;RAB11B	5.7225	5.64678	5.93395	5.79997	6.98561	7.16471	6.16636	5.64993	5.64917	7.16489	7.43842	7.46403	1.27589	7.17843	7.63742	6.16307				+	S4_S	+	S5_S	6	6	6	NaN	NaN	NaN	NaN	0	NaN	301990000	19	2.30587	0.0022	3.58811	1.26947	0.043311	0.913088	2.18522	H3BMH2;H3BSC1;P62491;Q15907;B4DQU5;P57735	H3BMH2;H3BSC1;P62491;Q15907
T-complex protein 1 subunit eta	CCT7	6.39362	5.5772	5.8127	6.44877	5.67731	5.8292	5.34949	5.70359	5.41723	7.0251	7.26193	6.92553	1.26984	6.93101	7.02616	6.88815				+	S4_S	+	S5_S	9	9	9	NaN	NaN	NaN	NaN	0	NaN	154670000	17	3.50324	9.43396e-05	5.37146	3.23934	0.000910345	1.14743	4.95259	Q99832;F8WAM2	Q99832
Deoxyuridine 5-triphosphate nucleotidohydrolase, mitochondrial	DUT	6.06983	5.77303	6.40225	5.65213	5.90034	5.95086	6.32643	6.01263	5.28939	6.99906	7.2856	7.31654	1.26963	6.2332	7.53652	6.27192				+	S4_S	+	S5_S	6	6	2	NaN	NaN	15	NaN	0	NaN	270490000	18	3.92478	7.59494e-05	6.07925	1.50423	0.0261867	0.749782	2.50244	H0YNW5;H0YKC5;P33316;A0A0C4DGL3;H0YMM5;H0YKI0;H0YMP1	H0YNW5;H0YKC5;P33316;A0A0C4DGL3;H0YMM5;H0YKI0;H0YMP1
Capping Actin Protein Of Muscle Z-Line Beta Subunit	CAPZB	6.03838	6.32087	6.48847	6.74896	6.31025	6.51909	6.17529	5.75757	5.95188	7.70943	7.16779	7.69523	1.2674	8.10582	7.67472	6.86361				+	S4_S	+	S5_S	10	10	2	NaN	NaN	NaN	NaN	0	NaN	586040000	25	3.95935	7.84314e-05	6.13961	3.20419	0.000912752	1.2913	4.89808	B1AK87;B1AK88	B1AK87;B1AK88
Ubiquitin carboxyl-terminal hydrolase 14;Ubiquitin carboxyl-terminal hydrolase	USP14	5.58326	5.23655	5.4225	7.22822	6.6836	6.91641	5.94488	6.29291	5.69623	7.18557	7.73617	7.20758	1.26482	6.19254	6.22787	6.31919				+	S4_S			6	6	6	13	13	13	NaN	0	NaN	374840000	8	1.82895	0.0058738	2.93836	0.12201	0.767907	0.134914	0.320652	P54578;A6NJA2;J3QQT6;J3KS55;H0YA47	P54578;A6NJA2
60S acidic ribosomal protein P0;60S acidic ribosomal protein P0-like	RPLP0;RPLP0P6	6.05219	5.49035	5.77796	6.23722	6.10363	5.97891	6.06401	5.88479	5.84646	7.41719	7.30604	6.8802	1.26386	7.02764	6.87929	6.58143				+	S4_S	+	S5_S	4	4	4	NaN	NaN	NaN	NaN	0	NaN	181660000	12	4.98454	0	8.11737	3.91241	0.000875	0.892169	6.05773	G3V210;F8VU65;F8VWS0;P05388;F8VS58;F8VQY6;F8VPE8;F8VRK7;F8VW21;F8VZS0;Q8NHW5;F8VWV4	G3V210;F8VU65;F8VWS0;P05388;F8VS58;F8VQY6;F8VPE8;F8VRK7;F8VW21;F8VZS0;Q8NHW5;F8VWV4
Coatomer subunit delta	ARCN1	5.19594	6.25774	6.0065	6.76876	6.89516	6.79545	6.48764	5.66448	5.68806	7.48811	7.51448	7.35413	1.25671	7.26117	7.16732	5.95442				+	S4_S			9	9	9	NaN	NaN	NaN	NaN	0	NaN	335870000	17	2.26176	0.00252681	3.5271	0.741997	0.157122	0.598775	1.43745	B0YIW6;P48444;Q6P1Q5	B0YIW6;P48444
Sorbitol dehydrogenase	SORD	6.01517	5.82683	5.91942	5.33958	5.82398	5.89472	5.62177	6.08154	5.75749	6.95986	7.01716	7.21932	1.2565	6.07917	6.07216	5.98746				+	S4_S			4	4	4	NaN	NaN	NaN	NaN	0	NaN	75582000	6	5.4122	0	9.06703	-4.34294e-08	1	0	0	H0YLA4;Q00796;H0YKB3	H0YLA4;Q00796
Peptidyl-prolyl cis-trans isomerase FKBP4;Peptidyl-prolyl cis-trans isomerase FKBP4, N-terminally processed	FKBP4	5.60016	5.53623	5.81449	7.02743	6.85295	6.89495	5.6304	5.42139	6.36131	7.32098	7.5097	7.31317	1.25469	6.90477	6.90673	6.94363				+	S4_S			6	6	6	NaN	NaN	NaN	NaN	0	NaN	271010000	12	2.01692	0.00389006	3.19222	1.14989	0.057018	0.791786	2.02142	Q02790;H0YFG2;F5H1U3	Q02790
Ubiquitin-fold modifier 1	UFM1	5.9447	5.57095	5.72834	6.03213	5.93008	6.03935	5.96982	5.81177	5.70577	7.05892	7.15731	7.11797	1.25218	6.19459	6.21512	6.17411				+	S4_S			3	3	3	60	60	60	NaN	0	NaN	122500000	12	6.7751	0	12.7259	-4.34294e-08	1	0	0	P61960;H0Y614	P61960;H0Y614
Heat shock protein HSP 90-alpha	HSP90AA1	5.80344	5.75095	5.47717	6.48592	6.71734	6.69219	5.75418	5.83491	6.03697	7.3032	7.61259	7.00268	1.24471	7.29321	7.32469	7.40588				+	S4_S	+	S5_S	17	9	9	NaN	NaN	NaN	NaN	0	NaN	263610000	19	2.8384	0.000967742	4.34682	3.07738	0.00105	1.27981	4.70375	P07900;G3V2J8;Q14568;Q58FG0;Q58FG1;Q58FF6	P07900
Splicing factor 3A subunit 1	SF3A1	5.22396	5.47795	6.03919	5.77248	5.74722	5.5579	5.87606	5.78552	5.67406	6.74262	6.86379	7.1788	1.24459	7.02873	6.92616	5.92465				+	S4_S	+	S5_S	6	6	6	NaN	NaN	NaN	NaN	0	NaN	118570000	9	4.88735	0	7.91268	2.65679	0.00265403	0.942698	4.08293	Q15459	Q15459
10 kDa heat shock protein, mitochondrial	HSPE1;HSPE1-MOB4	6.41338	5.9124	5.90191	7.02453	7.06142	6.97358	6.08266	6.28613	5.93671	7.85739	7.48413	7.58557	1.24317	7.69345	7.63171	7.8171				+	S4_S	+	S5_S	6	6	6	52	52	52	NaN	0	NaN	565110000	23	2.68481	0.00124058	4.12326	2.88996	0.00167598	1.3149	4.42286	P61604;B8ZZL8;S4R3N1;B8ZZ54	P61604;B8ZZL8;S4R3N1
Nucleolysin TIAR	TIAL1	5.52631	5.41707	5.76041	5.3844	5.97699	5.73785	5.32398	5.91222	5.87509	6.85653	6.92603	6.89921	1.23678	6.32413	5.90361	5.98792				+	S4_S			3	3	1	NaN	NaN	NaN	NaN	0	NaN	77457000	5	5.08882	0	8.34143	-4.34294e-08	1	0	0	Q01085;E7ETJ9	Q01085;E7ETJ9
Actin-related protein 2/3 complex subunit 2	ARPC2	5.80285	5.83605	6.09089	7.2068	7.16131	7.41052	6.03223	6.00609	5.81504	7.66133	7.58229	7.57846	1.23383	5.75514	6.0582	5.83438				+	S4_S			8	8	8	28	28	28	NaN	0	NaN	481490000	13	1.92092	0.00464386	3.06231	0.595677	0.226688	-0.49096	-1.2111	O15144;C9JTV5;G5E9J0;H7C3F9;G5E9S7	O15144
Transcription elongation factor B polypeptide 1	TCEB1	5.42868	5.83419	5.22135	5.92439	5.33038	6.07905	6.05477	6.04617	5.67479	6.89321	6.8088	7.18862	1.2309	5.92588	6.31475	6.00769				+	S4_S			3	3	3	NaN	NaN	NaN	NaN	0	NaN	49194000	4	3.84154	7.05882e-05	5.9354	-4.34294e-08	1	0	0	R4GMY8;E5RHG8;Q15369	R4GMY8;E5RHG8;Q15369
Major prion protein	PRNP	5.57296	5.88379	5.82413	7.11381	5.78974	5.83939	5.8605	5.81676	5.90013	7.30488	7.29345	6.96071	1.23066	7.45983	7.28751	5.78891				+	S4_S	+	S5_S	4	4	4	NaN	NaN	NaN	NaN	0	NaN	299760000	15	2.96333	0.000591065	4.53196	1.37859	0.0339342	0.889724	2.33318	A2A2V1;P04156;X6RKS3	A2A2V1;P04156;X6RKS3
Mitogen-activated protein kinase 1	MAPK1	5.61559	5.91448	5.85398	6.34143	5.59402	6.64011	6.3527	5.76217	6.01087	7.48174	6.93971	7.27884	1.22395	7.253	6.99824	6.26495				+	S4_S	+	S5_S	6	6	6	NaN	NaN	NaN	NaN	0	NaN	226220000	13	3.4619	9.13242e-05	5.30469	1.97481	0.0092709	0.829247	3.13516	P28482;B3KR49;E9PJF0;E9PQW4;P27361;H0YDH9;K7ELV1;K7EN18;E9PBK7;P31152;Q16659	P28482
Serine/threonine-protein phosphatase 2A activator	PPP2R4;DKFZp781M17165	5.86326	5.86986	5.26171	6.94933	6.2528	6.9448	5.85733	5.78446	5.97716	7.34112	7.25069	7.33072	1.22298	6.0507	6.19336	6.02035				+	S4_S			6	6	6	NaN	NaN	NaN	NaN	0	NaN	211060000	15	2.39269	0.0020197	3.70891	0.00370631	0.994387	0.00360966	0.0109198	A6PVN5;Q15257;F6WIT2;A6PVN6;Q5T949;Q5T948;A6PVN9;Q68CR8;A6PVN8;C9IZ76;B7ZBQ0;A6PVN7;B7ZBP9;B7ZBP7;B4DDQ6;H0Y6E5	A6PVN5;Q15257;F6WIT2;A6PVN6;Q5T949;Q5T948;A6PVN9;Q68CR8;A6PVN8;C9IZ76
ATP-citrate synthase	ACLY	6.16641	6.01065	6.53396	6.56013	6.7571	6.7414	6.53286	6.47446	6.5899	7.78948	7.66456	7.65707	1.21849	6.1453	6.13165	6.39494				+	S4_S			18	18	18	NaN	NaN	NaN	NaN	0	NaN	402220000	36	5.01568	0	8.18379	0.920565	0.101913	-0.261244	-1.69948	P53396;K7ESG8;K7EIE7	P53396
Eukaryotic translation initiation factor 5A;Eukaryotic translation initiation factor 5A-1;Eukaryotic translation initiation factor 5A-2;Eukaryotic translation initiation factor 5A-1-like	EIF5A;EIF5A2;EIF5AL1	6.80096	6.16453	6.12008	6.46216	6.82482	6.98471	5.92601	6.48579	6.93269	7.72136	7.93852	7.55629	1.21631	8.3309	8.4818	7.35048				+	S4_S	+	S5_S	10	10	10	NaN	NaN	NaN	NaN	0	NaN	1055300000	35	3.33922	0.000153191	5.10909	3.39367	0.000878788	1.53198	5.19543	I3L397;I3L504;P63241;F8WCJ1;C9J7B5;C9J4W5;Q9GZV4;Q6IS14	I3L397;I3L504;P63241;F8WCJ1;C9J7B5;C9J4W5;Q9GZV4;Q6IS14
T-complex protein 1 subunit beta	CCT2	5.68582	5.70983	5.72436	6.62061	6.65763	6.8729	6.08802	6.02226	6.06743	7.66718	7.53298	6.92671	1.21464	7.69183	7.56954	7.08052				+	S4_S	+	S5_S	15	15	15	NaN	NaN	NaN	NaN	0	NaN	317070000	26	2.70195	0.00119881	4.148	2.95112	0.00154913	1.28631	4.51373	P78371;F5GWF6;F8VQ14	P78371;F5GWF6;F8VQ14
Tropomyosin 1	DKFZp686J1372	6.07946	5.81866	5.56425	5.67773	7.03334	6.83506	6.05222	5.97839	5.61976	7.17978	7.34463	7.32813	1.21097	6.49574	5.95665	6.08985				+	S4_S			23	1	0	NaN	NaN	0	NaN	NaN	NaN	195150000	3	2.50054	0.00159375	3.86036	0.126988	0.75759	0.107537	0.332374	Q5HYB6	Q5HYB6
Urokinase-type plasminogen activator;Urokinase-type plasminogen activator long chain A;Urokinase-type plasminogen activator short chain A;Urokinase-type plasminogen activator chain B	PLAU	6.06513	5.76	5.75947	5.79731	6.64031	5.93791	6.17608	5.76258	6.05032	7.35947	7.36173	6.88626	1.20814	6.25043	5.918	7.13434				+	S4_S			7	7	7	NaN	NaN	NaN	NaN	0	NaN	232820000	10	4.07869	8.75912e-05	6.35084	0.941959	0.0970395	0.439906	1.73009	E7ET40;P00749;S4R3G7	E7ET40;P00749
Twinfilin-2	TWF2	5.87053	5.58864	6.04983	6.44899	5.67971	5.69594	5.6571	5.81825	6.01706	7.12307	7.24652	6.85565	1.20552	6.00628	6.90237	6.19493				+	S4_S	+	S5_S	7	7	6	NaN	NaN	NaN	NaN	0	NaN	117030000	10	4.4427	0	7.02433	1.37613	0.0338693	0.498299	2.32987	Q6IBS0;D6RG15;H0Y858;F8W645;H7C5I2;F8W1Q9	Q6IBS0;D6RG15;H0Y858
DNA damage-binding protein 1	DDB1	5.4636	6.04034	6.60228	6.97357	7.08707	7.14569	5.57148	5.64676	5.92803	7.63364	7.42537	7.37332	1.20424	7.21392	7.52497	7.32387				+	S4_S	+	S5_S	18	18	18	NaN	NaN	NaN	NaN	0	NaN	346430000	31	1.83043	0.00586207	2.94036	1.60331	0.0210196	1.08105	2.63544	Q16531;F5GY55;F5H2L3;F5GWI0;F5GZY8	Q16531;F5GY55
Ubiquitin-conjugating enzyme E2 N;Putative ubiquitin-conjugating enzyme E2 N-like	UBE2N;UBE2NL	6.50222	6.45478	6.30419	6.5674	6.66329	6.65953	6.85102	6.73974	6.64091	7.16906	8.08561	8.1465	1.20227	6.09953	6.03003	6.51839				+	S4_S	+	S5_S	6	6	6	NaN	NaN	NaN	NaN	0	NaN	769630000	20	4.06922	8.69565e-05	6.33391	1.92037	0.0101877	-0.382137	-3.06156	P61088;F8VSD4;F8VV71;Q5JXB2;F8VZ29;F8VQQ8	P61088;F8VSD4;F8VV71;Q5JXB2;F8VZ29;F8VQQ8
Eukaryotic translation initiation factor 2 subunit 3;Putative eukaryotic translation initiation factor 2 subunit 3-like protein	EIF2S3;EIF2S3L	5.48706	5.69164	5.86003	6.71146	6.31288	6.493	5.52291	5.44694	5.92594	7.21445	7.35432	6.83784	1.19644	7.08257	6.06777	6.34549				+	S4_S			7	7	7	NaN	NaN	NaN	NaN	0	NaN	215480000	10	2.70096	0.00119527	4.14658	0.961161	0.0934423	0.559516	1.75745	P41091;Q2VIR3;F8W810;H7BZU1	P41091;Q2VIR3;F8W810
Glyceraldehyde-3-phosphate dehydrogenase	GAPDH	7.34418	7.07434	7.40839	6.98876	7.60802	7.61152	7.32031	7.01949	6.99422	8.36754	8.37568	8.61992	1.19113	8.19767	7.93209	7.1407				+	S4_S	+	S5_S	14	14	14	54	54	54	NaN	0	NaN	2787800000	49	4.72734	0	7.58414	1.29039	0.0409157	0.49357	2.21368	P04406;E7EUT5	P04406;E7EUT5
Programmed cell death 6-interacting protein	PDCD6IP	5.63096	5.89663	5.53765	6.78536	6.49256	6.45746	6.33497	5.84676	5.62484	7.23674	7.34108	7.19207	1.18916	6.20634	6.03498	6.00603				+	S4_S			6	6	6	NaN	NaN	NaN	NaN	0	NaN	158440000	10	2.84494	0.000906149	4.35644	0.018884	0.960167	0.0149852	0.0547064	Q8WUM4	Q8WUM4
Heat shock 70 kDa protein 1B;Heat shock 70 kDa protein 1A	HSPA1B;HSPA1A	6.74954	6.51014	6.37214	6.62661	6.85377	7.1465	6.62225	6.50481	6.73937	7.92083	7.98332	7.6909	1.18445	8.25508	8.26654	7.96047				+	S4_S	+	S5_S	22	18	11	36	NaN	NaN	NaN	0	NaN	1167500000	59	5.04514	0	8.247	5.86465	0.000533333	1.48013	10.1668	A0A0G2JIW1;P0DMV9;P0DMV8;V9GZ37	A0A0G2JIW1;P0DMV9;P0DMV8;V9GZ37
Programmed cell death protein 5	PDCD5	5.94581	6.19305	5.7533	5.78421	6.41623	6.13363	5.40269	6.11847	5.20995	7.01862	7.04403	7.13875	1.18298	6.69705	6.63043	6.09806				+	S4_S			5	5	5	NaN	NaN	NaN	NaN	0	NaN	171740000	11	3.3197	0.000148148	5.07832	-4.34294e-08	1	0	0	O14737;K7EQA1;K7ESJ4;Q3HM38;X6R2P6	O14737;K7EQA1
60S ribosomal protein L12	RPL12	5.61853	5.63495	5.73508	5.8607	5.89114	5.67309	6.5605	5.76752	5.99132	7.0162	7.32222	6.77345	1.17809	6.30672	5.95134	5.83981				+	S4_S			4	4	4	NaN	NaN	NaN	NaN	0	NaN	141360000	6	3.95985	7.89474e-05	6.14048	-4.34294e-08	1	0	0	P30050	P30050
Carbonyl reductase [NADPH] 1	CBR1	5.45778	5.43367	5.75619	6.63371	6.59106	6.56765	6.12202	5.49513	5.31179	7.1964	7.42037	6.6823	1.1698	6.58554	5.97573	5.99598				+	S4_S			8	8	6	NaN	NaN	NaN	NaN	0	NaN	192930000	13	2.13757	0.00315604	3.35651	0.322354	0.469438	0.255863	0.740467	P16152;E9PQ63;A8MTM1	P16152;E9PQ63;A8MTM1
Eukaryotic initiation factor 4A-I	EIF4A1	5.67997	6.2051	5.75988	6.43963	6.24981	6.56977	6.23503	6.16218	5.60682	7.35156	7.59057	6.86455	1.16798	6.88251	6.84794	7.16161				+	S4_S	+	S5_S	10	10	6	NaN	NaN	15	NaN	0	NaN	360770000	22	3.30546	0.000147541	5.05593	2.68451	0.00251923	0.863108	4.12283	P60842;J3KT12;J3KTB5;J3QR64;J3QL43;J3QS69;J3QLN6;J3QKZ9;J3KS25;J3KSZ0;J3KTN0;J3QL52	P60842;J3KT12;J3KTB5;J3QR64;J3QL43;J3QS69;J3QLN6
Chromobox protein homolog 3	CBX3	5.71525	6.00919	6.49822	5.71787	5.54814	5.53418	6.25459	5.99305	5.61372	6.95707	7.08814	7.08372	1.16695	6.8808	7.13919	7.42254				+	S4_S	+	S5_S	4	4	3	NaN	NaN	NaN	NaN	0	NaN	144100000	8	3.75053	6.66667e-05	5.78051	3.80808	0.000854369	1.27149	5.87819	Q13185;C9JMM0;B8ZZ43;S4R2Y4	Q13185
Ubiquitin-conjugating enzyme E2 K	UBE2K	5.90206	5.51103	5.94494	5.45731	5.47919	5.99605	6.35272	5.68468	6.11754	7.28773	7.11264	6.5809	1.16648	6.26432	6.33642	6.77275				+	S4_S	+	S5_S	5	5	5	31	31	31	NaN	0	NaN	171010000	10	3.50861	9.52381e-05	5.38017	1.94008	0.0099085	0.630546	3.08819	P61086;D6RDM7;D6RFX1	P61086;D6RDM7
Vascular cell adhesion protein 1	VCAM1	5.89015	6.2446	5.56084	6.49762	6.44289	6.47376	6.00208	5.07856	5.66702	6.90155	7.59726	6.95283	1.16638	6.07702	6.11196	6.01636				+	S4_S			8	8	8	13	13	13	NaN	0	NaN	179550000	13	2.41313	0.002	3.73748	0.109324	0.79213	0.0842793	0.290381	P19320;E9PDD2	P19320;E9PDD2
Phosphoglucomutase-1	PGM1	5.29131	5.76071	5.68624	7.17114	7.1003	7.11244	5.31701	5.66474	6.11839	7.2964	6.99941	7.60999	1.16613	6.40238	6.77689	6.20195				+	S4_S			6	6	6	NaN	NaN	NaN	NaN	0	NaN	126060000	13	1.46636	0.0136804	2.45151	0.292569	0.506289	0.324595	0.683469	P36871	P36871
Heterogeneous nuclear ribonucleoproteins A2/B1	HNRNPA2B1	6.46291	7.34916	7.32976	7.57468	7.84449	7.76512	7.8813	7.83725	7.76515	8.72341	8.74187	8.63204	1.16468	7.93783	8.17295	8.50404				+	S4_S	+	S5_S	21	21	21	NaN	NaN	NaN	NaN	0	NaN	5611700000	103	2.80929	0.00101911	4.30412	1.40515	0.0317857	0.670517	2.36904	P22626;A0A087WUI2	P22626;A0A087WUI2
Ataxin-2-like protein	ATXN2L	5.69976	5.55686	5.5845	5.66431	5.7861	5.75126	5.827	5.6459	6.10017	7.24534	7.56059	5.89121	1.16395	6.32718	6.2561	6.05111				+	S4_S			3	3	3	NaN	NaN	NaN	NaN	0	NaN	241870000	3	2.68993	0.00123977	4.13065	-4.34294e-08	1	0	0	H3BUF6;Q8WWM7;H3BSK9	H3BUF6;Q8WWM7
DnaJ homolog subfamily C member 9	DNAJC9	5.08694	5.35327	5.80038	5.6966	5.8065	5.97907	5.93233	6.13056	5.50666	6.91853	6.52696	7.14283	1.16363	5.97515	6.0637	5.78324				+	S4_S			4	4	4	NaN	NaN	NaN	NaN	0	NaN	43166000	6	3.48685	9.30233e-05	5.34493	-4.34294e-08	1	0	0	Q8WXX5	Q8WXX5
Eukaryotic translation initiation factor 3 subunit I	EIF3I	5.67389	5.60441	5.99057	5.76397	5.76141	5.89111	5.51546	5.83094	5.03327	7.05805	6.91118	6.54087	1.1628	7.14408	6.94435	6.79636				+	S4_S	+	S5_S	7	7	7	NaN	NaN	NaN	NaN	0	NaN	141710000	15	4.04148	8.51064e-05	6.28449	4.61418	0.000459016	1.2877	7.3579	Q13347;Q5TFK1	Q13347
Peptidyl-prolyl cis-trans isomerase FKBP1A;Peptidyl-prolyl cis-trans isomerase	FKBP1A;FKBP12-Exip2;FKBP1C	6.06041	5.21752	6.01758	5.40672	5.93859	5.66738	6.27132	6.0777	5.77298	7.55581	7.19838	6.20742	1.16163	6.3806	7.09527	5.94785				+	S4_S	+	S5_S	4	4	4	NaN	NaN	NaN	NaN	0	NaN	278340000	13	2.58538	0.0013733	3.98073	1.44667	0.0294346	0.648997	2.42501	P62942;Q1JUQ5;Q5W0X3;Q5VVH2;Q1JUQ3;A0A087WTS4;A0A087WV48;A0A087WZM5	P62942;Q1JUQ5;Q5W0X3;Q5VVH2
Protein transport protein Sec31A	SEC31A	5.7923	6.53705	6.04558	6.43502	6.14035	6.19435	6.13985	5.66899	5.85902	7.04419	7.47676	7.21827	1.15613	6.73956	6.17117	6.26934				+	S4_S			7	7	7	NaN	NaN	NaN	NaN	0	NaN	205360000	12	4.06659	8.63309e-05	6.32921	0.829897	0.126741	0.303081	1.56803	D6REX3;O94979;D6RHZ5;H7BXG7;D6RE64;D6RCQ9;H0Y9T9;H0YAB3;D6RBT0;D6RHE8;H0YAF5;H0Y8W8	D6REX3;O94979;D6RHZ5;H7BXG7
Tumor protein D54	TPD52L2	6.28247	5.98195	5.78562	6.87136	6.47816	6.6756	6.43005	6.16771	6.52794	7.67236	7.56739	7.26849	1.14709	6.74312	6.80105	5.93336				+	S4_S			7	7	7	NaN	NaN	NaN	NaN	0	NaN	270080000	16	3.52683	9.66184e-05	5.40975	0.225807	0.601052	0.13686	0.549747	A0A087WYR3;O43399;A0A087WZ51	A0A087WYR3;O43399;A0A087WZ51
Lactoylglutathione lyase	GLO1	5.70019	5.29923	5.66542	6.86936	6.85594	6.99337	6.81725	6.82854	5.57524	7.49163	7.76098	7.05308	1.14583	6.84631	7.15984	6.19886				+	S4_S			6	6	6	38	38	38	NaN	0	NaN	363080000	17	1.61466	0.00949033	2.65068	0.469913	0.31598	0.445607	1.00431	Q04760	Q04760
Elongation factor 1-delta	EEF1D	5.95075	6.42535	5.09856	7.41323	7.31549	6.90378	5.87421	5.94424	5.62454	7.35267	7.65576	7.27577	1.14472	7.58829	7.65373	7.48029				+	S4_S	+	S5_S	8	8	8	NaN	NaN	NaN	NaN	0	NaN	469830000	26	1.43866	0.0145236	2.41422	1.68124	0.0174609	1.29076	2.73998	E9PK01;P29692;A0A087X1X7;E9PRY8;E9PPR1;E9PL12;E9PQ49;E9PI39;E9PMW7;E9PL71;E9PQZ1;E9PN91;E9PIZ1;H0YCK7;E9PK06;E9PQC9;E9PKK3;E9PK72;H0YE58;H0YE72;E9PNW6;E9PJD0	E9PK01;P29692;A0A087X1X7;E9PRY8;E9PPR1;E9PL12;E9PQ49;E9PI39;E9PMW7;E9PL71;E9PQZ1;E9PN91;E9PIZ1;H0YCK7
F-actin-capping protein subunit alpha-1	CAPZA1	6.06098	5.40017	5.55392	5.60133	5.62804	5.65424	5.85878	5.55775	5.60605	7.12998	7.17237	6.09971	1.14277	6.40149	6.03571	6.0031				+	S4_S	+	S5_S	5	3	3	NaN	NaN	NaN	NaN	0	NaN	95108000	8	3.47676	9.21659e-05	5.32864	2.37966	0.00395062	0.488848	3.69071	P52907	P52907
Heterogeneous nuclear ribonucleoprotein U	HNRNPU	5.21155	5.91796	6.34169	5.99002	6.56813	5.98179	5.52445	5.87872	5.95479	7.26221	6.75191	7.20126	1.14189	7.80828	7.24883	8.14217				+	S4_S	+	S5_S	7	7	7	NaN	NaN	NaN	NaN	0	NaN	371170000	17	2.9698	0.00049827	4.54163	4.22156	0.000433735	1.8032	6.60979	Q00839;A0A1W2PPS1;A0A1X7SBS1;A0A1W2PP35;A0A1W2PRI6;Q5RI18;A0A1W2PP22	Q00839;A0A1W2PPS1;A0A1X7SBS1
Puromycin-sensitive aminopeptidase;Puromycin-sensitive aminopeptidase-like protein	NPEPPS;NPEPPSL1	5.4532	5.16538	5.32779	6.83617	6.83308	7.14919	6.86622	6.52529	6.54921	7.62516	7.61274	7.08174	1.13927	7.02649	6.97923	6.80248				+	S4_S			13	13	13	NaN	NaN	NaN	NaN	0	NaN	351590000	24	1.46465	0.0137566	2.44921	0.71052	0.170539	0.635453	1.3898	E9PLK3;P55786;A6NEC2;E9PP11;H0YDG0;H0YCQ5;E9PJF9;E9PJY4;E9PJ74;E9PPD4;E9PRQ5;E9PPZ2	E9PLK3;P55786;A6NEC2
Growth factor receptor-bound protein 2	GRB2	6.01055	5.60344	5.74418	6.45805	5.25867	6.57324	5.68049	6.40184	5.38964	6.93546	7.13694	7.04937	1.13836	6.22946	6.21833	5.758				+	S4_S			5	5	5	NaN	NaN	NaN	NaN	0	NaN	122510000	6	2.55449	0.00143316	3.93678	0.229411	0.595189	0.166359	0.557201	P62993;J3KT38;J3QLF6;J3QRL5	P62993;J3KT38
Alanine--tRNA ligase, cytoplasmic	AARS	5.83687	6.26541	5.64739	6.55801	6.57221	6.49662	6.45256	5.67633	5.87306	7.28758	7.21077	7.37594	1.13827	6.5173	6.15283	6.56648				+	S4_S			11	11	11	NaN	NaN	NaN	NaN	0	NaN	204280000	17	3.1785	0.000137931	4.85841	0.507807	0.285739	0.259043	1.06807	P49588;H3BPK7	P49588
Phosphoglucomutase-2	PGM2	5.95948	5.77869	5.96992	6.8625	6.64804	5.43447	6.28664	5.7145	5.92133	7.16268	7.46676	6.96949	1.13569	6.35428	6.45041	5.92862				+	S4_S			8	8	8	NaN	NaN	NaN	NaN	0	NaN	193500000	10	2.61432	0.00126257	4.02205	0.267436	0.540091	0.180484	0.634159	Q96G03;E9PD70;E7ENQ8	Q96G03;E9PD70;E7ENQ8
Prefoldin subunit 3	VBP1	6.15048	5.9654	5.64454	6.08244	5.42462	5.71533	5.96909	5.60677	5.78603	6.89027	7.08497	6.87524	1.13408	6.27176	6.55118	6.04295				+	S4_S			6	6	6	NaN	NaN	NaN	NaN	0	NaN	97320000	8	4.76397	0	7.65845	-4.34294e-08	1	0	0	B4DWR3;P61758	B4DWR3;P61758
Acetyl-CoA acetyltransferase, cytosolic	ACAT2	5.49791	5.94922	6.20915	5.75296	5.58757	6.08278	5.64644	6.21012	5.63269	6.85349	6.87297	7.18741	1.1303	6.49842	6.88975	7.506				+	S4_S	+	S5_S	6	6	6	NaN	NaN	NaN	NaN	0	NaN	112460000	18	4.15418	9.30233e-05	6.48682	3.28048	0.000879433	1.12374	5.01677	Q9BWD1	Q9BWD1
Ubiquitin-like protein ISG15	ISG15	6.20876	5.16022	5.96345	5.31691	5.78198	5.85333	6.07701	5.43593	6.00239	6.87954	6.744	7.0335	1.13013	6.43403	5.95599	6.43733				+	S4_S			2	2	2	NaN	NaN	NaN	NaN	0	NaN	76377000	3	3.31998	0.00014876	5.07877	-4.34294e-08	1	0	0	A0A096LNZ9;A0A096LPJ4;P05161	A0A096LNZ9;A0A096LPJ4;P05161
T-complex protein 1 subunit delta	CCT4	5.80165	5.66514	5.85858	5.7218	6.03662	5.95195	6.10643	5.37523	5.79357	6.92125	7.08817	6.81738	1.12994	6.86802	7.40924	6.29698				+	S4_S	+	S5_S	9	9	9	NaN	NaN	NaN	NaN	0	NaN	140280000	17	5.06904	0	8.29856	3.24672	0.000916667	1.04575	4.96407	P50991	P50991
Fibulin-1	FBLN1	5.90184	5.12719	6.47939	5.82262	6.13579	5.98685	5.80405	5.83577	5.57461	7.7089	7.45091	5.77611	1.12663	6.1375	6.3406	5.93705				+	S4_S			10	2	2	NaN	NaN	NaN	NaN	0	NaN	458040000	13	1.83054	0.00587332	2.9405	-4.34294e-08	1	0	0	B1AHL2;B1AHM7;B1AHM9;B1AHN3;H7C1M6;B1AHM6;B1AHM8	B1AHL2
28 kDa heat- and acid-stable phosphoprotein	PDAP1	6.04835	5.70392	5.53222	6.0198	5.79279	5.94341	5.70675	6.05515	5.35276	6.86077	6.89604	7.00467	1.12547	7.06085	6.06851	6.35697				+	S4_S	+	S5_S	5	5	5	NaN	NaN	NaN	NaN	0	NaN	93859000	9	4.72398	0	7.57734	2.10502	0.00744484	0.700426	3.31205	Q13442	Q13442
Enhancer of rudimentary homolog	ERH	5.56803	5.90679	6.45183	5.73991	5.50609	6.41154	6.07729	6.19843	5.92478	7.63688	5.75315	7.89897	1.12026	7.30272	7.29321	6.36521				+	S4_S	+	S5_S	3	3	3	NaN	NaN	NaN	NaN	0	NaN	507050000	12	1.70735	0.00788385	2.77501	2.53368	0.00317489	1.01097	3.90726	P84090;G3V279	P84090;G3V279
SAP domain-containing ribonucleoprotein	SARNP	5.97569	5.55954	6.14335	6.08132	5.97073	5.29215	6.01498	5.94832	5.65076	6.97389	6.96021	6.95591	1.1148	5.95652	6.59404	5.96428				+	S4_S			2	2	2	NaN	NaN	NaN	NaN	0	NaN	81345000	4	4.21534	9.83607e-05	6.59837	-4.34294e-08	1	0	0	F8VZQ9;P82979;F8VS12;H0YHG0	F8VZQ9;P82979;F8VS12;H0YHG0
Splicing factor 3B subunit 3	SF3B3	5.58412	5.89315	5.67924	6.23442	6.10663	6.32713	5.96931	5.79119	6.0854	7.20585	7.32402	6.69998	1.11322	6.60079	6.67739	6.64868				+	S4_S	+	S5_S	12	12	12	NaN	NaN	NaN	NaN	0	NaN	165230000	19	4.00645	8.33333e-05	6.22243	2.96791	0.00145029	0.678887	4.53881	Q15393;H3BMB0;I3L4G7	Q15393
Coatomer subunit alpha;Xenin;Proxenin	COPA	5.75316	6.21795	6.09646	6.46706	5.6619	5.85266	6.37465	5.47307	5.50985	7.14842	7.32658	6.66603	1.11293	6.66044	6.32377	6.79991				+	S4_S	+	S5_S	10	10	10	NaN	NaN	NaN	NaN	0	NaN	165580000	13	2.99991	0.000435088	4.58676	1.76148	0.0143403	0.660624	2.84767	P53621	P53621
Glutathione reductase, mitochondrial	GSR	5.79671	5.96427	5.72327	5.79282	5.64824	6.0258	5.68027	5.65787	6.08313	6.98307	7.08293	6.7263	1.11161	6.20679	6.2785	5.75511				+	S4_S			4	4	4	NaN	NaN	NaN	NaN	0	NaN	98942000	5	5.74224	0	9.85893	-4.34294e-08	1	0	0	P00390;H0YC68;E5RI06	P00390
Heat shock cognate 71 kDa protein	HSPA8	7.50987	7.51219	7.34205	8.02288	7.83641	7.69746	7.44962	7.8957	7.39936	8.87779	8.788	8.55647	1.11125	8.78067	8.84446	8.50537				+	S4_S	+	S5_S	34	34	11	NaN	NaN	NaN	NaN	0	NaN	6864600000	157	4.57541	0	7.28153	4.43763	0.0004	1.08066	7.01464	P11142;E9PKE3;E9PNE6;E9PN89;A8K7Q2;E9PLF4;E9PI65;E9PS65;E9PM13	P11142;E9PKE3;E9PNE6;E9PN89;A8K7Q2
AP-2 complex subunit alpha-1	AP2A1	5.59748	5.24026	5.93936	5.32032	5.99855	5.57489	6.45316	6.23418	6.21365	6.92475	6.6029	7.29994	1.10121	6.16464	6.03022	6.2722				+	S4_S			5	5	5	NaN	NaN	NaN	NaN	0	NaN	66156000	7	2.59649	0.00134795	3.99658	-4.34294e-08	1	0	0	O95782	O95782
Tissue-type plasminogen activator;Tissue-type plasminogen activator chain A;Tissue-type plasminogen activator chain B	PLAT	6.59872	6.5602	6.57355	7.96662	8.08257	7.79508	7.35112	6.81557	7.04321	8.48595	8.48518	7.92021	1.0986	7.47148	7.6387	7.04372				+	S4_S			19	19	19	NaN	NaN	NaN	NaN	0	NaN	2055200000	64	1.77955	0.00658647	2.87196	0.196674	0.646958	0.186117	0.488387	P00750;B4DNJ1;B4DN26;E7ESF4;E5RHG4;E5RGA1;H0YBH9	P00750;B4DNJ1;B4DN26;E7ESF4
Acylamino-acid-releasing enzyme	APEH	5.60286	5.51769	5.99925	6.33361	6.28531	6.31933	6.27691	5.9643	5.60217	7.185	7.20341	6.87193	1.09773	7.68451	7.51651	6.13829				+	S4_S	+	S5_S	8	8	8	NaN	NaN	NaN	NaN	0	NaN	227440000	20	3.41808	0.000106667	5.23438	2.22104	0.0059697	1.12405	3.47099	C9JIF9;P13798;H7C393;H7C1U0;C9JLK2;F8WEH5	C9JIF9;P13798;H7C393;H7C1U0;C9JLK2
Interferon-induced guanylate-binding protein 1	GBP1	6.28343	5.33185	5.65659	5.72858	5.99245	5.77036	5.9098	5.32458	5.65891	6.75962	6.81125	6.93003	1.09402	6.19662	5.96741	6.00316				+	S4_S			3	3	3	NaN	NaN	NaN	NaN	0	NaN	58581000	5	3.85865	7.27273e-05	5.96481	-4.34294e-08	1	0	0	P32455;P32456	P32455
Proteasome activator complex subunit 1	PSME1	6.12966	6.05481	5.90293	6.72653	6.57822	6.5063	5.94804	5.64542	5.74596	7.43631	7.07515	7.18133	1.09339	7.10799	7.14814	6.0637				+	S4_S	+	S5_S	9	9	9	NaN	NaN	NaN	NaN	0	NaN	231930000	17	3.04764	0.000404332	4.65868	1.26021	0.0439242	0.635736	2.1726	Q06323;H0YKK6;H0YLU2	Q06323
Serine-threonine kinase receptor-associated protein	STRAP	6.16244	5.71376	5.80425	6.59963	6.69806	6.8103	5.67526	5.98174	6.11123	7.40709	7.4542	6.93578	1.09273	6.47604	6.14797	6.10771				+	S4_S			6	6	6	NaN	NaN	NaN	NaN	0	NaN	252610000	7	2.61214	0.00125905	4.01894	0.0999618	0.809954	0.0709434	0.267663	Q9Y3F4;H0YH33	Q9Y3F4
Pre-mRNA-processing factor 19	PRPF19	5.95782	5.80706	6.31167	5.95801	5.83556	5.72715	5.73716	5.87029	5.54669	6.89326	7.01866	6.94865	1.09225	7.21075	7.32478	7.10493				+	S4_S	+	S5_S	5	5	5	NaN	NaN	NaN	NaN	0	NaN	132430000	9	5.19306	0	8.57014	5.94809	0.00064	1.35222	10.3812	Q9UMS4;F5GY56;H0YGF3;F5H2I0;H0YGZ5	Q9UMS4;F5GY56
Fibulin-1	FBLN1	5.90304	6.00428	6.10931	7.27644	6.12248	6.57566	6.84552	6.81267	6.83338	7.9229	7.7552	7.08952	1.09112	6.25037	6.34643	6.12967				+	S4_S			14	7	2	NaN	NaN	NaN	NaN	0	NaN	515660000	16	2.22146	0.00277626	3.47156	0.404475	0.374247	-0.255927	-0.890678	P23142	P23142
Calcium-binding protein 39	CAB39	5.86059	5.28184	5.39128	5.79108	5.95908	5.84661	6.00796	6.61224	5.37084	6.86658	6.64036	7.12927	1.08746	6.0684	5.7853	6.50338				+	S4_S			2	2	2	NaN	NaN	NaN	NaN	0	NaN	45039000	3	2.77236	0.00118012	4.25017	-4.34294e-08	1	0	0	A0A087X0K1;Q9Y376	A0A087X0K1;Q9Y376
Aminopeptidase B	RNPEP	5.98209	5.73297	5.78596	5.41124	5.65407	6.22649	5.65645	5.25516	5.78703	6.7023	6.72929	6.98017	1.08265	6.17444	6.20336	6.2329				+	S4_S			4	4	4	NaN	NaN	NaN	NaN	0	NaN	64515000	10	3.95601	7.69231e-05	6.13375	-4.34294e-08	1	0	0	A6NKB8;Q9H4A4;A0A087WUS4;A0A087WU27;C9JMZ3	A6NKB8;Q9H4A4
Adenosylhomocysteinase	AHCY	6.26184	5.70918	5.82753	7.00043	7.14123	7.04595	6.01775	6.01019	5.94046	7.41221	7.45606	7.34838	1.07727	7.39335	7.29383	6.9702				+	S4_S	+	S5_S	6	6	6	NaN	NaN	NaN	NaN	0	NaN	323750000	17	1.99086	0.00408386	3.15689	1.55148	0.0235109	0.890839	2.56589	P23526	P23526
ELAV-like protein 1	ELAVL1	6.07288	5.42192	5.73084	6.28583	5.71859	6.04044	6.44025	6.2334	6.02353	7.18401	7.26162	6.76568	1.07403	7.01005	7.04517	6.47632				+	S4_S	+	S5_S	7	7	7	NaN	NaN	NaN	NaN	0	NaN	161410000	16	3.38695	0.000105727	5.18474	2.57621	0.00279452	0.847436	3.96767	Q15717;M0QZR9;M0R055	Q15717
Dynactin subunit 2	DCTN2	5.52561	5.24904	5.69486	6.49119	5.45969	6.46894	5.77936	6.42486	6.18546	6.8744	7.27075	6.83594	1.0738	5.89535	6.13631	6.12912				+	S4_S			5	5	5	16	16	16	NaN	0	NaN	105330000	8	2.34403	0.00203865	3.64108	0.184772	0.663257	0.133703	0.462715	Q13561;H0YI98;F8W1I6;H0YHL1;F8VRV7;F8VW18	Q13561;H0YI98
Ras-related C3 botulinum toxin substrate 1;Ras-related C3 botulinum toxin substrate 3;Ras-related C3 botulinum toxin substrate 2	RAC1;RAC3;RAC2	6.16598	5.50068	5.79676	6.1941	5.683	6.40186	5.72769	5.74956	5.66086	7.30018	6.89361	6.65293	1.0733	6.39442	6.05146	6.53402				+	S4_S	+	S5_S	4	4	4	24	24	24	NaN	0	NaN	129980000	7	3.42064	0.000107143	5.23848	1.36538	0.03472	0.451024	2.31533	P63000;J3KSC4;J3QLK0;B1AH77;B1AH80;P60763;P15153;B1AH78	P63000;J3KSC4;J3QLK0;B1AH77;B1AH80;P60763;P15153
Actin Related Protein 2/3 Complex Subunit 1A	ARPC1A	5.69566	5.55748	5.85701	6.58061	6.37365	6.18296	6.12819	5.7232	6.45791	7.40036	7.36966	6.63093	1.0718	6.02079	6.02845	5.77666				+	S4_S			8	8	0	NaN	NaN	0	NaN	0	NaN	197970000	11	2.73617	0.00115502	4.19756	0.218883	0.612029	-0.119888	-0.535345	A0A1W2PNV4;E9PF58;F8WFD3	A0A1W2PNV4;E9PF58
Translationally-controlled tumor protein	TPT1	7.38668	5.64942	6.33813	7.55742	7.81318	8.08493	7.50416	5.89873	5.64597	7.88109	7.9071	8.04127	1.06775	8.08472	8.02354	7.63948				+	S4_S			6	6	6	NaN	NaN	NaN	NaN	0	NaN	1327700000	25	1.00603	0.048384	1.82096	0.965029	0.0926387	1.04051	1.76294	Q5W0H4;A0A0B4J2C3;P13693;J3KPG2;E9PJF7;H0YCX0;Q56UQ5	Q5W0H4;A0A0B4J2C3;P13693;J3KPG2;E9PJF7;H0YCX0
3(2),5-bisphosphate nucleotidase 1	BPNT1	5.88262	5.59811	5.38085	6.42752	6.68595	6.43276	5.87839	6.38334	5.68999	7.12694	7.21205	6.97857	1.06591	6.20816	6.16767	5.58938				+	S4_S			6	6	6	NaN	NaN	NaN	NaN	0	NaN	134480000	9	2.53686	0.00149474	3.91176	0.0644313	0.867069	-0.0515433	-0.178203	O95861;A6NF51;F8W1J0;F8VVW8;F8VZG4	O95861;A6NF51
V-type proton ATPase catalytic subunit A	ATP6V1A	5.73534	5.75603	6.4438	5.63648	5.56666	5.70047	6.16826	5.81843	6.32353	6.9269	6.93861	7.04297	1.06405	6.14803	6.2614	6.10726				+	S4_S			4	4	4	NaN	NaN	NaN	NaN	0	NaN	83759000	5	3.60675	8.0402e-05	5.54063	-4.34294e-08	1	0	0	P38606;C9JA17;C9JVW8	P38606
Heat shock protein HSP 90-beta	HSP90AB1	5.87033	7.28153	6.26297	6.7798	6.83723	6.79048	6.24931	6.02604	5.49226	7.56746	7.65455	7.16676	1.06404	8.73761	8.14139	8.06577				+	S4_S	+	S5_S	19	19	8	NaN	NaN	NaN	NaN	0	NaN	1068900000	41	1.93364	0.00462168	3.07949	3.5273	0.000845528	1.91604	5.41052	P08238;Q58FF7	P08238
Farnesyl pyrophosphate synthase	FDPS	5.76445	5.83768	5.69327	5.74897	5.86257	5.61358	6.03231	6.85093	5.79217	6.95388	7.07773	6.87642	1.05868	6.8262	6.23351	6.28894				+	S4_S	+	S5_S	5	5	5	NaN	NaN	NaN	NaN	0	NaN	102540000	10	3.0987	0.0004	4.73616	1.29988	0.0397778	0.538887	2.22658	P14324;A0A087X1D8;A0A087WVN4;A0A087WTP2;A0A087X090	P14324;A0A087X1D8;A0A087WVN4
Heat shock protein 105 kDa	HSPH1	5.59523	6.33143	5.68543	5.60752	6.47838	6.81485	6.23513	5.4946	6.03231	7.1536	7.27049	6.83859	1.05702	7.43082	7.29975	6.93359				+	S4_S	+	S5_S	13	12	12	NaN	NaN	NaN	NaN	0	NaN	216610000	23	2.3962	0.00202469	3.71381	2.70098	0.0023301	1.19084	4.14661	Q92598;A0A0A0MSM0;Q5TBM3	Q92598;A0A0A0MSM0
Nucleoprotein TPR	TPR	6.03132	5.57862	6.38021	5.46027	5.53806	6.08007	5.69343	5.98363	6.14816	6.86618	6.92702	7.00783	1.05659	7.01216	7.09269	5.79211				+	S4_S	+	S5_S	11	11	11	NaN	NaN	NaN	NaN	0	NaN	102610000	13	3.59383	8e-05	5.51936	1.58813	0.0215912	0.755234	2.61508	P12270	P12270
Ras GTPase-activating-like protein IQGAP1	IQGAP1	6.30046	6.43278	6.72485	7.39419	7.0182	6.77081	6.87606	7.0267	7.07114	7.86319	8.18662	7.65827	1.05656	7.66282	7.60049	7.05366				+	S4_S	+	S5_S	38	38	36	NaN	NaN	NaN	NaN	0	NaN	1012700000	83	3.20709	0.000139535	4.90257	1.61273	0.020618	0.592855	2.64808	P46940;A0A0J9YXZ5;H0YLE8;A0A087X225;H0YKA5;A0A087WWP1;E9PDT6;F2Z2E2;Q86VI3	P46940;A0A0J9YXZ5;H0YLE8
Septin-11	SEPT11	5.85446	5.96502	6.02662	7.23525	7.05011	6.98134	6.13161	5.55346	5.78648	7.4768	7.28571	7.26408	1.05505	6.1043	7.16596	5.87876				+	S4_S			7	7	7	NaN	NaN	NaN	NaN	0	NaN	234320000	9	1.73657	0.00718969	2.81423	0.0827904	0.833245	0.0958524	0.225097	D6RGI3;D6RER5;Q9NVA2;D6RDU5;D6RDP1;D6R9Y6;H0Y961;A0A087X142;A6NMH6;B1AMS2;A6NFQ9;F8W8I8;Q14141;Q92599;H0Y9G8;C9JV02	D6RGI3;D6RER5;Q9NVA2;D6RDU5
Adenylyl cyclase-associated protein 1;Adenylyl cyclase-associated protein	CAP1	6.8847	6.64515	6.83612	7.10274	6.97684	6.88061	7.15063	6.44295	6.93076	7.93079	7.90627	7.9381	1.05277	7.41976	6.77253	7.26698				+	S4_S			15	15	14	NaN	NaN	NaN	NaN	0	NaN	904280000	41	4.96207	0	8.06968	0.923472	0.101372	0.280812	1.70364	Q01518;Q5T0R1;Q5T0R9;Q5T0R7;Q5T0R6;Q5T0R5;Q5T0R4;Q5T0R3;Q5T0R2;Q5T0S3;Q5T0R8	Q01518;Q5T0R1;Q5T0R9;Q5T0R7;Q5T0R6;Q5T0R5;Q5T0R4;Q5T0R3;Q5T0R2
Synaptic vesicle membrane protein VAT-1 homolog	VAT1	6.29726	5.26504	6.27443	6.84172	6.8606	7.01435	5.85632	6.57787	6.04951	7.37894	7.56698	7.21519	1.04958	6.13075	6.17961	6.47476				+	S4_S			8	8	8	NaN	NaN	NaN	NaN	0	NaN	224870000	17	1.95027	0.00432099	3.10196	0.08218	0.833428	-0.0757518	-0.223562	Q99536;K7ESA3;K7ERT7;K7ENX2;K7EM19;K7EJM4;K7ER81	Q99536
T-complex protein 1 subunit gamma	CCT3	5.8183	6.11315	5.76834	6.5212	6.60336	6.42716	6.51764	6.51483	5.45488	7.42406	7.40202	6.90188	1.04945	7.53676	7.38833	6.85219				+	S4_S	+	S5_S	14	14	14	NaN	NaN	NaN	NaN	0	NaN	285200000	24	2.56548	0.00141555	3.9524	2.53631	0.00318919	1.06589	3.91099	B4DUR8;P49368;Q5SZX6;E9PRC8;E9PQ35;Q5SZX9;Q5SZW8;E9PM09	B4DUR8;P49368
14 kDa phosphohistidine phosphatase	PHPT1	5.729	5.68844	6.33218	5.80523	6.10756	5.09927	6.56397	5.88211	6.07122	7.08987	6.99076	6.82688	1.04928	6.37129	6.14008	5.94823				+	S4_S			2	2	2	NaN	NaN	NaN	NaN	0	NaN	113090000	4	2.68565	0.00124419	4.12448	-4.34294e-08	1	0	0	Q9NRX4	Q9NRX4
Latent-transforming growth factor beta-binding protein 3	LTBP3	5.86401	5.88968	5.59415	6.75846	6.73066	6.74804	6.07544	5.44056	6.31998	7.25462	7.17947	7.1811	1.04718	6.17443	6.11846	5.93951				+	S4_S			7	6	6	NaN	NaN	NaN	NaN	0	NaN	171180000	10	2.21093	0.00279638	3.45707	0.0983865	0.811544	-0.0804192	-0.263807	Q9NS15;E9PKW1;H0YC99;H0YCX6;E9PQR0;E9PR84;E9PJR2;E9PRF2;E9PR75;E9PPT7	Q9NS15;E9PKW1;H0YC99
Histone H2B;Histone H2B type 1-L;Histone H2B type 1-M;Histone H2B type 1-N;Histone H2B type 1-H;Histone H2B type 2-F;Histone H2B type 1-C/E/F/G/I;Histone H2B type 1-D;Histone H2B type F-S;Histone H2B type 1-K	HIST1H2BN;HIST1H2BL;HIST1H2BM;HIST1H2BH;HIST2H2BF;HIST1H2BC;HIST1H2BD;H2BFS;HIST1H2BK	7.21109	7.48657	5.6654	5.70854	5.88163	6.04218	5.66606	6.16963	5.83833	7.24032	6.94996	7.4929	1.04224	7.78514	6.59122	7.11544				+	S4_S	+	S5_S	5	5	2	NaN	NaN	6	NaN	0	NaN	400250000	17	1.50643	0.012371	2.50539	1.27818	0.042625	0.978444	2.19708	U3KQK0;Q99880;Q99879;Q99877;Q93079;Q5QNW6;P62807;P58876;P57053;O60814;Q96A08	U3KQK0;Q99880;Q99879;Q99877;Q93079;Q5QNW6;P62807;P58876;P57053;O60814
T-complex protein 1 subunit alpha	TCP1	6.10124	5.73712	6.25389	6.75443	6.68297	6.52973	6.72394	5.81237	5.41247	7.38503	7.39007	7.02024	1.04199	7.69802	7.05339	6.89588				+	S4_S	+	S5_S	13	13	13	NaN	NaN	NaN	NaN	0	NaN	311280000	22	2.23438	0.00269124	3.48935	1.96349	0.00941722	0.992635	3.11984	P17987;E7EQR6;F5H282;E7ERF2;F5H136;F5GZ03;F5GYL4;F5GZI8;F5H676;F5H7Y1;F5H726	P17987;E7EQR6;F5H282;E7ERF2
A-kinase anchor protein 12	AKAP12	6.69835	5.93382	5.94383	6.78891	7.14048	7.12162	7.00885	5.78155	5.92959	7.59093	7.71726	7.26354	1.04091	6.52173	6.63504	5.65143				+	S4_S			13	13	13	NaN	NaN	NaN	NaN	0	NaN	389100000	27	1.8552	0.0054835	2.9737	0.232746	0.58979	-0.213603	-0.564073	Q02952	Q02952
Microfibrillar-associated protein 2	MFAP2	6.14987	6.48904	6.15644	7.12946	6.95028	7.01313	5.94976	5.56885	6.30797	7.47602	7.15266	7.72599	1.0388	6.38569	5.8997	5.77247				+	S4_S			3	3	3	NaN	NaN	NaN	NaN	0	NaN	247550000	15	2.00525	0.00398316	3.17639	0.583875	0.23338	-0.393473	-1.19224	P55001	P55001
Non-specific lipid-transfer protein	SCP2	5.97336	6.0141	5.96263	5.61594	5.50268	5.93221	5.64089	5.93942	5.47863	6.80484	7.02432	6.62921	1.03503	5.86829	5.95366	6.27858				+	S4_S			3	3	3	NaN	NaN	NaN	NaN	0	NaN	79667000	4	4.52829	0	7.18945	-4.34294e-08	1	0	0	P22307;H0YF61	P22307
60S ribosomal protein L30	RPL30	5.54156	5.52084	6.17526	5.84388	5.71307	5.63935	6.02231	6.01662	5.50767	6.70812	6.84588	6.86389	1.03034	6.41191	5.99391	6.10686				+	S4_S			2	2	2	NaN	NaN	NaN	NaN	0	NaN	57311000	5	4.34101	0.000105263	6.83158	-4.34294e-08	1	0	0	E5RI99;P62888;A0A0B4J213;E5RJH3	E5RI99;P62888;A0A0B4J213;E5RJH3
Elongation factor 1-gamma	EEF1G	6.29892	6.43006	6.3928	6.87376	6.62364	6.86633	6.48337	6.56363	6.50605	7.72417	7.90644	7.13004	1.02704	7.36836	7.50715	6.88641				+	S4_S	+	S5_S	11	11	11	NaN	NaN	NaN	NaN	0	NaN	566590000	30	3.9096	7.45342e-05	6.05285	2.95591	0.00155814	0.694133	4.52087	P26641	P26641
Heterogeneous nuclear ribonucleoprotein H;Heterogeneous nuclear ribonucleoprotein H, N-terminally processed;Heterogeneous nuclear ribonucleoprotein H2	HNRNPH1;HNRNPH2	5.66054	5.54482	5.85345	6.36944	6.39431	5.77941	5.84988	5.88791	6.24596	7.10133	7.15229	6.68635	1.02602	6.15586	6.42221	6.12849				+	S4_S			4	4	2	14	14	NaN	NaN	0	NaN	97898000	10	3.36758	0.000103448	5.15397	0.770737	0.145118	0.281552	1.48053	E9PCY7;G8JLB6;P31943;H0YB39;P55795;E5RGH4;E5RGV0;D6RIU0;H0YBG7;H0YBD7;D6RBM0;E7EQJ0;D6RAM1;H0YAQ2;D6R9T0;D6RFM3;D6RIT2;E7EN40;D6RDU3;D6RJ04;D6RIH9	E9PCY7;G8JLB6;P31943;H0YB39;P55795;E5RGH4;E5RGV0;D6RIU0;H0YBG7;H0YBD7;D6RBM0
Glutaredoxin-3	GLRX3	5.68196	5.74819	5.70187	5.69612	6.25586	5.92453	6.37684	5.81765	5.21506	6.64496	6.85689	7.04755	1.02557	5.87509	5.91204	6.51285				+	S4_S			5	5	5	23	23	23	NaN	0	NaN	47496000	8	3.16473	0.000136882	4.83722	-4.34294e-08	1	0	0	O76003	O76003
Plasminogen activator inhibitor 1 RNA-binding protein	SERBP1	6.72655	6.10453	7.17566	6.31182	6.61662	6.73656	6.73402	7.76717	7.47603	8.10298	7.9592	7.56048	1.02434	8.22621	8.71447	8.23523				+	S4_S	+	S5_S	17	17	17	NaN	NaN	NaN	NaN	0	NaN	1594300000	49	1.95732	0.00433058	3.11149	3.06571	0.00114286	1.54209	4.68604	Q8NC51	Q8NC51
Small glutamine-rich tetratricopeptide repeat-containing protein alpha	SGTA	5.60741	5.73603	5.57163	5.77526	5.59855	5.71844	5.74668	5.78829	5.63273	5.7225	7.12392	7.27985	1.02264	6.2353	6.342	5.93631				+	S4_S			3	3	3	NaN	NaN	NaN	NaN	0	NaN	85583000	7	2.5469	0.001472	3.926	-4.34294e-08	1	0	0	O43765;K7EMD6	O43765
Eukaryotic translation initiation factor 2A;Eukaryotic translation initiation factor 2A, N-terminally processed	EIF2A	5.94578	5.5438	5.70773	5.97622	5.94386	5.59186	5.78585	5.93087	5.77243	7.02065	7.0197	6.42465	1.02185	7.05192	7.3969	6.12944				+	S4_S	+	S5_S	8	8	8	NaN	NaN	NaN	NaN	0	NaN	142690000	13	4.56754	0	7.26609	3.18271	0.000888889	1.0596	4.86491	Q9BY44;F8WAE5;C9IZE1;H7C5Q3;H7C5R5;F8WF18;F8WAT3	Q9BY44;F8WAE5;C9IZE1
Ran-specific GTPase-activating protein	RANBP1	5.88693	6.30418	6.32517	6.10004	5.399	5.99609	6.22899	5.76639	5.30445	6.92924	6.94183	6.93699	1.01255	7.21545	7.50853	5.47925				+	S4_S			4	4	4	NaN	NaN	NaN	NaN	0	NaN	152430000	10	2.96703	0.000510345	4.53749	1.16947	0.0544091	0.810942	2.04839	F6WQW2;P43487;C9JXG8;C9JJ34;C9JDM3;C9JGV6;C9JIC6	F6WQW2;P43487;C9JXG8;C9JJ34;C9JDM3;C9JGV6
Branched-chain-amino-acid aminotransferase, cytosolic	BCAT1	5.53135	5.98829	5.52539	5.20945	6.17626	5.8873	6.24115	6.09225	5.84301	7.1067	6.96783	6.45948	1.01195	7.01351	7.32668	7.2479				+	S4_S	+	S5_S	3	3	3	NaN	NaN	NaN	NaN	0	NaN	111410000	10	2.88041	0.000810458	4.40873	4.13188	0.000551724	1.36331	6.44646	P54687;F5H2F2;A0A087WYF2	P54687;F5H2F2
Rho GDP-dissociation inhibitor 1	ARHGDIA	5.96262	7.25698	6.78	6.98799	7.34161	7.11167	7.30387	7.4018	7.38346	8.05698	8.00694	8.14129	1.00952	7.35131	7.44298	6.01444				+	S4_S			9	9	9	NaN	NaN	NaN	NaN	0	NaN	1158900000	27	2.36769	0.00198547	3.67402	0.129245	0.755781	-0.122643	-0.337659	P52565;J3KTF8;J3QQX2;J3KRE2;J3KRY1;J3KS60	P52565;J3KTF8;J3QQX2;J3KRE2;J3KRY1
Polyadenylate-binding protein 2	PABPN1	5.68462	5.2727	5.85097	5.63168	6.00728	5.67727	6.27915	5.37166	5.99397	7.07562	7.05546	6.14495	1.00653	6.0596	6.24091	7.25496				+	S4_S	+	S5_S	3	3	3	NaN	NaN	NaN	NaN	0	NaN	48202000	7	2.64831	0.00120904	4.07075	1.75441	0.0144451	0.766346	2.83818	Q86U42;B4DEH8;G3V4T2;H0YJH9	Q86U42;B4DEH8;G3V4T2
Phosphatidylinositol-binding clathrin assembly protein	PICALM	5.67275	6.08011	5.79689	5.45141	6.00705	5.16968	6.47311	5.84226	6.00851	7.32267	7.13928	6.04469	1.00202	6.15529	6.39264	6.50021				+	S4_S			5	5	5	NaN	NaN	NaN	NaN	0	NaN	204100000	5	2.08165	0.00347186	3.2802	-4.34294e-08	1	0	0	Q13492;E9PI56;E9PKP6;E9PLJ8;E9PK13;E9PJT1;E5RFU0;E5RHK9;E5RFC6;E5RK51;E5RIJ5;H0YCY1;H0YEF7;H0YEH1;E5RGY9;E9PDG8;O60641	Q13492;E9PI56;E9PKP6;E9PLJ8
Transitional endoplasmic reticulum ATPase	VCP	6.17638	6.30918	6.34092	7.28074	7.22097	7.01887	6.55357	7.01068	6.73046	7.7003	7.69437	7.82026	1.00033	7.83989	7.5924	7.15637				+	S4_S	+	S5_S	22	22	22	NaN	NaN	NaN	NaN	0	NaN	532890000	56	2.62406	0.00126966	4.03599	1.8433	0.012429	0.791577	2.95768	P55072;C9JUP7;C9IZA5	P55072
Tryptophan--tRNA ligase, cytoplasmic;T1-TrpRS;T2-TrpRS	WARS	5.98307	6.13984	5.42071	6.049	6.28285	6.23074	5.76447	6.0936	5.94517	6.81379	6.89402	7.25693	0.998307	6.4318	6.61694	6.2066				+	S4_S	+	S5_S	8	8	8	NaN	NaN	NaN	NaN	0	NaN	103330000	16	3.75612	6.77966e-05	5.78995	1.53001	0.0246022	0.428506	2.53707	P23381;H0YJP3;G3V3H8;G3V3Y5;G3V423;G3V3P2;G3V227;G3V5U1;G3V456;G3V2Y7;G3V277	P23381;H0YJP3
Multiple inositol polyphosphate phosphatase 1	MINPP1	5.89556	5.64904	5.62562	6.71093	6.6451	5.19168	6.17671	5.9962	5.94883	7.13535	6.92566	6.87334	0.995934	6.78072	6.19975	6.07442				+	S4_S			8	8	8	NaN	NaN	NaN	NaN	0	NaN	114940000	11	2.17703	0.00292377	3.41054	0.583231	0.232914	0.369444	1.19121	Q9UNW1	Q9UNW1
Treacle protein	TCOF1	5.72053	5.88269	5.86029	6.04254	5.88119	5.48603	5.98074	5.17264	5.53351	6.63934	6.72913	6.8031	0.994951	6.83333	6.9617	6.27782				+	S4_S	+	S5_S	8	8	8	NaN	NaN	NaN	NaN	0	NaN	60871000	13	3.80436	6.93642e-05	5.87184	3.15272	0.000948718	0.962045	4.81876	Q13428;J3KQ96;E7ETY2	Q13428;J3KQ96;E7ETY2
Non-histone chromosomal protein HMG-17	HMGN2	6.06225	7.02788	7.3424	7.12636	6.84485	5.92044	7.19758	7.77137	7.32296	8.16056	7.28515	8.4111	0.994926	6.03922	6.32215	6.03632				+	S4_S	+	S5_S	4	4	2	NaN	NaN	NaN	NaN	0	NaN	885460000	17	1.4869	0.0129333	2.47913	1.32952	0.037258	-0.82478	-2.26679	P05204	P05204
Cytoglobin	CYGB	5.78597	5.75162	6.2405	6.11856	6.1155	5.78746	6.11384	6.11162	6.6984	7.09715	7.0574	7.06183	0.991743	6.11945	6.29946	6.48598				+	S4_S			5	5	5	NaN	NaN	NaN	NaN	0	NaN	133310000	7	3.67117	6.38298e-05	5.64739	-4.34294e-08	1	0	0	K7EMC7;Q8WWM9;K7EIM9	K7EMC7;Q8WWM9
Hsp90 co-chaperone Cdc37;Hsp90 co-chaperone Cdc37, N-terminally processed	CDC37	6.53051	5.45573	5.44804	6.30203	6.65602	6.39966	6.47598	6.22399	5.74715	6.74024	7.10254	7.54361	0.991116	7.42792	7.35666	6.86071				+	S4_S	+	S5_S	7	7	7	NaN	NaN	NaN	NaN	0	NaN	176080000	17	2.07971	0.0034569	3.27757	2.37474	0.00398361	1.07742	3.68385	Q16543;K7EQA9;K7EL68;K7EKQ2;K7EIU0	Q16543;K7EQA9;K7EL68;K7EKQ2
Phosphoribosylformylglycinamidine synthase	PFAS	5.8248	5.404	6.08037	6.04617	5.50508	5.7976	5.95332	6.03731	6.47886	6.83708	6.84734	6.99318	0.989475	6.85253	6.69942	6.05814				+	S4_S	+	S5_S	4	4	4	NaN	NaN	NaN	NaN	0	NaN	72959000	9	3.33915	0.000152542	5.10899	1.69785	0.0167791	0.633641	2.76227	O15067;J3KT98	O15067
PDZ and LIM domain protein 1	PDLIM1	7.09611	5.98413	5.27127	6.84871	6.73362	6.89589	5.52769	6.8936	5.51602	7.3894	7.4417	7.05808	0.988943	7.24844	7.00911	6.97387				+	S4_S			9	9	9	NaN	NaN	NaN	NaN	0	NaN	300290000	18	1.32894	0.0200126	2.266	0.971624	0.0910886	0.76969	1.77231	O00151	O00151
Myosin-9	MYH9	7.19176	6.90866	6.93835	7.43692	7.44854	7.1322	7.33321	6.85953	6.75171	8.0452	8.12202	8.13136	0.988321	8.3108	8.02727	7.59454				+	S4_S	+	S5_S	48	48	41	NaN	NaN	NaN	NaN	0	NaN	1403200000	100	4.08146	8.82353e-05	6.35579	3.00536	0.00140476	0.866327	4.59495	P35579;P35749;Q5BKV1;B1AH99;REV__S4R3H4;REV__E7EQT4;REV__Q9UKV3	P35579
Bleomycin hydrolase	BLMH	5.79159	5.73524	5.73502	5.4986	5.58573	5.28989	5.88824	5.80547	5.96466	6.82963	7.13453	6.09877	0.988263	6.48559	5.94055	6.04039				+	S4_S			2	2	2	NaN	NaN	NaN	NaN	0	NaN	91195000	3	3.20429	0.000138996	4.89823	-4.34294e-08	1	0	0	K7ES02;Q13867;J3KS79;K7ENH5;K7ESE8;J3KSD8	K7ES02;Q13867;J3KS79;K7ENH5;K7ESE8;J3KSD8
Desmoglein-2	DSG2	5.81207	6.01	5.84298	6.41415	5.87211	5.57706	6.18909	6.07535	5.73211	7.31052	6.85755	6.63199	0.986144	7.9634	7.4393	7.13548				+	S4_S	+	S5_S	11	11	11	NaN	NaN	NaN	NaN	0	NaN	179370000	22	3.51331	9.56938e-05	5.38778	4.91991	0.0005	1.56552	7.98082	Q14126;J3KSI6	Q14126
Glyoxalase domain-containing protein 4	GLOD4	6.59148	5.94789	5.7934	6.66856	6.68965	6.68909	6.40829	6.08971	6.13475	7.58183	7.2032	7.16307	0.981274	7.35367	7.14305	7.31654				+	S4_S	+	S5_S	9	9	9	NaN	NaN	NaN	NaN	0	NaN	257800000	15	2.92245	0.000684564	4.47104	2.89903	0.00168539	0.936326	4.43629	Q9HC38;F6TLX2;I3L3Q4;I3L1I0;I3NI27;I3NI24;I3L2C2;I3L1F4;I3L277	Q9HC38;F6TLX2;I3L3Q4
Neurolysin, mitochondrial	NLN	6.02182	5.75589	6.25998	5.82679	5.53182	5.95989	6.18679	5.80361	5.60206	6.91237	6.93138	6.74798	0.980724	6.63606	6.46259	5.59499				+	S4_S			4	4	4	NaN	NaN	NaN	NaN	0	NaN	70933000	5	4.17693	9.52381e-05	6.52818	-4.34294e-08	1	0	0	Q9BYT8;E9PCB6;H0YAF7;H0YAK4	Q9BYT8;E9PCB6
Clathrin light chain A	CLTA	6.09708	5.84518	5.98208	6.66552	6.57382	6.62453	6.22311	5.86759	5.83719	7.36122	7.00672	7.12736	0.974423	6.45315	6.67978	5.71057				+	S4_S			4	4	4	NaN	NaN	NaN	NaN	0	NaN	155650000	8	2.98194	0.00045993	4.5598	0.135935	0.743311	0.090489	0.35323	P09496;F8WF69;C9J8P9	P09496;F8WF69;C9J8P9
Ubiquitin-60S ribosomal protein L40;Ubiquitin;60S ribosomal protein L40;Ubiquitin-40S ribosomal protein S27a;Ubiquitin;40S ribosomal protein S27a;Polyubiquitin-B;Ubiquitin;Polyubiquitin-C;Ubiquitin	UBA52;UBB;RPS27A;UBC	6.46924	5.62387	6.13028	5.59364	5.62887	5.77437	5.93108	5.51689	6.06617	7.22464	7.42111	5.85387	0.973828	7.10609	6.16816	5.7197				+	S4_S			2	2	2	NaN	NaN	NaN	NaN	0	NaN	220610000	7	1.93118	0.00460285	3.07616	0.899717	0.107335	0.471937	1.66951	M0R1V7;J3QS39;Q49A90;J3QTR3;F5H6Q2;F5GYU3;F5H2Z3;F5H265;B4DV12;F5H388;F5H747;F5GXK7;J3QKN0;Q5PY61;Q96C32;P62987;P62979;P0CG47;P0CG48;J3QSA3;F5GZ39;M0R1M6;M0R2S1	M0R1V7;J3QS39;Q49A90;J3QTR3;F5H6Q2;F5GYU3;F5H2Z3;F5H265;B4DV12;F5H388;F5H747;F5GXK7;J3QKN0;Q5PY61;Q96C32;P62987;P62979;P0CG47;P0CG48;J3QSA3;F5GZ39;M0R1M6;M0R2S1
Peroxiredoxin-1	PRDX1	7.12821	7.28878	7.59511	8.23732	7.8902	8.11441	8.10363	7.73557	7.96464	8.80492	8.8451	8.62276	0.973385	8.74332	8.78593	8.53231				+	S4_S	+	S5_S	16	16	15	NaN	NaN	NaN	NaN	0	NaN	7099300000	79	2.74552	0.00116564	4.21112	2.52311	0.0032	0.902978	3.89228	Q06830;A0A0A0MSI0;A0A0A0MRQ5;H7C3T4;Q13162	Q06830;A0A0A0MSI0
Serine/arginine repetitive matrix protein 2	SRRM2	5.75952	6.10621	5.85614	5.8591	5.75523	6.14395	5.92216	6.33219	6.18805	6.97939	6.96222	6.94684	0.971424	6.16479	6.98876	6.95245				+	S4_S	+	S5_S	7	7	7	NaN	NaN	NaN	NaN	0	NaN	99395000	10	4.87171	0	7.8801	2.4783	0.00363319	0.71061	3.829	Q9UQ35	Q9UQ35
dCTP pyrophosphatase 1	DCTPP1	5.84182	5.83846	5.67171	5.99613	6.23508	6.0541	5.76933	5.63723	6.1025	6.95653	6.88852	6.77474	0.968114	6.04147	6.12741	6.06308				+	S4_S			3	3	3	NaN	NaN	NaN	NaN	0	NaN	60966000	4	4.82378	0	7.78092	-4.34294e-08	1	0	0	Q9H773	Q9H773
Prefoldin subunit 2	PFDN2	5.77395	6.03566	5.54245	5.66339	5.60592	5.6118	5.7029	5.92437	6.3478	6.74775	6.84693	6.69447	0.962134	7.12571	6.85043	6.72954				+	S4_S	+	S5_S	3	3	3	NaN	NaN	NaN	NaN	0	NaN	80799000	9	3.96351	7.94702e-05	6.1469	4.2289	0.000439024	1.10098	6.62327	Q9UHV9	Q9UHV9
Poly(U)-binding-splicing factor PUF60	PUF60	5.82035	5.6867	5.96071	5.95562	5.36774	5.61718	6.05349	6.22122	6.18556	6.82494	6.87524	6.80105	0.959458	6.28233	6.44912	5.88379				+	S4_S			8	8	8	NaN	NaN	NaN	NaN	0	NaN	75282000	10	3.73068	6.59341e-05	5.74705	-4.34294e-08	1	0	0	A0A0J9YYL3;A0A0J9YXJ8;A0A0J9YVP6;A0A0J9YXX5;Q9UHX1;A0A0J9YVR6;E9PQ56;A0A0J9YWM1;H0YEM1;E9PMU7;E9PN18;H0YCP8;E9PL19	A0A0J9YYL3;A0A0J9YXJ8;A0A0J9YVP6;A0A0J9YXX5;Q9UHX1;A0A0J9YVR6;E9PQ56;A0A0J9YWM1;H0YEM1
Serine/threonine-protein phosphatase 2A 65 kDa regulatory subunit A alpha isoform	PPP2R1A	6.1943	5.59012	5.75503	6.03953	5.8056	5.91785	5.91792	5.97716	5.3757	7.31702	7.13754	5.94756	0.959239	5.99407	6.00713	6.19737				+	S4_S			12	12	12	NaN	NaN	NaN	NaN	0	NaN	186910000	15	2.32005	0.00214423	3.60778	0.780267	0.142136	0.224725	1.49472	P30153;B3KQV6;C9J9C1;E9PH38;P30154;E9PPI5;E9PHZ6;H0YDG7	P30153;B3KQV6
Prefoldin subunit 5	PFDN5	5.56226	5.93004	6.01589	5.91791	5.34332	6.20903	6.31841	5.65959	6.05001	6.73114	7.19885	6.61191	0.957696	6.34007	5.96996	6.10414				+	S4_S			3	3	3	26	26	26	NaN	0	NaN	102300000	5	2.99976	0.000433566	4.58653	0.634058	0.207206	0.248449	1.27175	Q99471;H3BMQ1;H3BPF6	Q99471;H3BMQ1;H3BPF6
Protocadherin gamma-C3	PCDHGC3	5.87651	5.85726	6.11631	5.42535	5.69662	5.7643	6.30403	5.54306	5.36435	6.66481	6.84018	6.67127	0.953445	6.61834	6.15909	5.7443				+	S4_S			5	5	5	NaN	NaN	NaN	NaN	0	NaN	74334000	7	3.33821	0.000151261	5.1075	-4.34294e-08	1	0	0	Q9UN70;A0A087X1P2	Q9UN70;A0A087X1P2
Pigment epithelium-derived factor	SERPINF1	6.68997	6.58254	6.87578	7.93752	8.00898	8.03699	8.22989	8.13472	8.13014	8.61925	8.61691	8.48916	0.949933	6.29651	6.42996	6.25631				+	S4_S	+	S5_S	17	17	13	NaN	NaN	44	NaN	0	NaN	3396300000	86	1.35603	0.0185397	2.30269	1.98073	0.00917172	-1.29758	-3.14316	P36955;I3L4N7;I3L107;I3L4F9;I3L4Z0;I3L2R7;I3L3Z3	P36955
Acylphosphatase;Acylphosphatase-1	ACYP1	5.62268	5.90518	5.53455	5.73126	5.92923	6.26527	5.71802	5.44304	5.9123	6.82554	6.89842	6.4793	0.949804	6.07681	6.61626	6.5921				+	S4_S	+	S5_S	5	5	5	NaN	NaN	NaN	NaN	0	NaN	69544000	7	3.78386	6.85714e-05	5.83695	2.38624	0.00395021	0.643775	3.69989	G3V2U7;P07311;G3V3F8;G3V597	G3V2U7;P07311
Actin-related protein 2/3 complex subunit 4	ARPC4;ARPC4-TTLL3	6.78296	5.75544	5.35596	6.30679	5.88022	5.04553	5.88799	6.37244	5.25358	6.96913	6.72235	6.695	0.946503	6.57763	6.61534	6.58396				+	S4_S	+	S5_S	3	3	3	NaN	NaN	NaN	NaN	0	NaN	98262000	5	1.69237	0.00805766	2.75492	1.26711	0.0433795	0.74332	2.182	F8WDD7;H7C0A3;F8WCF6;A0A0A6YYG9;P59998;F8WE39	F8WDD7;H7C0A3;F8WCF6;A0A0A6YYG9;P59998
Actin-related protein 2/3 complex subunit 3	ARPC3	6.50564	5.48034	6.32586	7.11015	7.1839	7.09433	5.38122	5.82959	5.97164	7.14289	7.44918	7.2082	0.946463	6.26881	6.0797	6.0786				+	S4_S			3	3	3	NaN	NaN	NaN	NaN	0	NaN	233680000	7	1.31222	0.0210016	2.24333	0.16679	0.694663	-0.177926	-0.42321	O15145;C9JZD1	O15145
Eukaryotic peptide chain release factor subunit 1	ETF1	5.49834	6.0872	5.49872	5.32807	5.83616	5.83578	6.19545	5.52018	5.64788	6.8217	6.82366	6.34266	0.946254	6.34676	6.47597	6.21059				+	S4_S	+	S5_S	3	3	3	NaN	NaN	NaN	NaN	0	NaN	66081000	4	3.20723	0.000140078	4.90279	2.25038	0.00555385	0.628023	3.5114	B7Z7P8;P62495;D6RCB3;D6RJE8;I3L492	B7Z7P8;P62495
Phosphoacetylglucosamine mutase	PGM3	5.53518	5.25303	5.76617	6.68599	6.63419	6.61351	6.18615	5.82814	6.09769	6.92425	7.08955	7.01824	0.94401	6.10855	5.94309	5.97476				+	S4_S			6	6	6	NaN	NaN	NaN	NaN	0	NaN	107490000	9	1.92774	0.00460852	3.07152	0.0683012	0.862838	-0.0578689	-0.188213	A0A087WT27;J3KN95;O95394;H0Y8I3;H0Y987;D6RIS6	A0A087WT27;J3KN95;O95394
Eukaryotic translation initiation factor 2 subunit 1	EIF2S1	6.54717	5.66612	5.62324	5.54873	5.67451	5.86143	5.38504	5.93305	5.56816	6.84784	6.89402	6.34412	0.93894	6.12746	5.89771	6.06519				+	S4_S			4	4	4	NaN	NaN	NaN	NaN	0	NaN	66871000	6	2.76629	0.00117647	4.24133	0.675263	0.186103	0.273733	1.33579	P05198;H0YJS4;G3V4T5	P05198;H0YJS4;G3V4T5
Proteasome activator complex subunit 2	PSME2	5.45792	6.56412	6.5445	6.67952	6.2093	5.7696	6.36586	5.72652	6.42057	7.49617	7.07196	6.82647	0.938431	6.83987	6.96752	5.92744				+	S4_S			7	7	7	NaN	NaN	NaN	NaN	0	NaN	218260000	18	2.14603	0.00312583	3.36809	0.615758	0.214766	0.385175	1.24296	A0A087X1Z3;Q9UL46;H0YM70;H0YKU2	A0A087X1Z3;Q9UL46;H0YM70
Threonine--tRNA ligase, cytoplasmic	TARS	6.20487	5.38192	6.1268	6.7155	6.5988	6.74623	6.42654	5.50466	5.84046	7.17418	7.19582	6.95772	0.937484	7.24418	6.96469	6.14596				+	S4_S			8	8	8	12	12	12	NaN	0	NaN	196610000	19	1.93138	0.00461224	3.07644	0.96866	0.0918063	0.613191	1.7681	P26639	P26639
X-ray repair cross-complementing protein 6	XRCC6	5.45332	5.80208	6.11528	6.36931	5.70264	5.83556	6.22232	5.94456	5.69692	6.86803	6.9224	6.73056	0.935665	6.2513	5.97909	6.1352				+	S4_S			4	4	4	NaN	NaN	NaN	NaN	0	NaN	73841000	4	3.49701	9.34579e-05	5.36137	-4.34294e-08	1	0	0	B1AHC9;P12956	B1AHC9;P12956
Guanine nucleotide-binding protein subunit beta-2-like 1;Guanine nucleotide-binding protein subunit beta-2-like 1, N-terminally processed	GNB2L1	5.43456	6.37061	5.7598	5.87173	6.42755	5.49178	5.8679	5.52831	6.26804	6.94555	6.93261	6.6019	0.935542	6.35993	6.10748	6.02887				+	S4_S			8	8	8	NaN	NaN	NaN	NaN	0	NaN	79358000	11	2.57357	0.00139459	3.96391	0.569823	0.241594	0.274283	1.16965	P63244;D6R9Z1;D6R9L0;D6RFX4;D6RHH4;D6RAC2;D6REE5;D6RAU2;E9PD14;J3KPE3;H0Y8W2;D6RBD0;D6RFZ9;H0YAF8;H0YAM7;D6RGK8;D6R909;H0Y8R5;D6RF23	P63244;D6R9Z1;D6R9L0;D6RFX4;D6RHH4;D6RAC2;D6REE5;D6RAU2;E9PD14;J3KPE3;H0Y8W2;D6RBD0;D6RFZ9;H0YAF8;H0YAM7
UTP--glucose-1-phosphate uridylyltransferase	UGP2	7.24662	6.75275	7.01887	7.38382	7.18809	6.93745	7.17143	7.43065	7.07886	8.07824	8.00376	8.11952	0.932892	7.28271	7.19443	7.53738				+	S4_S			16	16	8	NaN	NaN	NaN	NaN	0	NaN	908890000	44	4.54919	0	7.2302	0.765676	0.147262	0.203892	1.47297	Q16851;A0A087WYS1;E7EUC7;C9J6Q0	Q16851;A0A087WYS1;E7EUC7
Eukaryotic translation initiation factor 3 subunit H	EIF3H	5.47943	6.04638	5.81455	6.30469	5.49094	6.28736	6.02021	5.79853	6.06635	6.71096	6.74173	7.11454	0.932582	5.99432	6.03415	6.08907				+	S4_S			5	5	5	NaN	NaN	NaN	NaN	0	NaN	50841000	9	3.16663	0.000137405	4.84014	-4.34294e-08	1	0	0	A0A087WZK9;B3KS98;O15372;E5RJT0;E5RGU4	A0A087WZK9;B3KS98;O15372;E5RJT0
Alpha-enolase	ENO1	8.48134	8.44683	8.45644	8.52624	8.25672	8.37469	8.54023	8.32848	8.46429	9.3328	9.30287	9.44863	0.930849	9.14768	9.2395	9.52548				+	S4_S	+	S5_S	35	35	32	NaN	NaN	NaN	NaN	0	NaN	24067000000	319	7.5857	0	15.4715	6.1067	0	0.873635	10.7993	P06733;K7EM90;E5RI09;E5RG95;K7EPM1;K7EKN2;E5RGZ4	P06733
Ras-related protein Rab-6B;Ras-related protein Rab-6A;Ras-related protein Rab-39A	RAB6B;RAB6A;RAB39A	5.48831	5.40681	6.13955	6.78349	6.42326	5.4005	5.99536	5.9097	5.49617	6.94585	6.76961	6.75812	0.930842	6.15088	6.24885	6.18003				+	S4_S			2	2	2	NaN	NaN	NaN	NaN	0	NaN	73583000	5	1.98386	0.00419958	3.14741	0.477592	0.310275	0.299569	1.01734	Q9NRW1;P20340;C9JB90;F5H3K7;C9J0I2;C9JU14;F5GX61;J3KR73;Q14964	Q9NRW1;P20340;C9JB90;F5H3K7;C9J0I2;C9JU14;F5GX61;J3KR73;Q14964
Calcyclin-binding protein	CACYBP	5.44144	5.95524	5.71524	5.99331	5.56849	5.8565	5.89258	5.82596	5.57851	6.92073	6.92641	6.20722	0.926203	6.33561	5.77196	6.54461				+	S4_S			5	5	5	NaN	NaN	NaN	NaN	0	NaN	114350000	6	3.57964	7.84314e-05	5.49605	-4.34294e-08	1	0	0	Q9HB71;B2ZWH1	Q9HB71
Putative elongation factor 1-alpha-like 3;Elongation factor 1-alpha 1;Elongation factor 1-alpha;Elongation factor 1-alpha 2	EEF1A1P5;EEF1A1;EEF1A2	7.2536	7.33003	7.33397	8.14117	8.09712	8.10271	7.69915	7.81802	7.96826	8.67967	8.712	8.62668	0.923448	8.16483	8.40817	8.63375				+	S4_S	+	S5_S	14	14	14	NaN	NaN	NaN	NaN	0	NaN	5982900000	69	2.78595	0.00107165	4.27	1.78349	0.0137402	0.652914	2.87725	Q5VTE0;P68104;A0A087WVQ9;A0A087WV01;Q05639;A6PW80;Q5JR01	Q5VTE0;P68104;A0A087WVQ9;A0A087WV01;Q05639
Heterogeneous nuclear ribonucleoprotein D-like	HNRNPDL	5.91911	5.37424	5.834	5.92407	5.80666	5.48482	5.49736	5.62225	6.04261	6.87308	6.84529	6.21312	0.921037	6.33061	5.97652	6.11618				+	S4_S			2	2	2	NaN	NaN	NaN	NaN	0	NaN	62746000	3	3.3678	0.000103896	5.15433	-4.34294e-08	1	0	0	A0A087WUK2;O14979	A0A087WUK2;O14979
Adenylosuccinate synthetase isozyme 2	ADSS	5.68862	5.82331	6.23762	5.93181	6.20145	6.11734	5.34009	5.74996	5.72773	7.01326	7.11886	6.19934	0.908496	6.15421	5.94444	5.99576				+	S4_S			6	6	6	NaN	NaN	NaN	NaN	0	NaN	93888000	9	2.5914	0.00134426	3.98932	0.428816	0.351961	0.162814	0.933507	P30520	P30520
Heterogeneous nuclear ribonucleoprotein R	HNRNPR	6.03145	5.89824	5.50267	6.61496	6.55533	5.8157	6.32813	6.19601	5.95803	7.17029	6.89654	6.95201	0.906222	6.27797	5.91013	6.35338				+	S4_S			8	6	6	15	NaN	NaN	NaN	0	NaN	122750000	8	2.69539	0.0012434	4.13853	0.13707	0.742392	0.0804319	0.355856	O43390;B4DT28	O43390;B4DT28
Microtubule-associated proteins 1A/1B light chain 3B;Microtubule-associated proteins 1A/1B light chain 3 beta 2;Microtubule-associated proteins 1A/1B light chain 3A	MAP1LC3B;MAP1LC3B2;MAP1LC3A	5.67772	5.39453	6.06412	5.80949	6.15348	5.91109	6.06805	6.08115	5.7516	6.99084	7.00467	6.33543	0.897951	6.24571	6.26403	6.38602				+	S4_S			2	2	2	28	28	28	NaN	NaN	NaN	100550000	2	3.16325	0.000136364	4.83494	-4.34294e-08	1	0	0	H3BTL1;Q9GZQ8;A6NCE7;Q9H492	H3BTL1;Q9GZQ8;A6NCE7;Q9H492
UV excision repair protein RAD23 homolog B	RAD23B	6.71494	6.33114	6.48383	6.80837	7.22115	6.9742	7.3668	6.81283	7.09465	7.64573	7.82231	7.81919	0.894865	6.77327	7.1564	6.72259				+	S4_S			11	11	11	NaN	NaN	NaN	NaN	0	NaN	529960000	31	2.88777	0.000813115	4.41962	0.0271307	0.940426	0.0165424	0.0779048	P54727;Q5W0S5;Q5W0S4;H0Y579;K7ENJ0;K7ELW1;P54725	P54727;Q5W0S5
Coronin-1C;Coronin	CORO1C	7.14267	7.10894	7.16938	7.37357	7.04344	7.14114	7.1171	6.96266	7.10243	8.13008	7.80778	8.12937	0.893372	7.93336	7.60827	7.65254				+	S4_S	+	S5_S	15	15	15	NaN	NaN	NaN	NaN	0	NaN	1136700000	39	5.94227	0	10.3661	4.5022	0.000411765	0.602349	7.13883	Q9ULV4;B4E3S0;H0YHL7;F8W1H8;F8VUX3;F8VSA4;F8VRE9;F8VTT6;F8VVB7;F8VV53;J3QLV6;J3KSS5;Q6QEF8	Q9ULV4;B4E3S0
Spondin-2	SPON2	7.7318	7.94383	7.48698	8.21945	8.06926	7.8052	8.12015	8.14737	8.33147	8.83889	8.84152	8.95028	0.892951	6.23989	5.94995	6.28029				+	S4_S	+	S5_S	13	13	13	NaN	NaN	NaN	NaN	0	NaN	7559000000	73	3.6167	8.12183e-05	5.55705	6.12654	0	-1.82723	-10.8526	Q9BUD6;D6RB12;D6RBY3;D6RIH5	Q9BUD6;D6RB12
Rho GTPase-activating protein 18	ARHGAP18	5.40948	5.81848	5.79532	6.03408	5.39243	5.52792	5.33985	5.48585	5.97401	6.543	6.61381	6.44725	0.892751	6.4541	5.91256	6.17108				+	S4_S			4	4	4	6	6	6	NaN	0	NaN	39347000	3	3.62568	8.16327e-05	5.57188	-4.34294e-08	1	0	0	Q8N392	Q8N392
Major vault protein	MVP	5.96695	5.52987	5.24294	6.10918	5.94896	5.87977	5.93083	6.05781	5.55911	7.13293	6.65267	6.29283	0.889988	5.81404	6.08817	6.14259				+	S4_S			7	7	7	NaN	NaN	NaN	NaN	0	NaN	71268000	7	2.70703	0.00120597	4.15534	0.570359	0.241583	0.212112	1.17052	Q14764;H3BRL2;H3BQK6	Q14764
Glycine--tRNA ligase	GARS	6.15278	6.23727	5.6635	6.91242	7.30874	6.88922	6.48515	6.19229	6.39986	7.47373	7.2771	7.32722	0.888105	6.24497	6.44662	6.53619				+	S4_S			9	9	9	NaN	NaN	NaN	NaN	0	NaN	233770000	26	1.86826	0.00531507	2.99129	0.0758544	0.848363	-0.0619886	-0.207556	P41250	P41250
Heat shock 70 kDa protein 4	HSPA4	6.45903	6.7321	6.13274	6.97766	7.2687	7.07708	7.03104	6.81927	6.93764	7.73361	7.99191	7.41486	0.887322	8.14389	8.08753	7.33102				+	S4_S	+	S5_S	26	26	24	NaN	NaN	NaN	NaN	0	NaN	944290000	69	2.57317	0.00139084	3.96335	2.71157	0.00227451	1.02801	4.16192	P34932;A0A087WYC1;A0A087WTS8;D6RJ96	P34932;A0A087WYC1;A0A087WTS8
Pyruvate kinase PKM;Pyruvate kinase	PKM	7.94275	7.79311	7.84369	8.43236	8.28128	8.34475	8.15776	7.87888	7.98409	8.94471	8.93678	8.99827	0.886734	8.5081	8.72021	8.45185				+	S4_S	+	S5_S	38	38	4	NaN	NaN	NaN	NaN	0	NaN	10309000000	170	4.03631	8.4507e-05	6.27531	2.1028	0.00747518	0.486866	3.30903	P14618;B4DNK4	P14618;B4DNK4
Phosphatidylinositol transfer protein beta isoform	PITPNB	5.81487	5.91061	5.64687	5.60342	5.47963	5.79016	5.87252	5.59386	6.16712	6.9479	6.94281	6.058	0.88523	6.28099	6.42511	6.1033				+	S4_S			5	5	4	NaN	NaN	NaN	NaN	0	NaN	77163000	8	2.93742	0.000650847	4.4933	-4.34294e-08	1	0	0	P48739;A0A0A0MSW4;B3KYB6;B3KYB7	P48739;A0A0A0MSW4;B3KYB6
Plectin	PLEC	7.97428	7.44767	7.77186	7.90382	7.95276	7.75736	7.91267	7.76614	7.6977	8.662	8.71134	8.67186	0.883481	8.30735	8.38498	7.77094				+	S4_S	+	S5_S	138	138	137	33	33	NaN	NaN	0	NaN	5052600000	309	5.38266	0	8.99874	1.5393	0.0239569	0.356172	2.54954	Q15149;E9PMV1;H0YDN1;E9PKG0;A0A075B730;A0A087X1U6;P58107;E9PIA2;E9PQ28	Q15149
Histidine--tRNA ligase, cytoplasmic	HARS	6.74518	5.56355	6.35589	6.43045	6.35858	6.39941	6.72683	6.11224	5.88437	7.21553	7.51558	6.76964	0.880639	7.40912	7.16953	7.00143				+	S4_S	+	S5_S	11	11	11	NaN	NaN	NaN	NaN	0	NaN	263070000	24	2.2246	0.00278261	3.47588	2.49594	0.00345374	0.907082	3.85388	B4DDD8;P12081;B4E1C5;B3KWE1;E7ETE2;B4DQ67;P49590;D6RF05	B4DDD8;P12081;B4E1C5;B3KWE1;E7ETE2
Apoptosis-inducing factor 1, mitochondrial	AIFM1	5.79497	5.43664	5.75705	6.54175	6.42679	6.15366	5.93156	5.95717	5.8548	6.64564	7.04848	6.89589	0.879513	6.96768	6.95591	6.86804				+	S4_S	+	S5_S	9	9	9	NaN	NaN	NaN	NaN	0	NaN	94878000	18	2.68211	0.00123699	4.11937	3.01545	0.00142169	0.946724	4.61012	O95831;E9PMA0	O95831
Signal recognition particle 9 kDa protein	SRP9	5.98408	6.13105	5.29132	6.28524	5.80116	6.35012	5.96803	6.31139	6.28021	7.08318	6.9513	6.73738	0.879217	6.9784	7.25076	6.94832				+	S4_S	+	S5_S	4	4	4	NaN	NaN	NaN	NaN	0	NaN	105870000	10	2.74295	0.00116208	4.20739	3.18459	0.000894737	1.01443	4.8678	P49458;E9PE20	P49458;E9PE20
Endoplasmic reticulum resident protein 29	ERP29	6.13837	6.00189	6.39505	7.33578	7.29387	7.29585	6.30525	5.68978	5.13488	7.22642	7.26067	7.34502	0.8784	7.68822	7.53655	6.27924				+	S4_S			6	6	6	NaN	NaN	NaN	NaN	0	NaN	297260000	12	1.06004	0.0407326	1.89675	0.77537	0.143721	0.769033	1.48743	P30040;F8VY02;F8W1G0	P30040;F8VY02
TAR DNA-binding protein 43	TARDBP	6.09429	5.84315	5.29639	5.57792	5.64014	5.72393	5.57159	6.0916	5.64074	6.60819	6.45093	6.72631	0.875173	6.15951	6.32659	6.14487				+	S4_S			2	2	2	40	40	40	NaN	0	NaN	30688000	4	3.59339	7.9602e-05	5.51864	-4.34294e-08	1	0	0	K7EJ99;A0A0A0MSV7;K7EJM5;A0A087WX29;A0A1W2PNU8;K7EN94;B1AKP7;G3V162;A0A087X260;A0A087WYY0;Q13148	K7EJ99;A0A0A0MSV7;K7EJM5;A0A087WX29;A0A1W2PNU8;K7EN94;B1AKP7;G3V162;A0A087X260;A0A087WYY0;Q13148
Septin-2	SEPT2	5.67902	5.26215	6.01792	6.31482	6.52384	6.05882	5.92791	6.06061	5.28024	6.45993	6.73102	7.1378	0.873435	6.02002	6.35156	6.03268				+	S4_S			5	5	5	NaN	NaN	NaN	NaN	0	NaN	62084000	8	2.00648	0.00397468	3.17806	0.402596	0.375359	0.231939	0.887343	B5MCX3;Q15019;C9J2Q4;C9IY94;C9J938;C9JB25;H7C310;H7C2Y0;A0A1B0GXJ2;C9JFT1;F8WB65;B5MD47;C9JZI2;C9IZU3;C9JQJ4	B5MCX3;Q15019;C9J2Q4;C9IY94;C9J938;C9JB25
Vacuolar protein sorting-associated protein 35	VPS35	6.1169	5.51974	5.82099	5.75957	6.07169	5.27735	6.14602	5.39299	5.61705	6.8335	6.88812	6.13259	0.871148	6.23591	6.04719	6.15084				+	S4_S			5	5	5	NaN	NaN	NaN	NaN	0	NaN	64571000	5	2.46451	0.00179949	3.80959	-4.34294e-08	1	0	0	Q96QK1;I3L4S0;A0A1W2PP10;I3L4P4	Q96QK1
Platelet-activating factor acetylhydrolase IB subunit alpha	PAFAH1B1	5.36309	5.45978	5.50666	6.71224	5.9513	6.76246	5.57071	6.10451	5.78304	6.75847	6.85299	6.7318	0.868439	6.11841	6.21611	5.81736				+	S4_S			9	9	9	NaN	NaN	NaN	NaN	0	NaN	82802000	11	1.70267	0.00790597	2.76874	0.170907	0.688375	0.137983	0.432335	P43034;I3L3N5;I3L495	P43034
Clathrin heavy chain;Clathrin heavy chain 1	CLTC	6.19723	5.73301	6.9021	7.10877	6.95032	6.96306	6.84807	6.60528	6.83049	7.64135	7.67584	7.33373	0.868272	7.31342	7.65093	6.85129				+	S4_S			22	22	22	NaN	NaN	NaN	NaN	0	NaN	435900000	41	2.03188	0.00385563	3.21253	1.15792	0.0559367	0.589844	2.03249	A0A087WVQ6;Q00610;J3KS13;A0A087WX41;P53675;J3KSQ2;J3QL20;F5H5N6;K7EJJ5	A0A087WVQ6;Q00610
Calpain-1 catalytic subunit	CAPN1	5.38849	5.71117	6.33563	6.22881	5.67191	5.65544	6.25495	5.65157	5.81191	6.72212	6.94128	6.50939	0.867612	6.096	6.27775	6.62871				+	S4_S	+	S5_S	5	5	5	NaN	NaN	NaN	NaN	0	NaN	73655000	5	2.71001	0.00120958	4.15966	1.3019	0.0397772	0.477498	2.22932	P07384;E9PL37;E9PIA9;E9PLX0;E9PJJ3;E9PLC9;E9PMC6;E9PJA6;E9PSA6;E9PQB3;E9PRM1	P07384
cGMP-specific 3,5-cyclic phosphodiesterase	PDE5A	5.55182	5.91679	6.19501	5.42729	5.85758	6.01151	5.70104	5.57314	5.2302	6.6903	6.41691	6.64643	0.866283	6.25553	6.30843	6.45185				+	S4_S			4	4	4	NaN	NaN	NaN	NaN	0	NaN	33866000	4	3.02963	0.000444444	4.63149	-4.34294e-08	1	0	0	G5E9C5;O76074;H0YA14;C9JGT3	G5E9C5;O76074
Mannosyl-oligosaccharide 1,2-alpha-mannosidase IA	MAN1A1	7.32648	7.48761	5.7142	6.94344	6.97374	6.94666	6.25653	5.96462	5.60765	7.48973	7.34899	7.4947	0.86437	5.89475	6.12239	5.96732				+	S4_S			8	8	8	NaN	NaN	NaN	NaN	0	NaN	341020000	18	1.17167	0.0299608	2.05141	0.708505	0.171526	-0.585281	-1.38673	P33908	P33908
40S ribosomal protein S3a	RPS3A	5.84955	5.51584	6.12247	6.92267	7.01853	6.98429	6.0489	5.8671	5.74445	7.23073	7.03775	7.00894	0.862049	6.38463	6.15805	5.7868				+	S4_S			2	2	2	NaN	NaN	NaN	NaN	0	NaN	153460000	5	1.4716	0.0135008	2.45856	0.128022	0.756454	-0.120596	-0.334798	D6R9B6;H0Y9Y4;D6RG13;D6RAT0;P61247;D6RAS7;H0Y8L7;D6RB09;E9PFI5	D6R9B6;H0Y9Y4;D6RG13;D6RAT0;P61247;D6RAS7;H0Y8L7;D6RB09;E9PFI5
T-complex protein 1 subunit epsilon	CCT5	6.22559	6.19743	6.04882	5.58369	6.57405	6.56097	5.97422	5.74638	6.00688	7.07679	6.72525	7.07759	0.857871	6.85635	7.03679	7.03934				+	S4_S	+	S5_S	8	8	8	NaN	NaN	NaN	NaN	0	NaN	144330000	15	2.69989	0.00119174	4.14503	2.85392	0.00196685	0.875488	4.36966	P48643;B7ZAR1;E9PCA1;E7ENZ3;D6RIZ7	P48643;B7ZAR1;E9PCA1;E7ENZ3
Neuroblast differentiation-associated protein AHNAK	AHNAK	7.56341	7.35129	6.92683	7.61942	8.07007	7.7548	7.74215	7.71821	7.62922	8.58816	8.56781	8.20238	0.855518	7.94933	7.63482	8.0308				+	S4_S			104	104	104	NaN	NaN	NaN	NaN	0	NaN	3804600000	187	2.80606	0.00101587	4.29939	0.706852	0.17203	0.274384	1.38421	Q09666	Q09666
Profilin-1	PFN1	8.03894	8.07824	7.89473	8.01795	8.15103	8.21548	8.12212	7.97623	8.03193	8.85638	8.85091	9.02768	0.85314	8.64924	8.90679	8.97666				+	S4_S	+	S5_S	13	13	13	75	75	75	NaN	0	NaN	10863000000	127	6.92178	0	13.1873	5.87874	0.000551724	0.785713	10.2027	P07737;K7EJ44;CON__P02584;I3L3D5	P07737;K7EJ44
Four and a half LIM domains protein 2	FHL2	5.41454	5.83279	6.74223	5.82976	6.82594	6.75323	6.16993	5.87734	5.66455	7.07671	6.76317	7.0854	0.851727	6.07993	6.25049	6.00005				+	S4_S			2	2	2	NaN	NaN	NaN	NaN	0	NaN	91957000	4	1.6302	0.00923623	2.67151	0.0143395	0.967642	-0.0132088	-0.0417482	J3KNW4;A0A0A0MSG2;Q14192	J3KNW4;A0A0A0MSG2;Q14192
Sushi repeat-containing protein SRPX	SRPX	6.37413	6.83772	6.026	6.79283	6.7717	6.74789	6.7674	5.98253	5.90995	7.23907	7.39595	7.31904	0.850231	6.05797	6.15774	5.93635				+	S4_S			13	13	13	NaN	NaN	NaN	NaN	0	NaN	303860000	23	2.30315	0.00220428	3.58435	0.955881	0.0943682	-0.417104	-1.74993	P78539	P78539
BUB3-interacting and GLEBS motif-containing protein ZNF207	ZNF207	6.04649	5.21611	5.97625	5.40114	5.6704	5.90885	6.1075	6.17378	6.09478	7.00621	6.89297	6.17986	0.849088	6.30252	6.14938	6.36668				+	S4_S			4	4	4	NaN	NaN	NaN	NaN	0	NaN	90662000	6	2.24068	0.00256481	3.49803	-4.34294e-08	1	0	0	J3QRS9;X6R4W8;O43670;J3KS31	J3QRS9;X6R4W8;O43670;J3KS31
Calpain-2 catalytic subunit	CAPN2	5.89251	5.92788	5.90852	6.50368	6.76145	6.62193	6.0661	6.13591	6.26927	7.27554	6.96504	6.99509	0.84664	6.13858	6.45089	5.85958				+	S4_S			6	6	6	NaN	NaN	NaN	NaN	0	NaN	166180000	8	2.73616	0.00115152	4.19753	0.14936	0.720061	-0.0822358	-0.384038	P17655	P17655
60S ribosomal protein L7a	RPL7A	5.52882	5.51537	5.86792	5.70477	5.84608	5.77159	6.11242	5.60276	5.63573	6.74439	6.84377	6.10681	0.833272	6.47383	6.00759	5.85544				+	S4_S			3	3	3	NaN	NaN	NaN	NaN	0	NaN	59234000	6	3.30186	0.000146939	5.05028	-4.34294e-08	1	0	0	Q5T8U3;P62424	Q5T8U3;P62424
Dynein light chain roadblock-type 1;Dynein light chain roadblock-type 2	DYNLRB1;DYNLRB2	5.75371	5.88536	5.82878	6.28088	5.68065	5.71607	5.91554	5.9101	5.66791	7.02502	7.14308	5.877	0.832924	5.92869	6.14872	6.33437				+	S4_S			4	4	4	NaN	NaN	NaN	NaN	0	NaN	113360000	7	2.25383	0.00255814	3.51616	-4.34294e-08	1	0	0	Q9NP97;B1AKR6;Q8TF09;H3BNG9;H3BPA0;Q7Z4M1;H3BQI1	Q9NP97;B1AKR6;Q8TF09
Heterogeneous nuclear ribonucleoprotein F;Heterogeneous nuclear ribonucleoprotein F, N-terminally processed	HNRNPF	5.97478	5.61181	5.77653	5.63904	5.72689	5.53255	5.94451	5.9542	5.81239	6.8617	7.10329	5.85779	0.832849	5.8397	6.81009	6.08456				+	S4_S			4	2	2	NaN	8	8	NaN	0	NaN	90812000	3	2.45763	0.00186735	3.79991	-4.34294e-08	1	0	0	P52597	P52597
Eukaryotic translation initiation factor 3 subunit B	EIF3B	5.85917	5.53126	5.97824	6.05608	5.90193	5.85554	5.86252	5.80624	6.06713	6.92553	6.94861	6.26353	0.832766	6.1594	5.95874	5.81097				+	S4_S			5	5	5	NaN	NaN	NaN	NaN	0	NaN	88226000	8	3.61018	8.08081e-05	5.54628	-4.34294e-08	1	0	0	P55884;C9JQN7;C9JZG1	P55884
Four and a half LIM domains protein 3	FHL3	5.63566	5.56549	5.48013	6.26255	6.09854	5.68529	6.31853	5.48408	6.14475	5.9964	6.56834	7.48857	0.831654	6.26747	6.27209	6.28464				+	S4_S			2	2	2	NaN	NaN	NaN	NaN	0	NaN	70452000	4	1.66969	0.00837343	2.72449	1.16295	0.0553197	0.421954	2.03941	Q13643	Q13643
Tyrosine--tRNA ligase, cytoplasmic;Tyrosine--tRNA ligase, cytoplasmic, N-terminally processed;Tyrosine--tRNA ligase	YARS	5.76292	5.81102	5.80497	5.7212	5.57731	6.00301	5.67111	5.47308	5.63776	6.47178	6.47573	6.69739	0.830257	5.95762	6.15726	6.15622				+	S4_S			4	4	4	NaN	NaN	NaN	NaN	0	NaN	33610000	6	5.10326	0	8.37282	-4.34294e-08	1	0	0	P54577;A0A0C4DGZ5	P54577;A0A0C4DGZ5
HLA class I histocompatibility antigen, Cw-14 alpha chain;HLA class I histocompatibility antigen, Cw-12 alpha chain;HLA class I histocompatibility antigen, Cw-4 alpha chain;HLA class I histocompatibility antigen, Cw-16 alpha chain	HLA-C	5.51366	6.90939	7.09747	7.14647	6.73808	6.75772	6.06294	5.63922	5.51578	7.26456	7.28049	7.06937	0.829171	7.64653	6.67866	6.48145				+	S4_S			8	4	0	NaN	NaN	0	NaN	0	NaN	224810000	22	1.14188	0.0324963	2.01037	0.614738	0.215115	0.559912	1.24134	P30510;P30508;A0A1W2PRZ0;A0A140T937;A0A140T912;A0A140T930;P30504;A0A140T9M5;Q29960;A0A140T9Z4	P30510;P30508;A0A1W2PRZ0;A0A140T937;A0A140T912;A0A140T930;P30504;A0A140T9M5;Q29960
Mitotic checkpoint protein BUB3	BUB3	5.49072	5.38482	5.13263	5.45946	5.50471	5.75378	5.64456	5.72286	5.55228	6.6117	5.7373	6.68226	0.827553	6.1274	5.91611	6.33965				+	S4_S			2	2	2	NaN	NaN	NaN	NaN	0	NaN	39966000	3	2.79574	0.00101266	4.2843	-4.34294e-08	1	0	0	J3QT28;O43684	J3QT28;O43684
Hematological and neurological expressed 1-like protein	HN1L	5.78161	5.72902	6.05512	5.97708	6.16856	6.08185	5.92136	6.20148	5.92789	6.71966	7.25717	6.43998	0.822943	6.11144	6.36224	6.27292				+	S4_S	+	S5_S	3	3	3	NaN	NaN	NaN	NaN	0	NaN	113480000	7	3.42426	0.000108108	5.24427	1.5546	0.0235095	0.266203	2.57008	H3BU16;A6NGP5;Q9H910;H3BMT0;H3BTV5;H3BMV3	H3BU16;A6NGP5;Q9H910;H3BMT0;H3BTV5;H3BMV3
Actin-related protein 3	ACTR3	7.01309	6.66692	6.02039	7.10714	6.82448	6.86731	5.8951	5.92219	6.24227	7.5382	7.29931	7.15094	0.822939	7.16215	7.23659	7.01191				+	S4_S	+	S5_S	11	11	11	NaN	NaN	NaN	NaN	0	NaN	353570000	30	1.71081	0.00786131	2.77966	1.24855	0.0449202	0.630337	2.1567	P61158;B4DXW1;F8WDR7;F8WEW2;F8WE84;Q9P1U1	P61158;B4DXW1
Histone H1.2;Histone H1.4;Histone H1.3	HIST1H1C;HIST1H1E;HIST1H1D	5.91328	6.024	5.72922	6.18022	5.64177	5.59106	5.88307	5.71887	5.76092	5.72266	7.04922	7.17295	0.821343	6.01669	6.40841	6.48761				+	S4_S			3	3	3	NaN	NaN	NaN	NaN	0	NaN	136500000	5	1.94657	0.00438604	3.09696	-4.34294e-08	1	0	0	P16403;P10412;P16402	P16403;P10412;P16402
Staphylococcal nuclease domain-containing protein 1	SND1	5.63636	5.7183	5.79921	6.52812	6.46243	6.48376	6.34223	6.67498	6.60025	7.27964	7.19915	6.72568	0.818645	6.16404	6.10616	6.90217				+	S4_S			9	9	9	NaN	NaN	NaN	102	0	NaN	199990000	12	1.97749	0.00421577	3.13879	0.205521	0.633664	0.141272	0.507236	Q7KZF4;H7C597	Q7KZF4
Olfactomedin-like protein 2A	OLFML2A	5.57632	5.96665	5.46793	5.69289	5.9465	5.37247	5.93842	6.04944	5.84277	6.75432	6.89959	6.08393	0.817792	5.77837	6.10384	6.11626				+	S4_S			2	2	2	6	6	6	NaN	0	NaN	57833000	3	2.73919	0.00115854	4.20193	-4.34294e-08	1	0	0	Q5JTM7;Q68BL7	Q5JTM7;Q68BL7
Protein PBDC1	PBDC1	6.30462	5.96971	6.30571	6.12378	5.55156	5.37232	6.24149	5.54356	6.30822	6.66621	6.72071	6.96585	0.815258	6.03578	6.04333	6.35207				+	S4_S			4	4	4	NaN	NaN	NaN	NaN	0	NaN	59023000	9	2.26235	0.00253271	3.52792	-4.34294e-08	1	0	0	Q9BVG4;A6NDF3	Q9BVG4;A6NDF3
Eukaryotic translation initiation factor 3 subunit E	EIF3E	6.03247	5.35145	5.38022	5.61571	6.13029	5.76378	6.4468	5.40113	6.13056	6.53102	6.65986	6.67043	0.814611	6.33624	6.51219	5.67025				+	S4_S			3	3	3	NaN	NaN	NaN	NaN	0	NaN	38012000	5	2.18613	0.0029009	3.42302	-4.34294e-08	1	0	0	P60228;E5RIT4;H0YBR5;E5RHS5;E5RGA2	P60228;E5RIT4;H0YBR5
Protein phosphatase 1 regulatory subunit 12A	PPP1R12A	5.56845	5.7899	5.59544	6.0454	6.19598	6.31542	5.80816	6.04121	6.02518	6.72518	6.79359	6.71606	0.813264	6.00691	6.45484	6.54658				+	S4_S	+	S5_S	6	6	6	NaN	NaN	NaN	NaN	0	NaN	66186000	10	3.44369	9.09091e-05	5.27541	1.35133	0.0351901	0.404427	2.29633	O14974;H0YHI8;F8VZN8;H0YIS3;F8VW28;A0A0U1RQZ1;H0YIL7;H0YIM2;H0YHL8;H0YIS4	O14974;H0YHI8;F8VZN8
Ezrin	EZR	6.69623	7.2522	7.29471	7.37403	7.15872	7.10044	7.78084	7.53783	7.68957	8.10904	7.86903	8.4129	0.809814	8.76724	8.28997	8.54419				+	S4_S	+	S5_S	34	26	24	NaN	42	NaN	NaN	0	NaN	1932800000	83	2.46486	0.00180412	3.81007	3.76669	0.000838095	1.21329	5.80784	E7EQR4;P15311	E7EQR4;P15311
Peptidyl-prolyl cis-trans isomerase FKBP5;Peptidyl-prolyl cis-trans isomerase FKBP5, N-terminally processed	FKBP5	5.5819	6.35338	6.01486	5.69676	5.70322	5.63523	5.9361	6.12243	6.28512	6.6818	6.77145	6.74619	0.807703	6.17685	6.28165	6.14084				+	S4_S			4	4	4	NaN	NaN	NaN	NaN	0	NaN	63435000	4	3.06766	0.000392727	4.689	-4.34294e-08	1	0	0	Q13451	Q13451
Inositol monophosphatase 1	IMPA1	5.72975	5.47184	5.88784	5.83094	5.93128	5.46105	5.84454	6.15144	5.71938	6.47838	6.64629	6.63632	0.806099	5.84169	6.23942	6.1187				+	S4_S			2	2	2	NaN	NaN	NaN	NaN	0	NaN	34676000	3	3.90606	7.40741e-05	6.04672	-4.34294e-08	1	0	0	E5RG13;E5RIP7;H0YBL1;P29218	E5RG13;E5RIP7;H0YBL1;P29218
Coatomer subunit epsilon	COPE	5.93466	6.31181	6.05821	5.39159	5.49082	5.75486	5.79776	5.55103	6.25339	7.00664	7.10339	5.81718	0.804167	6.62812	7.17722	5.99312				+	S4_S	+	S5_S	4	4	4	NaN	NaN	NaN	NaN	0	NaN	156020000	10	1.70611	0.00791304	2.77336	1.78837	0.0135684	0.761249	2.88381	M0QXB4;O14579;M0R061	M0QXB4;O14579;M0R061
Ras-related protein Rab-2A;Ras-related protein Rab-2B	RAB2A;RAB2B	5.80286	5.46656	6.5625	5.73099	5.7497	6.20369	5.42242	5.58233	6.12141	6.71768	6.72963	6.49613	0.798651	6.9033	6.30807	6.24576				+	S4_S	+	S5_S	3	3	3	NaN	NaN	NaN	NaN	0	NaN	49907000	9	2.24494	0.0025522	3.5039	1.54248	0.0238595	0.636547	2.55381	P61019;E9PKL7;Q8WUD1;E9PE37;H7C125;Q6PIK3;H0YD31	P61019;E9PKL7;Q8WUD1
Collagen triple helix repeat-containing protein 1	CTHRC1	6.14564	7.71112	7.7909	6.8694	6.78475	6.80055	6.707	6.78877	6.83413	7.69511	7.68087	7.82528	0.796837	5.8174	6.01871	5.9033				+	S4_S	+	S5_S	5	5	5	NaN	NaN	NaN	NaN	0	NaN	546560000	16	1.58344	0.0104406	2.60878	2.1296	0.00718841	-1.02378	-3.34561	Q96CG8;E5RK99;E7EVQ5	Q96CG8
Protein TFG	TFG	5.85303	5.2745	6.12771	6.15052	5.91974	5.66274	6.24003	6.20411	5.77305	6.63888	7.13694	6.34181	0.794162	6.8424	6.96668	6.32433				+	S4_S	+	S5_S	3	3	3	NaN	NaN	NaN	NaN	0	NaN	101450000	7	2.29609	0.00222222	3.57457	2.42551	0.00381277	0.799419	3.75483	Q92734;C9JTY3;C9JUE0;C9JJP5	Q92734
Tubulin-specific chaperone A	TBCA	6.40924	6.28646	6.60491	6.83688	6.49255	6.72936	6.27339	6.47624	6.56539	7.53723	7.46039	6.94246	0.79398	7.93784	7.14383	6.87569				+	S4_S	+	S5_S	6	6	6	NaN	NaN	NaN	NaN	0	NaN	342650000	17	3.49822	9.38967e-05	5.36332	2.6074	0.00275926	0.799742	4.01215	E5RIW3;E5RJD8;O75347;E5RHG6;E5RIX8	E5RIW3;E5RJD8;O75347;E5RHG6
Drebrin-like protein	DBNL	5.72025	5.87804	6.17313	6.46564	5.99243	6.24085	6.53715	6.1179	5.74173	6.93467	6.93046	6.8025	0.792866	6.06341	6.15235	5.73914				+	S4_S			6	6	6	17	17	17	NaN	0	NaN	72880000	11	2.94977	0.000653061	4.51171	0.249829	0.562621	-0.111378	-0.598896	Q9UJU6;H0Y5J4;B4DDD6;F8WBG8	Q9UJU6;H0Y5J4;B4DDD6
AP-1 complex subunit mu-1	AP1M1	5.50979	5.81302	5.91905	5.52837	5.70816	5.3901	6.48448	5.69287	5.92572	6.49163	6.63773	6.56765	0.791051	6.08657	5.84061	5.56849				+	S4_S			4	4	4	13	13	13	NaN	0	NaN	37019000	5	2.6486	0.00121246	4.07117	-4.34294e-08	1	0	0	E7ENJ6;Q9BXS5;K7EJL1;K7EPJ8;K7EQ90;K7ER75;A0A087WZX7;K7ENA7	E7ENJ6;Q9BXS5;K7EJL1;K7EPJ8
Translin	TSN	6.27816	6.13828	5.24052	5.59773	5.91487	5.7012	5.70256	6.09434	6.15254	6.72785	6.48999	6.7568	0.7893	6.16738	6.26106	5.81396				+	S4_S			4	4	4	NaN	NaN	NaN	NaN	0	NaN	47015000	7	2.5007	0.00159791	3.8606	-4.34294e-08	1	0	0	E9PGT1;Q15631;H7C1D4;A0A0J9YVW2	E9PGT1;Q15631;H7C1D4;A0A0J9YVW2
RuvB-like 1	RUVBL1	5.73808	5.33329	5.91733	5.78791	5.44077	5.29049	6.00507	5.60652	5.76821	6.50638	6.47048	6.35343	0.789248	6.41146	6.43112	6.20583				+	S4_S			4	4	4	NaN	NaN	NaN	NaN	0	NaN	30152000	3	3.37214	0.000104348	5.1612	-4.34294e-08	1	0	0	Q9Y265;E7ETR0;J3QLR1;H7C4I3;H7C4G5	Q9Y265;E7ETR0
UPF0696 protein C11orf68	C11orf68	6.08744	5.30392	5.78507	5.87527	5.62226	5.32382	5.97366	5.75667	5.68923	6.56912	6.67272	6.26413	0.78895	6.1824	6.1514	6.23863				+	S4_S			3	3	3	NaN	NaN	NaN	NaN	0	NaN	37239000	4	3.01438	0.000438163	4.60851	-4.34294e-08	1	0	0	Q9H3H3	Q9H3H3
Protein FAM50A	FAM50A	5.40965	5.5126	5.56726	5.93096	5.88849	5.78105	5.90929	5.79026	5.76818	6.40339	6.59043	6.55598	0.787964	5.82009	6.26464	6.23353				+	S4_S			2	2	2	NaN	NaN	NaN	NaN	0	NaN	27645000	4	4.32782	0.000104348	6.80684	-4.34294e-08	1	0	0	Q14320;B0S8I6	Q14320;B0S8I6
D-tyrosyl-tRNA(Tyr) deacylase 1;D-tyrosyl-tRNA(Tyr) deacylase	DTD1	5.95344	5.68446	6.17603	5.51906	5.8918	5.64773	6.12137	6.04911	5.9319	6.88896	6.48167	6.64208	0.784805	6.41692	6.26026	6.26585				+	S4_S			2	2	2	NaN	NaN	NaN	NaN	0	NaN	43996000	5	3.47348	9.17431e-05	5.32334	-4.34294e-08	1	0	0	Q8TEA8;A0A087WZV9	Q8TEA8;A0A087WZV9
N-alpha-acetyltransferase 10;N-alpha-acetyltransferase 11	NAA10;NAA11	5.71387	5.35434	5.82077	6.14851	5.67272	5.64808	5.9059	5.94304	5.81358	6.49443	6.56351	6.6361	0.784587	5.9599	6.20161	5.87832				+	S4_S			2	2	2	NaN	NaN	NaN	NaN	0	NaN	29915000	3	3.78808	6.89655e-05	5.84413	-4.34294e-08	1	0	0	P41227;F8W808;A8MWP7;Q9BSU3	P41227;F8W808;A8MWP7;Q9BSU3
Ubiquitin carboxyl-terminal hydrolase 5	USP5	5.58334	5.85931	5.75619	6.48646	6.39366	6.40376	5.81925	5.72442	5.75682	6.93708	6.68656	6.65728	0.784394	6.07493	6.13651	5.94814				+	S4_S			5	5	5	8	8	8	NaN	0	NaN	67598000	7	2.37839	0.00199513	3.68893	0.142649	0.732161	0.0772807	0.36871	P45974	P45974
Endothelial differentiation-related factor 1	EDF1	5.83887	5.60395	5.56155	6.33195	6.12814	4.98717	6.41171	5.90689	6.40269	5.91074	6.84175	7.32373	0.783966	6.05545	6.25736	7.22958				+	S4_S			3	3	3	NaN	NaN	NaN	NaN	0	NaN	90853000	7	1.28988	0.0223115	2.21299	0.983872	0.0883057	0.606027	1.78967	O60869	O60869
Ubiquilin-2;Ubiquilin-1	UBQLN2;UBQLN1	5.98576	5.72678	5.88985	5.92114	5.90832	5.52043	6.25085	5.97961	5.61247	6.90116	7.00885	6.03241	0.78134	6.12939	5.78429	6.1198				+	S4_S			3	3	3	NaN	NaN	NaN	NaN	0	NaN	80265000	6	2.44943	0.00185787	3.78838	-4.34294e-08	1	0	0	Q9UHD9;Q9UMX0;H0YDS0;Q9NRR5	Q9UHD9;Q9UMX0
Kinectin	KTN1	6.27062	5.86769	6.02077	7.09195	7.4091	7.25013	6.17546	6.25707	5.55587	7.2919	7.22966	7.11428	0.778761	7.04568	7.01536	6.72048				+	S4_S			13	13	13	NaN	NaN	NaN	NaN	0	NaN	179430000	28	1.12554	0.0342143	1.98778	0.621603	0.213548	0.493988	1.25218	Q86UP2;G3V4Y7;G3V5G2;H0YJZ8;H0YJP2;B7Z6P3	Q86UP2
Fermitin family homolog 2	FERMT2	5.77642	5.82788	6.05683	5.85094	5.98866	5.99845	5.87184	6.16367	6.10418	6.72243	6.76893	6.72208	0.77794	6.34221	6.39126	6.78025				+	S4_S	+	S5_S	5	5	5	11	11	11	NaN	0	NaN	49129000	6	5.65745	0	9.65029	3.31278	0.000885714	0.544697	5.06743	A0A0U1RRM8;H0YJ34;Q96AC1;G3V3J0	A0A0U1RRM8;H0YJ34;Q96AC1
40S ribosomal protein S19	RPS19	5.85803	6.09389	5.72999	5.68337	6.01587	5.84732	5.66467	6.01237	5.67086	6.98592	6.82999	6.04281	0.777757	6.0256	5.87077	6.49843				+	S4_S			4	4	4	NaN	NaN	NaN	NaN	0	NaN	72586000	6	2.81351	0.00102236	4.3103	-4.34294e-08	1	0	0	A0A075B6E2;P39019	A0A075B6E2;P39019
Probable ATP-dependent RNA helicase DDX6	DDX6	5.49852	5.476	5.5408	6.07015	5.71506	5.77813	6.41356	5.93074	5.76322	6.69063	6.77214	6.26399	0.777122	6.00877	5.90949	5.99111				+	S4_S			3	3	3	NaN	NaN	NaN	NaN	0	NaN	50649000	3	2.53755	0.00149868	3.91274	-4.34294e-08	1	0	0	P26196;Q8IV96	P26196;Q8IV96
182 kDa tankyrase-1-binding protein	TNKS1BP1	5.74305	5.56705	6.22563	6.70681	6.72142	6.77911	5.54679	5.9588	5.65235	6.79036	6.94909	6.88153	0.773551	6.16467	6.10226	5.8679				+	S4_S			3	3	3	2	2	2	NaN	0	NaN	70776000	6	1.49058	0.0128241	2.48408	0.0634711	0.868296	-0.0551691	-0.175708	Q9C0C2;E9PKK0	Q9C0C2
60S ribosomal protein L5	RPL5	6.31242	5.92068	6.42263	6.96997	7.02457	6.99456	6.35256	6.26785	5.83244	7.16182	7.46607	7.03997	0.76732	6.50605	5.69775	5.78366				+	S4_S			6	6	6	NaN	NaN	NaN	NaN	0	NaN	214860000	6	1.70933	0.00789071	2.77767	0.807743	0.132266	-0.459478	-1.53543	P46777;Q5T7N0	P46777
Glutathione S-transferase P	GSTP1	7.67899	7.34015	7.3795	7.77944	7.59219	7.69516	7.98187	7.54854	7.60209	8.27163	8.23922	8.6476	0.76416	7.52231	7.47449	7.65289				+	S4_S			10	10	10	61	61	61	NaN	0	NaN	2220700000	58	3.67562	6.41711e-05	5.65481	0.250353	0.562278	-0.0720919	-0.599954	P09211;A8MX94;A0A087X2E9;A0A087X243	P09211;A8MX94
NSFL1 cofactor p47	NSFL1C	6.3072	5.3433	5.69976	5.86457	5.63331	5.78802	6.12711	6.39643	5.38381	6.91503	6.71172	6.17121	0.761154	6.13726	6.99856	5.96068				+	S4_S			4	4	4	NaN	NaN	NaN	NaN	0	NaN	54499000	6	1.89182	0.00492063	3.02304	1.05677	0.0726827	0.527335	1.89218	F2Z2K0;Q9UNZ2	F2Z2K0;Q9UNZ2
Microtubule-associated protein 1B;MAP1B heavy chain;MAP1 light chain LC1	MAP1B	5.80242	5.68537	5.88908	6.66607	6.76487	6.93332	5.85905	6.06546	5.45744	6.96168	6.85462	6.83739	0.759774	6.31477	6.12531	6.79772				+	S4_S			10	10	10	NaN	NaN	NaN	NaN	0	NaN	145260000	12	1.43501	0.0146753	2.40929	0.392231	0.387645	0.287814	0.868862	P46821;D6RA32;D6RA40;D6RGJ3	P46821
Filamin-B	FLNB	7.07383	6.79953	6.89479	7.88865	7.57568	7.8407	7.87931	8.01891	7.76696	8.34688	8.34313	8.16444	0.758336	8.62247	8.65029	8.42457				+	S4_S	+	S5_S	76	69	67	NaN	NaN	NaN	NaN	0	NaN	3709800000	202	1.63114	0.00925267	2.67278	2.35361	0.00432389	1.03929	3.65441	O75369;E7EN95;H7C5L4;A0A0A0MT44;A0A0C4DGA1	O75369;E7EN95
Neuropilin-2	NRP2	5.54389	5.99612	5.90776	5.89949	6.69923	5.46579	6.08131	5.81106	6.10142	7.12031	6.21854	6.77075	0.758081	5.47301	5.91544	5.91416				+	S4_S			7	7	7	NaN	NaN	NaN	NaN	0	NaN	83882000	7	1.87226	0.00514735	2.99668	0.345214	0.439382	-0.17758	-0.783247	A0A024R412;A0A024R3W6;Q7LBX6;X5D2Q8;O60462	A0A024R412;A0A024R3W6;Q7LBX6;X5D2Q8;O60462
Heme-binding protein 2	HEBP2	5.57139	5.8306	5.90358	5.89854	5.94253	6.02419	5.97201	6.10385	6.24784	7.03639	7.09107	5.97384	0.756599	6.19496	6.37275	6.07429				+	S4_S			3	3	3	NaN	NaN	NaN	NaN	0	NaN	100130000	5	2.21539	0.00280272	3.46321	-4.34294e-08	1	0	0	Q9Y5Z4;Q5THN1;C9IZA0	Q9Y5Z4
Protein enabled homolog	ENAH	5.85954	5.94896	5.82562	5.7317	5.93888	6.05664	5.59353	5.88174	5.73361	6.98626	6.74709	6.05847	0.756136	6.02738	6.40629	5.77265				+	S4_S			3	3	3	NaN	NaN	NaN	NaN	0	NaN	77835000	5	2.98182	0.000458333	4.55963	-4.34294e-08	1	0	0	A0A075B6E5;A0A0U1RRM6;Q8N8S7;A0A0U1RQP7	A0A075B6E5;A0A0U1RRM6;Q8N8S7;A0A0U1RQP7
WD repeat-containing protein 1	WDR1	6.98021	7.14067	6.60333	6.98572	6.93853	6.89441	6.63387	6.86541	6.83792	7.89537	7.61914	7.38043	0.756084	7.89323	7.3735	7.35635				+	S4_S	+	S5_S	14	14	14	29	29	29	NaN	0	NaN	686210000	32	3.8442	7.14286e-05	5.93998	3.1942	0.000900662	0.665464	4.88264	O75083;D6RD66	O75083;D6RD66
cAMP-dependent protein kinase catalytic subunit alpha;cAMP-dependent protein kinase catalytic subunit beta	KIN27;PRKACA;PRKACB	5.85536	5.4465	5.80466	5.6839	5.67334	5.84064	5.97869	6.13137	5.76724	6.77084	6.70581	6.1783	0.753683	6.32275	6.26416	5.89085				+	S4_S			2	2	2	NaN	NaN	NaN	NaN	0	NaN	52487000	2	3.26361	0.000144	4.99041	-4.34294e-08	1	0	0	Q15136;K7ERP6;P17612;B1APF7;B1APG1;B1APG0;B1APG2;B1APF8;B1APF9;B1APG3;A0A087WVC4;A0A0A0MS54;P22694	Q15136;K7ERP6;P17612;B1APF7;B1APG1;B1APG0;B1APG2;B1APF8;B1APF9;B1APG3;A0A087WVC4;A0A0A0MS54;P22694
40S ribosomal protein S28	RPS28	5.92858	6.01529	6.01243	5.84009	5.8092	5.55342	6.14147	5.83824	6.08682	6.59197	6.78852	6.62089	0.753177	6.32601	6.03365	5.91029				+	S4_S			2	2	2	29	29	29	NaN	0	NaN	72473000	7	4.32108	0.000103448	6.79422	-4.34294e-08	1	0	0	P62857	P62857
Collagen alpha-5(IV) chain	COL4A5	7.38634	6.75006	6.77613	6.24286	6.35292	6.39431	5.92737	5.70042	5.95132	7.02407	7.28251	7.10826	0.751423	5.99926	6.53833	6.01068				+	S4_S			8	6	6	NaN	NaN	NaN	NaN	0	NaN	208940000	13	1.42589	0.0151276	2.397	0.26504	0.54285	-0.204103	-0.629396	P29400;H0Y9R8;H0Y998	P29400
Non-specific serine/threonine protein kinase;Serine/threonine-protein kinase PAK 2;PAK-2p27;PAK-2p34;Serine/threonine-protein kinase PAK 3;Serine/threonine-protein kinase PAK 1	PAK3;PAK2;PAK1	5.75852	4.76919	5.91028	6.1092	5.72825	5.7775	5.74985	5.60925	5.60534	5.85859	6.66113	6.73542	0.749782	5.79944	6.37047	6.39262				+	S4_S			2	2	2	NaN	NaN	NaN	NaN	0	NaN	29292000	2	1.7533	0.00688683	2.83669	-4.34294e-08	1	0	0	B1AKS5;A0A087X294;Q13177;O75914;E9PM17;B3KNX7;Q13153	B1AKS5;A0A087X294;Q13177;O75914;E9PM17;B3KNX7;Q13153
Aldo-keto reductase family 1 member C1;Aldo-keto reductase family 1 member C2	AKR1C1;AKR1C2	5.08677	5.7176	6.22527	5.39941	6.69566	5.38117	6.1251	5.67677	5.9697	7.19827	6.78751	5.68837	0.749449	6.24027	6.21213	6.12877				+	S4_S			3	3	3	NaN	NaN	NaN	NaN	0	NaN	109540000	5	1.12465	0.0341932	1.98656	0.648886	0.199572	0.38512	1.29492	Q04828;P52895;S4R3P0;H0Y804;B4DK69;A6NHU4;S4R3Z2;A0A0A0MSS8;P42330	Q04828;P52895;S4R3P0;H0Y804;B4DK69
m7GpppX diphosphatase	DCPS	5.11777	5.69424	6.17666	5.74904	5.89524	6.01959	5.58424	5.84139	5.3762	6.34422	6.39938	6.65418	0.748772	6.07933	6.23555	5.98066				+	S4_S			2	2	2	NaN	NaN	NaN	NaN	0	NaN	30263000	5	2.41894	0.0019899	3.74561	-4.34294e-08	1	0	0	Q96C86	Q96C86
PEST proteolytic signal-containing nuclear protein	PCNP	5.67659	5.53578	6.07356	5.72751	5.98872	5.24995	5.75435	6.15421	5.83268	6.76964	6.56953	6.23397	0.74734	6.00675	7.20189	6.27947				+	S4_S	+	S5_S	4	4	4	NaN	NaN	NaN	NaN	0	NaN	68440000	5	2.61999	0.00126611	4.03016	1.77842	0.0139036	0.718998	2.87043	Q8WW12	Q8WW12
Nuclease-sensitive element-binding protein 1;Y-box-binding protein 2	YBX1;YBX2	6.00921	5.85527	5.95009	6.18035	6.56612	6.39775	5.6154	5.83575	6.34807	6.93205	6.80746	6.75296	0.7466	6.33876	6.43903	5.97259				+	S4_S			2	2	1	NaN	NaN	NaN	NaN	0	NaN	84496000	4	2.59899	0.0013518	4.00014	0.373627	0.406782	0.165907	0.835347	P67809;C9J5V9;H0Y449;Q9Y2T7	P67809;C9J5V9;H0Y449;Q9Y2T7
F-actin-capping protein subunit alpha-2	CAPZA2	6.13525	5.79441	6.18715	5.87713	5.64084	5.78159	5.90977	6.05924	5.49564	7.00419	6.46162	6.39712	0.745309	6.18507	5.89174	6.45961				+	S4_S			5	5	3	NaN	NaN	NaN	NaN	0	NaN	104980000	10	2.8953	0.000818482	4.43077	-4.34294e-08	1	0	0	P47755;C9JUG7;F8W9N7;A0A0D9SET8	P47755;C9JUG7;F8W9N7;A0A0D9SET8
Laminin subunit alpha-5	LAMA5	5.78101	5.551	5.22699	5.5293	5.54383	5.81107	6.18975	5.95675	5.9006	6.34786	6.26774	6.77688	0.743014	6.27211	6.02358	6.02832				+	S4_S			6	6	6	2	2	2	NaN	0	NaN	41915000	9	2.53943	0.00150265	3.91541	-4.34294e-08	1	0	0	O15230	O15230
Roundabout homolog 1	ROBO1	5.2426	5.84964	6.06056	5.33299	5.73857	5.27966	5.93063	5.96113	5.77677	6.36957	6.61389	6.29833	0.741425	6.09445	6.08644	6.38914				+	S4_S			2	2	2	NaN	NaN	NaN	NaN	0	NaN	26984000	3	2.46057	0.00179487	3.80404	-4.34294e-08	1	0	0	A0A087WZ85;A0A0A0MSX4;A0A087WTM1;Q9Y6N7;H7C4Y7	A0A087WZ85;A0A0A0MSX4;A0A087WTM1;Q9Y6N7;H7C4Y7
Tissue factor pathway inhibitor	TFPI	6.1155	6.00827	5.59783	5.60038	5.94407	5.82695	5.65647	6.01107	5.92058	6.81054	6.71846	6.25541	0.741349	5.86751	6.24675	5.84342				+	S4_S			2	2	2	NaN	NaN	NaN	NaN	0	NaN	61561000	5	3.33114	0.000150628	5.09635	-4.34294e-08	1	0	0	P10646	P10646
Peptidyl-prolyl cis-trans isomerase FKBP2;Peptidyl-prolyl cis-trans isomerase	FKBP2	5.63182	5.7266	5.97943	6.67764	5.74027	5.78584	5.96066	5.84792	5.57566	6.92618	6.61396	6.31352	0.737234	6.42698	5.83661	6.03536				+	S4_S			2	2	2	NaN	NaN	NaN	NaN	0	NaN	92357000	10	2.1816	0.00292135	3.41681	0.47828	0.310131	0.219	1.01851	P26885;F5H0N4	P26885;F5H0N4
Nucleoside diphosphate kinase;Nucleoside diphosphate kinase B;Putative nucleoside diphosphate kinase	NME1-NME2;NME2;NME2P1	7.47346	7.6328	7.5176	8.13049	8.16776	8.20131	7.9136	7.90799	7.87431	8.68661	8.53081	8.59974	0.736906	8.1823	8.32956	8.58828				+	S4_S	+	S5_S	15	15	8	NaN	NaN	NaN	NaN	0	NaN	5466400000	86	2.90218	0.000821192	4.44096	1.75538	0.0144881	0.497899	2.83948	Q32Q12;P22392;J3KPD9;O60361;E7ERL0;F6XY72;E5RHP0;C9K028	Q32Q12;P22392;J3KPD9;O60361
Prelamin-A/C;Lamin-A/C	LMNA	8.2546	8.31262	8.32664	8.0133	8.07041	7.93634	7.60335	7.64392	7.5571	8.64417	8.7053	8.75646	0.733281	8.5331	8.63635	8.66675				+	S4_S	+	S5_S	38	38	37	NaN	NaN	NaN	NaN	0	NaN	7452000000	182	2.59873	0.00134807	3.99978	2.24303	0.0056092	0.643369	3.50126	P02545;Q3BDU5;Q5TCI8;H0YAB0;A0A0C4DGC5	P02545;Q3BDU5;Q5TCI8
Protein arginine N-methyltransferase 1	PRMT1	5.88561	5.76276	5.79574	6.6208	5.93594	6.4788	6.38931	5.91235	5.96924	6.99099	7.22144	6.2349	0.732385	5.84311	6.42729	6.15151				+	S4_S			5	5	5	NaN	NaN	NaN	NaN	0	NaN	120390000	8	1.859	0.0055	2.97882	0.101639	0.809178	0.0572413	0.271758	E9PKG1;H7C2I1;Q99873;E9PNR9;E9PQ98;E9PIX6;H0YDE4;A0A087X1W2;Q9NR22	E9PKG1;H7C2I1;Q99873;E9PNR9;E9PQ98;E9PIX6;H0YDE4;A0A087X1W2
Stress-70 protein, mitochondrial	HSPA9	5.9271	5.45236	5.50618	6.6413	7.01081	7.0959	6.1004	5.95833	6.06291	7.00753	6.9871	6.78395	0.731164	7.5492	7.10988	5.72508				+	S4_S			9	9	9	NaN	NaN	NaN	NaN	0	NaN	153530000	22	1.16422	0.0304602	2.04116	0.66273	0.193026	0.599689	1.31642	P38646;D6RA73;D6RJI2;H0YBG6;H0Y8S0	P38646
Filamin-C	FLNC	7.02902	7.06804	7.08357	7.78399	7.53213	7.45626	7.5876	7.4479	7.70808	8.02024	8.22881	8.17351	0.730119	7.77756	7.87131	7.66664				+	S4_S			36	28	28	NaN	NaN	NaN	NaN	0	NaN	1611800000	93	2.75762	0.00116923	4.22871	1.20351	0.0505404	0.361104	2.09513	Q14315	Q14315
ATP-dependent RNA helicase A	DHX9	5.99793	5.59513	5.50238	5.9303	6.19086	5.96166	5.86235	6.14342	5.74151	6.66536	6.68898	6.47231	0.728266	5.78892	6.03347	6.08942				+	S4_S			3	3	3	NaN	NaN	NaN	NaN	0	NaN	43500000	4	3.32704	0.000149378	5.08987	-4.34294e-08	1	0	0	Q08211	Q08211
Aspartate aminotransferase, cytoplasmic	GOT1	6.73667	6.43767	6.71831	7.32166	7.3195	7.21675	6.80704	6.5894	6.8375	7.60988	7.74309	7.48693	0.726131	7.40224	7.40976	7.23601				+	S4_S	+	S5_S	14	14	14	NaN	NaN	NaN	NaN	0	NaN	459950000	41	2.38429	0.0020098	3.69717	1.40716	0.0317128	0.462171	2.37176	P17174	P17174
Follistatin-related protein 3	FSTL3	5.28648	5.8762	5.7293	5.6359	5.8167	5.77285	5.85619	5.64892	5.90787	6.81578	6.49824	6.03575	0.724321	6.02849	6.15169	5.97855				+	S4_S			4	4	4	NaN	NaN	NaN	NaN	0	NaN	68540000	5	2.90358	0.000826667	4.44303	-4.34294e-08	1	0	0	O95633;K7EM71;A0A087X1Q2;A0A087WTD3	O95633
Proprotein convertase subtilisin/kexin type 9	PCSK9	6.40562	6.64711	6.17692	6.68238	6.78914	7.40627	7.71919	7.66707	7.55096	7.82674	7.52031	7.81898	0.717049	6.41458	6.14357	6.29199				+	S4_S			12	12	12	NaN	NaN	NaN	NaN	0	NaN	510680000	40	1.16007	0.0307988	2.03545	1.17592	0.0538673	-0.721582	-2.05726	Q8NBP7	Q8NBP7
X-ray repair cross-complementing protein 5	XRCC5	5.62082	5.78534	5.8414	5.64569	6.31671	5.65827	6.08029	5.48415	5.85266	7.05987	6.89796	5.62153	0.716972	6.08012	6.63769	6.12182				+	S4_S			8	8	8	NaN	NaN	NaN	NaN	0	NaN	88042000	8	1.54613	0.0115009	2.5587	-4.34294e-08	1	0	0	P13010;C9JZ81;H7C0H9	P13010
Neuronal pentraxin-1	NPTX1	5.63441	7.3282	7.09601	5.91201	5.85361	6.07435	5.98775	6.01275	6.0833	7.05312	6.94736	6.80397	0.714553	6.13277	6.07521	6.25738				+	S4_S			4	4	4	10	10	10	NaN	0	NaN	182590000	13	1.17012	0.0300663	2.04928	0.0679502	0.862395	-0.065145	-0.187308	Q15818	Q15818
Perilipin-3	PLIN3	6.64802	5.94432	6.54854	6.68474	6.91439	6.65934	5.79712	6.10312	5.56067	7.21809	7.34151	6.53663	0.714274	7.4723	7.3721	6.93187				+	S4_S	+	S5_S	11	11	11	NaN	NaN	NaN	NaN	0	NaN	209760000	20	1.35199	0.0188526	2.29722	2.01104	0.00873973	0.940951	3.18424	O60664;K7ERZ3;K7EL96;K7ER39	O60664;K7ERZ3
Protein PRRC2C	PRRC2C	6.16598	5.66873	5.99176	5.56435	5.83006	5.4995	5.71683	6.09658	6.22413	6.56065	6.51803	6.64477	0.712493	6.15212	6.02795	5.89629				+	S4_S			8	8	6	NaN	NaN	2	NaN	0	NaN	42790000	10	2.89182	0.000815789	4.42561	-4.34294e-08	1	0	0	E7EPN9;Q9Y520;A0A1W2PQP5;Q5JSZ5;A0A0A0MS30;H7C5N8	E7EPN9;Q9Y520
Actin-related protein 2	ACTR2	6.83473	6.91553	5.90999	6.96867	6.78629	6.87659	6.90623	5.92963	5.94423	7.25018	7.30088	7.27365	0.711358	7.11237	7.05812	6.19863				+	S4_S			5	5	5	NaN	NaN	NaN	NaN	0	NaN	233480000	17	1.49294	0.0128054	2.48725	0.299904	0.497626	0.226166	0.697644	P61160;F5H6T1	P61160;F5H6T1
Vacuolar protein sorting-associated protein 26A	VPS26A	5.58281	5.8713	6.08318	6.61187	6.37794	6.49174	6.47045	5.77486	5.81716	7.2833	6.8317	6.37852	0.71103	5.95815	6.62169	6.34221				+	S4_S			5	5	5	NaN	NaN	NaN	NaN	0	NaN	126010000	13	1.66379	0.00845878	2.71657	0.334395	0.454369	0.187202	0.763101	O75436;S4R3Q6;S4R2Y3	O75436;S4R3Q6
Endothelial protein C receptor	PROCR	5.6593	5.96037	5.95584	5.63564	5.53766	5.79209	5.6623	5.96631	6.35811	6.90218	6.84179	5.89743	0.710731	6.07697	6.69357	5.66948				+	S4_S			3	3	3	NaN	NaN	NaN	NaN	0	NaN	70249000	9	1.98432	0.00420833	3.14803	-4.34294e-08	1	0	0	Q9UNN8;A0A0U1RQQ4;A0A0U1RRC4	Q9UNN8;A0A0U1RQQ4
Microtubule-actin cross-linking factor 1, isoforms 1/2/3/5	MACF1	5.72602	6.11623	6.28787	5.7929	5.66008	5.51168	5.9991	5.94232	5.72174	6.68166	6.55512	6.47743	0.709407	6.46482	6.52406	6.51834				+	S4_S	+	S5_S	6	5	5	NaN	NaN	NaN	NaN	0	NaN	47611000	6	3.11689	0.000314607	4.76391	2.86461	0.00191111	0.640411	4.38542	H3BPE1;H3BQK9;Q9UPN3;H0Y390;H0YD69;E9PNZ4	H3BPE1;H3BQK9;Q9UPN3;H0Y390
Importin-5	IPO5	5.89498	6.08292	5.55586	6.39726	5.86073	6.27658	5.60023	5.68031	5.92032	6.91311	6.5493	6.41853	0.708183	6.41696	6.2374	6.08926				+	S4_S			8	8	8	NaN	NaN	NaN	NaN	0	NaN	67410000	14	2.41075	0.00199499	3.73415	1.0087	0.0822099	0.329074	1.82474	H0Y8C6;O00410;C9JMV5;H0Y3V4;E7ETV3;C9JZ53;E7EQT5;E7EV12	H0Y8C6;O00410
Myc box-dependent-interacting protein 1	BIN1	5.12019	5.77357	5.43695	5.84945	5.47423	6.06146	6.3443	5.77798	5.69398	6.88385	6.74265	5.67525	0.708127	6.35599	6.02779	5.77319				+	S4_S			4	4	4	NaN	NaN	NaN	NaN	0	NaN	63041000	5	1.45387	0.0141902	2.4347	-4.34294e-08	1	0	0	O00499	O00499
Thioredoxin domain-containing protein 12	TXNDC12	5.69994	5.61248	5.73361	5.36552	6.08993	6.13	5.73612	5.59463	6.08234	6.6814	6.75622	6.03429	0.707905	5.8291	5.9728	6.27315				+	S4_S			3	3	3	NaN	NaN	NaN	NaN	0	NaN	57819000	4	2.3148	0.00213909	3.60049	-4.34294e-08	1	0	0	O95881	O95881
Platelet-derived growth factor receptor-like protein	PDGFRL	6.25833	6.11528	5.52086	5.55137	5.84364	5.60017	5.96976	5.6008	5.80824	6.76271	6.63127	6.14856	0.706574	6.15555	6.24974	6.41434				+	S4_S			5	5	5	NaN	NaN	NaN	NaN	0	NaN	43007000	6	2.47464	0.00180311	3.82385	-4.34294e-08	1	0	0	Q15198	Q15198
Myoferlin	MYOF	5.46718	5.75061	5.9035	5.93162	5.98897	6.06307	5.74843	5.51217	6.03514	6.86438	6.92397	5.77526	0.698907	5.95265	6.14811	6.44937				+	S4_S	+	S5_S	2	2	2	1	1	1	NaN	0	NaN	69101000	4	1.87679	0.00504724	3.00279	1.43087	0.0304	0.361079	2.40372	Q9NZM1	Q9NZM1
Hypoxanthine-guanine phosphoribosyltransferase	HPRT1	5.93043	5.38635	5.69467	5.954	5.80588	5.77003	6.01637	5.52166	6.02422	6.74979	6.57771	6.13412	0.697918	5.96462	6.43701	6.29042				+	S4_S			3	3	3	NaN	NaN	NaN	NaN	0	NaN	42127000	5	2.79053	0.00100313	4.27669	-4.34294e-08	1	0	0	P00492	P00492
Gamma-enolase;Enolase	ENO2	5.63386	6.74892	5.97135	6.868	6.65832	6.59866	6.89053	6.9097	6.84715	7.28378	7.31633	7.19778	0.696349	5.78041	6.12619	5.52463				+	S4_S	+	S5_S	10	7	6	NaN	NaN	NaN	NaN	0	NaN	330400000	15	1.54604	0.0114812	2.55858	1.61702	0.0204394	-0.759201	-2.65383	P09104;F5H0C8;F5H1C3;U3KQP4;U3KQQ1	P09104;F5H0C8
Xaa-Pro aminopeptidase 1	XPNPEP1	5.32881	5.61148	6.08773	5.80249	5.32142	6.2456	5.88946	5.45061	6.15638	6.58817	6.56526	6.23001	0.695151	5.9688	6.20547	6.26206				+	S4_S			4	3	3	NaN	NaN	NaN	NaN	0	NaN	35288000	6	1.98657	0.00417537	3.15107	-4.34294e-08	1	0	0	Q9NQW7;Q5T6H7;Q5T6H3;Q5T6H2	Q9NQW7;Q5T6H7;Q5T6H3;Q5T6H2
Peptidyl-prolyl cis-trans isomerase A;Peptidyl-prolyl cis-trans isomerase A, N-terminally processed;Peptidyl-prolyl cis-trans isomerase	PPIA	7.94778	7.50648	7.58602	7.59161	7.3818	7.44979	7.91976	7.60649	7.66262	8.3511	8.44991	8.16086	0.692584	9.01284	8.80024	8.06017				+	S4_S	+	S5_S	11	11	11	NaN	NaN	NaN	NaN	0	NaN	4517500000	72	3.65107	6.21762e-05	5.61396	3.45026	0.000806202	0.996378	5.28596	P62937;F8WE65;C9J5S7;E5RIZ5;P0DN26;A0A0H2UH34;A0A0B4J2A2;A0A075B767;A0A075B759;Q9Y536;F5H284;P0DN37	P62937;F8WE65;C9J5S7
Activator of 90 kDa heat shock protein ATPase homolog 1	AHSA1	5.73046	5.88153	5.64046	5.43163	6.09966	5.57396	6.08226	5.6211	6.05017	6.61548	6.72675	6.08381	0.685208	5.80331	6.41539	5.90538				+	S4_S			5	5	5	NaN	NaN	NaN	NaN	0	NaN	41451000	5	2.47357	0.00179845	3.82234	-4.34294e-08	1	0	0	O95433;H0YJG7;G3V438;H0YJ63;H0YJU2;G3V3W9	O95433;H0YJG7;G3V438
Pyridoxal kinase	PDXK	5.32826	5.57536	5.88418	5.46615	5.85086	5.63284	5.63556	5.8267	6.23245	6.9135	6.54684	5.73738	0.684532	6.30117	5.95084	5.82718				+	S4_S			2	2	2	NaN	NaN	NaN	NaN	0	NaN	53942000	3	1.76513	0.00680819	2.85258	-4.34294e-08	1	0	0	F2Z2Y4;O00764	F2Z2Y4;O00764
Tyrosine-protein phosphatase non-receptor type 11	PTPN11	5.64393	6.07235	6.25412	5.68104	5.96749	5.63199	6.05561	6.47645	5.34746	6.74163	6.26274	6.75934	0.684519	6.19092	6.12304	5.84426				+	S4_S			3	3	3	NaN	NaN	NaN	NaN	0	NaN	35351000	4	1.8804	0.0050572	3.00764	-4.34294e-08	1	0	0	Q06124;H0YF12;A0A0U1RRI0;A0A1W2PPU4	Q06124
Fructose-bisphosphate aldolase A;Fructose-bisphosphate aldolase	ALDOA	8.47183	8.56022	8.28228	8.75526	8.56894	8.65834	8.43564	8.36737	8.4791	9.15412	9.09771	9.32762	0.684374	8.96247	8.96425	9.07649				+	S4_S	+	S5_S	28	28	27	NaN	NaN	NaN	NaN	0	NaN	15605000000	211	4.59195	0	7.31404	3.61449	0.000814159	0.492295	5.55339	P04075;J3KPS3;H3BQN4;H3BUH7;H3BPS8;H3BR04;H3BMQ8;H3BU78;H3BR68	P04075;J3KPS3;H3BQN4;H3BUH7;H3BPS8;H3BR04;H3BMQ8
Prefoldin subunit 1	PFDN1	5.80792	5.93618	5.39964	5.64116	5.56836	5.87053	6.07775	5.61486	6.23946	7.0197	6.86106	5.54323	0.679565	6.05798	6.13552	6.27784				+	S4_S			3	3	3	NaN	NaN	NaN	NaN	0	NaN	83024000	5	1.39127	0.0168462	2.35032	-4.34294e-08	1	0	0	E5RGS4;O60925	E5RGS4;O60925
Protocadherin gamma-A11;Protocadherin gamma-A5;Protocadherin gamma-A3;Protocadherin gamma-A6;Protocadherin gamma-A9;Protocadherin gamma-A12;Protocadherin gamma-A10	PCDHGA11;PCDHGA5;PCDHGA3;PCDHGA6;PCDHGA9;PCDHGA12;PCDHGA10	5.80293	5.41551	5.58729	6.48389	5.66297	6.2386	5.65999	5.99237	5.56439	6.509	6.51228	6.48537	0.679111	6.2542	6.50907	6.07068				+	S4_S			3	3	3	NaN	NaN	NaN	NaN	0	NaN	32507000	6	2.06278	0.0036309	3.25452	-4.34294e-08	1	0	0	Q9Y5H2;Q9Y5G8;Q9Y5H0;Q9Y5G7;Q9Y5G4;O60330;Q9Y5H3;A0A087X0F0;Q9Y5G1;Q9Y5F9;Q9Y5H4;Q9Y5G5;Q9Y5H1;Q9Y5G6	Q9Y5H2;Q9Y5G8;Q9Y5H0;Q9Y5G7;Q9Y5G4;O60330;Q9Y5H3
Ras-related protein Rab-7a	RAB7A	5.58875	6.28692	6.11383	5.93276	5.7904	5.95917	6.00536	5.81347	5.51749	6.77031	6.86264	6.06794	0.677168	5.68513	6.40275	6.27836				+	S4_S			4	4	4	NaN	NaN	NaN	NaN	0	NaN	61481000	6	2.22952	0.00271264	3.48265	-4.34294e-08	1	0	0	P51149;C9IZZ0;C9J4V0;C9J592;C9J8S3;C9J7D1;C9J4S4	P51149;C9IZZ0;C9J4V0;C9J592;C9J8S3;C9J7D1;C9J4S4
Coatomer subunit beta	COPB2	6.11024	5.55946	5.83967	6.36603	6.47869	6.55739	5.61008	5.96663	5.6593	6.7972	6.63741	6.63419	0.673209	5.64428	6.31334	6.00638				+	S4_S			5	5	5	NaN	NaN	NaN	NaN	0	NaN	64529000	8	1.82081	0.0059962	2.92742	0.0402249	0.916297	-0.0283904	-0.113942	P35606;H0YAC7;D6R997	P35606
UPF0568 protein C14orf166	C14orf166	5.8919	6.23326	5.83963	5.49946	5.74886	5.67883	6.38549	6.01336	6.0133	6.34549	6.63756	6.79086	0.668628	6.06743	6.29956	6.46356				+	S4_S			4	4	4	NaN	NaN	NaN	NaN	0	NaN	47113000	7	2.43941	0.0019443	3.77431	-4.34294e-08	1	0	0	Q9Y224;G3V4C6;H0YJB9;G3V4E7	Q9Y224;G3V4C6;H0YJB9
Porphobilinogen deaminase	HMBS	5.9985	5.51651	5.57698	5.13204	6.1925	5.28818	5.55134	5.73766	5.22215	6.43404	6.50491	5.80231	0.667545	5.98165	6.20014	5.61152				+	S4_S			2	2	2	NaN	NaN	NaN	NaN	0	NaN	26386000	2	1.71442	0.00775868	2.78451	-4.34294e-08	1	0	0	F5GY90;A0A1W2PNU5;F5H226;F5H345;P08397;F5H4W5;F5H4X2;F5H0P4	F5GY90;A0A1W2PNU5;F5H226;F5H345;P08397;F5H4W5;F5H4X2;F5H0P4
Hepatoma-derived growth factor	HDGF	5.6164	5.3051	6.49724	6.27161	6.26362	5.98571	6.05177	5.76861	6.10046	7.02481	7.09951	5.82944	0.666752	7.6168	7.24812	6.17136				+	S4_S	+	S5_S	6	6	6	NaN	NaN	NaN	NaN	0	NaN	122650000	11	1.26715	0.0238947	2.18206	2.07893	0.00767832	1.02759	3.2765	P51858	P51858
Amyloid beta A4 protein;N-APP;Soluble APP-alpha;Soluble APP-beta;C99;Beta-amyloid protein 42;Beta-amyloid protein 40;C83;P3(42);P3(40);C80;Gamma-secretase C-terminal fragment 59;Gamma-secretase C-terminal fragment 57;Gamma-secretase C-terminal fragment 50;C31	APP	6.68316	6.50531	6.62098	7.4349	7.44342	7.53842	6.32502	6.65405	6.07301	7.52919	7.37702	7.51431	0.664805	8.21574	8.42592	8.20385				+	S4_S	+	S5_S	22	22	21	NaN	NaN	NaN	NaN	0	NaN	909200000	64	1.19738	0.0282736	2.08672	3.01318	0.00141317	1.47314	4.60671	P05067;E9PG40;A0A0A0MRG2;H7C0V9;H7C2L2	P05067;E9PG40;A0A0A0MRG2;H7C0V9
Protocadherin Fat 1;Protocadherin Fat 1, nuclear form	FAT1	5.40562	5.94612	5.3659	6.63172	6.51391	6.35691	6.56772	6.17661	5.98948	6.88596	6.85303	6.57078	0.663926	5.87492	6.06238	6.15168				+	S4_S			8	8	8	2	2	2	NaN	0	NaN	90622000	10	1.3602	0.0184165	2.30832	0.099628	0.809683	-0.0763352	-0.266847	A0A087WVP1;Q14517;D6RCE4	A0A087WVP1;Q14517
Mesencephalic astrocyte-derived neurotrophic factor	MANF	6.01429	6.08892	5.83523	6.75261	6.91796	6.94875	5.94774	5.81931	5.61124	6.9717	6.94198	6.72075	0.663031	6.81008	7.37227	6.9352				+	S4_S	+	S5_S	6	6	6	NaN	NaN	NaN	NaN	0	NaN	137330000	19	1.23913	0.0255314	2.14385	1.5648	0.0231123	0.824065	2.58378	A8K878;P55145;H7C2D6	A8K878;P55145
Actinin Alpha 1	ACTN1	6.02421	5.75059	6.1159	5.83568	5.6323	5.95281	5.97378	6.1302	5.92781	6.59077	6.63685	6.53663	0.661055	6.11547	6.19207	6.41454				+	S4_S	+	S5_S	40	3	3	NaN	NaN	NaN	NaN	0	NaN	52336000	5	4.25743	0.00010084	6.67588	1.79781	0.0134557	0.313662	2.89649	H9KV75;G3V2W4;H0YJW3;H7C5W8;H0YJ11;G3V2X9;G3V2E8;F6THM6	H9KV75
60 kDa heat shock protein, mitochondrial	HSPD1	5.77853	5.67992	5.76474	6.80958	6.9315	6.97086	5.7282	5.80157	5.62686	6.81908	7.0825	6.44434	0.660665	7.01021	7.16557	7.19371				+	S4_S	+	S5_S	10	10	10	NaN	NaN	NaN	NaN	0	NaN	118960000	17	0.998136	0.0489744	1.80983	1.75121	0.0144734	1.00186	2.83388	P10809;E7ESH4;E7EXB4;C9JL19;C9JCQ4;C9JL25	P10809
Cysteine--tRNA ligase, cytoplasmic	CARS	5.61519	5.81879	5.71978	6.37168	6.5866	5.87205	6.05065	5.97118	6.05591	6.89999	6.68539	6.38851	0.651097	6.23262	6.91383	6.39226				+	S4_S	+	S5_S	7	7	7	NaN	NaN	NaN	NaN	0	NaN	93812000	12	2.0687	0.0035871	3.26258	1.41252	0.0314961	0.50603	2.37898	B4DKY1;P49589;C9JLN0;E9PRS8;E9PLP0	B4DKY1;P49589
Phosphoglycolate phosphatase	PGP	5.92251	5.73755	5.47213	5.73719	5.71605	5.82221	5.80075	5.8953	5.59435	6.39018	6.60872	6.18614	0.650784	6.01445	6.20319	5.99133				+	S4_S			2	2	2	NaN	NaN	NaN	NaN	0	NaN	29954000	2	3.97471	8.10811e-05	6.16654	-4.34294e-08	1	0	0	A6NDG6	A6NDG6
BolA-like protein 2	BOLA2;BOLA2B	5.7553	5.79434	6.11953	5.42388	5.94346	5.63706	6.01507	5.88823	5.4707	6.77598	5.80783	6.71625	0.650288	6.87703	7.01666	6.09512				+	S4_S	+	S5_S	2	2	2	NaN	NaN	NaN	NaN	0	NaN	58729000	5	1.89161	0.00491089	3.02276	2.80039	0.00208511	0.879872	4.29109	A0A087WZT3;Q9H3K6;H3BV85;H3BTW0;A0A0B4J295;H3BVE0	A0A087WZT3;Q9H3K6;H3BV85;H3BTW0;A0A0B4J295;H3BVE0
Transketolase	TKT	7.95842	8.19863	8.00805	7.96037	8.00056	8.08771	7.98473	7.85519	8.01862	8.61867	8.56438	8.78796	0.648975	8.06465	8.16664	8.36146				+	S4_S	+	S5_S	30	30	30	60	60	60	NaN	0	NaN	4916300000	125	5.71826	0	9.79954	1.59847	0.0211955	0.189551	2.62895	P29401;A0A0B4J1R6;E9PFF2;F8W888;F8WAX4	P29401;A0A0B4J1R6
Septin-7	SEPT7	6.36923	6.1221	6.03662	5.41175	5.50108	5.74926	6.35711	5.78054	5.64258	6.51667	6.54365	6.53118	0.644912	5.77647	6.34675	6.51004				+	S4_S			3	3	3	11	11	11	NaN	0	NaN	32997000	5	1.92262	0.00464646	3.06461	-4.34294e-08	1	0	0	G3V1Q4;E7ES33;E7EPK1;Q16181;Q5JXL7;A0A0U1RRH9;A0A0U1RRE1	G3V1Q4;E7ES33;E7EPK1;Q16181
Caprin-1	CAPRIN1	5.36125	5.78362	5.89227	6.3803	5.73873	6.25216	5.93898	5.91111	5.79296	6.92331	6.94397	5.75098	0.644821	6.2595	5.83887	5.67983				+	S4_S			4	4	4	NaN	NaN	NaN	NaN	0	NaN	80702000	5	1.42489	0.0152323	2.39567	-4.34294e-08	1	0	0	E9PLA9;Q14444;G3V153	E9PLA9;Q14444;G3V153
MOB kinase activator 1A;MOB kinase activator 1B	MOB1A;MOB1B	5.95711	5.734	5.72858	5.74069	5.54458	5.68675	5.81421	5.86542	5.95975	6.61837	6.52649	6.13296	0.64471	6.10268	6.05148	5.61556				+	S4_S			3	3	3	NaN	NaN	NaN	NaN	0	NaN	39007000	6	3.77738	6.81818e-05	5.82596	-4.34294e-08	1	0	0	Q9H8S9;Q7L9L4;D6RCK3	Q9H8S9;Q7L9L4;D6RCK3
Matrin-3	MATR3;DKFZp686L22104	6.08441	5.95601	6.50053	5.88522	5.71997	5.88663	6.29951	5.61418	5.76483	6.52092	6.57259	6.74294	0.644228	6.60533	6.21938	6.13609				+	S4_S			4	4	4	6	6	6	NaN	0	NaN	38885000	11	2.39899	0.0020297	3.71771	1.06217	0.0717363	0.352346	1.89972	A0A0R4J2E8;A8MXP9;P43243;Q68E03;B3KM87;H0Y8T4;D6R991;D6REM6	A0A0R4J2E8;A8MXP9;P43243;Q68E03;B3KM87
Thioredoxin-like protein 1	TXNL1	6.0228	6.02416	6.38159	5.74217	5.75526	6.51875	6.00787	5.43403	6.1756	6.99012	6.86823	6.08542	0.641012	6.28695	6.24916	5.67191				+	S4_S			3	3	3	NaN	NaN	NaN	NaN	0	NaN	74589000	3	1.57167	0.010875	2.59299	-4.34294e-08	1	0	0	O43396;K7EPB7;K7EML9;K7ER96;K7EKG2	O43396;K7EPB7;K7EML9;K7ER96
Small ubiquitin-related modifier 1	SUMO1	5.9085	6.06825	5.53913	6.09962	6.2011	6.12934	6.27943	5.89146	5.65934	7.48972	5.48645	6.87194	0.640907	5.95851	6.10723	6.30439				+	S4_S			3	3	3	NaN	NaN	NaN	NaN	0	NaN	135170000	5	1.05252	0.0416614	1.88624	0.435741	0.346129	0.148249	0.945568	B8ZZN6;P63165;B8ZZ67;B8ZZJ0;B9A032	B8ZZN6;P63165;B8ZZ67
Collectin-10	COLEC10	5.99065	5.48685	5.95259	5.76651	5.98587	5.70004	5.69301	5.45089	6.18194	6.79097	6.73442	5.80004	0.640881	5.51347	6.07043	6.12138				+	S4_S			3	3	3	NaN	NaN	NaN	NaN	0	NaN	50306000	5	1.79739	0.00625331	2.89592	-4.34294e-08	1	0	0	Q9Y6Z7	Q9Y6Z7
Alpha-1,6-mannosylglycoprotein 6-beta-N-acetylglucosaminyltransferase A	MGAT5	5.0279	5.88828	6.0069	5.9504	6.03897	5.38094	5.96599	5.45432	5.79204	6.2757	6.54172	6.26888	0.639238	6.13306	6.36255	6.0442				+	S4_S			5	5	5	NaN	NaN	NaN	NaN	0	NaN	36007000	5	1.85061	0.00557834	2.96752	-4.34294e-08	1	0	0	Q09328	Q09328
Spectrin beta chain, non-erythrocytic 1	SPTBN1	6.68505	6.74103	6.60871	7.30548	7.139	7.22541	6.78345	7.3411	6.92849	7.76199	7.68371	7.3884	0.63829	7.79875	7.64698	7.36109				+	S4_S	+	S5_S	30	30	30	NaN	NaN	NaN	NaN	0	NaN	604230000	56	2.28738	0.00227765	3.56251	2.2141	0.00594717	0.629193	3.46145	A0A087WUZ3;Q01082;F8W6C1;P11277	A0A087WUZ3;Q01082
Protein phosphatase 1F	PPM1F	5.60197	5.91729	5.75012	5.48086	5.8089	5.7199	5.82605	5.80181	5.12983	6.48232	6.34916	6.09552	0.638249	6.56488	6.19721	6.01664				+	S4_S			3	3	3	14	14	14	NaN	0	NaN	23863000	4	2.68116	0.00122989	4.118	-4.34294e-08	1	0	0	B5MCT7;A8MX49;P49593;C9J2F3	B5MCT7;A8MX49;P49593;C9J2F3
Eukaryotic translation initiation factor 3 subunit A	EIF3A	5.78542	5.84745	6.09206	5.83476	5.78657	6.09861	6.0296	6.07492	5.3279	6.61164	6.60713	6.32142	0.638142	6.25266	6.46651	6.38754				+	S4_S			4	4	4	3	3	3	NaN	0	NaN	42841000	6	2.69845	0.00124706	4.14295	-4.34294e-08	1	0	0	Q14152	Q14152
ERO1-like protein alpha	ERO1L	6.02193	5.85522	5.86226	6.77666	6.65055	5.76975	5.62218	6.17054	5.56516	6.76493	6.69402	6.54433	0.635065	6.17365	6.22081	5.89386				+	S4_S			5	5	5	NaN	NaN	NaN	NaN	0	NaN	57235000	6	1.4745	0.0134106	2.46246	0.0899055	0.821971	0.0634102	0.24288	Q96HE7;G3V2H0;G3V5B3;Q5TAE8;G3V3E6;Q86YB8	Q96HE7;G3V2H0
Rab GDP dissociation inhibitor beta	GDI2	7.74414	7.5503	7.54479	7.77681	7.79728	7.62282	7.65397	7.60281	7.62135	8.35347	8.28504	8.2381	0.635063	8.29396	7.96938	7.70329				+	S4_S	+	S5_S	28	28	21	NaN	NaN	NaN	NaN	0	NaN	2508400000	85	6.10896	0	10.8054	2.00246	0.00883276	0.331737	3.17261	P50395;Q5SX87;Q5SX86;V9GYF8;Q5SX90;Q5SX91;V9GYJ7	P50395;Q5SX87
Splicing factor 3B subunit 4	SF3B4	5.64029	5.81045	5.70923	5.77023	5.54394	6.04903	5.64223	5.85551	6.25404	6.51022	6.68988	6.12345	0.632853	6.04385	6.21622	5.91207				+	S4_S			3	3	3	NaN	NaN	NaN	NaN	0	NaN	42163000	3	2.59842	0.00135165	3.99934	-4.34294e-08	1	0	0	Q15427	Q15427
Vacuolar protein sorting-associated protein 29	VPS29	6.02639	5.72427	6.04535	6.75066	6.09874	5.84549	6.05814	6.35002	6.2162	7.17359	6.89994	6.19311	0.63163	5.6483	5.90536	5.92333				+	S4_S			4	4	4	NaN	NaN	NaN	NaN	0	NaN	109900000	5	1.65889	0.00859392	2.71001	0.869167	0.116016	-0.298255	-1.62532	F8VXU5;Q9UBQ0	F8VXU5;Q9UBQ0
Tissue factor pathway inhibitor 2	TFPI2	5.49238	5.62697	5.46603	5.5736	5.974	5.44277	6.07232	6.00183	5.30925	6.4848	6.61866	5.77595	0.631008	6.36094	6.163	6.23404				+	S4_S			2	2	2	NaN	NaN	NaN	NaN	NaN	NaN	35942000	2	1.82638	0.0059313	2.93491	-4.34294e-08	1	0	0	P48307;H7C4A3	P48307;H7C4A3
Transcription elongation factor A protein 1	TCEA1	5.63746	5.04955	5.97211	5.56594	6.03506	6.06255	6.07965	5.46695	6.40381	7.08529	6.61126	5.61774	0.629975	6.2809	6.11645	6.54227				+	S4_S			3	3	3	9	9	9	NaN	0	NaN	75418000	4	1.06249	0.0405066	1.90016	-4.34294e-08	1	0	0	A0A1W2PPZ5;P23193;A0A1W2PRL9;E5RK46;A0A1W2PS15;E5RFI1;A0A1W2PPV7;E5RJ93;E5RIS7;B7Z4S1	A0A1W2PPZ5;P23193;A0A1W2PRL9
Platelet-derived growth factor receptor beta	PDGFRB	5.96983	5.62983	6.23405	5.97183	6.22144	6.64484	5.5891	5.6864	5.92591	6.65155	6.67647	6.5117	0.627322	5.8943	6.22299	6.22229				+	S4_S			7	7	7	NaN	NaN	NaN	NaN	0	NaN	66321000	9	1.91993	0.004664	3.06097	0.252063	0.56051	0.127281	0.603405	P09619;E5RJ14;E5RH16;E5RII0	P09619
Cofilin-1	CFL1	7.97204	7.61846	7.75676	8.24615	7.80722	8.11015	7.6532	7.5372	7.82761	8.43419	8.28219	8.66221	0.622994	8.48262	8.335	8.71394				+	S4_S	+	S5_S	13	13	9	NaN	NaN	NaN	NaN	0	NaN	3990500000	107	2.68869	0.00123615	4.12886	2.92019	0.00169143	0.673984	4.46767	P23528;G3V1A4;E9PP50;E9PK25;E9PQB7;E9PLJ3;E9PS23	P23528;G3V1A4;E9PP50;E9PK25;E9PQB7
Vigilin	HDLBP	5.50708	5.13701	5.64034	6.24634	5.86666	5.58033	6.03651	6.03531	5.92385	6.51179	6.60568	6.07374	0.622243	5.9943	6.11406	5.83136				+	S4_S			2	2	2	NaN	NaN	NaN	NaN	NaN	NaN	34064000	2	1.75105	0.00688889	2.83367	-4.34294e-08	1	0	0	A0A024R4E5;Q00341;C9JMQ6;C9JQ82;C9JBS3;C9JEJ8;C9JHN6;C9JT62;C9JHS7;C9JK79;C9JHZ8;C9JES8;C9JZI8;C9J5E5;C9JIZ1;H7BZC3;H7C2D1;H0Y394	A0A024R4E5;Q00341;C9JMQ6;C9JQ82;C9JBS3;C9JEJ8;C9JHN6;C9JT62;C9JHS7;C9JK79;C9JHZ8;C9JES8;C9JZI8;C9J5E5;C9JIZ1;H7BZC3;H7C2D1;H0Y394
N-alpha-acetyltransferase 50	NAA50	6.19815	5.60851	6.37562	5.77006	6.04812	5.29792	5.27247	6.02281	5.72201	6.6778	6.55578	6.06017	0.618399	6.12816	6.48337	5.94345				+	S4_S			2	2	2	NaN	NaN	NaN	NaN	0	NaN	36738000	3	1.4951	0.0127261	2.49016	-4.34294e-08	1	0	0	A0A087WWJ2;B0AZT5;C9J5D1;E7EQ69;Q9GZZ1	A0A087WWJ2;B0AZT5;C9J5D1;E7EQ69;Q9GZZ1
L-lactate dehydrogenase B chain;L-lactate dehydrogenase	LDHB	8.01047	7.99102	8.0228	8.43407	8.30421	8.21373	7.79393	8.18927	7.95214	8.78394	8.66366	8.70479	0.616172	8.13852	8.55226	8.48257				+	S4_S	+	S5_S	16	15	15	53	NaN	NaN	NaN	0	NaN	6162500000	97	3.36016	0.000154506	5.14222	1.23436	0.0464186	0.289824	2.13733	P07195;A8MW50;F5H793;C9J7H8;F5H5G7;F5H155;A0A087WUM2;G3XAP5;F5H245;Q6ZMR3;P07864	P07195;A8MW50;F5H793;C9J7H8
14-3-3 protein epsilon	YWHAE	8.09806	7.88615	8.00139	7.99226	8.06993	8.13767	7.98238	8.11099	8.10037	8.55047	8.66818	8.75478	0.615677	8.50258	8.59626	8.56575				+	S4_S	+	S5_S	18	16	16	NaN	NaN	NaN	NaN	0	NaN	4531400000	116	6.07637	0	10.7183	5.84562	0.000516129	0.51273	10.1184	P62258;B4DJF2;I3L3T1;K7EIT4;K7EM20;I3L0W5	P62258;B4DJF2;I3L3T1
Proteasome subunit alpha type-5	PSMA5	5.39079	5.34235	6.01634	5.72858	5.66917	5.82725	5.86093	5.7142	6.44555	6.36775	6.55683	6.25049	0.614452	5.90311	6.17524	5.67262				+	S4_S			2	2	2	NaN	NaN	NaN	NaN	0	NaN	28769000	2	1.90637	0.00480639	3.04267	-4.34294e-08	1	0	0	P28066	P28066
Transcription intermediary factor 1-beta	TRIM28	5.88708	5.32538	5.74934	6.11036	6.15402	5.45915	5.6117	5.43528	5.90304	6.5458	6.59906	5.89923	0.610768	6.54334	6.00599	5.99633				+	S4_S			4	4	4	NaN	NaN	NaN	NaN	0	NaN	37372000	4	1.77654	0.0065618	2.86791	-4.34294e-08	1	0	0	Q13263;M0R0K9	Q13263;M0R0K9
Transgelin-2	TAGLN2	7.44892	7.33838	7.45603	7.74693	7.56184	7.64936	7.60654	7.32948	7.25967	8.11317	8.08146	8.09701	0.608642	7.91951	7.67344	8.24998				+	S4_S	+	S5_S	12	12	12	NaN	NaN	NaN	NaN	0	NaN	1571400000	70	4.0063	8.27586e-05	6.22217	2.25836	0.00538996	0.45907	3.5224	P37802;X6RJP6;C9J5W6;Q9UI15	P37802;X6RJP6
Thimet oligopeptidase	THOP1	5.92708	5.7938	5.44504	5.87237	5.09122	5.90835	6.0225	5.67865	5.89557	6.57175	6.36653	6.09823	0.608331	6.45043	6.17522	6.25551				+	S4_S			4	4	4	NaN	NaN	NaN	NaN	0	NaN	30084000	3	2.02408	0.00389831	3.20193	-4.34294e-08	1	0	0	P52888;K7EKB6;K7EP46;K7EMU4	P52888;K7EKB6;K7EP46
Transcription elongation regulator 1	TCERG1	6.16629	5.6088	6.01767	5.77126	5.51232	5.73744	5.85035	6.31461	5.89966	6.5457	6.48507	6.41774	0.607458	6.37995	6.08692	6.0704				+	S4_S			3	3	3	NaN	NaN	NaN	NaN	0	NaN	28458000	4	2.54356	0.00149602	3.92126	-4.34294e-08	1	0	0	G3V220;O14776	G3V220;O14776
Bifunctional purine biosynthesis protein PURH;Phosphoribosylaminoimidazolecarboxamide formyltransferase;IMP cyclohydrolase	ATIC	6.13755	5.14112	5.849	5.15971	5.80421	6.0762	6.33945	6.24525	5.78974	6.59931	6.64727	6.08662	0.606379	7.28212	6.40349	5.88369				+	S4_S			5	5	5	NaN	NaN	NaN	NaN	0	NaN	107080000	7	1.28179	0.0228093	2.20199	1.17077	0.0543562	0.685077	2.05017	P31939;C9JLK0;F8WEF0	P31939;C9JLK0
ADP-sugar pyrophosphatase	NUDT5	5.38301	5.53948	5.72177	5.79822	5.96118	5.81451	5.7226	6.16053	5.46133	6.2897	6.41295	6.3009	0.605335	6.49898	6.26967	6.18264				+	S4_S			3	3	3	NaN	NaN	NaN	NaN	0	NaN	27392000	5	2.67325	0.00122286	4.10662	-4.34294e-08	1	0	0	A6NCQ0;A6NJU6;A6NFX8;Q9UKK9;C9JYY9;H0YEY4	A6NCQ0;A6NJU6;A6NFX8;Q9UKK9;C9JYY9
Coatomer subunit gamma-1	COPG1	5.5276	5.48064	5.89702	5.89087	5.78787	6.03197	6.04436	6.12127	5.24979	6.74857	6.55218	5.85478	0.603911	6.20323	6.29224	6.09494				+	S4_S	+	S5_S	4	4	4	NaN	NaN	NaN	NaN	0	NaN	43786000	4	1.62863	0.00925532	2.66941	1.35936	0.0348784	0.415536	2.30719	Q9Y678;H0Y8X7;Q9UBF2	Q9Y678;H0Y8X7
Transaldolase	TALDO1	7.2828	6.63103	6.81985	6.91125	6.78032	6.78788	6.96824	6.87398	6.67333	7.38216	7.54087	7.46427	0.60369	8.05158	7.76563	7.62393				+	S4_S	+	S5_S	14	14	14	NaN	NaN	NaN	NaN	0	NaN	591840000	39	3.3801	0.000105263	5.17385	4.56763	0.0004375	0.954971	7.26626	P37837;F2Z393;E9PM01;E9PKI8	P37837;F2Z393
14-3-3 protein beta/alpha;14-3-3 protein beta/alpha, N-terminally processed	YWHAB	7.49293	7.60807	7.77135	7.07067	7.13713	6.94272	7.41579	7.6667	7.47635	8.04238	7.73301	8.22848	0.60332	8.21421	8.17949	7.99036				+	S4_S	+	S5_S	12	6	6	NaN	NaN	NaN	NaN	0	NaN	1211500000	45	2.05399	0.00370149	3.24256	2.73177	0.00232323	0.730053	4.19117	P31946;Q4VY20;Q4VY19;A0A0J9YWE8;A0A0J9YWZ2	P31946
Cytosol aminopeptidase	LAP3	5.9062	5.47039	5.69626	5.78136	6.44461	6.59039	5.88311	5.49499	5.36694	6.47935	6.68877	6.17908	0.600813	6.10262	6.61628	5.88126				+	S4_S			2	2	2	NaN	NaN	NaN	NaN	0	NaN	37818000	5	1.33569	0.0197725	2.27516	0.63398	0.206861	0.351807	1.27163	P28838;H0Y9Q1	P28838;H0Y9Q1
Platelet-activating factor acetylhydrolase IB subunit beta	PAFAH1B2	5.09332	5.55893	6.04675	5.44196	6.1325	6.32094	5.95539	5.89535	5.98357	6.5401	6.71232	6.00786	0.594684	6.19547	6.37502	6.04209				+	S4_S			2	2	2	NaN	NaN	NaN	NaN	0	NaN	36649000	3	1.37996	0.0174121	2.33503	-4.34294e-08	1	0	0	P68402	P68402
Echinoderm microtubule-associated protein-like 4	EML4	6.05291	5.76633	5.97468	5.87258	5.75108	5.43652	6.23887	6.25356	6.53312	6.76028	6.52853	6.45451	0.594476	6.1484	6.16656	6.11782				+	S4_S			1	1	1	NaN	NaN	NaN	NaN	0	NaN	41804000	3	1.84374	0.00566023	2.95827	0.35797	0.42348	0.157631	0.806778	B5MBZ0;Q9HC35	B5MBZ0;Q9HC35
Hepatocyte growth factor-regulated tyrosine kinase substrate	HGS	6.11604	5.71336	6.13211	5.94514	5.83257	5.82149	6.0484	6.06921	5.56526	6.78466	6.64023	6.10003	0.592354	6.26007	6.21649	5.87933				+	S4_S			3	3	3	NaN	NaN	NaN	NaN	0	NaN	73680000	6	2.40412	0.0019801	3.72488	0.803331	0.1335	0.202678	1.52892	O14964;I3L1P5;I3L1E3	O14964
Ras GTPase-activating protein-binding protein 2	G3BP2	5.91113	5.56388	5.58149	5.76762	5.78105	5.88288	6.36686	5.56521	5.80879	6.45693	6.66999	6.05539	0.590891	6.34422	5.99779	6.17586				+	S4_S			3	2	2	NaN	NaN	NaN	NaN	0	NaN	34385000	3	2.14102	0.00312775	3.36122	-4.34294e-08	1	0	0	Q9UN86	Q9UN86
Vasodilator-stimulated phosphoprotein	VASP	5.8613	5.93052	6.03019	5.77517	5.80308	5.37407	6.10244	6.28679	6.03267	6.74498	6.69392	6.05504	0.587287	6.08279	6.08974	5.79825				+	S4_S			6	6	6	20	20	20	NaN	0	NaN	67755000	7	1.92618	0.00459919	3.0694	-4.34294e-08	1	0	0	P50552;K7EM16;K7ENR7;K7ENL7	P50552;K7EM16
D-3-phosphoglycerate dehydrogenase	PHGDH	5.70244	6.1149	6.18341	5.20377	6.22246	5.83187	5.90462	5.7771	6.28583	6.75077	6.62726	6.12003	0.585309	6.05123	5.95352	6.22234				+	S4_S			6	6	6	NaN	NaN	NaN	NaN	0	NaN	52707000	5	1.57325	0.0108502	2.59511	-4.34294e-08	1	0	0	O43175;Q5SZU1	O43175;Q5SZU1
26S proteasome non-ATPase regulatory subunit 8	PSMD8	5.81596	5.54599	5.97355	5.83994	5.54781	5.62861	5.79738	5.94015	5.32742	6.3428	6.1233	6.42436	0.583838	6.42674	5.91395	6.46516				+	S4_S			2	2	2	NaN	NaN	NaN	NaN	0	NaN	16207000	3	2.8136	0.00102564	4.31043	-4.34294e-08	1	0	0	K7EJR3;R4GMR5;P48556;K7ERW6;K7ENY6;K7EJC1	K7EJR3;R4GMR5;P48556;K7ERW6;K7ENY6;K7EJC1
Eukaryotic initiation factor 4A-III;Eukaryotic initiation factor 4A-III, N-terminally processed	EIF4A3	5.51495	6.3895	5.92342	5.94677	5.65352	5.85521	6.29189	5.49478	5.50456	6.65681	6.76173	5.8567	0.58346	6.50901	6.30117	5.93686				+	S4_S			5	4	4	NaN	NaN	NaN	NaN	0	NaN	46125000	4	1.39107	0.0168512	2.35004	-4.34294e-08	1	0	0	P38919;I3L3H2	P38919
Host cell factor 1;HCF N-terminal chain 1;HCF N-terminal chain 2;HCF N-terminal chain 3;HCF N-terminal chain 4;HCF N-terminal chain 5;HCF N-terminal chain 6;HCF C-terminal chain 1;HCF C-terminal chain 2;HCF C-terminal chain 3;HCF C-terminal chain 4;HCF C-terminal chain 5;HCF C-terminal chain 6	HCFC1	5.95216	5.68237	5.89512	5.48194	5.55082	5.59895	5.4804	6.11281	5.89245	6.41612	6.51668	6.02795	0.581696	6.26813	6.18996	6.0057				+	S4_S			4	4	4	NaN	NaN	NaN	NaN	0	NaN	27049000	5	2.38306	0.00200489	3.69545	-4.34294e-08	1	0	0	A6NEM2;P51610	A6NEM2;P51610
Golgi resident protein GCP60	ACBD3	6.39928	5.87357	5.46338	5.85319	6.11429	6.28682	5.68465	5.62164	5.77956	6.39806	6.61687	6.41594	0.579583	5.94297	6.19816	6.29925				+	S4_S			2	2	2	NaN	NaN	NaN	NaN	0	NaN	30933000	2	1.92061	0.00465863	3.06188	-4.34294e-08	1	0	0	Q9H3P7	Q9H3P7
Protein transport protein Sec23B	SEC23B	5.89585	6.04803	6.55118	5.71636	6.19571	5.5691	6.20076	5.46367	6.02651	6.58129	6.59055	6.45465	0.579144	6.14688	6.14192	6.38371				+	S4_S			5	3	3	8	NaN	NaN	NaN	0	NaN	31862000	5	1.74056	0.00706273	2.81958	-4.34294e-08	1	0	0	Q15437;Q5QPE2;Q5QPE1	Q15437;Q5QPE2
Nectin-2	PVRL2	5.54487	5.6325	5.97335	5.98236	5.604	5.85371	5.9904	5.47124	6.04515	6.54312	6.491	6.06717	0.578478	6.1115	6.27514	6.08802				+	S4_S			2	2	2	5	5	5	NaN	0	NaN	41262000	5	2.41735	0.00198489	3.74339	-4.34294e-08	1	0	0	Q92692;K7EKE8	Q92692;K7EKE8
NADP-dependent malic enzyme	ME1	5.89311	6.04875	5.90167	5.86531	6.44788	6.00187	5.8406	5.81265	6.0659	6.28675	6.4574	6.94834	0.577744	5.76021	6.1303	6.08559				+	S4_S			6	6	6	NaN	NaN	NaN	NaN	0	NaN	33565000	11	2.40398	0.00197519	3.72468	-4.34294e-08	1	0	0	P48163	P48163
Phospholipid transfer protein	PLTP	7.11408	7.14959	6.97398	6.65256	6.76411	6.53463	6.86754	6.63221	6.67668	7.36133	7.21909	7.60439	0.576559	6.0981	6.18207	6.73119				+	S4_S	+	S5_S	13	13	13	NaN	NaN	NaN	NaN	0	NaN	250010000	45	2.60516	0.00132222	4.00896	1.78957	0.0135732	-0.481257	-2.88541	P55058	P55058
Microtubule-associated protein;Microtubule-associated protein 4	MAP4	7.58012	7.66588	7.41767	7.83371	7.91684	7.86462	7.71434	7.68032	7.51839	8.18568	8.15042	8.45545	0.575864	8.22559	8.27782	8.47979				+	S4_S	+	S5_S	38	38	38	NaN	NaN	NaN	NaN	0	NaN	2261500000	108	3.40087	0.000106195	5.2069	3.88063	0.00088	0.639745	6.00269	E7EVA0;P27816;H7C4C5;H0Y2V1;B5MEG9;F8W9U4;H7C456;A0A0J9YVV8;A0A0J9YW37	E7EVA0;P27816
Dihydropteridine reductase	QDPR	5.40236	5.73772	5.6229	5.5862	5.93307	5.74938	6.15962	5.64988	5.91597	6.74228	6.39456	5.83773	0.574066	6.19457	6.61767	5.82663				+	S4_S	+	S5_S	2	2	2	NaN	NaN	NaN	NaN	0	NaN	36755000	4	1.881	0.00506719	3.00846	1.56971	0.0230303	0.462167	2.59036	P09417;H0Y8F7;B7Z415;D6RGG7	P09417;H0Y8F7;B7Z415;D6RGG7
Cold-inducible RNA-binding protein	CIRBP	5.40644	5.32428	5.75516	5.87929	6.43199	5.94554	6.12599	5.98676	5.97484	6.53051	6.65436	6.1223	0.565689	6.34575	6.01876	6.10592				+	S4_S			3	3	3	NaN	NaN	NaN	NaN	0	NaN	41378000	6	1.55228	0.0113851	2.56696	-4.34294e-08	1	0	0	K7ENX8;K7ELV6;K7EJV5;K7ELT6;K7EJV1;K7EMY9;K7EPM4;K7ER40;K7EQR7;D6W5Y5;Q14011;K7EQX4;K7ENN6;K7EIF7;K7EQL0	K7ENX8;K7ELV6;K7EJV5;K7ELT6;K7EJV1;K7EMY9;K7EPM4;K7ER40;K7EQR7;D6W5Y5;Q14011
DNA fragmentation factor subunit alpha	DFFA	6.468	5.70099	6.04311	6.00973	6.00906	5.71621	6.22169	5.57487	5.97699	6.62038	6.52958	6.45359	0.565553	6.16083	6.17368	5.906				+	S4_S			2	2	2	NaN	NaN	NaN	NaN	0	NaN	38293000	2	2.16113	0.00300444	3.38874	-4.34294e-08	1	0	0	O00273	O00273
Adenylosuccinate lyase	ADSL	5.85817	5.83933	5.70156	6.0157	5.55434	5.78238	5.97142	5.35316	6.0576	6.46331	6.71827	5.88795	0.563882	6.06233	6.36931	5.93221				+	S4_S			4	4	4	11	11	11	NaN	0	NaN	46440000	4	1.89799	0.00489066	3.03136	-4.34294e-08	1	0	0	A0A1B0GWJ0;A0A1B0GTJ7;A0A0A6YY92;P30566;A0A096LNY6;A0A096LNY5;A0A1B0GTG9;A0A1B0GWF8;V9GY96;A0A096LP92;A0A096LP76;B4DEP1;A0A096LPA2;A0A1W2PRX2;A0A096LP72;A0A096LNY4	A0A1B0GWJ0;A0A1B0GTJ7;A0A0A6YY92;P30566;A0A096LNY6;A0A096LNY5;A0A1B0GTG9;A0A1B0GWF8
Alpha-parvin	PARVA	5.29748	5.80113	5.85074	5.50596	6.29407	5.6283	5.93548	5.54324	5.73983	6.27905	6.39962	6.20869	0.562873	6.1388	5.79064	6.28178				+	S4_S			4	4	4	NaN	NaN	NaN	NaN	0	NaN	27636000	9	2.04838	0.00377021	3.23494	0.991832	0.0862468	0.337494	1.80092	J3KNQ4;Q9NVD7;E9PS97;A0A087WZB5;Q9HBI1	J3KNQ4;Q9NVD7;E9PS97
Polymerase I and transcript release factor	PTRF	5.5906	5.87608	5.70454	5.9791	5.36444	6.00048	5.98549	6.10384	6.02634	6.47363	6.43675	6.31752	0.561421	6.42551	6.09632	6.58285				+	S4_S			3	3	3	NaN	NaN	NaN	NaN	0	NaN	27995000	4	2.45702	0.0018626	3.79905	-4.34294e-08	1	0	0	Q6NZI2	Q6NZI2
ATP-dependent RNA helicase DDX1	DDX1	5.6469	5.31562	5.92215	5.73875	6.16287	5.7939	5.83284	6.34425	5.88649	6.41186	6.48446	6.33244	0.560277	5.89236	6.30718	5.78475				+	S4_S			4	4	4	NaN	NaN	NaN	NaN	0	NaN	26709000	5	2.00047	0.00405042	3.16991	-4.34294e-08	1	0	0	F1T0B3;A0A087X2G1;Q92499	F1T0B3;A0A087X2G1;Q92499
Latent-transforming growth factor beta-binding protein 1	LTBP1	8.53097	8.70436	8.69269	7.86773	7.90192	7.77388	8.00078	7.8592	8.01523	8.68558	8.69104	8.75186	0.559853	6.30631	6.10667	6.49518				+	S4_S	+	S5_S	38	38	9	NaN	NaN	NaN	NaN	0	NaN	6375600000	122	1.47899	0.0132139	2.4685	4.8807	0.00048	-1.84692	-7.89882	Q14766;E7EV71;H7C4L5;H7C0I7	Q14766;E7EV71
AP-1 complex subunit beta-1	AP1B1	5.7307	5.88345	5.43377	5.34595	5.73565	5.55246	6.4472	5.78109	5.73233	6.07791	6.70865	6.09275	0.555038	5.96915	5.90523	6.38903				+	S4_S			6	2	2	NaN	NaN	NaN	NaN	0	NaN	28373000	2	1.53974	0.0115729	2.55012	-4.34294e-08	1	0	0	Q10567;C9J1E7	Q10567;C9J1E7
Serine/threonine-protein phosphatase PP1-beta catalytic subunit;Serine/threonine-protein phosphatase;Serine/threonine-protein phosphatase PP1-gamma catalytic subunit;Serine/threonine-protein phosphatase PP1-alpha catalytic subunit	PPP1CB;PPP1CC;PPP1CA	5.90475	5.85006	6.14876	5.62747	6.05057	6.57888	5.93902	5.52373	6.22998	6.76746	6.85456	5.96087	0.543935	6.54988	6.29147	6.0099				+	S4_S			5	5	5	NaN	NaN	NaN	NaN	0	NaN	64267000	5	1.32872	0.0199937	2.26571	0.753597	0.151969	0.300057	1.45488	P62140;F8VR82;F8VYE8;F8W0W8;P36873;P62136;C9J9S3;C9JP48;E7ETD8;E9PMD7;F8WE71;H0Y3Y6;A0A087WYY5;F5H1L6;F5H037	P62140;F8VR82;F8VYE8;F8W0W8;P36873;P62136
Transferrin receptor protein 1;Transferrin receptor protein 1, serum form	TFRC	5.93594	5.79965	5.52058	6.15415	6.28656	6.51967	6.00474	6.25602	6.38103	6.92067	6.45906	6.53269	0.542102	6.98101	6.36519	6.00698				+	S4_S			7	7	7	NaN	NaN	NaN	NaN	0	NaN	71597000	8	1.65712	0.00862143	2.70762	0.784128	0.140802	0.355685	1.50047	G3V0E5;P02786;H7C3V5	G3V0E5;P02786
Fumarate hydratase, mitochondrial	FH	6.90299	6.15612	5.75973	6.28997	6.0626	5.65455	6.43399	5.95175	6.06106	6.78348	6.36603	6.89988	0.541711	6.53153	6.46059	6.24877				+	S4_S			8	8	8	NaN	NaN	NaN	NaN	0	NaN	93934000	16	1.33483	0.0197792	2.27399	0.587194	0.231551	0.272212	1.19755	P07954	P07954
14-3-3 protein zeta/delta	YWHAZ	8.2771	8.46456	8.59683	8.29003	8.27978	8.11207	8.27928	8.34606	8.38374	8.76715	8.84844	9.01641	0.540725	8.87259	8.8258	9.17823				+	S4_S	+	S5_S	19	19	13	NaN	NaN	60	NaN	0	NaN	10252000000	150	3.89226	7.31707e-05	6.0228	4.02775	0.000923077	0.622264	6.26012	P63104;E7EX29;B0AZS6;B7Z2E6;H0YB80;E7ESK7;E5RIR4;E9PD24;E7EVZ2;E5RGE1	P63104;E7EX29;B0AZS6;B7Z2E6;H0YB80;E7ESK7
Protein NOXP20	FAM114A1	5.74564	6.19408	5.58385	5.85799	5.70203	5.88499	5.7413	5.84881	5.89527	6.48384	6.23955	6.37619	0.538313	6.26496	6.14366	5.91524				+	S4_S			1	1	1	NaN	NaN	NaN	NaN	NaN	NaN	19639000	2	3.25705	0.000142857	4.98018	-4.34294e-08	1	0	0	Q8IWE2	Q8IWE2
Guanine nucleotide-binding protein G(I)/G(S)/G(T) subunit beta-1;Guanine nucleotide-binding protein subunit beta-4;Guanine nucleotide-binding protein G(I)/G(S)/G(T) subunit beta-2;Guanine nucleotide-binding protein G(I)/G(S)/G(T) subunit beta-3	GNB1;GNB4;GNB2;GNB3	5.60501	5.80433	5.48785	5.79859	6.08969	5.73837	5.90348	5.56589	5.95097	6.3427	6.57781	6.0078	0.537864	5.99371	6.20951	5.67481				+	S4_S			2	2	2	NaN	NaN	NaN	NaN	0	NaN	34326000	4	2.40638	0.00198504	3.72804	-4.34294e-08	1	0	0	P62873;C9JD14;B1AKQ8;C9JZN1;F6X3N5;F6UT28;F5H8J8;F5H100;C9JIS1;B3KVK2;C9JXA5;F5H0S8;E7EP32;E9PCP0;Q9HAV0;P62879;P16520	P62873;C9JD14;B1AKQ8;C9JZN1;F6X3N5;F6UT28;F5H8J8;F5H100;C9JIS1;B3KVK2;C9JXA5;F5H0S8;E7EP32;E9PCP0;Q9HAV0;P62879;P16520
Fibulin-5	FBLN5	7.04669	6.66041	6.709	6.5699	6.52893	6.74435	7.24015	6.89726	6.99628	7.58332	7.55377	6.93727	0.536681	6.19637	6.41157	5.99885				+	S4_S	+	S5_S	6	6	6	NaN	NaN	NaN	NaN	0	NaN	320710000	16	1.87199	0.00513725	2.99632	2.59419	0.00277064	-0.61918	-3.99329	G3V4U0;Q9UBX5;G3XA98;G3V3Y2	G3V4U0;Q9UBX5;G3XA98
Nestin	NES	5.56375	6.25323	5.84925	6.07791	5.31399	5.8181	6.02009	5.6056	5.67149	6.37101	6.28174	6.34682	0.536142	6.10862	5.72448	6.1434				+	S4_S			4	4	4	NaN	NaN	NaN	NaN	0	NaN	18087000	5	1.92971	0.00460163	3.07418	-4.34294e-08	1	0	0	P48681	P48681
AP-1 complex subunit gamma-1	AP1G1	5.39269	5.48465	6.36148	5.65055	5.24061	5.81273	5.70074	5.79705	5.63898	6.23623	6.29881	6.09559	0.534712	6.13405	6.21903	6.20397				+	S4_S			2	2	2	NaN	NaN	NaN	NaN	0	NaN	16268000	2	1.70912	0.00787636	2.77739	-4.34294e-08	1	0	0	O43747	O43747
U6 snRNA-associated Sm-like protein LSm8	LSM8	5.85522	6.01344	6.13065	5.98866	5.81467	5.62796	5.62564	5.55569	5.78444	6.73434	6.51455	5.81858	0.534006	5.93451	6.03967	5.84547				+	S4_S			4	4	4	50	50	50	NaN	0	NaN	44908000	5	1.7954	0.00627925	2.89325	-4.34294e-08	1	0	0	O95777;F2Z2Y6;C9JIZ0;C9JNV3	O95777;F2Z2Y6;C9JIZ0;C9JNV3
Tropomodulin-3	TMOD3	5.73569	5.58532	6.00677	5.91282	5.73528	5.63198	6.07223	5.84641	5.23355	6.33425	6.42244	6.09666	0.533334	6.08357	5.95826	6.43214				+	S4_S			2	2	2	NaN	NaN	NaN	NaN	0	NaN	24048000	3	2.13227	0.003186	3.34927	-4.34294e-08	1	0	0	H0YKU1;H0YNJ8;Q9NYL9	H0YKU1;H0YNJ8;Q9NYL9
Tripeptidyl-peptidase 2	TPP2	5.49494	5.7786	5.52685	6.16777	5.55148	5.65581	6.28024	5.75261	5.80039	6.36723	6.54657	6.01967	0.532413	6.31389	6.11486	6.40358				+	S4_S			2	2	2	NaN	NaN	NaN	NaN	0	NaN	25095000	4	1.80056	0.00621212	2.90018	-4.34294e-08	1	0	0	Q5VZU9;P29144	Q5VZU9;P29144
Adenosine kinase	ADK	5.6202	5.60073	6.31483	5.56165	5.28439	5.90108	6.09087	6.33437	6.28864	6.45735	6.46636	6.3376	0.531909	6.33901	5.94513	5.84889				+	S4_S			3	3	3	NaN	NaN	NaN	NaN	0	NaN	28962000	4	1.34334	0.0194367	2.28551	-4.34294e-08	1	0	0	P55263	P55263
Coactosin-like protein	COTL1	7.44767	7.41469	7.51779	7.25426	7.53835	7.44262	7.33953	7.30053	7.26368	7.78702	7.90446	8.07529	0.531245	7.70717	7.58448	8.08192				+	S4_S	+	S5_S	9	9	9	NaN	NaN	NaN	NaN	0	NaN	928970000	51	4.39639	0	6.93608	2.60462	0.00274654	0.400177	4.00818	Q14019;H3BT58	Q14019;H3BT58
Thioredoxin reductase 1, cytoplasmic	TXNRD1	7.47732	7.68997	7.50548	7.92082	7.87395	7.91914	7.56919	7.77218	7.67756	8.14832	8.21285	8.36243	0.529467	8.2668	8.44765	7.88677				+	S4_S	+	S5_S	24	24	24	NaN	NaN	NaN	NaN	0	NaN	2663600000	99	3.22015	0.000140625	4.9228	2.36104	0.00421224	0.488671	3.66475	F8W809;A0A087WSW9;A0A182DWI3;A0A087WSY9;Q16881;E9PIR7;E2QRB9;E9PKD3;A0A0B4J225;E9PIZ5;E9PLT3;E9PKI4;E9PQI3;E9PRI8;E9PJU2;A0A096LPD9;E7EWK1;A0A096LPK7;A0A182DWF2;D3YTF8;A0A182DWF3;Q9NNW7	F8W809;A0A087WSW9;A0A182DWI3;A0A087WSY9;Q16881;E9PIR7;E2QRB9
Coatomer subunit beta	COPB1	6.25654	5.75394	5.62296	5.65109	5.13602	6.56261	6.06046	5.5423	6.10827	6.62429	6.66448	5.85498	0.526341	5.88379	6.63563	6.06291				+	S4_S			3	3	3	NaN	NaN	NaN	NaN	0	NaN	34965000	4	0.997496	0.0489673	1.80893	0.58886	0.230692	0.339201	1.20022	P53618;E9PP73	P53618;E9PP73
Ubiquitin-like modifier-activating enzyme 1	UBA1	6.50853	6.57832	6.49867	6.64774	6.70656	6.80963	6.78132	6.63365	6.75089	7.44742	7.38484	6.71777	0.526084	7.26297	7.37312	6.72283				+	S4_S	+	S5_S	13	13	13	NaN	NaN	NaN	NaN	0	NaN	343570000	40	2.4583	0.00187212	3.80085	2.40602	0.0038	0.462381	3.72753	P22314;Q5JRR6;Q5JRR9;Q5JRS0;Q5JRS1;Q5JRS3;Q5JRS2	P22314
SUMO-activating enzyme subunit 2	UBA2	5.83434	5.42209	6.07243	5.76586	5.95368	5.17418	5.88524	5.91292	6.04935	6.43396	6.60213	5.8975	0.52563	6.26717	6.33452	6.84113				+	S4_S			3	3	3	NaN	NaN	NaN	NaN	0	NaN	34004000	6	1.51071	0.012277	2.51114	-4.34294e-08	1	0	0	K7EPL2;Q9UBT2;U3KQ55;K7ES38	K7EPL2;Q9UBT2;U3KQ55;K7ES38
Platelet-derived growth factor receptor alpha	PDGFRA	6.07267	5.46857	5.93923	5.49784	5.64162	6.07055	6.15965	5.66493	6.24855	6.55224	6.52411	6.07051	0.519665	6.01831	6.36758	6.20843				+	S4_S			3	3	3	NaN	NaN	NaN	NaN	0	NaN	29734000	5	1.62845	0.00922261	2.66916	-4.34294e-08	1	0	0	P16234	P16234
Mimecan	OGN	5.274	5.55464	5.99957	5.2524	5.84394	5.81513	5.92506	6.04491	5.83889	6.51479	6.36367	5.86281	0.519475	6.24597	6.35204	6.37505				+	S4_S			2	2	2	NaN	NaN	NaN	NaN	0	NaN	29615000	2	1.53169	0.0116954	2.53931	-4.34294e-08	1	0	0	P20774;Q5TBF5	P20774;Q5TBF5
Macrophage migration inhibitory factor	MIF	5.95446	5.7516	5.85643	5.94459	6.35555	5.54056	5.85148	6.43951	6.3403	6.78345	6.56766	6.21562	0.518412	6.03287	6.28603	6.51899				+	S4_S			2	2	2	NaN	NaN	NaN	NaN	0	NaN	68007000	7	1.5497	0.0114561	2.5635	0.715647	0.16865	0.275466	1.3976	P14174	P14174
Inorganic pyrophosphatase	PPA1	5.9083	5.9463	5.91195	5.71873	5.54543	5.84396	6.07876	6.14139	5.88732	6.49956	6.32504	6.38257	0.515488	6.01957	6.40268	5.98515				+	S4_S			5	5	5	NaN	NaN	NaN	NaN	0	NaN	60385000	8	3.08596	0.000395604	4.71679	-4.34294e-08	1	0	0	Q15181;Q5SQT6	Q15181
Galectin-1	LGALS1	8.04206	7.83761	8.07092	8.14529	8.27131	8.19067	8.41767	8.15552	8.25641	8.38362	8.76833	8.85148	0.513651	7.97987	8.30292	7.67096				+	S4_S			9	9	9	NaN	NaN	NaN	NaN	0	NaN	6023900000	78	2.72585	0.00122054	4.18259	0.619896	0.212947	-0.16958	-1.24949	P09382;F8WEI7	P09382
Cadherin-4	CDH4	5.78193	6.18753	6.0368	6.01208	5.77614	5.89195	5.86111	6.13686	6.20461	6.8522	6.6902	5.95289	0.510764	6.03146	6.15457	6.26935				+	S4_S			3	3	3	NaN	NaN	NaN	NaN	0	NaN	55363000	3	1.82219	0.0060076	2.92927	-4.34294e-08	1	0	0	P55283;A0A0G2JRA4;A0A087WX99	P55283;A0A0G2JRA4;A0A087WX99
BAG family molecular chaperone regulator 3	BAG3	5.78464	6.01974	6.17212	5.97189	5.88064	6.7251	5.90022	5.64701	5.93633	6.91808	6.58566	6.01689	0.50269	6.10731	6.39984	6.44333				+	S4_S			5	5	5	NaN	NaN	NaN	NaN	0	NaN	72894000	8	1.28287	0.0228305	2.20346	0.875986	0.114155	0.312636	1.63521	O95817;C9JFK9	O95817
6-phosphogluconolactonase	PGLS	6.08806	5.75565	6.24633	6.22186	5.67107	6.09864	5.77538	5.80855	5.88828	6.50252	6.64358	6.19975	0.498194	5.77292	6.48399	5.80609				+	S4_S			4	4	4	NaN	NaN	NaN	NaN	0	NaN	35781000	5	2.18875	0.00288036	3.42662	-4.34294e-08	1	0	0	M0R261;O95336;M0R0U3;M0R1L2	M0R261;O95336;M0R0U3
Dihydropyrimidinase-related protein 2	DPYSL2	7.32533	7.1014	7.16411	7.67201	7.41265	7.21577	7.41285	7.24267	7.17673	7.64362	7.83516	7.92159	0.497512	7.62272	7.76584	7.15821				+	S4_S			17	17	15	NaN	NaN	NaN	NaN	0	NaN	785210000	51	2.87094	0.000807818	4.39476	0.788189	0.139361	0.212979	1.5065	A0A1C7CYX9;Q16555;E5RFU4	A0A1C7CYX9;Q16555
Splicing factor U2AF 65 kDa subunit	U2AF2	6.14794	6.11745	5.6653	5.66571	5.40094	5.63922	5.81025	5.91009	5.66843	6.44212	6.16068	6.23109	0.49737	6.03217	6.21895	6.25216				+	S4_S			2	2	2	NaN	NaN	NaN	NaN	0	NaN	17819000	2	2.09369	0.00337527	3.29661	-4.34294e-08	1	0	0	K7ENG2;P26368	K7ENG2;P26368
Beta-1,4-glucuronyltransferase 1	B4GAT1	5.63737	6.17479	6.35808	5.67145	5.63816	5.84147	5.34258	5.65967	5.84016	6.32177	6.79932	5.75862	0.497271	7.27319	7.22368	6.16416				+	S4_S	+	S5_S	4	4	4	NaN	NaN	NaN	NaN	0	NaN	80010000	9	1.18665	0.0289758	2.072	2.71909	0.00229703	1.09104	4.1728	O43505	O43505
GTP:AMP phosphotransferase AK3, mitochondrial	AK3	5.65337	5.70014	5.84706	5.81718	6.07733	6.13395	5.3748	5.61363	5.55562	6.26757	6.25597	6.21163	0.492492	6.23737	5.76124	5.91885				+	S4_S			4	4	4	NaN	NaN	NaN	NaN	0	NaN	14977000	8	2.15094	0.00312195	3.3748	-4.34294e-08	1	0	0	Q9UIJ7	Q9UIJ7
Exportin-2	CSE1L	6.05693	5.2539	6.13645	5.94781	5.85323	5.82699	5.60756	6.1116	5.55959	6.53838	6.28733	6.08788	0.487414	6.32958	6.14381	5.96462				+	S4_S			6	6	6	NaN	NaN	NaN	NaN	0	NaN	29220000	6	1.57284	0.0108383	2.59456	-4.34294e-08	1	0	0	P55060	P55060
UDP-glucose:glycoprotein glucosyltransferase 1	UGGT1	6.51979	5.88733	6.20079	6.59887	6.36513	6.37253	6.29052	5.86078	5.63819	6.59796	6.66753	6.77255	0.486685	5.946	6.43809	6.16082				+	S4_S			4	4	4	NaN	NaN	NaN	NaN	0	NaN	38500000	4	1.48383	0.0130383	2.47501	0.0182554	0.960632	-0.0110238	-0.0529216	Q9NYU2;F8WCI2;F8WCE6	Q9NYU2
Dynactin subunit 3	DCTN3	5.79072	4.9198	5.888	6.07945	6.00069	5.9726	5.65914	5.87242	5.69004	6.17338	6.73839	5.82805	0.482957	6.00655	5.98589	6.17232				+	S4_S			2	2	2	NaN	NaN	NaN	NaN	NaN	NaN	37292000	3	1.09916	0.0369617	1.95122	0.715804	0.168879	0.291269	1.39783	X6RA56;X6RCK5;A0A0A0MRV8;X6RLR1;O75935	X6RA56;X6RCK5;A0A0A0MRV8;X6RLR1;O75935
Eukaryotic translation initiation factor 3 subunit G	EIF3G	5.98984	5.90606	5.45564	6.16644	6.08	5.72477	5.92987	6.03341	6.01882	6.56351	6.3461	6.30235	0.481224	6.32515	6.17983	6.16401				+	S4_S			3	3	3	11	11	11	NaN	0	NaN	34515000	4	2.29877	0.00222749	3.57828	-4.34294e-08	1	0	0	K7ER90;K7EL20;O75821;K7EP16;K7ENA8	K7ER90;K7EL20;O75821;K7EP16
Leukotriene A-4 hydrolase	LTA4H	6.14371	6.23235	5.64059	5.52646	6.2382	5.74119	5.87204	5.98854	6.06872	6.59005	6.65395	6.01421	0.480311	6.40232	6.46027	6.32021				+	S4_S			4	4	4	NaN	NaN	NaN	NaN	0	NaN	59211000	4	1.55206	0.0113655	2.56667	-4.34294e-08	1	0	0	P09960;B4DEH5	P09960
Probable ATP-dependent RNA helicase DDX17	DDX17	5.76584	5.67531	6.15414	6.25929	5.58273	5.64075	6.44791	5.89378	5.69927	6.48807	6.39249	6.26668	0.4803	5.85203	6.16478	5.89904				+	S4_S			4	4	2	NaN	NaN	NaN	NaN	0	NaN	27969000	4	1.54327	0.011517	2.55487	-4.34294e-08	1	0	0	A0A1X7SBZ2;A0A1W2PQ51;Q92841	A0A1X7SBZ2;A0A1W2PQ51;Q92841
Regulator of G-protein signaling 10	RGS10	5.79405	6.09298	5.55622	5.80955	5.74865	5.80409	6.24482	6.1123	5.71858	6.41592	6.38084	6.27088	0.480187	6.18155	5.88364	6.48533				+	S4_S			2	2	2	NaN	NaN	NaN	NaN	0	NaN	23986000	4	2.28367	0.00234742	3.55738	-4.34294e-08	1	0	0	O43665	O43665
Protein S100-A13	S100A13	5.99442	5.62585	5.60827	5.76381	6.20283	6.09197	5.97704	6.15873	6.22133	6.55615	6.52444	6.23485	0.478003	6.29548	6.12885	6.04033				+	S4_S			2	2	2	NaN	NaN	NaN	NaN	0	NaN	31809000	4	1.97664	0.00420704	3.13764	-4.34294e-08	1	0	0	Q99584	Q99584
Phosphoglycerate mutase 1	PGAM1	8.05088	8.15881	8.00126	8.35135	8.08728	8.06996	8.23165	8.22308	8.3557	8.61384	8.67204	8.63659	0.470826	8.76394	8.59486	8.72497				+	S4_S	+	S5_S	16	16	16	NaN	NaN	NaN	NaN	0	NaN	6200800000	117	3.91975	7.54717e-05	6.0705	4.12818	0.000545455	0.52459	6.43978	P18669;P15259;Q8N0Y7	P18669
Ras suppressor protein 1	RSU1	6.61656	6.55695	6.89196	6.64878	6.77902	6.60258	7.13982	6.89558	7.15788	7.35098	7.24279	7.23742	0.467162	7.04992	7.05664	6.70574				+	S4_S			10	10	10	57	57	57	NaN	0	NaN	266610000	30	2.17314	0.00292617	3.40521	0.386778	0.393335	0.127527	0.859086	Q15404	Q15404
Malate dehydrogenase, cytoplasmic	MDH1	7.75573	7.54662	7.66119	7.97488	7.83769	8.0013	7.922	7.44778	7.3744	8.21835	8.14423	8.19579	0.461503	7.97913	8.08586	8.30542				+	S4_S	+	S5_S	13	13	13	NaN	NaN	NaN	NaN	0	NaN	2013500000	75	2.12489	0.00317904	3.33918	1.66959	0.017977	0.39885	2.72436	P40925;B9A041;B8ZZ51;C9JF79;C9JRL4;C9JLV6	P40925;B9A041;B8ZZ51
Cleavage stimulation factor subunit 3	CSTF3	5.88683	5.71284	5.91127	6.00419	5.83315	5.95463	5.94278	5.88886	5.71464	6.47107	6.38876	6.13868	0.460704	5.7001	6.18431	5.96424				+	S4_S			3	3	3	NaN	NaN	NaN	NaN	0	NaN	23314000	4	3.75082	6.70391e-05	5.781	-4.34294e-08	1	0	0	Q12996;E9PLP8	Q12996
EMILIN-1	EMILIN1	8.38401	8.19176	7.97085	7.99033	7.81523	7.67709	7.83287	7.86935	7.61342	8.32164	8.24588	8.58953	0.458471	6.51764	6.43747	6.76855				+	S4_S	+	S5_S	26	26	26	33	33	33	NaN	0	NaN	2454300000	88	1.85369	0.00552713	2.97167	5.30146	0.000571429	-1.35266	-8.81315	Q9Y6C2;A0A0A0MT20	Q9Y6C2
Phosphatidylethanolamine-binding protein 1;Hippocampal cholinergic neurostimulating peptide	PEBP1	7.6865	7.66918	7.37195	7.30756	7.36122	7.51878	7.60675	7.70467	7.74525	7.88013	7.92107	8.2065	0.450138	7.80265	7.82688	7.86458				+	S4_S	+	S5_S	9	9	9	NaN	NaN	NaN	NaN	0	NaN	1006200000	41	2.58221	0.00136585	3.97621	1.70853	0.0165263	0.278943	2.77659	P30086	P30086
1,4-alpha-glucan-branching enzyme	GBE1	6.71915	6.97253	7.04688	7.50962	7.52027	7.22394	7.12616	7.51857	7.18222	7.82048	7.65691	7.47825	0.449731	6.03835	6.32134	6.35198				+	S4_S	+	S5_S	13	13	13	NaN	NaN	NaN	NaN	0	NaN	593560000	30	1.57973	0.0106387	2.60381	3.63158	0.000828829	-0.964925	-5.58165	Q04446;E9PGM4	Q04446;E9PGM4
ADP-ribosylation factor-like protein 3	ARL3	5.41492	5.98136	5.62039	5.33794	6.12591	5.46858	6.14104	5.62936	5.90876	6.22277	6.13586	6.192	0.447073	5.81055	6.12042	6.03049				+	S4_S			2	2	2	NaN	NaN	NaN	NaN	NaN	NaN	12871000	2	1.44307	0.0145425	2.42015	-4.34294e-08	1	0	0	P36405	P36405
Regulator of microtubule dynamics protein 1	RMDN1	5.93777	5.28365	5.63677	5.61443	5.75357	5.57718	6.18978	6.04432	5.69595	6.36788	6.35683	5.84649	0.442241	6.17064	6.49092	5.81486				+	S4_S			2	2	2	NaN	NaN	NaN	NaN	0	NaN	19555000	2	1.41628	0.0156135	2.38406	-4.34294e-08	1	0	0	H0YB83;E5RH53;Q96DB5;E5RGC8;H0YB03	H0YB83;E5RH53;Q96DB5;E5RGC8;H0YB03
Proteasome activator complex subunit 3	PSME3	5.64739	5.85628	6.39952	6.01263	5.56721	5.8314	5.98754	5.64597	5.79075	6.50566	6.34688	6.05333	0.442106	6.31066	6.47358	6.51665				+	S4_S			2	2	2	NaN	NaN	NaN	NaN	0	NaN	32134000	2	1.62675	0.00926279	2.66689	-4.34294e-08	1	0	0	K7ENH2;B3KQ25;K7ESG5;K9J957;P61289;K7EMD0;K7EPX6;K7EKR3;A0A087WTV2	K7ENH2;B3KQ25;K7ESG5;K9J957;P61289;K7EMD0;K7EPX6;K7EKR3;A0A087WTV2
Phosphoserine aminotransferase	PSAT1	7.38268	7.48527	7.19888	7.41579	7.51402	7.61496	7.56791	7.5696	7.37319	7.6991	7.92784	8.07218	0.441673	8.29846	8.10099	7.98376				+	S4_S	+	S5_S	14	14	14	NaN	NaN	NaN	NaN	0	NaN	1265300000	62	3.0221	0.000439716	4.62014	4.62381	0.000466667	0.669704	7.37696	Q9Y617	Q9Y617
Eukaryotic translation initiation factor 5B	EIF5B	5.9089	5.79469	5.59941	5.95733	6.33853	5.84962	5.76933	6.25705	5.88014	6.55389	6.48986	6.05733	0.438694	7.33698	6.2471	7.08052				+	S4_S	+	S5_S	4	4	4	2	2	2	NaN	0	NaN	48830000	8	1.66978	0.00838849	2.72461	2.85243	0.00195604	0.959865	4.36746	A0A087WUT6;O60841	A0A087WUT6;O60841
Synaptic vesicle membrane protein VAT-1 homolog-like	VAT1L	5.6906	5.83133	5.40489	6.0482	5.7635	5.99136	5.90931	5.96251	6.10672	6.51374	6.62882	5.74045	0.437846	6.3083	6.02523	6.01518				+	S4_S			2	2	2	NaN	NaN	NaN	NaN	0	NaN	34262000	4	1.32986	0.0199874	2.26725	-4.34294e-08	1	0	0	Q9HCJ6	Q9HCJ6
39S ribosomal protein L12, mitochondrial	MRPL12	6.0665	5.64339	5.9212	5.78067	5.7355	5.46336	6.33124	5.6808	6.20893	6.63728	6.54256	5.73849	0.435932	5.98637	5.88923	6.19589				+	S4_S			2	2	2	5	5	5	NaN	0	NaN	37662000	2	1.09163	0.0377412	1.94077	-4.34294e-08	1	0	0	B4DLN1;P52815	B4DLN1;P52815
Serpin H1	SERPINH1	7.75871	7.30005	7.15893	8.04735	8.25515	8.03322	8.01414	7.96585	8.10517	8.34551	8.32209	8.17152	0.430977	6.99861	6.98835	6.37566				+	S4_S	+	S5_S	19	19	19	NaN	NaN	NaN	NaN	0	NaN	1989100000	73	1.06791	0.0400467	1.90773	2.79089	0.00207407	-1.06119	-4.27721	P50454;E9PPV6;E9PR70;E9PKH2;E9PK86;E9PMI5;E9PNX1;E9PJH8;E9PIG2;E9PRS3;E9PQ34;H0YEP8;E9PLA6	P50454;E9PPV6;E9PR70;E9PKH2
Cytoplasmic aconitate hydratase	ACO1	5.96287	5.71786	6.0861	5.44826	5.93159	5.59793	6.00044	5.5496	6.34397	6.43101	6.19521	6.20892	0.429644	5.9007	6.14067	5.69219				+	S4_S			5	5	5	NaN	NaN	NaN	NaN	0	NaN	19836000	8	1.44266	0.0145253	2.41961	-4.34294e-08	1	0	0	P21399	P21399
Semaphorin-5A	SEMA5A	5.57429	6.02156	6.17642	6.42476	5.85275	5.93979	6.09242	5.72318	5.87908	6.3763	6.39669	6.39825	0.425497	5.98351	6.20063	5.27562				+	S4_S			2	2	2	NaN	NaN	NaN	NaN	0	NaN	25113000	3	1.75054	0.00690573	2.83299	-4.34294e-08	1	0	0	Q13591	Q13591
Citrate synthase;Citrate synthase, mitochondrial	CS	5.97669	5.66271	6.48991	6.28312	6.30339	5.77647	5.63307	5.95478	5.66703	6.39099	6.37275	6.41885	0.422287	6.21573	6.23338	6.37073				+	S4_S			4	4	4	NaN	NaN	NaN	NaN	0	NaN	33710000	6	1.29115	0.022234	2.21471	0.829777	0.126505	0.301372	1.56785	A0A0C4DGI3;B4DJV2;O75390;H0YIC4;F8VPF9;F8VPA1;F8W1S4;H0YH82;F8W642;F8VZK9;F8VX07;F8VRP1;F8VX68;F8VRI6;F8VR34;F8VTT8;F8W4S1	A0A0C4DGI3;B4DJV2;O75390;H0YIC4;F8VPF9;F8VPA1;F8W1S4;H0YH82
La-related protein 4B	LARP4B	5.89183	5.39849	5.87226	5.52084	5.69893	5.83363	5.97464	5.70489	5.65328	6.10524	6.13821	6.17735	0.41262	5.87527	6.49768	6.17318				+	S4_S			2	2	2	NaN	NaN	NaN	NaN	0	NaN	16478000	3	2.38215	0.002	3.69418	-4.34294e-08	1	0	0	A0A087X183;H0Y4V9;Q92615	A0A087X183;H0Y4V9;Q92615
Cell division control protein 42 homolog	CDC42	5.58887	5.77534	5.60842	6.31001	6.14145	5.81481	5.85077	5.92245	6.22608	6.52424	6.43032	6.02299	0.410494	6.36385	6.38734	5.57139				+	S4_S			3	3	3	NaN	NaN	NaN	NaN	0	NaN	29017000	4	1.39919	0.0164109	2.361	0.424366	0.356354	0.192171	0.92573	P60953;Q5JYX0	P60953;Q5JYX0
Serpin B6	SERPINB6	7.09472	6.77352	6.95752	7.10236	7.28744	6.97448	7.32492	7.27749	7.06269	7.56226	7.49901	7.4445	0.406906	7.77144	6.91817	6.19684				+	S4_S			12	12	11	NaN	NaN	NaN	NaN	0	NaN	495830000	45	2.40651	0.00199	3.72821	0.208701	0.628187	-0.132867	-0.513964	A0A024QZX5;A0A087X1N8;P35237;C9JTJ8	A0A024QZX5;A0A087X1N8;P35237
Vinculin	VCL	7.82285	7.70514	7.18786	7.84445	7.9351	8.03044	7.88208	7.74628	7.74275	8.22966	8.20569	8.08429	0.406887	8.33433	8.2999	7.88638				+	S4_S	+	S5_S	31	31	31	31	31	31	NaN	0	NaN	2941200000	100	1.73197	0.00733824	2.80805	1.52208	0.0251016	0.407213	2.52642	P18206;A0A096LPE1	P18206
Putative deoxyribonuclease TATDN1	TATDN1	5.71686	5.51953	5.59798	5.45538	5.80158	6.01595	5.98294	5.60123	5.86711	6.28576	6.22986	5.88607	0.405168	6.45765	6.28545	6.16113				+	S4_S	+	S5_S	3	3	3	NaN	NaN	NaN	NaN	0	NaN	16224000	4	1.85638	0.00549416	2.97529	2.92753	0.00170115	0.572682	4.47859	G5EA19;U3KQS5;E5RG17;Q6P1N9;H0YBX2;E5RH86;E5RI69;E5RID7;E5RJY6;E5RG62;E5RK70;E5RGF2;A0A0D9SGD3	G5EA19;U3KQS5;E5RG17;Q6P1N9;H0YBX2
Sushi, von Willebrand factor type A, EGF and pentraxin domain-containing protein 1	SVEP1	7.83665	7.88965	7.82639	7.54428	7.71888	7.51198	7.36909	7.40576	7.29208	8.10442	8.01254	7.88998	0.402898	6.18535	6.47806	6.20699				+	S4_S	+	S5_S	36	36	36	NaN	NaN	NaN	NaN	0	NaN	1295000000	93	1.82347	0.00598857	2.931	5.47132	0.000410256	-1.30928	-9.20494	Q4LDE5;A0A0A0MSD0	Q4LDE5;A0A0A0MSD0
Sushi repeat-containing protein SRPX2	SRPX2	7.42462	7.20469	7.46632	7.47896	7.43109	7.33228	7.56899	7.338	7.50485	7.81279	7.66629	7.96736	0.398836	7.20502	7.1954	7.23256				+	S4_S	+	S5_S	11	11	11	NaN	NaN	NaN	NaN	0	NaN	668220000	44	3.29223	0.000146341	5.03517	1.97753	0.00920805	-0.20565	-3.13883	O60687;A0A1W2PR88;A0A1W2PRB1;A0A1W2PNZ6	O60687
Eukaryotic translation initiation factor 4 gamma 1	EIF4G1	5.71629	5.66952	5.93773	5.80129	5.5941	5.74102	5.60447	5.95461	6.36163	6.40768	6.45802	5.77901	0.394828	6.81815	6.73128	6.00567				+	S4_S	+	S5_S	4	4	4	NaN	NaN	NaN	NaN	0	NaN	48441000	6	1.25381	0.0248074	2.16388	2.29274	0.00476863	0.698293	3.56992	E7EX73;E9PGM1;E7EUU4;Q04637;F8WCF2;C9J6B6;C9JHW9;H7C044;C9J2Z7;C9K073;C9JF13	E7EX73;E9PGM1;E7EUU4;Q04637;F8WCF2;C9J6B6
Protein deglycase DJ-1	PARK7	6.91114	7.19882	7.10561	7.26656	7.4371	7.43439	7.3611	7.58686	7.45029	7.90323	7.87862	7.31599	0.393516	8.04096	8.59699	8.07857				+	S4_S	+	S5_S	10	10	10	NaN	NaN	NaN	NaN	0	NaN	1558700000	50	1.48805	0.0129164	2.48068	3.89673	0.000888889	0.933074	6.03055	Q99497;K7ELW0;K7EN27	Q99497;K7ELW0;K7EN27
Spectrin alpha chain, non-erythrocytic 1	SPTAN1	7.17003	7.37818	7.23998	7.99127	7.88695	7.977	7.79971	7.58294	7.61774	8.08714	8.12018	7.83805	0.388035	7.76305	7.3788	7.30585				+	S4_S			48	48	48	NaN	NaN	NaN	NaN	0	NaN	1301200000	107	1.15557	0.0311604	2.02925	0.313834	0.480243	-0.144525	-0.724314	Q13813;A0A0D9SF54;A0A0D9SGF6;A0A1B0GTB7;A0A1B0GUH3;A0A0D9SFH4;A0A0D9SFF6	Q13813;A0A0D9SF54;A0A0D9SGF6
L-lactate dehydrogenase A chain	LDHA	8.06442	8.22927	8.28961	8.93889	8.76168	8.93038	8.64523	8.49951	8.48282	8.77316	8.80129	9.17135	0.377287	8.35604	8.51207	8.34528				+	S4_S			24	24	23	NaN	NaN	NaN	NaN	0	NaN	9765800000	140	1.08312	0.0384282	1.92893	0.310179	0.485101	-0.133515	-0.717347	P00338;F5GXY2;F5GXH2;F5GYU2;F5H5J4;F5H6W8;F5GZQ4;F5H8H6;F5GXC7;F5GWW2;F5GXU1	P00338;F5GXY2
Spermine synthase	SMS	5.44846	5.69304	6.29799	5.86956	6.02123	5.96013	5.9816	6.09237	5.63957	6.61562	6.19654	5.96288	0.36902	6.33153	6.46726	6.20516				+	S4_S	+	S5_S	2	2	2	NaN	NaN	NaN	NaN	0	NaN	32562000	4	1.14625	0.0320659	2.01639	1.72588	0.0156598	0.445322	2.79989	P52788	P52788
Heterogeneous nuclear ribonucleoprotein M	HNRNPM	5.68525	6.23245	6.14342	5.37207	6.21222	5.82633	5.86867	6.08029	5.79163	6.43141	6.47411	5.93107	0.366383	5.92008	6.26519	5.90136				+	S4_S			3	3	3	NaN	NaN	NaN	NaN	0	NaN	25876000	4	1.07304	0.0394854	1.91489	-4.34294e-08	1	0	0	A0A087X0X3;P52272;M0R0Y6;M0QYQ7;M0R0N3;M0R019;M0R2T0;M0QY96;M0R2I7;M0QZM1	A0A087X0X3;P52272;M0R0Y6;M0QYQ7;M0R0N3;M0R019;M0R2T0
Glucose-6-phosphate isomerase	GPI	8.16909	8.2441	8.03258	8.33814	8.25775	8.11571	8.1869	8.25734	8.22645	8.48794	8.53626	8.68422	0.366355	8.71328	8.77781	8.43756				+	S4_S	+	S5_S	26	26	20	59	59	NaN	NaN	0	NaN	6095200000	154	3.84719	7.18563e-05	5.94511	3.75556	0.00082243	0.439767	5.78901	P06744;A0A0A0MTS2;K7EQ48;A0A0J9YXP8;A0A0J9YYH3;A0A0J9YX90;K7EPY4;K7EP41;K7ENA0;K7ELR7;K7ERC6;K7EIL4;K7ERK8;K7ESF4;Q8N196	P06744;A0A0A0MTS2;K7EQ48;A0A0J9YXP8;A0A0J9YYH3;A0A0J9YX90
alpha-1,2-Mannosidase;Endoplasmic reticulum mannosyl-oligosaccharide 1,2-alpha-mannosidase	MAN1B1	5.91467	6.14465	5.80119	5.75714	5.81208	5.94339	5.6161	5.51243	5.58777	6.09388	6.16159	6.20445	0.36559	6.06155	5.98787	6.12294				+	S4_S	+	S5_S	5	5	5	NaN	NaN	NaN	NaN	0	NaN	15203000	7	1.92017	0.00467335	3.06129	1.31599	0.0382341	0.269741	2.24844	H0YGV7;H0YG20;Q9UKM7;REV__O60290	H0YGV7;H0YG20;Q9UKM7
Serine/threonine-protein phosphatase;Serine/threonine-protein phosphatase 2B catalytic subunit alpha isoform	PPP3CA	5.69958	5.79178	5.8421	5.87254	6.25637	5.51464	5.75174	5.73134	5.97124	6.37129	6.47584	5.7231	0.364377	6.2911	6.49331	6.11324				+	S4_S			2	2	2	NaN	NaN	NaN	NaN	0	NaN	26990000	4	1.21565	0.0270351	2.11175	-4.34294e-08	1	0	0	E7ETC2;Q08209	E7ETC2;Q08209
Oligoribonuclease, mitochondrial	REXO2	5.80313	5.80898	5.86793	5.90221	6.06292	5.99753	5.97794	5.52412	5.76126	6.01013	6.49938	6.13392	0.358253	7.17423	6.53323	5.8248				+	S4_S	+	S5_S	3	3	3	NaN	NaN	NaN	NaN	0	NaN	51687000	7	1.83197	0.00587692	2.94244	1.82997	0.012625	0.654527	2.93974	H0YG54;H0YGR4;F5GYG5;Q9Y3B8	H0YG54;H0YGR4;F5GYG5;Q9Y3B8
General vesicular transport factor p115	USO1	5.85226	5.88203	5.63348	5.75269	5.94024	5.92235	5.70929	6.17375	6.22728	6.3424	6.3265	6.09921	0.356773	6.37164	6.26981	5.96651				+	S4_S			2	2	2	NaN	NaN	NaN	NaN	0	NaN	21041000	2	1.76232	0.00681041	2.8488	-4.34294e-08	1	0	0	O60763	O60763
C-Jun-amino-terminal kinase-interacting protein 4	SPAG9	6.02289	5.78989	5.61366	6.37904	5.68025	5.62421	6.05582	5.80314	6.18238	6.31241	6.29061	6.16373	0.349886	6.01809	5.92465	6.01746				+	S4_S			3	3	3	NaN	NaN	NaN	NaN	0	NaN	21480000	4	1.25275	0.0248123	2.16244	-4.34294e-08	1	0	0	A0A087X2D8;O60271	A0A087X2D8;O60271
Collagen alpha-3(VI) chain	COL6A3	8.94356	9.01038	8.96271	8.65563	8.4587	8.51163	8.78427	8.61681	8.60544	9.0739	9.05915	9.07353	0.341179	6.21059	6.21406	6.37286				+	S4_S	+	S5_S	119	119	119	NaN	NaN	NaN	NaN	0	NaN	13479000000	555	1.71822	0.00758242	2.7896	8.59079	0	-2.46185	-19.6378	P12111;E7ENL6;C9JNG9;I3L392	P12111;E7ENL6
Filamin-A	FLNA	8.52976	8.35405	8.4048	8.83487	8.79738	8.73494	8.66551	8.72529	8.71187	8.9663	8.91797	9.04937	0.338049	8.85852	8.7842	8.55202				+	S4_S			79	79	1	NaN	NaN	NaN	NaN	0	NaN	12157000000	364	2.06197	0.00361538	3.25341	0.362423	0.418766	0.0917517	0.814937	Q5HY54;P21333;F8WE98;H0Y5C6;H0Y5F3;H7C2E7	Q5HY54;P21333
La-related protein 1	LARP1	5.76191	6.13955	6.17373	5.95912	5.75526	5.43166	5.98902	5.55316	5.89136	6.12872	6.51436	5.90015	0.330549	6.32811	6.30624	6.25852				+	S4_S			2	2	2	NaN	NaN	NaN	NaN	0	NaN	20472000	2	1.0494	0.0422197	1.88188	-4.34294e-08	1	0	0	Q6PKG0;H0YC33;E5RH50;A0A0B4J210	Q6PKG0;H0YC33;E5RH50;A0A0B4J210
Uroporphyrinogen decarboxylase	UROD	6.06076	5.87368	5.53827	6.09061	5.9348	5.95264	5.70443	6.00798	6.01931	6.3544	6.41172	5.94687	0.328497	6.45093	6.23343	6.41494				+	S4_S	+	S5_S	3	3	3	NaN	NaN	NaN	NaN	0	NaN	25643000	6	1.49983	0.0126532	2.49651	2.62676	0.00271028	0.457266	4.03985	H0Y5R6;A0A1B0GVN9;P06132;Q5T446;A0A1B0GVZ4	H0Y5R6;A0A1B0GVN9;P06132;Q5T446;A0A1B0GVZ4
Extended synaptotagmin-1	ESYT1	6.1037	5.75167	6.1837	5.43297	5.82895	5.91229	5.70375	5.53428	5.9889	6.11634	6.10769	6.227	0.32365	6.54396	5.94908	6.08943				+	S4_S			3	3	3	NaN	NaN	NaN	NaN	0	NaN	12610000	4	1.24661	0.0250568	2.15407	-4.34294e-08	1	0	0	Q9BSJ8	Q9BSJ8
Plastin-3	PLS3	7.35578	7.25438	6.92675	7.36171	7.48956	7.51901	7.63345	7.47226	7.50852	7.63989	7.79243	7.70484	0.32112	7.57309	7.42786	7.2701				+	S4_S			20	20	20	NaN	NaN	NaN	NaN	0	NaN	680120000	57	1.54904	0.0114708	2.56261	0.0915616	0.820559	0.0324141	0.246989	P13797;A0A0A0MSQ0;H7C4N2;U3KQI3;P13796;Q5TBN3;Q14651;C9JAM8	P13797;A0A0A0MSQ0
UDP-N-acetylhexosamine pyrophosphorylase;UDP-N-acetylgalactosamine pyrophosphorylase;UDP-N-acetylglucosamine pyrophosphorylase	UAP1	6.11479	5.84682	5.95731	5.95922	5.92128	5.93024	5.44176	6.09484	6.27371	6.23857	6.2954	6.27152	0.31961	7.18159	7.23477	7.19626				+	S4_S	+	S5_S	6	6	6	NaN	NaN	NaN	NaN	0	NaN	74021000	11	1.37322	0.0177516	2.32593	5.44218	0.0004	1.25532	9.13675	Q16222;Q3KQV9	Q16222
Laminin subunit beta-1	LAMB1	8.39841	8.29215	8.31545	7.91103	7.83787	7.85063	8.15439	8.12963	8.09889	8.38353	8.4564	8.44133	0.31726	7.58313	7.43339	7.56837				+	S4_S	+	S5_S	37	37	37	NaN	NaN	NaN	NaN	0	NaN	3437200000	152	1.54888	0.0114648	2.5624	3.0259	0.00126061	-0.581531	-4.62587	G3XAI2;P07942;E7EPA6	G3XAI2;P07942
Bcl-2-associated transcription factor 1	BCLAF1	5.9566	5.8767	5.70158	6.03983	5.83032	5.80519	6.08413	5.70577	5.74428	6.12375	6.50679	5.88048	0.309853	6.21357	6.24374	6.8509				+	S4_S	+	S5_S	2	2	2	NaN	NaN	NaN	NaN	0	NaN	18932000	4	1.47071	0.0134785	2.45736	2.75736	0.00219487	0.57558	4.22833	A0A1W2PQ43;E9PK09;E9PQN2;E9PKI6;E9PK91;Q9NYF8;H0YF00;E9PJA7	A0A1W2PQ43;E9PK09;E9PQN2;E9PKI6;E9PK91;Q9NYF8;H0YF00;E9PJA7
Destrin	DSTN	7.01498	7.18845	7.00659	6.81871	7.06021	6.91871	7.07449	7.08257	6.91279	7.2392	7.37983	7.33474	0.309312	6.81297	6.82223	6.43634				+	S4_S	+	S5_S	8	7	7	NaN	NaN	NaN	NaN	0	NaN	338990000	27	2.91113	0.000829431	4.45423	2.1808	0.00612546	-0.318097	-3.41571	P60981;F6RFD5	P60981;F6RFD5
Protocadherin-9	PCDH9	6.12331	5.89007	5.7824	5.9543	5.93773	5.87263	5.86024	5.70499	5.74877	6.4049	6.29609	5.82946	0.30188	6.50939	5.98187	6.33609				+	S4_S	+	S5_S	2	2	2	NaN	NaN	NaN	NaN	0	NaN	21632000	3	1.54776	0.0114726	2.5609	2.35538	0.00419512	0.400844	3.65688	Q5VT82;B7ZM79;Q9HC56	Q5VT82;B7ZM79;Q9HC56
Nicotinamide N-methyltransferase	NNMT	5.5131	5.91613	6.17368	5.69523	5.77705	5.57145	5.62362	6.03305	5.72555	6.07052	5.8349	6.33289	0.29845	5.65553	6.22079	6.40258				+	S4_S			2	2	2	NaN	NaN	NaN	NaN	0	NaN	10300000	4	1.12021	0.0346647	1.98041	-4.34294e-08	1	0	0	P40261	P40261
Glutathione synthetase	GSS	7.56658	7.39669	6.76644	7.21099	7.01481	6.92515	7.26349	7.07452	7.33304	7.55284	7.47624	7.37639	0.296077	7.62051	7.4651	7.3686				+	S4_S			13	13	13	NaN	NaN	NaN	NaN	0	NaN	422160000	25	1.10021	0.0368863	1.95268	1.15428	0.0564424	0.312325	2.02747	P48637	P48637
NEDD8-activating enzyme E1 catalytic subunit	UBA3	5.68583	5.98581	5.53225	5.9733	5.77778	5.77569	5.75327	5.60386	5.72275	6.34126	5.90348	5.89569	0.290081	6.15397	6.11845	5.755				+	S4_S			2	2	2	NaN	NaN	NaN	NaN	0	NaN	13050000	3	1.48045	0.0131096	2.47046	-4.34294e-08	1	0	0	Q8TBC4;F8WF86;F8W8D4	Q8TBC4;F8WF86;F8W8D4
Asparagine--tRNA ligase, cytoplasmic	NARS	5.67972	6.06337	6.09408	5.8878	5.75163	5.62609	5.78715	6.08319	6.25456	6.3424	6.33031	5.92186	0.284012	6.37089	5.81513	5.88957				+	S4_S			2	2	2	NaN	NaN	NaN	NaN	0	NaN	21574000	4	1.07315	0.0395256	1.91504	-4.34294e-08	1	0	0	O43776;K7EMQ6;K7EIU7;K7EPK2;K7EQ35	O43776;K7EMQ6;K7EIU7;K7EPK2;K7EQ35
SH3 domain-binding glutamic acid-rich-like protein 3	SH3BGRL3	8.06948	7.75426	7.9784	8.01305	8.50065	8.08736	8.2447	7.82557	8.01119	8.35727	8.20841	8.3349	0.246341	8.23523	8.13475	6.9929				+	S4_S			4	4	4	NaN	NaN	NaN	NaN	0	NaN	2308900000	31	1.02272	0.0458594	1.84446	0.52136	0.275918	-0.266226	-1.09055	Q5T123;Q9H299	Q5T123;Q9H299
Triosephosphate isomerase	TPI1	8.6738	8.72231	8.64323	8.77466	8.89555	8.71302	8.7385	8.61052	8.66622	8.91182	8.93315	9.02764	0.242222	9.21069	9.235	8.93375				+	S4_S	+	S5_S	20	20	20	NaN	NaN	NaN	NaN	0	NaN	13628000000	224	2.95779	0.000630137	4.52368	3.76435	0.000830189	0.411169	5.80388	P60174;U3KPZ0;U3KQF3;U3KPS5	P60174
Gamma-glutamylcyclotransferase	GGCT	6.05211	5.62823	5.76746	5.69853	6.07648	5.95136	6.24709	6.00129	5.86985	6.20257	6.10769	6.15756	0.234561	5.69984	6.42703	6.32285				+	S4_S			2	2	2	NaN	NaN	NaN	NaN	0	NaN	13286000	5	1.10828	0.0359822	1.96389	-4.34294e-08	1	0	0	O75223;M0QZK8;H7BZK5;B8ZZK2	O75223;M0QZK8;H7BZK5;B8ZZK2
Cofilin-2	CFL2	6.72812	6.91076	6.77309	6.27969	6.50629	6.54905	6.76814	6.56108	6.72295	6.96227	6.86612	6.77746	0.224266	6.16973	6.75734	5.96289				+	S4_S			8	4	4	NaN	NaN	NaN	NaN	0	NaN	120550000	16	1.08986	0.0378209	1.93831	1.19839	0.0510876	-0.347698	-2.0881	Q9Y281;F8WDN3;G3V2U0	Q9Y281
Alpha-actinin-4	ACTN4	8.17216	8.16271	8.0423	8.23764	8.19684	8.23086	8.40666	8.43125	8.47922	8.41527	8.45897	8.46448	0.184056	8.83432	8.75453	8.58607				+	S4_S	+	S5_S	45	45	30	NaN	NaN	NaN	NaN	0	NaN	5662500000	196	1.21886	0.026844	2.11615	3.20402	0.000906667	0.462792	4.89782	O43707;F5GXS2;H7C144;K7EJH8;K7EP19;M0QZQ3;C9JY79;Q9H254	O43707
Alpha-actinin-1	ACTN1	7.74964	7.63097	7.92905	7.99163	7.90946	8.00406	8.1089	8.14476	7.97905	8.12921	8.02111	8.2164	0.183625	8.17284	8.61785	8.13843				+	S4_S	+	S5_S	41	26	2	50	NaN	NaN	NaN	0	NaN	2102600000	113	1.00078	0.0486334	1.81356	1.84222	0.0123899	0.371091	2.95622	P12814;G3V2N5;P35609;Q08043;G3V5M4;A0A087WSZ2;G3V380	P12814
Nidogen-1	NID1	8.24733	8.22259	7.89783	8.10592	8.07317	7.93335	8.18503	8.0548	8.12067	8.19802	8.26347	8.36819	0.183153	7.99165	7.99906	8.02003				+	S4_S			36	36	35	NaN	NaN	NaN	NaN	0	NaN	2826500000	126	1.43393	0.0147488	2.40784	0.6213	0.213295	-0.0898288	-1.2517	P14543	P14543
Collagen alpha-1(XII) chain	COL12A1	8.91021	8.86768	8.76903	8.89412	8.87318	8.84029	8.6126	8.58967	8.66155	8.94522	8.92269	8.93708	0.155182	8.74464	8.66973	8.78305				+	S4_S			101	101	101	NaN	NaN	NaN	NaN	0	NaN	12482000000	534	1.17232	0.0299758	2.05231	0.255905	0.556283	-0.0473424	-0.611135	D6RGG3;Q99715;A0A087X0A8;H0Y5N9;H0Y4P7;H0Y991	D6RGG3;Q99715
Vimentin	VIM	9.32185	9.32006	9.33772	9.41003	9.35346	9.36605	9.27073	9.3242	9.27864	9.41379	9.40995	9.59826	0.142586	9.47043	9.45796	9.35488				+	S4_S	+	S5_S	56	56	49	NaN	NaN	NaN	NaN	0	NaN	38029000000	537	2.22611	0.00278899	3.47796	1.89967	0.0105852	0.0963386	3.03363	P08670;B0YJC4;B0YJC5;A0A1B0GTT5;A0A1B0GVG8;H7C5W5;P41219;K7EMP8;A0A1X7SBR3;A0A1W2PR46;CON__Q9NSB2;CON__Q6ISB0;E7EMV2;E7ESP9;P14136;Q16352;Q9NSB2;P07197;U3KPR1;B4DIR1;K7ELP4;F8W835;K7EJU1;K7EKH9;A0A1W2PRT3;A0A1X7SCE1;CON__Q61726;A0A087X106;CON__O43790;CON__Q6NT21;CON__P78385;CON__Q14533;CON__P78386;CON__Q8N1N4-2;CON__Q7RTT2;CON__P07744;CON__P12035;CON__Q01546;O43790;P78385;Q14533;P78386;Q8N1N4;P07…	P08670;B0YJC4;B0YJC5
Dystroglycan;Alpha-dystroglycan;Beta-dystroglycan	DAG1	7.69601	7.7397	7.49283	7.74162	7.75268	7.87226	7.83058	7.82637	7.85636	7.66642	7.60175	7.42883	-0.190821	8.44776	8.09833	7.96274				+	S4_S	+	S5_S	13	13	13	NaN	NaN	NaN	NaN	0	NaN	1098900000	64	1.45777	0.0140558	-2.43994	2.64251	0.00273585	0.413123	4.06243	Q14118;C9JYS1;C9J196;C9JQL4	Q14118
Plasminogen activator inhibitor 1	SERPINE1	8.93151	8.83109	8.90268	8.93925	8.80339	8.79745	8.58896	8.56827	8.59465	8.52793	8.41954	8.78445	-0.19572	8.43505	8.34569	8.53102				+	S4_S	+	S5_S	18	18	18	NaN	NaN	NaN	NaN	0	NaN	6527200000	156	1.02541	0.0453908	-1.84824	2.29142	0.00479687	-0.335776	-3.5681	P05121	P05121
Complement C1r subcomponent;Complement C1r subcomponent heavy chain;Complement C1r subcomponent light chain	C1R	8.79067	8.70798	8.66751	8.36864	8.45454	8.36316	8.50345	8.33165	8.36819	8.32932	8.3441	8.25626	-0.196308	7.95596	7.42167	7.97339				+	S4_S	+	S5_S	34	34	34	59	59	59	NaN	0	NaN	4106800000	197	1.05266	0.0417649	-1.88643	3.39069	0.00087218	-0.722527	-5.19069	B4DPQ0;P00736;F5H2D0;F5H1V0;F5H6Y3;F5H3N3;F5H1N6;F5GWL0;F5H3A3;H0YFL7;Q9NZP8	B4DPQ0;P00736;F5H2D0
Cation-independent mannose-6-phosphate receptor	IGF2R	7.2668	7.17202	7.44029	7.52364	7.13799	7.03595	7.12084	7.3004	7.01098	7.05492	7.14913	6.83995	-0.208547	7.59799	7.62558	7.49118				+	S4_S	+	S5_S	16	16	16	NaN	NaN	NaN	NaN	0	NaN	297090000	40	1.00421	0.0484635	-1.81841	2.07218	0.00768056	0.348372	3.2673	P11717;S4R328	P11717
Cysteine-rich motor neuron 1 protein;Processed cysteine-rich motor neuron 1 protein	CRIM1	7.41747	7.29717	7.28914	7.5066	7.21051	7.29057	7.0251	7.11314	7.09663	6.93122	7.13978	7.04013	-0.212549	7.36419	7.25098	5.99155				+	S4_S			8	8	8	10	10	10	NaN	0	NaN	206090000	22	1.25984	0.0244389	-2.1721	0.818592	0.129573	-0.380683	-1.55142	Q9NZV1;H7C2T6	Q9NZV1;H7C2T6
Fibrillin-1	FBN1	8.87789	8.99189	9.10455	8.73325	8.6114	8.69497	9.02061	9.07114	9.06284	8.71126	8.6295	8.71298	-0.223039	8.47875	8.52976	8.37909				+	S4_S	+	S5_S	72	72	70	NaN	NaN	NaN	NaN	0	NaN	9223800000	394	1.13836	0.0328	-2.00551	2.56472	0.00290909	-0.445083	-3.95132	P35555;H0YND0;F6U495	P35555
Collagen alpha-1(V) chain	COL5A1	8.90194	8.84861	8.91297	8.73698	8.65851	8.48921	8.63687	8.60059	8.64936	8.45641	8.39599	8.60351	-0.2297	7.74472	7.76961	7.73905				+	S4_S	+	S5_S	34	34	3	22	22	NaN	NaN	0	NaN	4820000000	213	1.48797	0.0128948	-2.48057	6.2055	0	-0.963878	-11.067	P20908	P20908
Coiled-coil domain-containing protein 80	CCDC80	8.26837	8.20126	8.11936	8.42797	8.31488	8.22796	8.58781	8.40924	8.40681	8.00441	7.96883	8.28867	-0.241993	8.05392	8.05656	7.78638				+	S4_S	+	S5_S	32	32	32	NaN	NaN	NaN	NaN	0	NaN	2197700000	163	1.44257	0.0145016	-2.41948	2.42078	0.00383051	-0.363673	-3.74819	Q76M96;H7C5K4;C9J8I6	Q76M96
Reticulocalbin-1	RCN1	7.54387	7.51963	7.61767	7.33078	7.75886	7.78981	7.65905	7.95673	7.86876	7.3873	7.43462	7.44683	-0.248769	7.88317	7.82101	7.23586				+	S4_S			7	7	7	NaN	NaN	NaN	NaN	0	NaN	744870000	36	1.24065	0.0254049	-2.14593	0.0571423	0.881294	-0.0250076	-0.159157	Q15293;E9PP27	Q15293
Complement C1s subcomponent;Complement C1s subcomponent heavy chain;Complement C1s subcomponent light chain	C1S	8.17661	8.22863	7.96658	8.4351	8.41469	8.2305	8.26214	8.17834	8.23865	8.00061	7.91691	8.01737	-0.258511	7.59911	7.17895	6.92227				+	S4_S	+	S5_S	21	21	21	NaN	NaN	NaN	NaN	0	NaN	1790300000	113	1.94076	0.00451639	-3.0891	4.76845	0.000509091	-1.00336	-7.66757	P09871;F8WCZ6;A0A087X232;H0Y5D1;F5H7T4;B5MCV4	P09871;F8WCZ6;A0A087X232
72 kDa type IV collagenase;PEX	MMP2	9.30227	9.39851	9.28425	9.0486	9.18407	9.16468	8.88231	8.92567	8.9006	8.75379	8.85173	8.93811	-0.273339	8.52622	8.39206	8.62688				+	S4_S	+	S5_S	43	43	43	72	72	72	NaN	0	NaN	13289000000	430	1.37983	0.0173907	-2.33487	3.32705	0.000863309	-0.60616	-5.08989	P08253;H3BR66;H3BS34;H3BV48;P09237	P08253
Protein disulfide-isomerase A6	PDIA6	6.8349	6.6629	6.67959	7.20677	7.1951	7.17569	6.64742	6.86585	6.65018	6.76869	6.57585	6.41253	-0.294133	6.97113	6.87741	6.14478				+	S4_S			7	7	7	NaN	NaN	NaN	NaN	0	NaN	104070000	13	1.04471	0.042938	-1.87531	0.513343	0.281894	-0.215382	-1.07727	Q15084	Q15084
Granulins;Acrogranin;Paragranulin;Granulin-1;Granulin-2;Granulin-3;Granulin-4;Granulin-5;Granulin-6;Granulin-7	GRN	7.69397	7.6481	7.56286	7.29513	7.35624	7.2821	7.70607	7.6267	7.5929	7.16254	7.27625	7.26179	-0.295815	8.2407	8.15235	8.36297				+	S4_S	+	S5_S	12	12	12	NaN	NaN	NaN	NaN	0	NaN	726820000	59	1.77071	0.00663433	-2.86008	4.31502	0.000373333	0.722666	6.78291	P28799;K7EKL3;K7EQ05;K7EMR1;K7EQI0;K7EPL0;K7ENI2;K7ENN1;K7EK92;K7EQK6;K7EM89;K7EJY4;K7ERM2	P28799;K7EKL3;K7EQ05
Calsyntenin-1;Soluble Alc-alpha;CTF1-alpha	CLSTN1	8.78781	8.93384	8.79594	8.72542	8.6527	8.45469	8.52598	8.68043	8.74754	8.34555	8.39669	8.46045	-0.299587	9.29697	9.37203	9.24817				+	S4_S	+	S5_S	39	39	39	NaN	NaN	NaN	NaN	0	NaN	9829100000	231	2.17279	0.00291964	-3.40473	4.35382	0.000383562	0.605241	6.85565	O94985;Q5SR54	O94985;Q5SR54
Lysosome-associated membrane glycoprotein 1	LAMP1	7.14276	7.15993	7.03169	7.52077	7.42982	7.21399	7.28425	7.04025	7.23411	6.97237	6.84739	6.94868	-0.305808	7.1749	6.95404	6.06874				+	S4_S	+	S5_S	4	4	4	NaN	NaN	NaN	NaN	0	NaN	181350000	19	1.92112	0.00465323	-3.06257	1.48684	0.0270981	-0.496058	-2.47905	P11279	P11279
Endosialin	CD248	8.3351	8.263	8.06393	8.17548	8.18239	8.08732	8.33193	8.28452	8.23953	7.81144	7.84364	8.08135	-0.305989	6.45715	5.95948	5.9748				+	S4_S	+	S5_S	9	9	9	NaN	NaN	NaN	NaN	0	NaN	1417400000	69	2.71944	0.00121687	-4.1733	8.73407	0	-2.08766	-20.3118	Q9HCU0	Q9HCU0
Polypeptide N-acetylgalactosaminyltransferase 2;Polypeptide N-acetylgalactosaminyltransferase 2 soluble form	GALNT2	7.67459	7.482	7.40495	7.47574	7.4631	7.51238	7.45927	7.33437	7.25868	7.25208	7.12685	7.01334	-0.320922	7.63422	7.52884	7.13383				+	S4_S			18	18	18	NaN	NaN	NaN	NaN	0	NaN	343170000	48	2.67992	0.00122636	-4.11621	0.0669946	0.862853	-0.0193834	-0.184841	Q10471;F8VUJ3;Q8N4A0	Q10471
Cathepsin L1;Cathepsin L1 heavy chain;Cathepsin L1 light chain	CTSL	7.7199	7.38591	7.44688	7.22016	7.60419	7.3838	7.65988	7.12267	7.29396	7.04618	7.08831	7.16619	-0.326143	6.37637	6.95275	6.25094				+	S4_S	+	S5_S	6	6	6	NaN	NaN	NaN	NaN	0	NaN	243170000	28	1.6286	0.00923894	-2.66936	3.56389	0.000866667	-0.899685	-5.47023	P07711;Q5T8F0	P07711;Q5T8F0
Thymosin beta-10	TMSB10	8.5541	8.66525	8.2791	8.40877	8.57431	8.53312	8.0026	8.00191	8.0585	7.86493	7.99473	8.11351	-0.350908	8.98822	8.61758	8.44926				+	S4_S			5	5	5	NaN	NaN	NaN	NaN	0	NaN	4499000000	37	1.25537	0.0247654	-2.16602	1.08312	0.068468	0.343058	1.92893	P63313;CON__P21752	P63313
Nucleobindin-1	NUCB1	8.49473	8.4955	8.30895	8.43626	8.39485	8.22201	8.6057	8.64646	8.61585	8.05296	8.14999	8.13456	-0.35642	7.89687	7.94524	8.23717				+	S4_S	+	S5_S	26	26	25	NaN	NaN	NaN	NaN	0	NaN	2915700000	128	2.65453	0.00121937	-4.07968	2.83258	0.00194536	-0.442498	-4.33827	Q02818;C9JKZ2;H7BZI1;C9JBD3;C9J3C1	Q02818;C9JKZ2;H7BZI1
Periostin	POSTN	8.73629	8.82086	8.80905	9.06412	9.02395	8.94924	9.22845	9.33969	9.25561	8.6236	8.62094	8.75153	-0.359897	5.99078	5.71605	5.78445				+	S4_S	+	S5_S	43	43	4	NaN	NaN	NaN	NaN	0	NaN	9234900000	283	1.69322	0.0080722	-2.75606	9.36773	0	-3.19482	-23.5685	B1ALD9	B1ALD9
Epididymal secretory protein E1	NPC2	8.16152	7.84322	7.86017	8.35274	8.23963	8.3733	8.16477	7.98486	7.67712	7.44649	7.68152	7.97936	-0.370579	7.93624	7.87724	8.32414				+	S4_S			9	9	9	NaN	NaN	NaN	NaN	0	NaN	1268800000	69	1.30728	0.0212	-2.23663	0.0602523	0.874005	-0.0271608	-0.167314	J3KMY5;G3V3E8;E7EMS2;G3V3D1;P61916;G3V2V8;H0YIZ1	J3KMY5;G3V3E8;E7EMS2;G3V3D1;P61916;G3V2V8;H0YIZ1
Putative phospholipase B-like 2;Putative phospholipase B-like 2 32 kDa form;Putative phospholipase B-like 2 45 kDa form	PLBD2	6.50772	6.62149	5.6059	6.47949	6.61574	6.38694	6.49289	6.38557	6.39366	5.87005	6.15575	6.02515	-0.370725	6.32151	5.90944	6.06966				+	S4_S			3	3	3	NaN	NaN	NaN	NaN	0	NaN	14803000	7	1.11635	0.0348681	-1.97507	0.77687	0.143333	-0.287507	-1.48967	Q8NHP8	Q8NHP8
LIM and SH3 domain protein 1	LASP1	7.93844	8.02898	7.764	7.99307	7.66525	8.13418	7.86041	7.84578	7.67337	7.65688	7.46265	7.40255	-0.3708	7.3516	7.54679	7.29072				+	S4_S	+	S5_S	11	11	11	NaN	NaN	NaN	NaN	0	NaN	871380000	52	2.29599	0.00221698	-3.57443	3.0353	0.00126829	-0.481791	-4.64004	Q14847;C9J9W2;F6S2S5;K7ESD6	Q14847;C9J9W2
Nucleobindin-2;Nesfatin-1	NUCB2;HEL-S-109;Nucb2	7.25435	6.94713	7.77122	7.84998	7.55017	7.71684	7.63634	7.66559	7.59612	7.16814	6.79348	7.56555	-0.378469	6.32076	6.08282	5.88767				+	S4_S	+	S5_S	6	5	5	NaN	NaN	NaN	NaN	0	NaN	250860000	28	1.02886	0.045059	-1.85308	4.95973	0.000510638	-1.45711	-8.06474	E9PKG6;V9HW75;A0A087WSV8;E9PLR0;E9PLE9;Q2L696;P80303;E9PM22;E9PJP3;H0YD18	E9PKG6;V9HW75;A0A087WSV8;E9PLR0;E9PLE9;Q2L696;P80303;E9PM22
Connective tissue growth factor	CTGF	7.90051	7.73641	7.91869	7.60121	7.57226	7.69235	7.81777	7.85934	8.03735	7.52653	7.35336	7.36127	-0.379155	8.41762	8.14666	7.44325				+	S4_S			14	14	14	NaN	NaN	NaN	NaN	0	NaN	894010000	51	2.54567	0.00146809	-3.92426	0.583245	0.233273	0.209631	1.19123	P29279	P29279
Exostosin-like 2;Processed exostosin-like 2	EXTL2	6.50273	6.42851	6.14027	7.05763	6.93895	6.81593	6.53495	6.6067	6.75774	6.46437	6.32137	5.99695	-0.381703	5.92442	6.02788	6.55579				+	S4_S	+	S5_S	3	3	3	NaN	NaN	NaN	NaN	0	NaN	51224000	11	1.20158	0.0280854	-2.09248	1.43993	0.0298021	-0.473236	-2.41593	Q9UBQ6;C9IYF5;F5GZK1;C9JEG3	Q9UBQ6
Beta-hexosaminidase subunit beta;Beta-hexosaminidase subunit beta chain B;Beta-hexosaminidase subunit beta chain A	HEXB	7.39454	7.09219	7.41933	7.82358	7.8122	7.82845	7.32195	7.45753	7.39301	7.27639	7.2546	6.81902	-0.388083	7.61906	7.30773	7.6332				+	S4_S			15	15	15	29	29	29	NaN	0	NaN	380080000	36	1.31406	0.0209467	-2.24583	0.0325181	0.929936	0.0152427	0.0928472	P07686;Q5URX0;H0YA83;H0Y9B6;D6REQ8;H0Y9M3	P07686;Q5URX0
Serpin B7	SERPINB7	5.69276	6.38867	6.54779	6.90212	6.80912	6.66028	6.25995	6.59076	6.54922	6.05978	6.0348	6.2061	-0.388734	7.06446	6.69022	6.85694				+	S4_S			6	6	6	NaN	NaN	NaN	NaN	0	NaN	41094000	9	1.00091	0.0486971	-1.81374	0.946272	0.0963667	0.381577	1.73624	O75635;C9JM00;C9JA68;A0A1B0GX82	O75635;C9JM00
N-acetylgalactosamine-6-sulfatase	GALNS	6.84741	6.57958	6.70745	6.49293	6.42671	6.30367	6.4692	6.5027	6.46328	6.02841	6.24292	6.15782	-0.3895	6.3951	6.42596	6.02095				+	S4_S	+	S5_S	5	5	5	NaN	NaN	NaN	NaN	0	NaN	23540000	9	2.49411	0.00164156	-3.8513	1.24453	0.0451375	-0.251878	-2.15122	P34059;H3BP66	P34059;H3BP66
Fibronectin;Anastellin;Ugl-Y1;Ugl-Y2;Ugl-Y3	FN1	10.4697	10.5204	10.4587	10.1117	10.1237	10.1783	10.277	10.3024	10.3613	9.91434	9.94552	9.90138	-0.391077	9.39929	9.40785	9.37712				+	S4_S	+	S5_S	114	114	102	61	61	NaN	NaN	0	NaN	164230000000	1560	2.79161	0.00100629	-4.27826	5.81576	0.0005	-0.916736	-10.0429	P02751;H0Y7Z1	P02751
Galectin-3-binding protein	LGALS3BP	8.85427	8.74432	8.78637	8.65735	8.64586	8.65472	8.79443	8.45606	8.4685	8.34984	8.19128	8.30367	-0.391943	8.82586	9.0899	9.13405				+	S4_S	+	S5_S	22	22	22	NaN	NaN	NaN	NaN	0	NaN	5904500000	211	2.95659	0.000627986	-4.52189	2.27125	0.00491473	0.343064	3.54021	Q08380;K7EP36;K7ESM3;K7EKQ5;K7ERZ6;K7EJY8;K7EJD3;K7ES75;K7EN99;K7EQT9	Q08380
Biglycan	BGN	9.07922	8.96392	8.91069	8.30882	8.25281	8.42645	8.63418	8.41384	8.39492	8.03715	8.21392	8.35484	-0.396348	6.28963	6.31576	6.32769				+	S4_S	+	S5_S	19	18	18	NaN	NaN	NaN	NaN	0	NaN	4208200000	109	1.18729	0.0289954	-2.07288	6.64962	0	-2.28729	-12.3428	P21810;C9JKG1	P21810
Beta-hexosaminidase;Beta-hexosaminidase subunit alpha	HEXA	7.36367	7.29785	7.05377	7.71774	7.45343	7.62633	7.61873	7.42231	7.39475	7.21248	7.16791	6.71349	-0.407437	7.57705	7.92101	7.16581				+	S4_S			9	9	9	NaN	NaN	NaN	NaN	0	NaN	440460000	30	1.73122	0.00732477	-2.80705	0.303906	0.493029	0.115895	0.70534	H3BS10;H3BP20;P06865;H3BU85;H3BTD4;A0A087WUJ7	H3BS10;H3BP20;P06865;H3BU85;H3BTD4
Exostosin-1	EXT1	7.2559	7.00217	7.00471	7.5226	7.47896	7.55716	7.54097	7.32147	7.36194	7.04766	7.04399	6.68183	-0.413935	7.12166	7.25428	7.28434				+	S4_S			14	14	14	NaN	NaN	NaN	NaN	0	NaN	194340000	41	1.78978	0.00633522	-2.8857	0.409329	0.371256	-0.118336	-0.899275	Q16394;H7C1H6	Q16394
Collagen alpha-1(XVI) chain	COL16A1	7.438	7.60199	7.58408	7.34668	7.54413	7.54062	7.65752	8.06985	7.69308	7.11754	7.25943	7.20466	-0.414566	5.87817	6.34143	6.23057				+	S4_S	+	S5_S	5	5	5	NaN	NaN	NaN	NaN	0	NaN	282030000	22	2.15049	0.00311504	-3.37418	5.93734	0.000592593	-1.45838	-10.3533	Q07092;A6NCT7;H7BY97	Q07092;A6NCT7
Carboxypeptidase E	CPE	7.97821	7.92845	8.30702	8.11816	8.17863	8.3004	7.63802	7.58741	7.56418	7.51354	7.49923	7.56145	-0.43087	7.99783	7.98551	7.83136				+	S4_S			19	19	19	NaN	NaN	NaN	NaN	0	NaN	977260000	86	1.44509	0.0145401	-2.42288	0.0339123	0.928807	-0.0173756	-0.0966875	P16870;D6R930;D6RF88;C9JE88;H0YAM0	P16870
Gamma-glutamyl hydrolase	GGH	7.93377	7.4839	7.30533	7.99441	8.38115	8.35073	8.10711	8.10785	7.688	7.43439	7.48249	7.57023	-0.432326	8.47764	8.34745	8.22217				+	S4_S			12	12	12	NaN	NaN	NaN	NaN	0	NaN	1258600000	66	1.09891	0.0369308	-1.95088	1.04838	0.0745913	0.421058	1.88044	Q92820	Q92820
Lysyl oxidase homolog 2	LOXL2	8.5711	8.63429	8.60906	8.70894	8.73174	8.73693	8.75878	8.62202	8.69372	8.21875	8.093	8.40596	-0.434827	8.56299	8.40611	8.66504				+	S4_S	+	S5_S	28	28	28	NaN	NaN	NaN	NaN	0	NaN	4415000000	204	4.47372	0	-7.08386	1.37804	0.0338586	-0.129348	-2.33244	Q9Y4K0;H0YAR1;H0YAP6;E5RHH3;E5RFY0;E5RI22;E5RJL2	Q9Y4K0
CD59 glycoprotein	CD59	7.55629	7.80206	7.6017	7.67094	7.57238	7.30483	7.3774	7.78415	7.99139	7.06115	7.3638	7.13748	-0.441539	7.43886	6.01576	7.72571				+	S4_S			4	4	4	NaN	NaN	NaN	NaN	0	NaN	478960000	36	2.06239	0.00362313	-3.25399	1.05415	0.07331	-0.568906	-1.88851	E9PNW4;E9PR17;P13987;H0YET2	E9PNW4;E9PR17;P13987;H0YET2
Carboxypeptidase;Lysosomal protective protein;Lysosomal protective protein 32 kDa chain;Lysosomal protective protein 20 kDa chain	CTSA	7.31454	7.29172	7.42641	7.24259	7.67043	7.25799	7.34042	7.17586	7.2675	6.70679	6.9907	6.92412	-0.458074	6.87543	6.88944	5.96368				+	S4_S	+	S5_S	7	7	7	NaN	NaN	NaN	NaN	0	NaN	150560000	26	3.09078	0.000398524	-4.72411	2.73435	0.00233503	-0.755758	-4.19491	X6R5C5;X6R8A1;P10619;U3KQF1;U3KQ41;Q5JZH0;U3KQU6	X6R5C5;X6R8A1;P10619
45 kDa calcium-binding protein	SDF4	7.93563	8.24738	8.23827	8.1183	8.19595	8.17377	8.11371	8.04801	7.93616	7.72082	7.52485	7.65634	-0.477907	8.11217	8.11651	8.2026				+	S4_S			13	13	13	NaN	NaN	NaN	NaN	0	NaN	1271700000	80	4.02611	8.39161e-05	-6.25721	0.175566	0.681153	0.0318489	0.442603	Q9BRK5;H0Y3T6;G3V1E2	Q9BRK5;H0Y3T6;G3V1E2
Beta-1,4-galactosyltransferase 1;Lactose synthase A protein;N-acetyllactosamine synthase;Beta-N-acetylglucosaminylglycopeptide beta-1,4-galactosyltransferase;Beta-N-acetylglucosaminyl-glycolipid beta-1,4-galactosyltransferase;Processed beta-1,4-galactosyltransferase 1	B4GALT1	6.4101	6.89335	6.44817	7.17298	7.49456	6.76855	7.04603	7.14101	7.25818	6.75321	6.48558	6.19683	-0.480674	6.92858	6.04234	7.06985				+	S4_S			6	6	6	NaN	NaN	NaN	NaN	0	NaN	152560000	25	1.1807	0.0293737	-2.06382	0.478604	0.310391	-0.278958	-1.01906	P15291;Q86XA6	P15291
Serine protease HTRA1	HTRA1	7.40154	7.50865	7.56764	8.10595	7.70683	8.06778	7.97063	7.78277	7.93759	7.35885	7.21888	7.32375	-0.482773	5.86105	6.10891	6.27634				+	S4_S	+	S5_S	9	9	9	26	26	26	NaN	0	NaN	529950000	55	1.98673	0.0041841	-3.15129	5.94618	0.000615385	-1.70116	-10.3762	Q92743;H0Y7G9	Q92743;H0Y7G9
Lysosomal alpha-glucosidase;76 kDa lysosomal alpha-glucosidase;70 kDa lysosomal alpha-glucosidase	GAA	6.40176	6.34766	6.23109	6.42996	6.89885	6.3282	6.31547	6.42257	6.34518	5.63962	6.20383	5.9177	-0.493034	6.02845	6.51632	5.94205				+	S4_S			3	3	3	5	5	5	NaN	0	NaN	14165000	6	2.21984	0.00276993	-3.46934	0.925878	0.100936	-0.251143	-1.70709	P10253	P10253
Metalloproteinase inhibitor 2	TIMP2	8.86657	9.02841	9.04195	9.00672	8.91612	8.96344	8.96573	8.95667	9.03747	8.46458	8.48279	8.46975	-0.503525	8.77808	8.69383	8.87797				+	S4_S	+	S5_S	17	17	17	NaN	NaN	NaN	NaN	0	NaN	7599100000	149	7.23551	0	-14.2251	2.81072	0.00210753	-0.192602	-4.30622	P16035;B4DFW2;K7EIX4;K7EL90	P16035;B4DFW2;K7EIX4
Protein FAM3C	FAM3C	7.86051	7.8778	7.78247	8.18534	8.11906	7.97417	8.06703	7.98366	7.84848	7.63732	7.34486	7.37945	-0.512625	7.52741	7.4927	7.87188				+	S4_S	+	S5_S	8	8	8	NaN	NaN	NaN	NaN	0	NaN	795960000	67	3.54705	7.80488e-05	-5.4427	2.07884	0.00765157	-0.335837	-3.27638	Q92520;C9JP35;C9JMN4	Q92520;C9JP35;C9JMN4
Myeloid-derived growth factor	MYDGF	7.31165	7.07922	6.84248	7.43906	7.21408	7.38104	7.2522	6.96058	7.43324	6.12875	7.07265	6.89215	-0.514766	7.79685	7.37972	7.26764				+	S4_S			5	5	5	NaN	NaN	NaN	NaN	0	NaN	268200000	21	1.60135	0.00990543	-2.63282	0.976429	0.0899789	0.268787	1.77912	Q969H8;M0QYN0;M0QXF7	Q969H8;M0QYN0
Metalloproteinase inhibitor 1	TIMP1	8.92393	9.07562	9.07958	9.79766	9.90672	10.0442	9.77442	9.84434	9.86568	9.10374	9.11167	9.0032	-0.517369	8.98316	8.92763	8.64915				+	S4_S	+	S5_S	8	8	8	NaN	NaN	NaN	NaN	0	NaN	36894000000	234	1.13686	0.0329598	-2.00343	1.72681	0.0156235	-0.736922	-2.80113	Q5H9A7;P01033;H0Y789;Q5H9B5;Q5H9B4	Q5H9A7;P01033;H0Y789
Laminin subunit beta-2	LAMB2	7.20466	7.25059	7.09391	7.19162	7.4055	7.26045	7.38945	7.50749	7.7084	6.88851	6.70534	6.84768	-0.520832	6.08045	6.83439	6.66135				+	S4_S	+	S5_S	14	14	14	NaN	NaN	NaN	NaN	0	NaN	158160000	32	2.92918	0.000646465	-4.48104	3.24831	0.000923077	-0.809279	-4.96656	P55268	P55268
Cell migration-inducing and hyaluronan-binding protein	CEMIP	6.98919	6.94793	6.79131	8.21577	7.84928	7.65336	7.60961	7.10013	7.34207	6.91609	7.03133	6.54064	-0.559384	6.55898	6.50104	6.1035				+	S4_S	+	S5_S	15	15	15	13	13	13	153	0	NaN	246880000	26	1.06495	0.0402332	-1.9036	2.17937	0.00626471	-1.0009	-3.41375	Q8WUJ3;H0YCE1;H0YL56	Q8WUJ3
Cadherin-13	CDH13	8.11264	8.00749	7.82685	7.97865	7.80874	7.56398	7.26626	7.27485	7.47229	7.15709	7.20656	7.04755	-0.56424	6.54376	5.88758	6.0655				+	S4_S	+	S5_S	7	7	7	NaN	NaN	NaN	NaN	0	NaN	397580000	27	1.83795	0.0058343	-2.95048	4.50446	0.00041791	-1.53569	-7.14321	P55290	P55290
A disintegrin and metalloproteinase with thrombospondin motifs 12	ADAMTS12	7.20664	6.69649	6.58365	5.86115	6.09124	6.18366	6.38053	6.38374	6.46264	5.62307	5.85482	6.09219	-0.571057	6.10142	6.11649	6.27725				+	S4_S			5	5	5	NaN	NaN	NaN	NaN	0	NaN	47117000	7	1.40173	0.0163344	-2.36443	0.543838	0.259842	-0.262694	-1.12748	P58397	P58397
Thrombospondin-2	THBS2	8.24075	8.47404	8.43813	8.96408	9.0122	8.83187	8.98538	9.03667	8.97832	8.35424	8.1687	8.0571	-0.580146	5.96154	5.88171	7.8224				+	S4_S	+	S5_S	36	33	33	NaN	NaN	NaN	NaN	0	NaN	4913800000	188	1.95492	0.00432165	-3.10824	3.83723	0.000862745	-2.21827	-5.92802	P35442;Q5RI53	P35442
Calumenin	CALU	8.71664	8.49657	8.45576	8.58137	8.68194	8.5708	8.66357	8.81443	8.61205	7.93741	8.08568	8.04313	-0.599384	8.27727	8.15631	7.89209				+	S4_S	+	S5_S	22	22	22	NaN	NaN	NaN	NaN	0	NaN	3399200000	134	5.18181	0	-8.54522	3.75535	0.000814815	-0.512904	-5.78866	O43852;H0Y875	O43852;H0Y875
Biotinidase	BTD	7.67338	7.48721	7.2573	7.50046	7.32836	7.25225	7.70173	7.91344	7.86698	6.99476	6.84443	7.01123	-0.603317	7.63899	7.23855	7.11691				+	S4_S			8	8	8	NaN	NaN	NaN	NaN	0	NaN	331250000	40	2.58368	0.00136957	-3.97831	0.656131	0.195971	-0.221975	-1.30619	P43251;C9JSN9	P43251;C9JSN9
Fibulin-2	FBLN2	6.35396	6.32383	5.64957	7.23274	6.86769	6.93057	6.65627	6.58708	6.75167	5.89396	6.37963	5.68897	-0.607299	6.78742	6.58512	5.79382				+	S4_S			7	7	7	7	7	7	NaN	0	NaN	44739000	12	1.20001	0.0282374	-2.09033	0.280052	0.522305	-0.206034	-0.659055	P98095	P98095
Dickkopf-related protein 3	DKK3	8.44942	8.63074	8.54954	8.11531	8.34939	8.39627	8.26264	8.373	8.44094	7.68016	7.82643	7.8397	-0.614267	8.13669	8.03153	7.37778				+	S4_S	+	S5_S	10	10	10	NaN	NaN	NaN	NaN	0	NaN	1996000000	92	4.18337	9.6e-05	-6.53991	2.31402	0.00463492	-0.547696	-3.59941	F6SYF8;Q9UBP4;E9PKW6;E9PHY3;E9PKK9	F6SYF8;Q9UBP4
Group XV phospholipase A2	PLA2G15	6.88817	6.37658	6.54017	6.82533	7.13004	6.71699	6.62058	6.61034	6.69815	6.40446	6.05076	5.79795	-0.627426	7.33594	7.22139	6.08096				+	S4_S			7	7	7	NaN	NaN	NaN	NaN	0	NaN	83227000	16	2.5699	0.0013871	-3.95868	0.29397	0.505011	0.167611	0.686183	Q8NCC3;H3BMU8;B4DPU0;H3BM47;B4DJW4;H3BPT3	Q8NCC3;H3BMU8
Pappalysin-1	PAPPA	7.88423	7.60876	7.52355	8.29649	8.41154	8.24301	8.10298	8.14367	7.96234	7.33226	7.27469	7.52515	-0.642255	6.27522	6.12645	6.38357				+	S4_S	+	S5_S	24	24	24	24	24	24	NaN	0	NaN	742130000	81	2.21605	0.00280909	-3.46412	5.5905	0.000444444	-1.75788	-9.48811	Q13219	Q13219
EGF-like repeat and discoidin I-like domain-containing protein 3	EDIL3	7.47582	7.56854	7.11879	7.63314	7.32069	7.33658	7.27616	7.03298	6.99114	6.76538	6.20876	6.97875	-0.655018	6.33076	5.93665	5.7164				+	S4_S	+	S5_S	9	9	9	NaN	NaN	NaN	NaN	0	NaN	138080000	18	2.33781	0.00208193	-3.63244	4.91427	0.000489796	-1.31138	-7.96899	O43854	O43854
Collagen alpha-2(I) chain	COL1A2	10.6221	10.8055	10.9045	10.2063	10.2123	10.651	10.2321	10.6197	10.5961	9.90018	9.96535	9.77967	-0.657101	5.53524	6.23282	6.19301				+	S4_S	+	S5_S	97	97	97	NaN	NaN	NaN	NaN	0	NaN	234780000000	1424	2.70564	0.00120238	-4.15334	9.33453	0	-4.55181	-23.386	A0A087WTA8;P08123	A0A087WTA8;P08123
Glypican-1;Secreted glypican-1	GPC1	7.84812	7.84185	8.00458	8.11959	8.30214	8.10182	7.90471	7.97183	7.96915	7.41639	7.46333	7.15177	-0.663257	7.71523	8.31954	8.02206				+	S4_S			17	17	17	NaN	NaN	NaN	NaN	0	NaN	966270000	95	4.18773	9.67742e-05	-6.54785	0.0329877	0.929995	0.011859	0.0941418	P35052;H7C410;H7C024;H7BZE9;C9J4Y6;H7BZL4	P35052;H7C410;H7C024
Nidogen-2	NID2	8.61332	8.62217	8.7753	8.36323	8.0214	8.22914	8.38473	8.47199	8.44595	7.73739	7.72888	7.83445	-0.669452	6.33137	6.55579	6.9587				+	S4_S	+	S5_S	35	34	34	NaN	NaN	NaN	NaN	0	NaN	1948500000	160	3.23547	0.000141732	-4.94657	6.21186	0	-1.82107	-11.0844	Q14112;A0A087WZP6;H0YJV3	Q14112;A0A087WZP6;H0YJV3
Transgelin	TAGLN	8.30606	8.36357	8.4407	8.80601	8.89463	8.94834	8.59204	8.55559	8.73495	8.0472	7.86576	7.93945	-0.676076	8.14715	7.96614	8.09604				+	S4_S	+	S5_S	15	15	15	NaN	NaN	NaN	NaN	0	NaN	3011600000	137	3.13248	0.000135338	-4.78774	2.55805	0.00291403	-0.557101	-3.94184	Q01995;H0YCU9;E9PJ32	Q01995;H0YCU9
Tyrosine-protein kinase receptor UFO	AXL	8.09514	8.05599	8.2711	7.53112	7.48131	7.50285	7.70196	7.86601	7.75468	7.29383	7.06251	7.001	-0.687573	8.71978	8.78975	9.02539				+	S4_S	+	S5_S	7	7	7	10	10	10	NaN	0	NaN	1951500000	76	2.52722	0.00154331	-3.8981	3.8041	0.000846154	1.03829	5.87139	P30530;M0R0W6	P30530
Deoxyribonuclease-2-alpha	DNASE2	7.18347	7.54763	7.51302	7.33403	7.64298	7.31977	7.60022	7.66222	7.52373	6.9261	6.99838	6.4322	-0.695223	7.75709	7.57684	8.32709				+	S4_S	+	S5_S	6	6	6	NaN	NaN	NaN	NaN	0	NaN	442840000	26	3.3787	0.000104803	-5.17162	1.62403	0.0199435	0.406219	2.66323	O00115;K7ENE5	O00115;K7ENE5
Semaphorin-7A	SEMA7A	7.92611	7.81455	7.75141	8.537	8.35805	8.32672	8.3971	8.48973	8.48094	7.38112	7.48488	7.74114	-0.695577	8.12107	8.12882	8.23444				+	S4_S			26	26	26	NaN	NaN	NaN	NaN	0	NaN	1585300000	165	2.31283	0.00213397	-3.59775	0.145422	0.727878	-0.0698485	-0.375059	O75326;F5GYX3;H3BMF9	O75326;F5GYX3
Carboxypeptidase A4	CPA4	7.69817	7.60842	7.61401	8.91306	8.78383	8.72587	8.56444	8.60305	8.51437	7.66932	7.66136	7.56286	-0.704957	8.87067	8.67535	8.76335				+	S4_S			22	22	22	NaN	NaN	NaN	NaN	0	NaN	3576100000	115	1.28204	0.0228261	-2.20233	0.685282	0.182396	0.43365	1.35121	Q9UI42;B7Z5J4;C9J6N7;C9J3P4	Q9UI42;B7Z5J4
Prolow-density lipoprotein receptor-related protein 1;Low-density lipoprotein receptor-related protein 1 85 kDa subunit;Low-density lipoprotein receptor-related protein 1 515 kDa subunit;Low-density lipoprotein receptor-related protein 1 intracellular domain	LRP1	8.15634	8.04434	8.29299	8.23957	8.20447	8.29721	8.41062	8.28549	8.16083	7.72492	7.55143	7.29274	-0.709403	7.88402	7.7395	6.93874				+	S4_S	+	S5_S	37	37	37	NaN	NaN	NaN	NaN	0	NaN	1109700000	124	4.85305	0	-7.84138	2.82624	0.00193478	-0.711675	-4.32896	Q07954;H0YJI8;Q6PJ72	Q07954
NKG2D ligand 2;Retinoic acid early transcript 1L protein;Retinoic acid early transcript 1G protein	ULBP2;RAET1G;RAET1L	7.54532	6.81771	6.58987	6.82617	6.46869	6.46666	7.12126	6.69096	7.02193	6.15394	6.29495	5.92623	-0.713691	7.87401	7.67046	7.23175				+	S4_S	+	S5_S	6	6	6	NaN	NaN	NaN	NaN	0	NaN	191570000	19	2.10865	0.00332026	-3.317	2.08054	0.00770526	0.753342	3.2787	Q9BZM5;C9JAK3;Q5VY80;Q6H3X3	Q9BZM5;C9JAK3;Q5VY80;Q6H3X3
Neogenin	NEO1	7.33189	6.69712	7.31315	6.48468	7.17964	6.96856	7.21977	6.67588	6.5914	6.03292	6.11149	6.52589	-0.716804	6.15311	5.88833	5.90088				+	S4_S	+	S5_S	8	8	8	NaN	NaN	NaN	NaN	0	NaN	65294000	18	2.13628	0.00314912	-3.35474	3.08503	0.00106329	-0.95946	-4.71537	Q92859;Q59FP8	Q92859;Q59FP8
Collagen alpha-1(I) chain	COL1A1	10.6053	10.8613	10.8988	10.4454	10.4909	10.5077	10.4809	10.5372	10.4947	9.83958	9.8406	9.93462	-0.719767	6.60824	6.8989	6.87362				+	S4_S	+	S5_S	83	83	81	NaN	NaN	NaN	NaN	0	NaN	235460000000	1107	4.44103	0	-7.02113	10.9284	0	-3.79778	-33.9022	P02452;CON__Q862S4;I3L3H7	P02452
Poliovirus receptor	PVR	7.74661	8.21394	7.96282	8.12672	8.31823	8.31969	7.95603	8.21945	8.0677	7.22136	7.31813	7.59441	-0.725499	8.11297	8.01038	8.49563				+	S4_S			5	5	5	NaN	NaN	NaN	NaN	0	NaN	1104300000	38	3.70422	6.48649e-05	-5.70261	0.328929	0.461231	0.102862	0.752854	A0A0A0MSA9;A0A0C4DG49;P15151	A0A0A0MSA9;A0A0C4DG49;P15151
N-acetylglucosamine-6-sulfatase	GNS	7.32027	7.31731	7.25402	7.36391	7.42093	7.41928	7.53329	7.20428	7.52235	6.80348	6.55685	6.57511	-0.727706	7.58508	7.19954	7.12483				+	S4_S			11	11	11	31	31	31	NaN	0	NaN	234630000	49	5.49697	0	-9.26529	0.301164	0.496601	-0.0697015	-0.700069	H7C3P4;F6S8M0;P15586;F5H4C6;H0YFA9	H7C3P4;F6S8M0;P15586;F5H4C6
Collagen alpha-2(IV) chain;Canstatin	COL4A2	9.55432	9.59102	9.49646	8.91142	8.93287	9.0387	8.83396	8.84937	8.8754	8.42483	8.47985	8.26	-0.732163	7.59313	7.2061	7.06588				+	S4_S	+	S5_S	58	58	58	NaN	NaN	NaN	NaN	0	NaN	10341000000	294	2.39028	0.00201474	-3.70553	5.24416	0.00055814	-1.83202	-8.68402	P08572;A2A352	P08572
Basement membrane-specific heparan sulfate proteoglycan core protein;Endorepellin;LG3 peptide	HSPG2	8.72472	8.78164	8.82002	8.95443	8.74729	8.73989	8.90427	8.92793	8.92301	8.10718	8.05162	8.12379	-0.741718	8.31775	8.58294	8.5642				+	S4_S	+	S5_S	83	83	83	NaN	NaN	NaN	NaN	0	NaN	4544900000	318	6.94841	0	-13.2726	3.23403	0.00090411	-0.347613	-4.94433	P98160;A0A0U1RQT3;H7BYA5	P98160
Beta-2-microglobulin;Beta-2-microglobulin form pI 5.3	B2M	9.61893	9.79871	9.74762	9.23684	9.31509	9.23083	9.30302	9.34811	9.35321	8.63042	8.61641	8.767	-0.767873	8.58789	8.2333	8.87454				+	S4_S	+	S5_S	8	8	1	NaN	NaN	NaN	NaN	0	NaN	15803000000	86	3.71863	6.55738e-05	-5.72679	3.49914	0.0008125	-0.873906	-5.36481	P61769	P61769
Matrilin-2	MATN2	7.17099	6.937	6.97252	6.88	6.32627	6.5668	6.67369	6.30539	6.72884	6.0978	6.04829	5.71109	-0.776667	8.20685	8.54484	7.35826				+	S4_S	+	S5_S	23	23	4	NaN	NaN	NaN	NaN	0	NaN	455310000	41	2.71757	0.00121321	-4.1706	3.37781	0.000888889	1.30759	5.17022	O00339	O00339
Extracellular matrix protein 1	ECM1	8.97682	8.98487	8.97883	8.8471	8.79174	8.76213	9.12603	9.21269	9.05937	8.341	8.28504	7.90402	-0.794379	8.82561	8.88268	8.50406				+	S4_S	+	S5_S	28	28	28	NaN	NaN	NaN	NaN	0	NaN	7619700000	176	4.39876	0	-6.94059	1.24557	0.0452646	-0.233614	-2.15265	Q16610	Q16610
Follistatin-related protein 1	FSTL1	9.83738	10.026	10.0357	9.80358	9.94924	9.89248	9.80233	9.82378	9.9228	8.98747	9.07943	9.23386	-0.798993	9.7083	9.59211	9.91037				+	S4_S	+	S5_S	25	25	25	NaN	NaN	NaN	NaN	0	NaN	54186000000	426	6.5949	0	-12.1789	1.31286	0.0383844	-0.162321	-2.2442	Q12841;C9J5G4;H7C4W4	Q12841
Gamma-interferon-inducible lysosomal thiol reductase	IFI30	6.16385	6.53935	6.4714	7.46699	7.20249	7.49491	7.37265	7.3737	7.05584	5.98602	6.24746	6.40849	-0.801695	6.12964	6.04803	6.07318				+	S4_S	+	S5_S	3	3	3	NaN	NaN	NaN	NaN	0	NaN	88192000	17	1.61134	0.00956491	-2.64622	1.98122	0.00916216	-0.932068	-3.14383	P13284;M0QZG3	P13284
Caldesmon 1	CALD1	8.40832	8.54263	8.43895	8.2317	8.43083	8.45288	8.43382	8.4238	8.5067	7.63301	7.77278	7.47677	-0.802437	8.05687	7.99066	8.02086				+	S4_S	+	S5_S	22	22	2	NaN	NaN	NaN	NaN	0	NaN	1889800000	103	6.48906	0	-11.8674	4.83599	0.00045283	-0.407164	-7.8061	E9PGZ1;C9J813	E9PGZ1;C9J813
Thrombospondin-3	THBS3	7.27323	7.1599	7.48629	8.13075	7.96697	7.80324	8.03334	8.19429	7.9539	6.92771	6.99255	7.00612	-0.802527	6.287	6.37607	6.14771				+	S4_S	+	S5_S	12	12	12	NaN	NaN	NaN	NaN	0	NaN	440610000	45	2.27187	0.00242623	-3.54107	4.20942	0.000423529	-1.50773	-6.58753	F5H4Z8;P49746;B4DQH6;Q2HIZ1	F5H4Z8;P49746
Complement factor B;Complement factor B Ba fragment;Complement factor B Bb fragment	CFB	5.69472	6.81352	7.11704	7.29922	7.10202	7.01089	7.09015	7.07361	7.12998	5.73153	5.97883	6.63386	-0.810945	6.10489	6.26838	6.50109				+	S4_S	+	S5_S	9	9	9	NaN	NaN	NaN	NaN	0	NaN	78568000	18	1.54287	0.0114975	-2.55433	1.26233	0.0438005	-0.634231	-2.1755	B4E1Z4;P00751;E7ETN3;A0A0G2JH38;H7C5H1;H7C526;C9JRT3	B4E1Z4;P00751;E7ETN3;A0A0G2JH38
Collagen alpha-1(IV) chain;Arresten	COL4A1	9.60642	9.54758	9.59497	8.54926	8.38929	8.19246	8.69584	8.48962	8.52884	7.89444	8.02784	8.14557	-0.821194	7.38537	7.4037	6.32771				+	S4_S	+	S5_S	20	20	18	NaN	NaN	NaN	NaN	0	NaN	7819400000	158	1.42722	0.0151003	-2.3988	3.05358	0.0011358	-1.80488	-4.66766	P02462;F5H5K0	P02462
Twisted gastrulation protein homolog 1	TWSG1	6.89843	7.81635	7.31224	6.10403	5.57235	5.76829	6.78162	6.90018	7.05675	5.83706	5.81732	5.93145	-0.828083	7.64285	6.59726	5.94679				+	S4_S			3	3	3	NaN	NaN	NaN	NaN	0	NaN	115180000	10	1.05262	0.0417043	-1.88637	0.0267157	0.940066	0.0389414	0.0767469	Q9GZX9;J3QS03	Q9GZX9;J3QS03
Insulin-like growth factor-binding protein 4	IGFBP4	9.55932	9.35197	9.2551	8.90698	9.26785	8.91982	9.21189	9.01009	9.22279	8.32609	8.31082	8.41071	-0.840329	7.89491	7.77743	7.86347				+	S4_S	+	S5_S	12	12	12	NaN	NaN	NaN	NaN	0	NaN	10968000000	110	4.21133	9.7561e-05	-6.59102	6.00153	0	-1.34426	-10.5205	P22692	P22692
Tropomyosin beta chain	TPM2	7.82584	7.6114	7.64016	8.56747	8.38403	8.56212	7.97715	8.04332	7.58298	7.2294	6.86977	7.29981	-0.888614	7.62116	7.8094	8.13631				+	S4_S			20	12	2	50	NaN	NaN	NaN	0	NaN	995740000	50	2.31075	0.00212888	-3.59488	0.282783	0.520276	-0.165986	-0.664406	Q5TCU3;Q5TCU8;P07951	Q5TCU3;Q5TCU8;P07951
Soluble scavenger receptor cysteine-rich domain-containing protein SSC5D	SSC5D	8.13261	7.97855	7.89194	6.72173	7.31762	6.76115	7.49407	7.88251	7.47603	6.78418	6.39387	6.68672	-0.895768	6.47673	6.46446	6.39998				+	S4_S	+	S5_S	19	19	19	NaN	NaN	NaN	NaN	0	NaN	274020000	60	1.77684	0.00657411	-2.86831	2.23535	0.00569466	-1.0703	-3.49068	A1L4H1;M0QZ17	A1L4H1
Inhibin beta A chain	INHBA	8.48319	8.691	8.71278	8.47518	8.29962	8.18868	8.26597	8.05683	8.46264	7.31735	7.36209	7.79784	-0.911561	6.43071	6.61061	5.94398				+	S4_S	+	S5_S	21	21	21	50	50	50	NaN	0	NaN	1429300000	62	3.84305	7.10059e-05	-5.938	6.67894	0	-2.07555	-12.4313	P08476	P08476
Latent-transforming growth factor beta-binding protein 2	LTBP2	8.90071	8.97439	8.98903	8.34653	8.37894	8.12496	8.63001	8.51407	8.6144	7.66875	7.58164	7.82355	-0.916801	6.51307	6.86118	6.11				+	S4_S	+	S5_S	27	27	27	NaN	NaN	NaN	NaN	0	NaN	2595400000	154	3.26519	0.000144578	-4.99286	5.78622	0.000484848	-2.11337	-9.96864	G3V3X5;Q14767;G3V511	G3V3X5;Q14767;G3V511
Xylosyltransferase 1	XYLT1	7.07236	6.97733	7.03527	6.8142	6.86688	6.67945	6.65078	6.45211	6.5236	6.08679	5.75954	5.74025	-0.923583	5.80979	6.41434	6.06027				+	S4_S	+	S5_S	5	5	5	NaN	NaN	NaN	NaN	0	NaN	26310000	10	4.08597	8.88889e-05	-6.36388	2.80247	0.00209626	-0.690974	-4.29414	Q86Y38	Q86Y38
Stanniocalcin-2	STC2	9.60863	9.65619	9.80092	8.92698	9.20763	9.10023	8.5104	9.10928	8.95786	8.24209	7.8185	8.75312	-0.937445	8.96027	8.9055	8.29901				+	S4_S			10	10	10	52	52	52	NaN	0	NaN	11987000000	115	2.10637	0.00335652	-3.3139	0.997314	0.0849552	-0.487089	-1.80867	O76061;H0YB13;E5RG57	O76061;H0YB13
Pregnancy-specific beta-1-glycoprotein 5	PSG5	5.7643	5.76679	5.90601	7.59036	7.60687	7.50864	7.39095	7.51582	7.44888	6.25533	5.53247	6.12778	-0.972435	6.03457	6.17395	6.24781				+	S4_S			7	3	2	NaN	NaN	NaN	NaN	0	NaN	109390000	13	1.03809	0.0437925	-1.86603	0.821338	0.129167	-0.792184	-1.55546	M0R1G9;Q15238;E7EQY3;E9PC55	M0R1G9;Q15238;E7EQY3
A disintegrin and metalloproteinase with thrombospondin motifs 1	ADAMTS1	6.93277	6.80549	6.60057	7.12577	6.97181	6.70176	7.13821	7.07295	7.10438	6.0697	5.86105	5.95429	-0.977622	6.01205	5.83837	6.12346				+	S4_S	+	S5_S	4	4	4	NaN	NaN	NaN	NaN	0	NaN	54941000	23	4.95489	0	-8.0545	4.7308	0.000491228	-0.948005	-7.59114	Q9UHI8;E5RJR7;E5RI60;H7C206	Q9UHI8
Prolargin	PRELP	7.10199	7.24428	7.21875	7.59195	7.47093	7.39505	7.3189	7.5073	7.53552	6.14573	6.57627	6.41409	-0.997376	6.06631	5.9846	5.83556				+	S4_S	+	S5_S	5	5	5	NaN	NaN	NaN	NaN	0	NaN	117740000	17	5.13724	0	-8.44706	7.0212	0	-1.41391	-13.5085	P51888	P51888
SPARC	SPARC	10.0466	10.195	10.2176	10.4101	10.6467	10.5225	10.0205	10.2567	10.2466	9.31059	9.30203	9.2418	-0.99989	9.23792	9.37168	9.29453				+	S4_S	+	S5_S	18	18	18	63	63	63	NaN	0	NaN	117350000000	519	4.95139	0	-8.0471	4.8543	0.000470588	-0.983316	-7.84397	P09486;F5GY03;E5RK62;F5H4E2	P09486;F5GY03;E5RK62
Serglycin	SRGN	7.15761	6.93737	5.80672	7.56614	6.2856	7.27678	7.70077	7.59477	7.62035	6.17173	5.73349	6.29531	-1.03828	7.59511	7.64201	6.20345				+	S4_S			3	3	3	NaN	NaN	NaN	NaN	0	NaN	265660000	22	1.55654	0.0112457	-2.57268	0.0315236	0.931048	0.0417307	0.0901011	P10124	P10124
Insulin-like growth factor-binding protein 7	IGFBP7	9.80713	9.96766	9.99794	9.95916	9.89856	10.0348	9.81813	9.90933	9.9044	8.88781	8.88863	8.86333	-1.04198	9.0667	8.98733	8.9638				+	S4_S	+	S5_S	19	19	19	61	61	61	NaN	0	NaN	46592000000	306	9.20904	0	-22.7086	8.43145	0	-0.915958	-18.9132	Q16270	Q16270
Gremlin-1	GREM1	6.07385	7.65834	7.86132	8.01774	7.97512	7.71516	7.04536	7.28861	7.15567	6.48994	6.22117	6.24285	-1.10326	6.27041	6.24392	6.09242				+	S4_S	+	S5_S	4	4	4	NaN	NaN	NaN	NaN	0	NaN	190390000	10	1.8583	0.00549708	-2.97788	2.09931	0.00744876	-1.21899	-3.30427	O60565	O60565
Target of Nesh-SH3	ABI3BP	8.0593	7.99391	7.95646	8.53564	8.3786	8.38339	8.48134	8.84884	8.75101	7.3726	7.45066	6.88393	-1.14077	7.91091	7.68356	7.74716				+	S4_S	+	S5_S	18	18	18	NaN	NaN	NaN	NaN	0	NaN	1788000000	100	3.50812	9.47867e-05	-5.37936	1.92287	0.0102208	-0.595953	-3.06494	D3YTG3;Q7Z7G0;H0Y897;Q5JPC9;H0YEA0;E9PPR9;H7C4X4;H7C556;H7C4T1;H7C4S3	D3YTG3;Q7Z7G0;H0Y897
Actin, alpha skeletal muscle;Actin, alpha cardiac muscle 1	ACTA1;ACTC1	7.39777	7.00702	7.53067	7.57781	7.38466	7.89292	7.11481	7.73349	7.49507	6.06208	6.64476	6.20833	-1.1543	6.29037	6.44137	6.20055				+	S4_S	+	S5_S	18	5	0	NaN	NaN	0	NaN	0	NaN	1289200000	18	3.94904	7.64331e-05	-6.12156	4.31319	0.000368421	-1.1486	-6.77949	P68133;P68032;A6NL76	P68133;P68032;A6NL76
Ribonuclease T2	RNASET2	7.51281	7.19676	7.19103	7.80682	7.33151	7.24316	7.37985	7.35784	7.36074	6.61356	5.6724	6.28546	-1.18514	6.07279	6.50327	6.50569				+	S4_S	+	S5_S	5	5	5	NaN	NaN	NaN	NaN	0	NaN	162820000	20	4.16313	9.44882e-05	-6.50307	4.67205	0.000482759	-1.01503	-7.47298	D6RHI9;O00584;H0YAE9;D6REQ6;A0A087WZM2;J3QQ64;A0A087WWI1	D6RHI9;O00584;H0YAE9;D6REQ6;A0A087WZM2
Thrombospondin-1	THBS1	9.3881	9.58704	9.48209	9.04238	9.01195	8.88893	9.52141	9.51938	9.48018	8.16956	8.21331	8.03032	-1.18688	8.77177	8.76597	8.82869				+	S4_S	+	S5_S	54	54	14	NaN	NaN	NaN	NaN	0	NaN	14337000000	385	4.61861	0	-7.36666	2.14864	0.00685714	-0.535797	-3.37164	P07996;A8MZG1	P07996
Fibromodulin	FMOD	7.4817	7.12248	7.52339	7.83015	7.67585	7.95679	7.17371	7.001	7.08582	6.13028	6.0609	6.1998	-1.29755	6.15062	6.53747	5.79647				+	S4_S	+	S5_S	6	6	6	NaN	NaN	NaN	NaN	0	NaN	168300000	21	4.00028	8.21918e-05	-6.21154	3.50813	0.000825397	-1.26636	-5.37939	Q06828	Q06828
Tubulointerstitial nephritis antigen-like	TINAGL1	7.0983	7.29026	7.2394	7.07416	7.11424	6.94392	7.47189	7.39148	7.29944	5.82471	6.00264	5.83064	-1.32768	6.25821	6.30803	6.06059				+	S4_S	+	S5_S	6	6	6	NaN	NaN	NaN	NaN	0	NaN	196100000	12	6.749	0	-12.6454	5.51731	0.000421053	-1.00473	-9.31338	F6SDV2;Q9GZM7	F6SDV2;Q9GZM7
Collagen alpha-1(XI) chain	COL11A1	7.06269	6.86806	7.11438	7.4524	7.42953	7.32432	7.81208	7.58834	7.64203	5.90077	6.12359	5.84502	-1.40952	5.99593	6.10586	5.98138				+	S4_S	+	S5_S	11	8	8	NaN	NaN	NaN	NaN	0	NaN	145010000	14	4.70958	0	-7.5483	4.5991	0.000451613	-1.33826	-7.32814	P12107;C9JMN2;H7C381	P12107;C9JMN2
Follistatin	FST	7.36186	7.92448	7.57897	8.39496	8.157	8.04626	7.50997	7.29579	7.5595	6.16337	6.57073	6.0376	-1.50152	6.21373	5.97732	6.38748				+	S4_S	+	S5_S	7	7	7	NaN	NaN	NaN	NaN	0	NaN	347270000	22	3.97395	8.05369e-05	-6.16521	4.21983	0.000428571	-1.56591	-6.60661	P19883;H0YA75;H0YAF9	P19883;H0YA75
Integrin beta-like protein 1	ITGBL1	5.90324	6.89576	6.9292	8.31186	8.48133	8.44518	8.48327	8.48014	8.49885	6.38009	6.45128	6.07218	-1.52425	5.89336	6.42035	6.55513				+	S4_S	+	S5_S	11	11	11	NaN	NaN	NaN	NaN	0	NaN	931980000	57	1.5674	0.010974	-2.58726	1.56202	0.0231694	-1.53581	-2.58004	O95965;A0A087WY35;A0A087WXI7;U3KPX5	O95965;A0A087WY35;A0A087WXI7;U3KPX5
Lactadherin;Lactadherin short form;Medin	MFGE8	7.88314	7.67357	7.64737	8.16779	8.09255	8.15897	8.28115	7.98529	8.14233	6.60954	6.28389	6.46048	-1.55227	7.79575	7.69301	7.09566				+	S4_S	+	S5_S	15	15	15	NaN	NaN	NaN	NaN	0	NaN	620330000	68	6.13185	0	-10.8669	1.65994	0.0182923	-0.475433	-2.71141	Q08431;F5GZN3;X6R3G6;H0YKS8;A0A087WUV5	Q08431;F5GZN3;X6R3G6;H0YKS8
Tetranectin	CLEC3B	8.38385	8.17629	7.89263	7.41471	6.89586	7.17298	7.7379	7.51529	7.46439	5.92091	5.70585	6.57278	-1.5617	6.13681	5.92407	6.14611				+	S4_S	+	S5_S	10	10	10	NaN	NaN	NaN	NaN	0	NaN	343450000	29	3.27365	0.000145161	-5.00609	3.57711	0.000881356	-1.55921	-5.49189	E9PHK0;P05452;CON__Q2KIS7	E9PHK0;P05452
ADP-ribosyl cyclase/cyclic ADP-ribose hydrolase 2	BST1	7.62767	7.5091	7.10748	7.37524	7.56433	7.59556	7.83378	7.53604	7.6864	5.77972	5.99855	6.10756	-1.57535	6.19955	6.46685	6.43405				+	S4_S	+	S5_S	7	7	7	NaN	NaN	NaN	NaN	0	NaN	183670000	27	6.52281	0	-11.966	5.40294	0.000390244	-1.17048	-9.04559	A6NC48;Q10588;H0Y8G4;H0Y984;H0Y9Q9	A6NC48;Q10588;H0Y8G4;H0Y984;H0Y9Q9
Legumain	LGMN	8.46731	8.23603	8.08629	7.44448	7.66876	7.4293	7.52289	7.35386	7.48725	6.08957	6.10176	6.3002	-1.58017	6.36667	6.66641	6.90213				+	S4_S	+	S5_S	11	11	11	NaN	NaN	NaN	NaN	0	NaN	322520000	41	4.10582	9.23077e-05	-6.3995	2.78834	0.00205236	-1.09895	-4.27348	Q99538;G3V2T4;G3V4E4;G3V4P5;H0YJN9;G3V3Z4	Q99538
Microfibrillar-associated protein 5	MFAP5	6.28995	6.34492	6.28847	8.11116	8.40193	8.63063	8.10009	8.82856	8.06978	5.92071	6.03857	6.02748	-1.67836	6.15617	6.04352	6.42928				+	S4_S	+	S5_S	7	7	1	NaN	NaN	NaN	NaN	0	NaN	1008700000	50	1.62605	0.00926056	-2.66596	1.36648	0.0346165	-1.46429	-2.31681	B3KW70;F5GYX4;H0YG03;Q13361;F5H7Z2;F5H2W4;F5H413	B3KW70;F5GYX4;H0YG03;Q13361
MAM domain-containing protein 2	MAMDC2	8.61106	8.23875	8.1506	7.08472	7.34976	7.43922	8.16322	8.31281	8.07004	5.90193	6.04507	6.20805	-1.88389	6.20024	6.41301	6.17184				+	S4_S	+	S5_S	20	20	20	NaN	NaN	NaN	NaN	0	NaN	674010000	59	3.91965	7.5e-05	-6.07032	3.52625	0.000832	-1.67388	-5.40881	Q7Z304;A0A0G2JQ91	Q7Z304;A0A0G2JQ91
Aggrecan core protein;Aggrecan core protein 2	ACAN	9.3461	8.94084	8.92397	6.55962	6.19604	6.49474	8.00479	8.06209	8.04411	5.79261	5.5331	6.15751	-2.01363	6.17681	6.1531	6.09705				+	S4_S	+	S5_S	26	26	26	NaN	NaN	NaN	NaN	0	NaN	2220100000	87	1.77368	0.00657196	-2.86406	1.45626	0.0290976	-1.69905	-2.43792	A0A087X1T7;H0YM81;E7EX88;P16112;E7ENV9;Q6PID9;H0YK70	A0A087X1T7;H0YM81;E7EX88;P16112;E7ENV9;Q6PID9
		#!{C:Group1}S	S	S	S	S	S	S	S	S	S4	S4	S4		S5	S5	S5

## Sheet: hPSC vs i-hPSC_ALL
Protein names	Gene names	LFQ intensity sample 1_1	LFQ intensity sample 1_2	LFQ intensity sample 1_3	LFQ intensity sample 2_1	LFQ intensity sample 2_2	LFQ intensity sample 2_3	LFQ intensity sample 3_1	LFQ intensity sample 3_2	LFQ intensity sample 3_3	LFQ intensity sample 5_1	LFQ intensity sample 5_2	LFQ intensity sample 5_3	Student's T-test Difference S5_S	Only identified by site	Reverse	Potential contaminant	Student's T-test Significant S4_S	Student's T-test significant	Student's T-test Significant S5_S	Student's T-test significant_	Peptides	Razor + unique peptides	Unique peptides	Sequence coverage [%]	Unique + razor sequence coverage [%]	Unique sequence coverage [%]	Mol. weight [kDa]	Q-value	Score	Intensity	MS/MS count	-Log Student's T-test p-value S4_S	Student's T-test q-value S4_S	Student's T-test Difference S4_S	Student's T-test Test statistic S4_S	-Log Student's T-test p-value S5_S	Student's T-test q-value S5_S	Student's T-test Test statistic S5_S	Protein IDs	Majority protein IDs
S5	S5	#!{Type}E	E	E	E	E	E	E	E	E	E	E	E	N	C	C	C	C	C	C	C	N	N	N	N	N	N	N	N	N	N	N	N	N	N	N	N	N	N	T	T
		hPSC-1	hPSC-1	hPSC-1	hPSC-2	hPSC-2	hPSC-2	hPSC-3	hPSC-3	hPSC-3	i-hPSC	i-hPSC	i-hPSC
14-3-3 protein sigma	SFN	5.41493	5.59999	6.01412	6.07044	5.78671	6.59862	5.57255	5.53511	5.79428	8.69821	8.39454	8.55285	2.72778						+	S5_S	9	5	5	NaN	19	19	NaN	0	NaN	1096900000	30	-4.34294e-08	1	0	0	6.63016	0	12.2843	P31947	P31947
Stathmin	STMN1	7.00324	5.76433	5.79391	6.40565	6.77342	6.60183	5.22592	5.6839	5.91211	8.78395	8.24291	8.3528	2.33052				+	S4_S	+	S5_S	10	10	7	NaN	NaN	NaN	NaN	0	NaN	1658000000	32	3.42379	0.000107623	1.84892	5.24352	4.12669	0.000539326	6.4371	P16949;A2A2D0;E5RIR6;E7EVN3;Q9H169	P16949;A2A2D0
Trans-Golgi network integral membrane protein 2	TGOLN2	5.75248	5.89482	5.84737	5.43877	5.8521	6.22261	5.51805	5.90946	5.87138	7.88037	7.61884	8.05469	2.03941						+	S5_S	9	9	9	NaN	NaN	NaN	NaN	0	NaN	347030000	17	-4.34294e-08	1	0	0	7.00509	0	13.456	J3KQ45;F8W8W7;O43493	J3KQ45;F8W8W7;O43493
Desmocollin-3	DSC3	5.56927	5.74114	6.05263	6.16033	6.13212	5.46977	5.72663	5.7919	5.72492	7.78426	7.85146	7.79702	1.99217						+	S5_S	4	4	4	NaN	NaN	NaN	NaN	0	NaN	142970000	8	-4.34294e-08	1	0	0	7.0603	0	13.6368	Q14574	Q14574
Heat shock protein HSP 90-beta	HSP90AB1	5.87033	7.28153	6.26297	6.7798	6.83723	6.79048	6.24931	6.02604	5.49226	8.73761	8.14139	8.06577	1.91604				+	S4_S	+	S5_S	19	19	8	NaN	NaN	NaN	NaN	0	NaN	1068900000	41	1.93364	0.00462168	1.06404	3.07949	3.5273	0.000845528	5.41052	P08238;Q58FF7	P08238
Nucleophosmin	NPM1	6.93788	5.85323	5.63238	5.62055	5.77165	5.95183	5.7923	5.7172	5.53776	7.36831	7.76802	8.12594	1.88578				+	S4_S	+	S5_S	4	4	4	NaN	NaN	NaN	NaN	0	NaN	224120000	16	3.65462	6.25e-05	1.44982	5.61986	4.35347	0.000378378	6.85499	P06748	P06748
Heterogeneous nuclear ribonucleoprotein U	HNRNPU	5.21155	5.91796	6.34169	5.99002	6.56813	5.98179	5.52445	5.87872	5.95479	7.80828	7.24883	8.14217	1.8032				+	S4_S	+	S5_S	7	7	7	NaN	NaN	NaN	NaN	0	NaN	371170000	17	2.9698	0.00049827	1.14189	4.54163	4.22156	0.000433735	6.60979	Q00839;A0A1W2PPS1;A0A1X7SBS1;A0A1W2PP35;A0A1W2PRI6;Q5RI18;A0A1W2PP22	Q00839;A0A1W2PPS1;A0A1X7SBS1
Hepatocyte growth factor receptor	MET	5.63206	5.6339	5.7217	6.627	6.47519	6.5847	5.58085	5.26021	5.73258	7.78182	7.88516	7.30628	1.74128						+	S5_S	11	11	11	NaN	NaN	NaN	NaN	0	NaN	126750000	15	0.00888641	0.976176	-0.00783904	-0.0260291	3.60094	0.000904348	5.53106	P08581;H7C174;C9JKM5	P08581
Elongation factor 1-beta	EEF1B2	5.97413	5.94864	5.95015	4.94649	5.92561	5.64185	5.84968	5.6355	6.06402	7.44855	7.39118	7.66132	1.72968				+	S4_S	+	S5_S	6	6	6	NaN	NaN	NaN	NaN	0	NaN	368250000	15	4.76998	0	1.57178	7.67069	5.07147	0.000533333	8.30382	P24534;C9JZW3;F2Z2G2;F8WF65	P24534;C9JZW3
Nucleolin	NCL	5.95431	6.2285	5.47619	6.06312	6.44174	6.39361	5.3917	6.06123	5.94158	7.80796	7.52992	7.79539	1.71643				+	S4_S	+	S5_S	17	17	17	NaN	NaN	NaN	NaN	0	NaN	694020000	38	4.5926	0	1.69751	7.31532	4.79966	0.000444444	7.73135	P19338;H7BY16;C9JYW2;C9JLB1;C9J1H7;C9JWL1	P19338
HLA class I histocompatibility antigen, Cw-7 alpha chain	HLA-C	5.71092	6.27655	6.1611	6.30503	6.07245	5.23466	5.8065	6.04669	6.30846	7.57692	7.60377	7.88696	1.69784						+	S5_S	8	8	2	NaN	NaN	NaN	NaN	0	NaN	130930000	18	0.100261	0.753738	-0.0569462	-0.268395	4.83822	0.000461538	7.8107	A2AEA2;P10321;O19617;A0A140T921;A0A140T9H5;A0A140T9U8;A0A140T9E1;A0A1W2PRU9	A2AEA2;P10321;O19617;A0A140T921;A0A140T9H5;A0A140T9U8;A0A140T9E1;A0A1W2PRU9
Heterogeneous nuclear ribonucleoprotein A1;Heterogeneous nuclear ribonucleoprotein A1, N-terminally processed;Heterogeneous nuclear ribonucleoprotein A1-like 2	HNRNPA1;HNRNPA1L2	5.94368	5.71647	5.9064	6.78783	6.85077	6.75358	5.97863	5.67824	7.02061	7.97499	7.80315	7.93381	1.61107				+	S4_S	+	S5_S	16	16	16	NaN	NaN	NaN	NaN	0	NaN	3506500000	67	4.41462	0	2.33346	6.97074	3.23046	0.000897959	4.9388	F8W6I7;P09651;F8VZ49;F8VTQ5;Q32P51;F8W646;H0YH80;F8VYN5	F8W6I7;P09651;F8VZ49;F8VTQ5;Q32P51;F8W646
Laminin subunit gamma-2	LAMC2	5.51485	5.9366	6.29561	5.41523	5.74701	5.61735	6.70731	6.99084	7.04379	8.09198	7.47245	7.68689	1.60949						+	S5_S	15	15	15	NaN	NaN	NaN	NaN	0	NaN	156530000	27	0.280332	0.428996	-0.256837	-0.659605	2.6676	0.00264115	4.09847	Q13753	Q13753
4F2 cell-surface antigen heavy chain	SLC3A2	6.23373	6.32294	5.26846	5.70166	5.65302	5.65621	5.74534	5.93978	5.66973	7.68976	8.04407	6.49003	1.60897						+	S5_S	9	9	9	NaN	NaN	NaN	NaN	0	NaN	169000000	15	0.729691	0.103039	0.273494	1.41888	3.39042	0.000895522	5.19027	F5GZS6;J3KPF3;P08195;F5GZI0;H0YFS2;F5H0E2;H0YFX4;F5H867	F5GZS6;J3KPF3;P08195
Non-histone chromosomal protein HMG-14	HMGN1	6.08159	6.03928	6.24747	6.2022	5.69113	5.62422	5.70169	6.17969	5.62357	8.19811	8.41462	5.99357	1.60312						+	S5_S	2	2	2	NaN	NaN	NaN	NaN	0	NaN	432230000	3	-4.34294e-08	1	0	0	2.40716	0.00383193	3.72913	F2Z2W6;F2Z2Y5;H7BXJ5;P05114;A6NEL0	F2Z2W6;F2Z2Y5;H7BXJ5;P05114;A6NEL0
S-adenosylmethionine synthase isoform type-2	MAT2A	5.64021	6.23003	5.67767	6.3276	5.95149	5.47059	5.86173	6.06263	5.98662	7.87779	7.33814	7.32834	1.60269				+	S4_S	+	S5_S	6	6	6	NaN	NaN	NaN	NaN	0	NaN	326840000	16	5.24485	0	1.45372	8.68559	5.09586	0.000545455	8.35672	P31153	P31153
Heterogeneous nuclear ribonucleoproteins C1/C2	HNRNPC	5.9996	5.41429	5.74194	5.07111	5.05404	5.02338	6.25493	5.22598	5.28825	7.40516	7.71305	6.04696	1.60244				+	S4_S	+	S5_S	6	6	6	NaN	NaN	NaN	NaN	0	NaN	475110000	16	3.1354	0.000135849	1.75132	4.79221	2.78682	0.00208333	4.27127	G3V555;G3V575;G3V576;G3V4W0;B4DY08;B2R5W2;G3V4C1;G3V2Q1;P07910;G3V5X6;G3V3K6;G3V251;B4DSU6;G3V4M8;G3V2H6;A0A0G2JPF8;A0A0G2JNQ3;P0DMR1;O60812;B7ZW38;B2RXH8;E5RG71;G3V5V7;G3V2D6;B3KT61;Q86SE5	G3V555;G3V575;G3V576;G3V4W0;B4DY08;B2R5W2;G3V4C1;G3V2Q1;P07910;G3V5X6;G3V3K6;G3V251;B4DSU6;G3V4M8;G3V2H6
Desmoglein-2	DSG2	5.81207	6.01	5.84298	6.41415	5.87211	5.57706	6.18909	6.07535	5.73211	7.9634	7.4393	7.13548	1.56552				+	S4_S	+	S5_S	11	11	11	NaN	NaN	NaN	NaN	0	NaN	179370000	22	3.51331	9.56938e-05	0.986144	5.38778	4.91991	0.0005	7.98082	Q14126;J3KSI6	Q14126
Adenylate kinase 2, mitochondrial;Adenylate kinase 2, mitochondrial;Adenylate kinase 2, mitochondrial, N-terminally processed	AK2	5.74414	5.71621	5.73124	6.37763	5.75928	6.46267	5.41516	6.13413	5.63431	7.55528	7.62545	7.16885	1.56377				+	S4_S	+	S5_S	11	11	11	NaN	NaN	NaN	NaN	0	NaN	329380000	25	4.71135	0	1.66025	7.55186	4.41721	0.000394366	6.97567	F8W1A4;P54819;F8VZG5;F8VY04;G3V213;F8VPP1	F8W1A4;P54819;F8VZG5;F8VY04
Lamin-B2	LMNB2	6.07012	5.56514	5.90987	6.07277	5.41721	6.05248	5.96791	6.54133	5.54437	7.55391	7.46602	7.3626	1.55626				+	S4_S	+	S5_S	21	20	19	NaN	NaN	35	NaN	0	NaN	483070000	41	5.04355	0	1.73189	8.24358	4.64907	0.000474576	7.42714	Q03252	Q03252
Non-POU domain-containing octamer-binding protein	NONO	6.20015	5.38524	5.41509	5.29669	5.74073	5.98839	5.97187	5.89592	5.09675	7.39568	7.12538	7.12646	1.55019				+	S4_S	+	S5_S	10	10	10	NaN	NaN	NaN	NaN	0	NaN	229620000	14	4.25112	0.0001	1.5036	6.66422	4.28936	0.000363636	6.73507	Q15233;H7C367;C9JYS8;C9IZL7	Q15233;H7C367;C9JYS8
Plasminogen activator inhibitor 1 RNA-binding protein	SERBP1	6.72655	6.10453	7.17566	6.31182	6.61662	6.73656	6.73402	7.76717	7.47603	8.22621	8.71447	8.23523	1.54209				+	S4_S	+	S5_S	17	17	17	NaN	NaN	NaN	NaN	0	NaN	1594300000	49	1.95732	0.00433058	1.02434	3.11149	3.06571	0.00114286	4.68604	Q8NC51	Q8NC51
Proliferation-associated protein 2G4	PA2G4	5.84764	5.73349	5.82246	6.43573	6.91063	6.55612	5.90084	6.49247	5.94206	8.07653	7.85328	7.22686	1.53651				+	S4_S	+	S5_S	13	13	13	NaN	NaN	NaN	NaN	0	NaN	512160000	33	3.28945	0.000145749	1.27592	5.03082	3.54205	0.000852459	5.43456	Q9UQ80;F8VR77;H0YIN7;F8W0A3;F8VZ69	Q9UQ80;F8VR77
Eukaryotic translation initiation factor 5A;Eukaryotic translation initiation factor 5A-1;Eukaryotic translation initiation factor 5A-2;Eukaryotic translation initiation factor 5A-1-like	EIF5A;EIF5A2;EIF5AL1	6.80096	6.16453	6.12008	6.46216	6.82482	6.98471	5.92601	6.48579	6.93269	8.3309	8.4818	7.35048	1.53198				+	S4_S	+	S5_S	10	10	10	NaN	NaN	NaN	NaN	0	NaN	1055300000	35	3.33922	0.000153191	1.21631	5.10909	3.39367	0.000878788	5.19543	I3L397;I3L504;P63241;F8WCJ1;C9J7B5;C9J4W5;Q9GZV4;Q6IS14	I3L397;I3L504;P63241;F8WCJ1;C9J7B5;C9J4W5;Q9GZV4;Q6IS14
Stress-induced-phosphoprotein 1	STIP1	5.93263	5.64225	5.72975	6.84313	6.66265	6.44453	5.79504	5.91582	6.0613	7.58872	7.62231	7.59647	1.48837				+	S4_S	+	S5_S	23	23	23	NaN	NaN	NaN	NaN	0	NaN	730300000	44	4.09813	9.09091e-05	1.69	6.38569	3.75316	0.000807339	5.78495	P31948;F5H783;H0YGI8;F5GXD8	P31948
Heat shock 70 kDa protein 1B;Heat shock 70 kDa protein 1A	HSPA1B;HSPA1A	6.74954	6.51014	6.37214	6.62661	6.85377	7.1465	6.62225	6.50481	6.73937	8.25508	8.26654	7.96047	1.48013				+	S4_S	+	S5_S	22	18	11	36	NaN	NaN	NaN	0	NaN	1167500000	59	5.04514	0	1.18445	8.247	5.86465	0.000533333	10.1668	A0A0G2JIW1;P0DMV9;P0DMV8;V9GZ37	A0A0G2JIW1;P0DMV9;P0DMV8;V9GZ37
Amyloid beta A4 protein;N-APP;Soluble APP-alpha;Soluble APP-beta;C99;Beta-amyloid protein 42;Beta-amyloid protein 40;C83;P3(42);P3(40);C80;Gamma-secretase C-terminal fragment 59;Gamma-secretase C-terminal fragment 57;Gamma-secretase C-terminal fragment 50;C31	APP	6.68316	6.50531	6.62098	7.4349	7.44342	7.53842	6.32502	6.65405	6.07301	8.21574	8.42592	8.20385	1.47314				+	S4_S	+	S5_S	22	22	21	NaN	NaN	NaN	NaN	0	NaN	909200000	64	1.19738	0.0282736	0.664805	2.08672	3.01318	0.00141317	4.60671	P05067;E9PG40;A0A0A0MRG2;H7C0V9;H7C2L2	P05067;E9PG40;A0A0A0MRG2;H7C0V9
Heat shock protein beta-1	HSPB1	6.95858	5.52363	5.70105	7.44268	7.45761	6.9776	5.82869	5.61746	5.91447	7.79348	7.67218	8.0023	1.44245						+	S5_S	9	9	9	61	61	61	NaN	0	NaN	352970000	23	0.615476	0.144364	0.616635	1.24251	1.84679	0.0123924	2.96237	P04792;C9J3N8;F8WE04	P04792
N(G),N(G)-dimethylarginine dimethylaminohydrolase 1	DDAH1	5.85729	5.50092	5.8611	6.90333	7.04171	5.44658	5.93559	5.89105	5.76534	7.20461	7.47151	7.66801	1.4255				+	S4_S	+	S5_S	12	12	12	NaN	NaN	NaN	NaN	0	NaN	385510000	18	2.85152	0.00087013	1.51723	4.36612	2.69462	0.00241546	4.13742	O94760;B4DYP1	O94760;B4DYP1
Aldose reductase	AKR1B1	6.34187	5.85736	6.11244	7.19805	7.24274	7.34941	5.91089	6.01403	5.89407	7.98943	7.96349	7.62967	1.42521				+	S4_S	+	S5_S	14	14	14	NaN	NaN	NaN	NaN	0	NaN	1958100000	39	3.11594	0.000313433	1.81479	4.76246	2.38479	0.00393388	3.69787	P15121;E9PCX2;E9PEF9;C9JRZ8	P15121;E9PCX2
14-3-3 protein eta	YWHAH	5.34956	6.03792	6.29072	5.4022	5.71383	5.70176	6.05825	6.47254	6.12907	7.37251	7.17829	7.41132	1.4145				+	S4_S	+	S5_S	10	7	7	NaN	NaN	NaN	NaN	0	NaN	247480000	14	3.74485	6.62983e-05	1.39535	5.77093	3.90419	0.000897959	6.04347	Q04917;A2IDB2;F8WEB6;A2IDB1	Q04917;A2IDB2
Phosphoglycerate kinase 1	PGK1	7.15597	6.74439	6.71972	7.43594	7.32391	7.0454	6.61151	6.83655	6.70642	7.93397	8.41105	8.6296	1.37156				+	S4_S	+	S5_S	26	26	26	NaN	NaN	NaN	NaN	0	NaN	3386100000	85	4.26945	0.000102564	1.32532	6.69813	4.23323	0.000444444	6.63124	P00558;P07205	P00558
DNA-(apurinic or apyrimidinic site) lyase;DNA-(apurinic or apyrimidinic site) lyase, mitochondrial	APEX1	6.00419	6.16355	6.63018	5.53213	5.75605	6.01496	6.40932	6.23492	5.92351	7.96418	7.1344	7.2235	1.36638				+	S4_S	+	S5_S	10	10	10	NaN	NaN	NaN	NaN	0	NaN	479640000	27	4.95137	0	1.59987	8.04706	3.69805	0.000836364	5.69228	P27695;G3V3M6;G3V3C7;G3V5Q1;A0A0C4DGK8;G3V5M0;G3V359;G3V5D9;H7C4A8	P27695;G3V3M6;G3V3C7;G3V5Q1;A0A0C4DGK8;G3V5M0;G3V359
Branched-chain-amino-acid aminotransferase, cytosolic	BCAT1	5.53135	5.98829	5.52539	5.20945	6.17626	5.8873	6.24115	6.09225	5.84301	7.01351	7.32668	7.2479	1.36331				+	S4_S	+	S5_S	3	3	3	NaN	NaN	NaN	NaN	0	NaN	111410000	10	2.88041	0.000810458	1.01195	4.40873	4.13188	0.000551724	6.44646	P54687;F5H2F2;A0A087WYF2	P54687;F5H2F2
Pre-mRNA-processing factor 19	PRPF19	5.95782	5.80706	6.31167	5.95801	5.83556	5.72715	5.73716	5.87029	5.54669	7.21075	7.32478	7.10493	1.35222				+	S4_S	+	S5_S	5	5	5	NaN	NaN	NaN	NaN	0	NaN	132430000	9	5.19306	0	1.09225	8.57014	5.94809	0.00064	10.3812	Q9UMS4;F5GY56;H0YGF3;F5H2I0;H0YGZ5	Q9UMS4;F5GY56
CD44 antigen	CD44	7.49883	5.64238	5.82712	7.37199	6.28578	6.79241	7.52346	7.89339	8.05469	8.41397	8.32873	8.25583	1.34506						+	S5_S	6	6	6	NaN	NaN	NaN	NaN	0	NaN	922560000	25	0.119192	0.713624	0.167364	0.313978	1.52543	0.0250509	2.53091	P16070;H0YD13;H0YDW7;H0YCV9;H0Y2P0;H0Y5E4;H0YDX6;E9PKC6;H0YD17;Q86UZ1;H0YE40;H0YD90;H0YEV3;H0YEU1	P16070;H0YD13;H0YDW7;H0YCV9;H0Y2P0;H0Y5E4;H0YDX6;E9PKC6;H0YD17
Far upstream element-binding protein 1	FUBP1	6.31226	5.65335	5.76881	6.40278	5.9485	6.52529	5.62225	5.59574	5.93721	7.38135	7.39065	7.15512	1.33502				+	S4_S	+	S5_S	12	12	10	NaN	NaN	NaN	NaN	0	NaN	592690000	30	4.86943	0	1.76293	7.87538	3.97982	0.000893617	6.17552	E9PEB5;Q96AE4;C9JSZ1	E9PEB5;Q96AE4;C9JSZ1
60S acidic ribosomal protein P2	RPLP2	5.89189	5.45451	5.86478	5.69151	5.88788	5.95403	6.40342	5.90786	5.50393	7.43348	7.16581	6.89712	1.32549				+	S4_S	+	S5_S	5	5	5	NaN	NaN	NaN	NaN	0	NaN	155840000	15	4.68275	0	1.27995	7.4944	4.52035	0.000424242	7.17402	P05387;H0YDD8	P05387
T-complex protein 1 subunit theta	CCT8	5.7912	5.49859	6.0324	7.40876	6.8823	6.83127	5.71013	6.4354	5.76085	7.84892	7.53619	7.3716	1.32436				+	S4_S	+	S5_S	18	18	18	NaN	NaN	NaN	NaN	0	NaN	1056900000	42	2.68119	0.00123343	1.63095	4.11805	2.10943	0.00745714	3.31808	P50990;H7C4C8;H7C2U0	P50990;H7C4C8
Glucosidase 2 subunit beta	PRKCSH	5.95738	5.63753	7.38331	7.47369	7.68168	7.61098	6.07247	6.11867	5.66031	8.07313	8.05888	7.70572	1.32413						+	S5_S	10	10	10	NaN	NaN	NaN	NaN	0	NaN	527620000	25	0.653829	0.128531	0.692115	1.30261	1.49195	0.0269255	2.48592	K7ELL7;P14314;A0A0C4DGP4;K7EPW7;K7EKX1;K7EJ70	K7ELL7;P14314
G-protein coupled receptor 126	GPR126;ADGRG6	6.28439	5.74143	5.65639	5.62404	6.06564	5.68766	5.76605	6.01511	5.69362	7.27644	7.16764	7.03322	1.32195						+	S5_S	3	3	3	NaN	NaN	NaN	NaN	0	NaN	47187000	5	-4.34294e-08	1	0	0	5.5368	0.000432432	9.35965	Q86SQ4;F5H2L1	Q86SQ4;F5H2L1
10 kDa heat shock protein, mitochondrial	HSPE1;HSPE1-MOB4	6.41338	5.9124	5.90191	7.02453	7.06142	6.97358	6.08266	6.28613	5.93671	7.69345	7.63171	7.8171	1.3149				+	S4_S	+	S5_S	6	6	6	52	52	52	NaN	0	NaN	565110000	23	2.68481	0.00124058	1.24317	4.12326	2.88996	0.00167598	4.42286	P61604;B8ZZL8;S4R3N1;B8ZZ54	P61604;B8ZZL8;S4R3N1
Lysine--tRNA ligase	KARS	5.60697	5.82273	5.69011	6.17791	6.29596	6.32697	5.63881	5.86943	6.27966	7.40377	7.37629	7.05915	1.31212				+	S4_S	+	S5_S	9	9	9	NaN	NaN	NaN	NaN	0	NaN	274060000	19	4.59457	0	1.326	7.3192	4.41341	0.000388889	6.96843	Q15046;H3BVA8;J3KRL2;H3BPV7	Q15046
Matrilin-2	MATN2	7.17099	6.937	6.97252	6.88	6.32627	6.5668	6.67369	6.30539	6.72884	8.20685	8.54484	7.35826	1.30759				+	S4_S	+	S5_S	23	23	4	NaN	NaN	NaN	NaN	0	NaN	455310000	41	2.71757	0.00121321	-0.776667	-4.1706	3.37781	0.000888889	5.17022	O00339	O00339
Capping Actin Protein Of Muscle Z-Line Beta Subunit	CAPZB	6.03838	6.32087	6.48847	6.74896	6.31025	6.51909	6.17529	5.75757	5.95188	8.10582	7.67472	6.86361	1.2913				+	S4_S	+	S5_S	10	10	2	NaN	NaN	NaN	NaN	0	NaN	586040000	25	3.95935	7.84314e-05	1.2674	6.13961	3.20419	0.000912752	4.89808	B1AK87;B1AK88	B1AK87;B1AK88
Elongation factor 1-delta	EEF1D	5.95075	6.42535	5.09856	7.41323	7.31549	6.90378	5.87421	5.94424	5.62454	7.58829	7.65373	7.48029	1.29076				+	S4_S	+	S5_S	8	8	8	NaN	NaN	NaN	NaN	0	NaN	469830000	26	1.43866	0.0145236	1.14472	2.41422	1.68124	0.0174609	2.73998	E9PK01;P29692;A0A087X1X7;E9PRY8;E9PPR1;E9PL12;E9PQ49;E9PI39;E9PMW7;E9PL71;E9PQZ1;E9PN91;E9PIZ1;H0YCK7;E9PK06;E9PQC9;E9PKK3;E9PK72;H0YE58;H0YE72;E9PNW6;E9PJD0	E9PK01;P29692;A0A087X1X7;E9PRY8;E9PPR1;E9PL12;E9PQ49;E9PI39;E9PMW7;E9PL71;E9PQZ1;E9PN91;E9PIZ1;H0YCK7
Eukaryotic translation initiation factor 3 subunit I	EIF3I	5.67389	5.60441	5.99057	5.76397	5.76141	5.89111	5.51546	5.83094	5.03327	7.14408	6.94435	6.79636	1.2877				+	S4_S	+	S5_S	7	7	7	NaN	NaN	NaN	NaN	0	NaN	141710000	15	4.04148	8.51064e-05	1.1628	6.28449	4.61418	0.000459016	7.3579	Q13347;Q5TFK1	Q13347
T-complex protein 1 subunit beta	CCT2	5.68582	5.70983	5.72436	6.62061	6.65763	6.8729	6.08802	6.02226	6.06743	7.69183	7.56954	7.08052	1.28631				+	S4_S	+	S5_S	15	15	15	NaN	NaN	NaN	NaN	0	NaN	317070000	26	2.70195	0.00119881	1.21464	4.148	2.95112	0.00154913	4.51373	P78371;F5GWF6;F8VQ14	P78371;F5GWF6;F8VQ14
Interleukin enhancer-binding factor 2	ILF2	5.34217	5.83978	6.08352	5.32118	6.42318	6.35957	6.32986	6.16311	5.58207	7.43025	7.13008	7.10673	1.28408				+	S4_S	+	S5_S	8	8	8	NaN	NaN	NaN	NaN	0	NaN	631650000	22	3.70811	6.52174e-05	1.63484	5.70913	3.17479	0.000883117	4.8527	B4DY09;Q12905;X6R6Z1;A0A0A0MRL0	B4DY09;Q12905
Heat shock protein HSP 90-alpha	HSP90AA1	5.80344	5.75095	5.47717	6.48592	6.71734	6.69219	5.75418	5.83491	6.03697	7.29321	7.32469	7.40588	1.27981				+	S4_S	+	S5_S	17	9	9	NaN	NaN	NaN	NaN	0	NaN	263610000	19	2.8384	0.000967742	1.24471	4.34682	3.07738	0.00105	4.70375	P07900;G3V2J8;Q14568;Q58FG0;Q58FG1;Q58FF6	P07900
Calsyntenin-3	CLSTN3	5.48405	5.96451	5.41167	5.63736	5.72017	5.53712	6.48818	5.40107	5.71259	6.77543	7.09209	7.08721	1.27861						+	S5_S	6	6	6	NaN	NaN	NaN	NaN	0	NaN	16869000	8	-4.34294e-08	1	0	0	3.90473	0.000907216	6.04441	Q9BQT9;F5H5D7;F5H7C7;F5H5C6;F5H746	Q9BQT9
Peptidyl-prolyl cis-trans isomerase F, mitochondrial	PPIF	5.79568	5.97642	5.35612	6.10726	5.74151	5.89702	6.3128	5.73099	5.38096	7.28317	7.51017	6.46678	1.27573						+	S5_S	4	4	4	NaN	NaN	NaN	NaN	0	NaN	80187000	5	-4.34294e-08	1	0	0	3.366	0.000875912	5.15147	P30405;R4GN99;H0Y548	P30405
Chromobox protein homolog 3	CBX3	5.71525	6.00919	6.49822	5.71787	5.54814	5.53418	6.25459	5.99305	5.61372	6.8808	7.13919	7.42254	1.27149				+	S4_S	+	S5_S	4	4	3	NaN	NaN	NaN	NaN	0	NaN	144100000	8	3.75053	6.66667e-05	1.16695	5.78051	3.80808	0.000854369	5.87819	Q13185;C9JMM0;B8ZZ43;S4R2Y4	Q13185
UDP-N-acetylhexosamine pyrophosphorylase;UDP-N-acetylgalactosamine pyrophosphorylase;UDP-N-acetylglucosamine pyrophosphorylase	UAP1	6.11479	5.84682	5.95731	5.95922	5.92128	5.93024	5.44176	6.09484	6.27371	7.18159	7.23477	7.19626	1.25532				+	S4_S	+	S5_S	6	6	6	NaN	NaN	NaN	NaN	0	NaN	74021000	11	1.37322	0.0177516	0.31961	2.32593	5.44218	0.0004	9.13675	Q16222;Q3KQV9	Q16222
Band 4.1-like protein 2	EPB41L2	5.72376	6.02342	5.96041	5.6627	5.92299	5.65092	5.9899	5.67201	5.87568	7.48323	7.46427	6.27908	1.24421						+	S5_S	4	4	4	NaN	NaN	NaN	NaN	0	NaN	81794000	7	-4.34294e-08	1	0	0	3.60076	0.000896552	5.53076	E9PII3;E9PK52;E9PHY5;O43491;E9PQD2;E9PRG1;E9PIG0	E9PII3;E9PK52;E9PHY5;O43491;E9PQD2;E9PRG1;E9PIG0
6-phosphogluconate dehydrogenase, decarboxylating	PGD	5.69047	5.60268	5.65925	6.09149	6.33776	6.54352	5.65115	6.39347	6.00655	7.3909	7.2771	7.04755	1.24115				+	S4_S	+	S5_S	11	11	11	NaN	NaN	NaN	NaN	0	NaN	360910000	29	4.47182	0	1.53998	7.08022	3.61229	0.000807018	5.54978	P52209;K7EM49;K7EMN2;K7EPF6;K7ELN9	P52209;K7EM49
Superoxide dismutase [Cu-Zn]	SOD1	7.86222	7.63978	7.37597	7.38373	7.19885	7.03571	7.81813	7.12169	6.08824	8.37343	8.45189	8.72221	1.23536						+	S5_S	8	8	8	NaN	NaN	NaN	NaN	0	NaN	1537800000	37	0.90941	0.0611436	0.537391	1.68346	2.46994	0.00363636	3.81722	P00441;H7BYH4	P00441;H7BYH4
Histone H4	HIST1H4A	6.0859	6.04554	5.42029	5.79287	5.96811	6.02637	6.11536	6.19008	5.38449	7.41135	7.44127	6.52033	1.23221				+	S4_S	+	S5_S	5	5	5	NaN	NaN	NaN	NaN	0	NaN	483160000	12	5.36695	0	1.62029	8.9626	3.39923	0.000885496	5.2043	P62805	P62805
LIM domain and actin-binding protein 1	LIMA1	6.02108	5.51261	5.90006	6.23495	6.23037	6.22058	6.39955	6.52532	6.56777	7.81258	7.80201	6.58154	1.21957						+	S5_S	8	8	8	NaN	NaN	NaN	NaN	0	NaN	149890000	12	0.169447	0.61267	0.0900534	0.429106	2.75429	0.00218367	4.22387	F8VQE1;Q9UHB6;F8VS07;F8VRN8	F8VQE1;Q9UHB6;F8VS07
Ezrin	EZR	6.69623	7.2522	7.29471	7.37403	7.15872	7.10044	7.78084	7.53783	7.68957	8.76724	8.28997	8.54419	1.21329				+	S4_S	+	S5_S	34	26	24	NaN	42	NaN	NaN	0	NaN	1932800000	83	2.46486	0.00180412	0.809814	3.81007	3.76669	0.000838095	5.80784	E7EQR4;P15311	E7EQR4;P15311
14-3-3 protein theta	YWHAQ	5.97346	5.78146	5.63879	6.73146	6.60509	6.69075	5.77496	5.70286	5.49265	7.22337	7.0525	7.47685	1.20741				+	S4_S	+	S5_S	12	7	7	NaN	NaN	NaN	NaN	0	NaN	543480000	27	3.75383	6.74157e-05	1.70692	5.78608	2.61427	0.00275349	4.02198	P27348;E9PG15	P27348;E9PG15
Heat shock protein 105 kDa	HSPH1	5.59523	6.33143	5.68543	5.60752	6.47838	6.81485	6.23513	5.4946	6.03231	7.43082	7.29975	6.93359	1.19084				+	S4_S	+	S5_S	13	12	12	NaN	NaN	NaN	NaN	0	NaN	216610000	23	2.3962	0.00202469	1.05702	3.71381	2.70098	0.0023301	4.14661	Q92598;A0A0A0MSM0;Q5TBM3	Q92598;A0A0A0MSM0
Far upstream element-binding protein 2	KHSRP	5.6008	6.03494	5.94991	5.76106	5.82476	5.72648	5.52783	6.01262	6.32854	7.71733	7.56652	5.84384	1.17957				+	S4_S	+	S5_S	11	9	9	NaN	NaN	NaN	NaN	0	NaN	320910000	19	5.33021	0	1.35369	8.87853	2.19422	0.00599257	3.43412	A0A087WTP3;Q92945;M0R0I5;M0QYH3;M0QXW7;M0R251;M0QYG1;M0R263;M0R0C6;M0R3J3	A0A087WTP3;Q92945;M0R0I5
Natriuretic peptides B;Brain natriuretic peptide 32;BNP(1-30);BNP(1-29);BNP(1-28);BNP(2-31);BNP(3-32);BNP(3-30);BNP(3-29);BNP(4-32);BNP(4-31);BNP(4-30);BNP(4-29);BNP(4-27);BNP(5-32);BNP(5-31);BNP(5-29)	NPPB	5.92696	6.42597	6.00978	5.85953	5.9165	5.69036	5.99989	5.60038	5.73369	6.74184	7.43827	7.07251	1.1772						+	S5_S	3	3	3	NaN	NaN	NaN	NaN	0	NaN	25715000	6	-4.34294e-08	1	0	0	4.2437	0.00035	6.65053	P16860	P16860
Agrin;Agrin N-terminal 110 kDa subunit;Agrin C-terminal 110 kDa subunit;Agrin C-terminal 90 kDa fragment;Agrin C-terminal 22 kDa fragment	AGRN	7.4461	7.63704	7.7071	7.51121	7.19139	7.38283	7.60971	7.53315	7.64581	8.63571	8.776	8.66748	1.17481						+	S5_S	35	35	35	NaN	NaN	NaN	NaN	0	NaN	1712000000	97	0.19648	0.563082	0.048905	0.48797	6.53221	0	11.9935	O00468;A0A087X208;H0Y5U1	O00468;A0A087X208
T-complex protein 1 subunit zeta	CCT6A	5.25626	5.73638	5.86735	6.1574	6.11631	6.1232	6.28051	5.90756	5.47529	6.9509	7.66708	6.48275	1.15355				+	S4_S	+	S5_S	11	11	11	NaN	NaN	NaN	NaN	0	NaN	274680000	21	3.95659	7.74194e-05	1.32652	6.13477	2.78933	0.00206316	4.27493	P40227;Q92526;J3KRI6	P40227
T-complex protein 1 subunit eta	CCT7	6.39362	5.5772	5.8127	6.44877	5.67731	5.8292	5.34949	5.70359	5.41723	6.93101	7.02616	6.88815	1.14743				+	S4_S	+	S5_S	9	9	9	NaN	NaN	NaN	NaN	0	NaN	154670000	17	3.50324	9.43396e-05	1.26984	5.37146	3.23934	0.000910345	4.95259	Q99832;F8WAM2	Q99832
Tumor protein D52	TPD52	6.41842	5.98761	6.11397	5.61867	5.46711	5.63794	6.01371	5.60916	5.89497	6.91472	6.9618	7.15103	1.14679						+	S5_S	3	3	3	NaN	NaN	NaN	NaN	0	NaN	27135000	5	-4.34294e-08	1	0	0	3.98515	0.000913043	6.1849	H0YC42;P55327;E5RFR7;H0YC44	H0YC42;P55327;E5RFR7;H0YC44
Na(+)/H(+) exchange regulatory cofactor NHE-RF1	SLC9A3R1	5.90615	5.49241	5.94404	5.72299	6.076	5.65541	5.98326	5.66397	5.275	7.38808	7.40036	5.88358	1.1441						+	S5_S	2	2	2	NaN	NaN	NaN	NaN	0	NaN	55886000	5	-4.34294e-08	1	0	0	2.44877	0.00370815	3.78746	J3QRP6;O14745	J3QRP6;O14745
Eukaryotic translation initiation factor 4B	EIF4B	5.62197	6.26141	6.07673	6.30945	5.63884	6.07667	5.91406	5.73955	5.75445	7.71019	7.60078	5.90275	1.13867				+	S4_S	+	S5_S	8	8	8	NaN	NaN	NaN	NaN	0	NaN	334250000	17	4.43456	0	1.38383	7.00877	2.13358	0.00719708	3.35106	E7EX17;P23588;F8VX11;F8W0K0;F8VRU1;F8VYE9;F8VSC7;F8VP89	E7EX17;P23588;F8VX11
Lamin-B1	LMNB1	6.36894	5.4179	5.61131	6.77879	6.79135	6.82716	6.10024	5.82719	6.42847	7.39616	7.4377	7.26207	1.12627				+	S4_S	+	S5_S	17	15	15	NaN	NaN	NaN	NaN	0	NaN	712170000	30	3.22354	0.000141176	1.59588	4.92805	2.27587	0.00493385	3.5466	P20700;E9PBF6;A0A0D9SFE5;A0A0D9SFY5	P20700;E9PBF6;A0A0D9SFE5;A0A0D9SFY5
Soluble calcium-activated nucleotidase 1	CANT1	6.34207	5.66803	6.32031	5.67307	5.71326	5.94308	6.3757	6.18392	6.40403	7.14591	7.50934	6.92837	1.12527						+	S5_S	7	7	7	NaN	NaN	NaN	NaN	0	NaN	86765000	13	0.390427	0.299501	0.189741	0.865632	3.49979	0.000818898	5.36587	Q8WVQ1;K7EN15	Q8WVQ1;K7EN15
Acylamino-acid-releasing enzyme	APEH	5.60286	5.51769	5.99925	6.33361	6.28531	6.31933	6.27691	5.9643	5.60217	7.68451	7.51651	6.13829	1.12405				+	S4_S	+	S5_S	8	8	8	NaN	NaN	NaN	NaN	0	NaN	227440000	20	3.41808	0.000106667	1.09773	5.23438	2.22104	0.0059697	3.47099	C9JIF9;P13798;H7C393;H7C1U0;C9JLK2;F8WEH5	C9JIF9;P13798;H7C393;H7C1U0;C9JLK2
Acetyl-CoA acetyltransferase, cytosolic	ACAT2	5.49791	5.94922	6.20915	5.75296	5.58757	6.08278	5.64644	6.21012	5.63269	6.49842	6.88975	7.506	1.12374				+	S4_S	+	S5_S	6	6	6	NaN	NaN	NaN	NaN	0	NaN	112460000	18	4.15418	9.30233e-05	1.1303	6.48682	3.28048	0.000879433	5.01677	Q9BWD1	Q9BWD1
Prefoldin subunit 2	PFDN2	5.77395	6.03566	5.54245	5.66339	5.60592	5.6118	5.7029	5.92437	6.3478	7.12571	6.85043	6.72954	1.10098				+	S4_S	+	S5_S	3	3	3	NaN	NaN	NaN	NaN	0	NaN	80799000	9	3.96351	7.94702e-05	0.962134	6.1469	4.2289	0.000439024	6.62327	Q9UHV9	Q9UHV9
Beta-1,4-glucuronyltransferase 1	B4GAT1	5.63737	6.17479	6.35808	5.67145	5.63816	5.84147	5.34258	5.65967	5.84016	7.27319	7.22368	6.16416	1.09104				+	S4_S	+	S5_S	4	4	4	NaN	NaN	NaN	NaN	0	NaN	80010000	9	1.18665	0.0289758	0.497271	2.072	2.71909	0.00229703	4.1728	O43505	O43505
DNA damage-binding protein 1	DDB1	5.4636	6.04034	6.60228	6.97357	7.08707	7.14569	5.57148	5.64676	5.92803	7.21392	7.52497	7.32387	1.08105				+	S4_S	+	S5_S	18	18	18	NaN	NaN	NaN	NaN	0	NaN	346430000	31	1.83043	0.00586207	1.20424	2.94036	1.60331	0.0210196	2.63544	Q16531;F5GY55;F5H2L3;F5GWI0;F5GZY8	Q16531;F5GY55
Heat shock cognate 71 kDa protein	HSPA8	7.50987	7.51219	7.34205	8.02288	7.83641	7.69746	7.44962	7.8957	7.39936	8.78067	8.84446	8.50537	1.08066				+	S4_S	+	S5_S	34	34	11	NaN	NaN	NaN	NaN	0	NaN	6864600000	157	4.57541	0	1.11125	7.28153	4.43763	0.0004	7.01464	P11142;E9PKE3;E9PNE6;E9PN89;A8K7Q2;E9PLF4;E9PI65;E9PS65;E9PM13	P11142;E9PKE3;E9PNE6;E9PN89;A8K7Q2
Hsp90 co-chaperone Cdc37;Hsp90 co-chaperone Cdc37, N-terminally processed	CDC37	6.53051	5.45573	5.44804	6.30203	6.65602	6.39966	6.47598	6.22399	5.74715	7.42792	7.35666	6.86071	1.07742				+	S4_S	+	S5_S	7	7	7	NaN	NaN	NaN	NaN	0	NaN	176080000	17	2.07971	0.0034569	0.991116	3.27757	2.37474	0.00398361	3.68385	Q16543;K7EQA9;K7EL68;K7EKQ2;K7EIU0	Q16543;K7EQA9;K7EL68;K7EKQ2
Interleukin enhancer-binding factor 3	ILF3	6.52769	5.27372	6.18407	7.0323	6.77746	6.96044	5.58394	5.82873	5.37364	7.54868	7.24035	6.94248	1.07251				+	S4_S	+	S5_S	24	24	24	NaN	NaN	NaN	NaN	0	NaN	1276300000	53	3.0806	0.000394161	1.95207	4.70864	1.54768	0.0234688	2.56079	Q12906;K7EKJ9;K7ER69;K7EQR9;K7ERM6;K7ENK6;K7EM82;K7EJ09;Q96SI9;K7EKY0;K7EQ75;K7EPG3	Q12906
DnaJ homolog subfamily C member 8	DNAJC8	5.95716	5.78463	5.8106	5.84576	5.87888	6.38879	5.77222	5.58454	5.75553	6.93995	6.97024	6.89341	1.0703				+	S4_S	+	S5_S	5	5	5	NaN	NaN	NaN	NaN	0	NaN	174900000	10	5.22905	0	1.27798	8.65024	4.96558	0.000521739	8.07712	O75937	O75937
Cellular nucleic acid-binding protein	CNBP	5.67879	5.54076	6.08631	5.45399	6.09999	6.07526	5.84298	5.82249	5.90026	6.05331	7.33652	7.32079	1.07012				+	S4_S	+	S5_S	5	5	5	NaN	NaN	NaN	NaN	0	NaN	442860000	23	6.85572	0	1.88717	12.9777	2.66551	0.00262857	4.09547	P62633	P62633
Tumor necrosis factor receptor superfamily member 12A	TNFRSF12A	5.6483	5.45177	5.70346	5.4291	5.64785	5.82741	6.17894	6.29346	5.72013	7.81961	6.84901	5.84137	1.06995						+	S5_S	2	2	2	NaN	NaN	NaN	NaN	0	NaN	132380000	5	-4.34294e-08	1	0	0	1.9595	0.00950495	3.11444	Q9NP84;I3L1J9	Q9NP84;I3L1J9
T-complex protein 1 subunit gamma	CCT3	5.8183	6.11315	5.76834	6.5212	6.60336	6.42716	6.51764	6.51483	5.45488	7.53676	7.38833	6.85219	1.06589				+	S4_S	+	S5_S	14	14	14	NaN	NaN	NaN	NaN	0	NaN	285200000	24	2.56548	0.00141555	1.04945	3.9524	2.53631	0.00318919	3.91099	B4DUR8;P49368;Q5SZX6;E9PRC8;E9PQ35;Q5SZX9;Q5SZW8;E9PM09	B4DUR8;P49368
Eukaryotic translation initiation factor 2A;Eukaryotic translation initiation factor 2A, N-terminally processed	EIF2A	5.94578	5.5438	5.70773	5.97622	5.94386	5.59186	5.78585	5.93087	5.77243	7.05192	7.3969	6.12944	1.0596				+	S4_S	+	S5_S	8	8	8	NaN	NaN	NaN	NaN	0	NaN	142690000	13	4.56754	0	1.02185	7.26609	3.18271	0.000888889	4.86491	Q9BY44;F8WAE5;C9IZE1;H7C5Q3;H7C5R5;F8WF18;F8WAT3	Q9BY44;F8WAE5;C9IZE1
Golgi membrane protein 1	GOLM1	6.26958	5.58936	5.78302	7.44626	7.34928	7.70481	7.126	6.69194	5.86694	7.54792	7.42423	8.14151	1.05709						+	S5_S	10	10	10	NaN	NaN	NaN	NaN	0	NaN	479590000	24	0.596147	0.15271	0.577479	1.21185	1.25043	0.0447812	2.15928	Q8NBJ4;F8WAT9;C9JYM4;C9J941	Q8NBJ4
Transforming growth factor beta-2;Latency-associated peptide	TGFB2	6.36702	5.78316	5.95588	6.00727	5.16882	5.87373	5.7761	6.17855	5.8336	7.26713	7.351	6.18898	1.05302						+	S5_S	4	4	4	NaN	NaN	NaN	NaN	0	NaN	60941000	7	0.251145	0.472191	0.119196	0.601552	2.46676	0.00362069	3.81275	P61812	P61812
Nuclear transport factor 2	NUTF2	5.75521	5.93481	6.39578	6.13436	6.30771	6.75981	5.97534	5.85803	5.67232	7.66974	7.45022	6.29961	1.0517				+	S4_S	+	S5_S	3	3	3	NaN	NaN	NaN	NaN	0	NaN	359590000	11	4.26077	0.000101695	1.44354	6.68206	2.22932	0.00577947	3.48238	P61970;H3BRV9	P61970;H3BRV9
T-complex protein 1 subunit delta	CCT4	5.80165	5.66514	5.85858	5.7218	6.03662	5.95195	6.10643	5.37523	5.79357	6.86802	7.40924	6.29698	1.04575				+	S4_S	+	S5_S	9	9	9	NaN	NaN	NaN	NaN	0	NaN	140280000	17	5.06904	0	1.12994	8.29856	3.24672	0.000916667	4.96407	P50991	P50991
Splicing factor 3B subunit 2	SF3B2	5.51745	5.9474	5.24198	5.64695	5.69494	5.89534	5.84418	5.85303	5.85696	7.36825	7.26404	5.67068	1.04563						+	S5_S	5	5	5	NaN	NaN	NaN	NaN	0	NaN	137570000	9	-4.34294e-08	1	0	0	2.11718	0.00730935	3.32865	E9PJT3;E9PJ04;H0YCG1;E9PPJ0;Q13435;E9PIL8	E9PJT3;E9PJ04;H0YCG1;E9PPJ0;Q13435
Filamin-B	FLNB	7.07383	6.79953	6.89479	7.88865	7.57568	7.8407	7.87931	8.01891	7.76696	8.62247	8.65029	8.42457	1.03929				+	S4_S	+	S5_S	76	69	67	NaN	NaN	NaN	NaN	0	NaN	3709800000	202	1.63114	0.00925267	0.758336	2.67278	2.35361	0.00432389	3.65441	O75369;E7EN95;H7C5L4;A0A0A0MT44;A0A0C4DGA1	O75369;E7EN95
Tyrosine-protein kinase receptor UFO	AXL	8.09514	8.05599	8.2711	7.53112	7.48131	7.50285	7.70196	7.86601	7.75468	8.71978	8.78975	9.02539	1.03829				+	S4_S	+	S5_S	7	7	7	10	10	10	NaN	0	NaN	1951500000	76	2.52722	0.00154331	-0.687573	-3.8981	3.8041	0.000846154	5.87139	P30530;M0R0W6	P30530
Heat shock 70 kDa protein 4	HSPA4	6.45903	6.7321	6.13274	6.97766	7.2687	7.07708	7.03104	6.81927	6.93764	8.14389	8.08753	7.33102	1.02801				+	S4_S	+	S5_S	26	26	24	NaN	NaN	NaN	NaN	0	NaN	944290000	69	2.57317	0.00139084	0.887322	3.96335	2.71157	0.00227451	4.16192	P34932;A0A087WYC1;A0A087WTS8;D6RJ96	P34932;A0A087WYC1;A0A087WTS8
Hepatoma-derived growth factor	HDGF	5.6164	5.3051	6.49724	6.27161	6.26362	5.98571	6.05177	5.76861	6.10046	7.6168	7.24812	6.17136	1.02759				+	S4_S	+	S5_S	6	6	6	NaN	NaN	NaN	NaN	0	NaN	122650000	11	1.26715	0.0238947	0.666752	2.18206	2.07893	0.00767832	3.2765	P51858	P51858
Receptor-type tyrosine-protein phosphatase gamma	PTPRG	6.30612	5.72482	5.88807	5.63232	5.90045	5.9037	6.13011	6.07907	6.28504	7.43172	7.59119	5.99246	1.02182						+	S5_S	6	6	6	NaN	NaN	NaN	162	0	NaN	74597000	8	0.707496	0.109442	0.24303	1.38519	2.19601	0.00597015	3.43658	P23470	P23470
Peptidyl-prolyl cis-trans isomerase FKBP3	FKBP3	5.70006	6.22508	6.20847	6.14557	6.04069	5.69684	5.47991	5.94111	6.04405	7.31829	7.25693	6.31292	1.0203				+	S4_S	+	S5_S	7	7	7	NaN	NaN	NaN	NaN	0	NaN	246770000	16	4.51749	0	1.38615	7.16847	2.91169	0.00170455	4.45506	Q00688	Q00688
Signal recognition particle 9 kDa protein	SRP9	5.98408	6.13105	5.29132	6.28524	5.80116	6.35012	5.96803	6.31139	6.28021	6.9784	7.25076	6.94832	1.01443				+	S4_S	+	S5_S	4	4	4	NaN	NaN	NaN	NaN	0	NaN	105870000	10	2.74295	0.00116208	0.879217	4.20739	3.18459	0.000894737	4.8678	P49458;E9PE20	P49458;E9PE20
Enhancer of rudimentary homolog	ERH	5.56803	5.90679	6.45183	5.73991	5.50609	6.41154	6.07729	6.19843	5.92478	7.30272	7.29321	6.36521	1.01097				+	S4_S	+	S5_S	3	3	3	NaN	NaN	NaN	NaN	0	NaN	507050000	12	1.70735	0.00788385	1.12026	2.77501	2.53368	0.00317489	3.90726	P84090;G3V279	P84090;G3V279
ADAMTS-like protein 1	ADAMTSL1	6.34218	6.04879	6.18452	6.657	6.54189	6.5095	6.21389	6.82369	6.20965	7.93176	8.0223	6.24787	1.0083						+	S5_S	8	8	8	NaN	NaN	NaN	NaN	0	NaN	235960000	23	0.522	0.194405	0.172281	1.09161	1.8849	0.0110513	3.01371	Q8N6G6;F8WEP3;A6NIB9	Q8N6G6
Splicing factor, proline- and glutamine-rich	SFPQ	6.52815	5.445	6.08164	6.78967	7.22681	7.05231	5.85518	6.10181	6.69487	7.53576	7.36805	7.36092	1.00208				+	S4_S	+	S5_S	21	21	21	NaN	NaN	NaN	NaN	0	NaN	1147300000	40	3.0117	0.00043662	1.64509	4.60448	1.76398	0.0143114	2.85103	P23246;H0Y9K7;H0Y9U2	P23246;H0Y9K7
60 kDa heat shock protein, mitochondrial	HSPD1	5.77853	5.67992	5.76474	6.80958	6.9315	6.97086	5.7282	5.80157	5.62686	7.01021	7.16557	7.19371	1.00186				+	S4_S	+	S5_S	10	10	10	NaN	NaN	NaN	NaN	0	NaN	118960000	17	0.998136	0.0489744	0.660665	1.80983	1.75121	0.0144734	2.83388	P10809;E7ESH4;E7EXB4;C9JL19;C9JCQ4;C9JL25	P10809
Peptidyl-prolyl cis-trans isomerase A;Peptidyl-prolyl cis-trans isomerase A, N-terminally processed;Peptidyl-prolyl cis-trans isomerase	PPIA	7.94778	7.50648	7.58602	7.59161	7.3818	7.44979	7.91976	7.60649	7.66262	9.01284	8.80024	8.06017	0.996378				+	S4_S	+	S5_S	11	11	11	NaN	NaN	NaN	NaN	0	NaN	4517500000	72	3.65107	6.21762e-05	0.692584	5.61396	3.45026	0.000806202	5.28596	P62937;F8WE65;C9J5S7;E5RIZ5;P0DN26;A0A0H2UH34;A0A0B4J2A2;A0A075B767;A0A075B759;Q9Y536;F5H284;P0DN37	P62937;F8WE65;C9J5S7
T-complex protein 1 subunit alpha	TCP1	6.10124	5.73712	6.25389	6.75443	6.68297	6.52973	6.72394	5.81237	5.41247	7.69802	7.05339	6.89588	0.992635				+	S4_S	+	S5_S	13	13	13	NaN	NaN	NaN	NaN	0	NaN	311280000	22	2.23438	0.00269124	1.04199	3.48935	1.96349	0.00941722	3.11984	P17987;E7EQR6;F5H282;E7ERF2;F5H136;F5GZ03;F5GYL4;F5GZI8;F5H676;F5H7Y1;F5H726	P17987;E7EQR6;F5H282;E7ERF2
Early endosome antigen 1	EEA1	6.0598	5.45246	5.52096	6.34292	6.57818	6.81238	5.81266	5.45472	5.76999	7.10769	6.85468	6.93495	0.98754				+	S4_S	+	S5_S	13	13	13	NaN	NaN	NaN	NaN	0	NaN	160000000	17	2.76395	0.00117284	1.286	4.23792	2.07001	0.00777855	3.26435	Q15075	Q15075
Poly [ADP-ribose] polymerase 1	PARP1	5.65645	5.71918	5.8161	5.68409	6.08488	5.8372	6.26722	5.66494	5.67596	6.87022	7.27219	6.27776	0.983834				+	S4_S	+	S5_S	12	12	12	NaN	NaN	NaN	NaN	0	NaN	275170000	18	6.0764	0	1.41473	10.7184	3.26987	0.000873239	5.00018	P09874;Q5VX84;Q5VX85	P09874
Chloride intracellular channel protein 4	CLIC4	6.32703	6.0927	5.77984	7.28402	7.12258	7.13548	6.01411	5.95841	6.00778	7.51493	7.5795	7.09286	0.982213				+	S4_S	+	S5_S	10	10	10	NaN	NaN	NaN	NaN	0	NaN	796410000	25	2.81405	0.00102894	1.53676	4.31109	1.65581	0.0185029	2.70586	Q9Y696	Q9Y696
Histone H2B;Histone H2B type 1-L;Histone H2B type 1-M;Histone H2B type 1-N;Histone H2B type 1-H;Histone H2B type 2-F;Histone H2B type 1-C/E/F/G/I;Histone H2B type 1-D;Histone H2B type F-S;Histone H2B type 1-K	HIST1H2BN;HIST1H2BL;HIST1H2BM;HIST1H2BH;HIST2H2BF;HIST1H2BC;HIST1H2BD;H2BFS;HIST1H2BK	7.21109	7.48657	5.6654	5.70854	5.88163	6.04218	5.66606	6.16963	5.83833	7.78514	6.59122	7.11544	0.978444				+	S4_S	+	S5_S	5	5	2	NaN	NaN	6	NaN	0	NaN	400250000	17	1.50643	0.012371	1.04224	2.50539	1.27818	0.042625	2.19708	U3KQK0;Q99880;Q99879;Q99877;Q93079;Q5QNW6;P62807;P58876;P57053;O60814;Q96A08	U3KQK0;Q99880;Q99879;Q99877;Q93079;Q5QNW6;P62807;P58876;P57053;O60814
Fatty acid synthase;[Acyl-carrier-protein] S-acetyltransferase;[Acyl-carrier-protein] S-malonyltransferase;3-oxoacyl-[acyl-carrier-protein] synthase;3-oxoacyl-[acyl-carrier-protein] reductase;3-hydroxyacyl-[acyl-carrier-protein] dehydratase;Enoyl-[acyl-carrier-protein] reductase;Oleoyl-[acyl-carrier-protein] hydrolase	FASN	5.63602	5.63735	6.02044	6.4911	6.39898	6.47388	6.1951	6.04159	5.41451	7.70805	6.80223	6.51318	0.973491				+	S4_S	+	S5_S	41	41	41	NaN	NaN	NaN	NaN	0	NaN	1170000000	80	5.3679	0	2.14429	8.96477	2.04779	0.00810997	3.23413	A0A0U1RQF0;P49327;J3KTF0	A0A0U1RQF0;P49327
Ras GTPase-activating protein-binding protein 1	G3BP1	6.09982	5.90722	5.96167	5.46833	5.70545	5.60898	5.91205	5.77783	6.1655	7.08789	7.26364	6.09092	0.968944				+	S4_S	+	S5_S	11	11	10	NaN	NaN	NaN	NaN	0	NaN	430240000	28	4.73427	0	1.64265	7.59815	2.72141	0.00232	4.17615	Q13283;E5RIF8;E5RH42;E5RIZ6;E5RJU8;E5RI46;E5RH00;D6R9X5;D6R9A4;D6RBM9;D6REX8;D6RBR0;D6RE13;D6RBW8;D6RGJ4;D6RAC7;D6RB17	Q13283
Treacle protein	TCOF1	5.72053	5.88269	5.86029	6.04254	5.88119	5.48603	5.98074	5.17264	5.53351	6.83333	6.9617	6.27782	0.962045				+	S4_S	+	S5_S	8	8	8	NaN	NaN	NaN	NaN	0	NaN	60871000	13	3.80436	6.93642e-05	0.994951	5.87184	3.15272	0.000948718	4.81876	Q13428;J3KQ96;E7ETY2	Q13428;J3KQ96;E7ETY2
Eukaryotic translation initiation factor 5B	EIF5B	5.9089	5.79469	5.59941	5.95733	6.33853	5.84962	5.76933	6.25705	5.88014	7.33698	6.2471	7.08052	0.959865				+	S4_S	+	S5_S	4	4	4	2	2	2	NaN	0	NaN	48830000	8	1.66978	0.00838849	0.438694	2.72461	2.85243	0.00195604	4.36746	A0A087WUT6;O60841	A0A087WUT6;O60841
Talin-1	TLN1	6.52389	6.54007	6.28065	6.98995	7.00885	7.02764	6.03591	5.97391	5.94078	7.81246	7.25351	7.24603	0.95715				+	S4_S	+	S5_S	57	57	57	NaN	NaN	NaN	NaN	0	NaN	2105700000	110	4.39689	0	1.89072	6.93704	2.13056	0.00721455	3.34693	Q9Y490;Q9Y4G6;A0A1B0GVU7;H0YMT1	Q9Y490
Heterogeneous nuclear ribonucleoprotein D0	HNRNPD	5.91853	5.87527	6.10763	6.154	5.44378	5.40292	5.68417	6.00361	5.64037	7.1112	7.19703	5.96804	0.955392				+	S4_S	+	S5_S	6	6	6	NaN	NaN	NaN	NaN	0	NaN	407470000	17	3.48514	9.25926e-05	1.61433	5.34216	2.34665	0.00440161	3.64473	Q14103;H0YA96;H0Y8G5;D6RAF8;D6RD83;D6RF44;D6RBQ9	Q14103;H0YA96;H0Y8G5;D6RAF8;D6RD83;D6RF44
Transaldolase	TALDO1	7.2828	6.63103	6.81985	6.91125	6.78032	6.78788	6.96824	6.87398	6.67333	8.05158	7.76563	7.62393	0.954971				+	S4_S	+	S5_S	14	14	14	NaN	NaN	NaN	NaN	0	NaN	591840000	39	3.3801	0.000105263	0.60369	5.17385	4.56763	0.0004375	7.26626	P37837;F2Z393;E9PM01;E9PKI8	P37837;F2Z393
Methionine adenosyltransferase 2 subunit beta	MAT2B	6.05424	5.36661	5.34124	6.07777	5.66598	5.78455	5.79037	5.20993	6.28405	6.17773	7.57809	6.2905	0.951581				+	S4_S	+	S5_S	6	6	6	NaN	NaN	NaN	NaN	0	NaN	228730000	15	3.95671	7.79221e-05	1.3664	6.13499	1.85329	0.0122286	2.97113	Q9NZL9;H7C0X7;E5RJR3	Q9NZL9;H7C0X7
Apoptosis-inducing factor 1, mitochondrial	AIFM1	5.79497	5.43664	5.75705	6.54175	6.42679	6.15366	5.93156	5.95717	5.8548	6.96768	6.95591	6.86804	0.946724				+	S4_S	+	S5_S	9	9	9	NaN	NaN	NaN	NaN	0	NaN	94878000	18	2.68211	0.00123699	0.879513	4.11937	3.01545	0.00142169	4.61012	O95831;E9PMA0	O95831
Proliferating cell nuclear antigen	PCNA	6.62228	6.28974	6.24636	5.64508	5.88363	5.20504	6.02954	5.78007	5.94437	7.27708	7.36241	6.07786	0.945103				+	S4_S	+	S5_S	11	11	11	NaN	NaN	NaN	NaN	0	NaN	333710000	22	4.09734	9.02256e-05	1.56085	6.38427	1.80773	0.0132384	2.90983	P12004	P12004
Splicing factor 3A subunit 1	SF3A1	5.22396	5.47795	6.03919	5.77248	5.74722	5.5579	5.87606	5.78552	5.67406	7.02873	6.92616	5.92465	0.942698				+	S4_S	+	S5_S	6	6	6	NaN	NaN	NaN	NaN	0	NaN	118570000	9	4.88735	0	1.24459	7.91268	2.65679	0.00265403	4.08293	Q15459	Q15459
Perilipin-3	PLIN3	6.64802	5.94432	6.54854	6.68474	6.91439	6.65934	5.79712	6.10312	5.56067	7.4723	7.3721	6.93187	0.940951				+	S4_S	+	S5_S	11	11	11	NaN	NaN	NaN	NaN	0	NaN	209760000	20	1.35199	0.0188526	0.714274	2.29722	2.01104	0.00873973	3.18424	O60664;K7ERZ3;K7EL96;K7ER39	O60664;K7ERZ3
Heterogeneous nuclear ribonucleoprotein A/B	HNRNPAB	5.92031	6.12957	5.9476	7.22292	5.90302	5.97474	6.10366	5.65617	6.13165	7.84566	7.63087	5.66677	0.937807				+	S4_S	+	S5_S	5	5	5	NaN	NaN	NaN	NaN	0	NaN	364490000	12	3.24853	0.000142292	1.32086	4.96689	1.21298	0.0492715	2.1081	D6R9P3;D6RD18;D6RBZ0;Q99729	D6R9P3;D6RD18;D6RBZ0;Q99729
Glyoxalase domain-containing protein 4	GLOD4	6.59148	5.94789	5.7934	6.66856	6.68965	6.68909	6.40829	6.08971	6.13475	7.35367	7.14305	7.31654	0.936326				+	S4_S	+	S5_S	9	9	9	NaN	NaN	NaN	NaN	0	NaN	257800000	15	2.92245	0.000684564	0.981274	4.47104	2.89903	0.00168539	4.43629	Q9HC38;F6TLX2;I3L3Q4;I3L1I0;I3NI27;I3NI24;I3L2C2;I3L1F4;I3L277	Q9HC38;F6TLX2;I3L3Q4
Glucosamine-6-phosphate isomerase;Glucosamine-6-phosphate isomerase 1	GNPDA1	5.98034	5.48037	5.76438	6.21296	6.15909	6.21429	5.96139	6.02947	5.89334	7.23218	7.24839	6.22512	0.935719						+	S5_S	6	6	6	NaN	NaN	NaN	NaN	0	NaN	80160000	12	0.449763	0.246238	0.158006	0.969822	2.71691	0.00228571	4.16964	D6RAY7;D6R9P4;P46926;D6RFF8;D6R917;D6RB13;Q8TDQ7	D6RAY7;D6R9P4;P46926;D6RFF8;D6R917;D6RB13
Protein deglycase DJ-1	PARK7	6.91114	7.19882	7.10561	7.26656	7.4371	7.43439	7.3611	7.58686	7.45029	8.04096	8.59699	8.07857	0.933074				+	S4_S	+	S5_S	10	10	10	NaN	NaN	NaN	NaN	0	NaN	1558700000	50	1.48805	0.0129164	0.393516	2.48068	3.89673	0.000888889	6.03055	Q99497;K7ELW0;K7EN27	Q99497;K7ELW0;K7EN27
Tubulin beta-4B chain	TUBB4B	6.00636	5.85672	5.56484	6.64138	6.77902	6.51343	6.98389	6.75734	6.52795	7.10281	7.82121	7.06543	0.926378						+	S5_S	16	4	1	NaN	NaN	NaN	NaN	0	NaN	264550000	14	0.856587	0.0709593	0.462117	1.60703	1.84187	0.0123636	2.95575	P68371	P68371
Myotrophin	MTPN	6.41891	5.69913	6.41055	5.48652	5.67592	5.62882	6.51837	6.04962	5.89275	7.37871	7.17728	6.14746	0.925526						+	S5_S	3	3	3	NaN	NaN	NaN	NaN	0	NaN	101590000	9	0.508231	0.204496	0.349881	1.06878	1.90159	0.010529	3.03622	P58546;C9JL85	P58546;C9JL85
Receptor-type tyrosine-protein phosphatase F	PTPRF	5.61058	5.59807	5.8701	5.84037	5.43455	5.69865	6.20752	6.24546	5.89278	7.06119	7.12097	6.05596	0.92403						+	S5_S	9	9	9	NaN	NaN	NaN	NaN	0	NaN	39009000	12	-4.34294e-08	1	0	0	2.47671	0.00361739	3.82676	P10586;H0Y6Z7;H0Y4H1;A2A437;H0Y7Z9;H0Y380;Q3KPI9;F5GWR7;P23468	P10586;H0Y6Z7
High mobility group protein B1	HMGB1	6.04067	6.00925	5.90995	5.77823	6.00058	6.28676	6.17953	5.60691	5.94918	7.17187	7.37736	6.11815	0.915676						+	S5_S	3	3	2	NaN	NaN	NaN	NaN	0	NaN	150190000	8	0.919033	0.0600111	0.397309	1.69728	2.53228	0.00317857	3.90527	Q5T7C4;P09429	Q5T7C4;P09429
Ras-related protein Rab-11A;Ras-related protein Rab-11B	RAB11A;RAB11B	5.7225	5.64678	5.93395	5.79997	6.98561	7.16471	6.16636	5.64993	5.64917	7.17843	7.63742	6.16307	0.913088				+	S4_S	+	S5_S	6	6	6	NaN	NaN	NaN	NaN	0	NaN	301990000	19	2.30587	0.0022	1.27589	3.58811	1.26947	0.043311	2.18522	H3BMH2;H3BSC1;P62491;Q15907;B4DQU5;P57735	H3BMH2;H3BSC1;P62491;Q15907
Histidine--tRNA ligase, cytoplasmic	HARS	6.74518	5.56355	6.35589	6.43045	6.35858	6.39941	6.72683	6.11224	5.88437	7.40912	7.16953	7.00143	0.907082				+	S4_S	+	S5_S	11	11	11	NaN	NaN	NaN	NaN	0	NaN	263070000	24	2.2246	0.00278261	0.880639	3.47588	2.49594	0.00345374	3.85388	B4DDD8;P12081;B4E1C5;B3KWE1;E7ETE2;B4DQ67;P49590;D6RF05	B4DDD8;P12081;B4E1C5;B3KWE1;E7ETE2
Radixin	RDX	5.82299	5.69753	5.59632	6.89309	6.56678	6.4962	6.67645	5.8128	6.02505	7.74317	7.36795	6.13134	0.904465				+	S4_S	+	S5_S	23	11	11	NaN	NaN	NaN	NaN	0	NaN	414850000	27	3.05569	0.000405797	1.35243	4.67087	1.40321	0.0318168	2.36643	P35241;E9PNV3;E9PQ82	P35241
Peroxiredoxin-1	PRDX1	7.12821	7.28878	7.59511	8.23732	7.8902	8.11441	8.10363	7.73557	7.96464	8.74332	8.78593	8.53231	0.902978				+	S4_S	+	S5_S	16	16	15	NaN	NaN	NaN	NaN	0	NaN	7099300000	79	2.74552	0.00116564	0.973385	4.21112	2.52311	0.0032	3.89228	Q06830;A0A0A0MSI0;A0A0A0MRQ5;H7C3T4;Q13162	Q06830;A0A0A0MSI0
Elongation factor 2	EEF2	6.36022	7.10391	6.75941	7.78733	7.72903	7.451	7.80162	7.4795	7.68556	8.40346	8.1602	8.18233	0.897821				+	S4_S	+	S5_S	42	42	41	NaN	NaN	NaN	NaN	0	NaN	4987300000	139	2.90279	0.00082392	1.3494	4.44185	1.82737	0.0126106	2.93624	P13639;K7EJ74;K7EP67	P13639
60S acidic ribosomal protein P0;60S acidic ribosomal protein P0-like	RPLP0;RPLP0P6	6.05219	5.49035	5.77796	6.23722	6.10363	5.97891	6.06401	5.88479	5.84646	7.02764	6.87929	6.58143	0.892169				+	S4_S	+	S5_S	4	4	4	NaN	NaN	NaN	NaN	0	NaN	181660000	12	4.98454	0	1.26386	8.11737	3.91241	0.000875	6.05773	G3V210;F8VU65;F8VWS0;P05388;F8VS58;F8VQY6;F8VPE8;F8VRK7;F8VW21;F8VZS0;Q8NHW5;F8VWV4	G3V210;F8VU65;F8VWS0;P05388;F8VS58;F8VQY6;F8VPE8;F8VRK7;F8VW21;F8VZS0;Q8NHW5;F8VWV4
Adenosylhomocysteinase	AHCY	6.26184	5.70918	5.82753	7.00043	7.14123	7.04595	6.01775	6.01019	5.94046	7.39335	7.29383	6.9702	0.890839				+	S4_S	+	S5_S	6	6	6	NaN	NaN	NaN	NaN	0	NaN	323750000	17	1.99086	0.00408386	1.07727	3.15689	1.55148	0.0235109	2.56589	P23526	P23526
Major prion protein	PRNP	5.57296	5.88379	5.82413	7.11381	5.78974	5.83939	5.8605	5.81676	5.90013	7.45983	7.28751	5.78891	0.889724				+	S4_S	+	S5_S	4	4	4	NaN	NaN	NaN	NaN	0	NaN	299760000	15	2.96333	0.000591065	1.23066	4.53196	1.37859	0.0339342	2.33318	A2A2V1;P04156;X6RKS3	A2A2V1;P04156;X6RKS3
Hsc70-interacting protein;Putative protein FAM10A4;Putative protein FAM10A5	ST13;ST13P4;ST13P5	6.22629	5.60639	5.64713	5.76817	5.72295	5.47042	5.7979	5.78476	5.72001	6.80063	6.96785	6.13834	0.886274						+	S5_S	3	3	3	NaN	NaN	NaN	NaN	0	NaN	26473000	6	-4.34294e-08	1	0	0	3.22605	0.000918919	4.93194	Q3KNR6;P50502;H7C3I1;F6VDH7;Q8IZP2;Q8NFI4	Q3KNR6;P50502;H7C3I1;F6VDH7;Q8IZP2;Q8NFI4
Brain acid soluble protein 1	BASP1	7.66386	7.46187	8.31273	7.71159	7.32096	6.99941	7.24003	6.09566	7.05227	8.2982	8.21901	8.08091	0.881776						+	S5_S	7	7	7	NaN	NaN	NaN	NaN	0	NaN	630430000	45	0.133535	0.684826	-0.128567	-0.347662	1.44477	0.0294621	2.42244	P80723;U3KQP0	P80723
BolA-like protein 2	BOLA2;BOLA2B	5.7553	5.79434	6.11953	5.42388	5.94346	5.63706	6.01507	5.88823	5.4707	6.87703	7.01666	6.09512	0.879872				+	S4_S	+	S5_S	2	2	2	NaN	NaN	NaN	NaN	0	NaN	58729000	5	1.89161	0.00491089	0.650288	3.02276	2.80039	0.00208511	4.29109	A0A087WZT3;Q9H3K6;H3BV85;H3BTW0;A0A0B4J295;H3BVE0	A0A087WZT3;Q9H3K6;H3BV85;H3BTW0;A0A0B4J295;H3BVE0
T-complex protein 1 subunit epsilon	CCT5	6.22559	6.19743	6.04882	5.58369	6.57405	6.56097	5.97422	5.74638	6.00688	6.85635	7.03679	7.03934	0.875488				+	S4_S	+	S5_S	8	8	8	NaN	NaN	NaN	NaN	0	NaN	144330000	15	2.69989	0.00119174	0.857871	4.14503	2.85392	0.00196685	4.36966	P48643;B7ZAR1;E9PCA1;E7ENZ3;D6RIZ7	P48643;B7ZAR1;E9PCA1;E7ENZ3
Alpha-enolase	ENO1	8.48134	8.44683	8.45644	8.52624	8.25672	8.37469	8.54023	8.32848	8.46429	9.14768	9.2395	9.52548	0.873635				+	S4_S	+	S5_S	35	35	32	NaN	NaN	NaN	NaN	0	NaN	24067000000	319	7.5857	0	0.930849	15.4715	6.1067	0	10.7993	P06733;K7EM90;E5RI09;E5RG95;K7EPM1;K7EKN2;E5RGZ4	P06733
Multifunctional protein ADE2;Phosphoribosylaminoimidazole-succinocarboxamide synthase;Phosphoribosylaminoimidazole carboxylase	PAICS	6.00936	5.30921	6.1528	6.41338	6.09342	6.14242	5.76339	5.79519	6.00907	7.06224	6.7747	6.67771	0.872856				+	S4_S	+	S5_S	7	7	7	NaN	NaN	NaN	NaN	0	NaN	369580000	15	5.02272	0	1.57821	8.19887	2.90471	0.00169492	4.4447	E9PBS1;P22234;D6RF62	E9PBS1;P22234;D6RF62
Myosin-9	MYH9	7.19176	6.90866	6.93835	7.43692	7.44854	7.1322	7.33321	6.85953	6.75171	8.3108	8.02727	7.59454	0.866327				+	S4_S	+	S5_S	48	48	41	NaN	NaN	NaN	NaN	0	NaN	1403200000	100	4.08146	8.82353e-05	0.988321	6.35579	3.00536	0.00140476	4.59495	P35579;P35749;Q5BKV1;B1AH99;REV__S4R3H4;REV__E7EQT4;REV__Q9UKV3	P35579
Eukaryotic initiation factor 4A-I	EIF4A1	5.67997	6.2051	5.75988	6.43963	6.24981	6.56977	6.23503	6.16218	5.60682	6.88251	6.84794	7.16161	0.863108				+	S4_S	+	S5_S	10	10	6	NaN	NaN	15	NaN	0	NaN	360770000	22	3.30546	0.000147541	1.16798	5.05593	2.68451	0.00251923	4.12283	P60842;J3KT12;J3KTB5;J3QR64;J3QL43;J3QS69;J3QLN6;J3QKZ9;J3KS25;J3KSZ0;J3KTN0;J3QL52	P60842;J3KT12;J3KTB5;J3QR64;J3QL43;J3QS69;J3QLN6
Cadherin-2	CDH2	7.16994	7.64986	7.35451	8.12801	8.3167	8.23795	8.09639	7.90971	7.88833	8.63175	8.64675	8.8878	0.860833						+	S5_S	15	15	15	NaN	NaN	NaN	NaN	0	NaN	1916100000	66	0.665907	0.123578	-0.31661	-1.32134	2.30139	0.0047874	3.5819	P19022;C9J8J8;C9JMH2;C9J126	P19022
Src substrate cortactin	CTTN	5.83043	6.14258	5.72924	5.95568	5.99442	5.52029	6.43898	6.06242	5.75454	7.07449	6.93165	6.34794	0.848183						+	S5_S	6	6	6	NaN	NaN	NaN	NaN	0	NaN	180960000	8	-4.34294e-08	1	0	0	2.81325	0.00211892	4.30992	Q14247;H0YCD9;H0YEV2	Q14247
ELAV-like protein 1	ELAVL1	6.07288	5.42192	5.73084	6.28583	5.71859	6.04044	6.44025	6.2334	6.02353	7.01005	7.04517	6.47632	0.847436				+	S4_S	+	S5_S	7	7	7	NaN	NaN	NaN	NaN	0	NaN	161410000	16	3.38695	0.000105727	1.07403	5.18474	2.57621	0.00279452	3.96767	Q15717;M0QZR9;M0R055	Q15717
Membrane-bound transcription factor site-1 protease	MBTPS1	5.54485	5.79422	5.8848	5.84329	5.61682	6.39876	5.89773	6.09189	5.81385	6.80253	6.79359	6.56911	0.845496						+	S5_S	4	4	4	NaN	NaN	NaN	NaN	0	NaN	24304000	5	0.914864	0.0605056	0.303561	1.69129	3.54429	0.000859504	5.43821	Q14703;A0A087WXJ6;H3BV53	Q14703
Ubiquitin-conjugating enzyme E2 A	UBE2A	5.23261	5.43588	6.31455	5.54929	5.9639	5.61424	5.60827	5.38666	5.74229	6.86603	6.84105	5.77781	0.845218						+	S5_S	2	2	2	NaN	NaN	NaN	NaN	0	NaN	50349000	4	-4.34294e-08	1	0	0	1.98357	0.00913898	3.14701	A0A0D9SG71;A0A0R4J2E5;P49459;A0A0D9SEZ6	A0A0D9SG71;A0A0R4J2E5;P49459;A0A0D9SEZ6
Fibrillin-2	FBN2	6.67806	6.04724	6.28657	6.10736	6.97524	6.31475	6.57144	5.99344	6.28536	7.78096	7.03659	6.80288	0.844648				+	S4_S	+	S5_S	30	28	28	NaN	11	11	NaN	0	NaN	727670000	58	4.93281	0	1.54486	8.00793	2.19974	0.00594757	3.4417	A0A087WYV8;P35556;D6RJI3;E9PHW4;D6REJ2	A0A087WYV8;P35556;D6RJI3
Tubulin alpha-1B chain;Tubulin alpha-4A chain	TUBA1B;TUBA4A	6.78676	6.40119	6.47708	7.1871	7.34534	7.57847	7.56317	7.0162	7.1186	7.77005	7.87136	8.04964	0.844364						+	S5_S	12	12	1	NaN	NaN	NaN	NaN	0	NaN	627800000	44	0.90954	0.0612282	0.437141	1.68365	2.06397	0.00775172	3.25614	P68363;P68366	P68363;P68366
Heterogeneous nuclear ribonucleoprotein L	HNRNPL	6.28116	5.72812	5.92517	5.61707	5.72744	6.37022	5.83189	5.53585	6.49164	7.39886	6.87152	6.07224	0.835476						+	S5_S	6	6	2	NaN	NaN	NaN	NaN	0	NaN	101520000	12	0.307923	0.393631	-0.149733	-0.713037	1.80045	0.0134969	2.90004	P14866;M0QXS5;M0R076	P14866;M0QXS5
Cytosolic non-specific dipeptidase	CNDP2	5.7491	5.56784	5.7341	6.50608	6.66264	6.43382	5.83586	6.08883	5.40849	7.00441	6.82679	6.66654	0.83405				+	S4_S	+	S5_S	12	12	12	NaN	NaN	NaN	NaN	0	NaN	270380000	22	2.9319	0.000648649	1.28047	4.48508	1.93698	0.0099544	3.08399	Q96KP4;J3QKT2;J3KSV5;A0A087WYZ1;J3QQN6;J3QR27;J3QLU1;A0A087WVS2;J3QKQ0;J3QRD0;J3QRA8;J3QL02;J3KSS4;J3KRD5;J3QRH4	Q96KP4
Mitogen-activated protein kinase 1	MAPK1	5.61559	5.91448	5.85398	6.34143	5.59402	6.64011	6.3527	5.76217	6.01087	7.253	6.99824	6.26495	0.829247				+	S4_S	+	S5_S	6	6	6	NaN	NaN	NaN	NaN	0	NaN	226220000	13	3.4619	9.13242e-05	1.22395	5.30469	1.97481	0.0092709	3.13516	P28482;B3KR49;E9PJF0;E9PQW4;P27361;H0YDH9;K7ELV1;K7EN18;E9PBK7;P31152;Q16659	P28482
Density-regulated protein	DENR	5.85633	6.07013	5.69061	5.73398	5.93061	5.34059	5.71675	5.67962	6.22988	6.93018	6.9639	6.00965	0.829187						+	S5_S	2	2	2	10	10	10	NaN	0	NaN	21688000	3	-4.34294e-08	1	0	0	2.40658	0.0038159	3.72831	F8VVL1;O43583	F8VVL1;O43583
Mesencephalic astrocyte-derived neurotrophic factor	MANF	6.01429	6.08892	5.83523	6.75261	6.91796	6.94875	5.94774	5.81931	5.61124	6.81008	7.37227	6.9352	0.824065				+	S4_S	+	S5_S	6	6	6	NaN	NaN	NaN	NaN	0	NaN	137330000	19	1.23913	0.0255314	0.663031	2.14385	1.5648	0.0231123	2.58378	A8K878;P55145;H7C2D6	A8K878;P55145
Chloride intracellular channel protein 1	CLIC1	5.86047	6.82438	6.47015	6.94493	7.41504	7.31549	5.93517	6.36182	6.47346	7.10904	7.80779	7.41931	0.823058				+	S4_S	+	S5_S	11	11	11	NaN	NaN	NaN	NaN	0	NaN	1125700000	39	2.59848	0.00135537	1.36046	3.99942	1.42191	0.0308866	2.39165	O00299	O00299
Amyloid-like protein 2	APLP2	6.03295	5.97528	5.8723	5.76139	5.70483	5.37373	5.89957	6.17129	6.27156	7.16089	6.80651	6.17023	0.816665						+	S5_S	4	3	3	NaN	NaN	NaN	NaN	0	NaN	23441000	4	-4.34294e-08	1	0	0	2.41367	0.00381435	3.73824	Q06481	Q06481
Cysteine and histidine-rich domain-containing protein 1	CHORDC1	5.9571	5.85158	5.63642	6.14832	5.95535	5.85904	5.93239	6.03824	6.16757	7.18718	7.09674	5.98868	0.807975				+	S4_S	+	S5_S	6	6	6	NaN	NaN	NaN	NaN	0	NaN	168690000	7	6.88267	0	1.33352	13.0628	2.35116	0.00435484	3.651	Q9UHD1;E9PIZ4;E9PSD5;E9PHZ2;E9PPQ5;E9PL00;E9PIF7	Q9UHD1;E9PIZ4;E9PSD5;E9PHZ2;E9PPQ5
Matrilin-3	MATN3	5.84832	5.70662	6.0727	5.82791	5.5694	5.63402	5.49229	6.04756	6.01026	6.86416	6.8947	6.06156	0.805794						+	S5_S	3	3	3	NaN	NaN	NaN	NaN	0	NaN	16884000	5	-4.34294e-08	1	0	0	2.76384	0.00220619	4.23776	O15232	O15232
Rab GDP dissociation inhibitor alpha	GDI1	6.70674	6.62324	6.15296	5.91588	6.01414	6.5626	6.78812	6.87332	6.74199	7.39115	7.39377	7.08257	0.802608						+	S5_S	16	9	9	NaN	NaN	NaN	NaN	0	NaN	232690000	31	0.795984	0.0847394	0.359649	1.51805	2.33261	0.004544	3.62521	P31150;G5E9U5	P31150
Tubulin-specific chaperone A	TBCA	6.40924	6.28646	6.60491	6.83688	6.49255	6.72936	6.27339	6.47624	6.56539	7.93784	7.14383	6.87569	0.799742				+	S4_S	+	S5_S	6	6	6	NaN	NaN	NaN	NaN	0	NaN	342650000	17	3.49822	9.38967e-05	0.79398	5.36332	2.6074	0.00275926	4.01215	E5RIW3;E5RJD8;O75347;E5RHG6;E5RIX8	E5RIW3;E5RJD8;O75347;E5RHG6
Protein TFG	TFG	5.85303	5.2745	6.12771	6.15052	5.91974	5.66274	6.24003	6.20411	5.77305	6.8424	6.96668	6.32433	0.799419				+	S4_S	+	S5_S	3	3	3	NaN	NaN	NaN	NaN	0	NaN	101450000	7	2.29609	0.00222222	0.794162	3.57457	2.42551	0.00381277	3.75483	Q92734;C9JTY3;C9JUE0;C9JJP5	Q92734
Mesothelin;Megakaryocyte-potentiating factor;Mesothelin, cleaved form	MSLN	5.78173	5.36794	6.14159	5.7972	5.96359	5.61379	5.71855	5.80767	6.27581	6.92827	6.71381	6.24532	0.799368						+	S5_S	3	3	3	NaN	NaN	NaN	NaN	0	NaN	14990000	4	-4.34294e-08	1	0	0	2.70432	0.00226341	4.15143	H3BMA1;H3BUX1;Q13421;H3BR90	H3BMA1;H3BUX1;Q13421
Polyadenylate-binding protein;Polyadenylate-binding protein 1;Polyadenylate-binding protein 3	PABPC1;PABPC3	6.49874	6.12774	5.74425	6.48337	6.47101	6.68843	5.89292	5.75742	5.40481	7.14656	6.96466	6.63448	0.79649				+	S4_S	+	S5_S	12	12	8	NaN	NaN	14	NaN	0	NaN	355770000	27	3.32923	0.00015	1.38232	5.09333	1.80354	0.0133785	2.9042	A0A087WTT1;E7EQV3;E7ERJ7;P11940;H0YAR2;Q9H361;H0YAP2;H0YB86;H0YBN4;H0YAS6;H0YB75;H0YER0;E5RGH3;H0YEQ8;E5RH24;E5RJB9;B1ANR1;H0YAS7;H0YCC8;Q4VXU2	A0A087WTT1;E7EQV3;E7ERJ7;P11940;H0YAR2;Q9H361
Transitional endoplasmic reticulum ATPase	VCP	6.17638	6.30918	6.34092	7.28074	7.22097	7.01887	6.55357	7.01068	6.73046	7.83989	7.5924	7.15637	0.791577				+	S4_S	+	S5_S	22	22	22	NaN	NaN	NaN	NaN	0	NaN	532890000	56	2.62406	0.00126966	1.00033	4.03599	1.8433	0.012429	2.95768	P55072;C9JUP7;C9IZA5	P55072
Profilin-1	PFN1	8.03894	8.07824	7.89473	8.01795	8.15103	8.21548	8.12212	7.97623	8.03193	8.64924	8.90679	8.97666	0.785713				+	S4_S	+	S5_S	13	13	13	75	75	75	NaN	0	NaN	10863000000	127	6.92178	0	0.85314	13.1873	5.87874	0.000551724	10.2027	P07737;K7EJ44;CON__P02584;I3L3D5	P07737;K7EJ44
Polyadenylate-binding protein 2	PABPN1	5.68462	5.2727	5.85097	5.63168	6.00728	5.67727	6.27915	5.37166	5.99397	6.0596	6.24091	7.25496	0.766346				+	S4_S	+	S5_S	3	3	3	NaN	NaN	NaN	NaN	0	NaN	48202000	7	2.64831	0.00120904	1.00653	4.07075	1.75441	0.0144451	2.83818	Q86U42;B4DEH8;G3V4T2;H0YJH9	Q86U42;B4DEH8;G3V4T2
Coatomer subunit epsilon	COPE	5.93466	6.31181	6.05821	5.39159	5.49082	5.75486	5.79776	5.55103	6.25339	6.62812	7.17722	5.99312	0.761249				+	S4_S	+	S5_S	4	4	4	NaN	NaN	NaN	NaN	0	NaN	156020000	10	1.70611	0.00791304	0.804167	2.77336	1.78837	0.0135684	2.88381	M0QXB4;O14579;M0R061	M0QXB4;O14579;M0R061
Nucleoprotein TPR	TPR	6.03132	5.57862	6.38021	5.46027	5.53806	6.08007	5.69343	5.98363	6.14816	7.01216	7.09269	5.79211	0.755234				+	S4_S	+	S5_S	11	11	11	NaN	NaN	NaN	NaN	0	NaN	102610000	13	3.59383	8e-05	1.05659	5.51936	1.58813	0.0215912	2.61508	P12270	P12270
NKG2D ligand 2;Retinoic acid early transcript 1L protein;Retinoic acid early transcript 1G protein	ULBP2;RAET1G;RAET1L	7.54532	6.81771	6.58987	6.82617	6.46869	6.46666	7.12126	6.69096	7.02193	7.87401	7.67046	7.23175	0.753342				+	S4_S	+	S5_S	6	6	6	NaN	NaN	NaN	NaN	0	NaN	191570000	19	2.10865	0.00332026	-0.713691	-3.317	2.08054	0.00770526	3.2787	Q9BZM5;C9JAK3;Q5VY80;Q6H3X3	Q9BZM5;C9JAK3;Q5VY80;Q6H3X3
Deoxyuridine 5-triphosphate nucleotidohydrolase, mitochondrial	DUT	6.06983	5.77303	6.40225	5.65213	5.90034	5.95086	6.32643	6.01263	5.28939	6.2332	7.53652	6.27192	0.749782				+	S4_S	+	S5_S	6	6	2	NaN	NaN	15	NaN	0	NaN	270490000	18	3.92478	7.59494e-05	1.26963	6.07925	1.50423	0.0261867	2.50244	H0YNW5;H0YKC5;P33316;A0A0C4DGL3;H0YMM5;H0YKI0;H0YMP1	H0YNW5;H0YKC5;P33316;A0A0C4DGL3;H0YMM5;H0YKI0;H0YMP1
Ubiquitin-associated protein 2-like	UBAP2L	6.01516	5.35341	5.79185	5.11968	5.59412	6.32379	6.06206	5.5049	5.37142	5.97912	6.43939	6.87019	0.747745				+	S4_S	+	S5_S	5	5	5	NaN	NaN	NaN	NaN	0	NaN	146680000	11	3.69562	6.45161e-05	1.46041	5.68821	1.70569	0.0166181	2.77278	F8W726;Q14157;Q5VU81;Q5VU80;Q5VU79;Q5VU78;Q5VU77	F8W726;Q14157;Q5VU81;Q5VU80;Q5VU79;Q5VU78;Q5VU77
Cytosolic acyl coenzyme A thioester hydrolase	ACOT7	5.81555	5.39867	6.07831	5.58693	5.98127	5.58363	6.00034	6.36977	5.87526	7.20858	6.65306	5.94246	0.74695						+	S5_S	3	3	3	NaN	NaN	NaN	NaN	0	NaN	36970000	7	0.493018	0.213824	0.206807	1.04335	1.78577	0.0136848	2.88031	K7EKP8;O00154	K7EKP8;O00154
Actin-related protein 2/3 complex subunit 4	ARPC4;ARPC4-TTLL3	6.78296	5.75544	5.35596	6.30679	5.88022	5.04553	5.88799	6.37244	5.25358	6.57763	6.61534	6.58396	0.74332				+	S4_S	+	S5_S	3	3	3	NaN	NaN	NaN	NaN	0	NaN	98262000	5	1.69237	0.00805766	0.946503	2.75492	1.26711	0.0433795	2.182	F8WDD7;H7C0A3;F8WCF6;A0A0A6YYG9;P59998;F8WE39	F8WDD7;H7C0A3;F8WCF6;A0A0A6YYG9;P59998
40S ribosomal protein S21	RPS21	5.91766	6.15243	5.93499	6.19193	6.91414	6.44962	5.8017	6.03968	6.00489	7.21088	7.1869	6.29912	0.742631				+	S4_S	+	S5_S	5	5	5	NaN	NaN	NaN	NaN	0	NaN	562920000	17	4.85238	0	1.59537	7.84	1.80455	0.013321	2.90555	Q8WVC2;P63220;Q9BYK1;Q9BYK2	Q8WVC2;P63220;Q9BYK1
Tight junction protein ZO-2	TJP2	6.16192	6.2838	5.68234	6.08908	5.97364	5.9499	5.72635	5.94127	5.57816	6.81847	6.76358	6.41517	0.733911						+	S5_S	2	2	2	NaN	NaN	NaN	NaN	0	NaN	14133000	3	-4.34294e-08	1	0	0	3.13173	0.000968153	4.7866	A0A1B0GTW1;Q9UDY2	A0A1B0GTW1;Q9UDY2
14-3-3 protein beta/alpha;14-3-3 protein beta/alpha, N-terminally processed	YWHAB	7.49293	7.60807	7.77135	7.07067	7.13713	6.94272	7.41579	7.6667	7.47635	8.21421	8.17949	7.99036	0.730053				+	S4_S	+	S5_S	12	6	6	NaN	NaN	NaN	NaN	0	NaN	1211500000	45	2.05399	0.00370149	0.60332	3.24256	2.73177	0.00232323	4.19117	P31946;Q4VY20;Q4VY19;A0A0J9YWE8;A0A0J9YWZ2	P31946
MHC class I polypeptide-related sequence B	MICB	5.55596	5.97945	5.82328	5.72258	6.05359	6.26885	6.35416	5.96926	6.07705	6.63919	6.99898	6.4734	0.725614						+	S5_S	3	2	2	NaN	NaN	NaN	NaN	0	NaN	15104000	5	-4.34294e-08	1	0	0	2.77778	0.00207254	4.25807	F5H7Q8;A0A140T979;X6R344;A0A0G2JH58;Q29980;A0A140T9H4;A0A140T9D8;A0A0G2JHB5;A0A0G2JH91;A0A140T9M6	F5H7Q8;A0A140T979;X6R344;A0A0G2JH58;Q29980;A0A140T9H4;A0A140T9D8;A0A0G2JHB5;A0A0G2JH91;A0A140T9M6
Granulins;Acrogranin;Paragranulin;Granulin-1;Granulin-2;Granulin-3;Granulin-4;Granulin-5;Granulin-6;Granulin-7	GRN	7.69397	7.6481	7.56286	7.29513	7.35624	7.2821	7.70607	7.6267	7.5929	8.2407	8.15235	8.36297	0.722666				+	S4_S	+	S5_S	12	12	12	NaN	NaN	NaN	NaN	0	NaN	726820000	59	1.77071	0.00663433	-0.295815	-2.86008	4.31502	0.000373333	6.78291	P28799;K7EKL3;K7EQ05;K7EMR1;K7EQI0;K7EPL0;K7ENI2;K7ENN1;K7EK92;K7EQK6;K7EM89;K7EJY4;K7ERM2	P28799;K7EKL3;K7EQ05
PEST proteolytic signal-containing nuclear protein	PCNP	5.67659	5.53578	6.07356	5.72751	5.98872	5.24995	5.75435	6.15421	5.83268	6.00675	7.20189	6.27947	0.718998				+	S4_S	+	S5_S	4	4	4	NaN	NaN	NaN	NaN	0	NaN	68440000	5	2.61999	0.00126611	0.74734	4.03016	1.77842	0.0139036	2.87043	Q8WW12	Q8WW12
Cleavage and polyadenylation specificity factor subunit 5	NUDT21	5.82401	5.59486	5.54423	5.52105	5.83689	5.50804	5.8855	5.6871	6.2121	6.88535	6.23667	6.23247	0.716637				+	S4_S	+	S5_S	7	7	7	NaN	NaN	NaN	NaN	0	NaN	144300000	11	5.60885	0	1.35477	9.53233	2.62972	0.002723	4.0441	O43809;H3BV41;H3BND3	O43809
NIF3-like protein 1	NIF3L1	5.96194	5.52488	5.72502	6.14799	6.00705	5.9787	6.03696	5.32174	6.08094	6.38144	6.25132	7.09875	0.712145						+	S5_S	4	4	4	NaN	NaN	NaN	NaN	0	NaN	36218000	6	-4.34294e-08	1	0	0	2.09861	0.00746479	3.30332	Q9GZT8;E7EXA3;Q6X734;H7C1A8;E9PBZ7;C9JN42;B8ZZI0;A6NNP5	Q9GZT8;E7EXA3;Q6X734
Serine/arginine repetitive matrix protein 2	SRRM2	5.75952	6.10621	5.85614	5.8591	5.75523	6.14395	5.92216	6.33219	6.18805	6.16479	6.98876	6.95245	0.71061				+	S4_S	+	S5_S	7	7	7	NaN	NaN	NaN	NaN	0	NaN	99395000	10	4.87171	0	0.971424	7.8801	2.4783	0.00363319	3.829	Q9UQ35	Q9UQ35
28 kDa heat- and acid-stable phosphoprotein	PDAP1	6.04835	5.70392	5.53222	6.0198	5.79279	5.94341	5.70675	6.05515	5.35276	7.06085	6.06851	6.35697	0.700426				+	S4_S	+	S5_S	5	5	5	NaN	NaN	NaN	NaN	0	NaN	93859000	9	4.72398	0	1.12547	7.57734	2.10502	0.00744484	3.31205	Q13442	Q13442
Eukaryotic translation initiation factor 4 gamma 1	EIF4G1	5.71629	5.66952	5.93773	5.80129	5.5941	5.74102	5.60447	5.95461	6.36163	6.81815	6.73128	6.00567	0.698293				+	S4_S	+	S5_S	4	4	4	NaN	NaN	NaN	NaN	0	NaN	48441000	6	1.25381	0.0248074	0.394828	2.16388	2.29274	0.00476863	3.56992	E7EX73;E9PGM1;E7EUU4;Q04637;F8WCF2;C9J6B6;C9JHW9;H7C044;C9J2Z7;C9K073;C9JF13	E7EX73;E9PGM1;E7EUU4;Q04637;F8WCF2;C9J6B6
Elongation factor 1-gamma	EEF1G	6.29892	6.43006	6.3928	6.87376	6.62364	6.86633	6.48337	6.56363	6.50605	7.36836	7.50715	6.88641	0.694133				+	S4_S	+	S5_S	11	11	11	NaN	NaN	NaN	NaN	0	NaN	566590000	30	3.9096	7.45342e-05	1.02704	6.05285	2.95591	0.00155814	4.52087	P26641	P26641
Splicing factor 3B subunit 3	SF3B3	5.58412	5.89315	5.67924	6.23442	6.10663	6.32713	5.96931	5.79119	6.0854	6.60079	6.67739	6.64868	0.678887				+	S4_S	+	S5_S	12	12	12	NaN	NaN	NaN	NaN	0	NaN	165230000	19	4.00645	8.33333e-05	1.11322	6.22243	2.96791	0.00145029	4.53881	Q15393;H3BMB0;I3L4G7	Q15393
Coiled-coil domain-containing protein 124	CCDC124	5.75974	5.61826	5.95129	6.01064	5.83181	6.02316	6.28294	5.75229	5.95491	6.75162	6.64156	6.36131	0.675383						+	S5_S	5	5	5	NaN	NaN	NaN	NaN	0	NaN	42598000	7	-4.34294e-08	1	0	0	3.37162	0.000882353	5.16038	Q96CT7;M0R2F5	Q96CT7
Cofilin-1	CFL1	7.97204	7.61846	7.75676	8.24615	7.80722	8.11015	7.6532	7.5372	7.82761	8.48262	8.335	8.71394	0.673984				+	S4_S	+	S5_S	13	13	9	NaN	NaN	NaN	NaN	0	NaN	3990500000	107	2.68869	0.00123615	0.622994	4.12886	2.92019	0.00169143	4.46767	P23528;G3V1A4;E9PP50;E9PK25;E9PQB7;E9PLJ3;E9PS23	P23528;G3V1A4;E9PP50;E9PK25;E9PQB7
Heterogeneous nuclear ribonucleoproteins A2/B1	HNRNPA2B1	6.46291	7.34916	7.32976	7.57468	7.84449	7.76512	7.8813	7.83725	7.76515	7.93783	8.17295	8.50404	0.670517				+	S4_S	+	S5_S	21	21	21	NaN	NaN	NaN	NaN	0	NaN	5611700000	103	2.80929	0.00101911	1.16468	4.30412	1.40515	0.0317857	2.36904	P22626;A0A087WUI2	P22626;A0A087WUI2
Phosphoserine aminotransferase	PSAT1	7.38268	7.48527	7.19888	7.41579	7.51402	7.61496	7.56791	7.5696	7.37319	8.29846	8.10099	7.98376	0.669704				+	S4_S	+	S5_S	14	14	14	NaN	NaN	NaN	NaN	0	NaN	1265300000	62	3.0221	0.000439716	0.441673	4.62014	4.62381	0.000466667	7.37696	Q9Y617	Q9Y617
Procollagen-Lysine,2-Oxoglutarate 5-Dioxygenase 2	PLOD2	7.45313	7.35443	7.40125	8.2752	8.24647	8.10071	8.06651	7.82605	7.8994	8.30827	8.46166	8.77204	0.666972						+	S5_S	28	28	2	NaN	NaN	NaN	NaN	0	NaN	2770300000	141	0.657501	0.12719	0.283335	1.30831	1.82192	0.0127205	2.92891	E7ETU9	E7ETU9
Heterogeneous nuclear ribonucleoprotein K	HNRNPK	6.52908	6.18746	6.29837	6.51412	6.06397	6.34147	6.48759	6.36905	6.6317	7.41194	6.54129	7.18509	0.665793				+	S4_S	+	S5_S	14	14	3	NaN	NaN	NaN	NaN	0	NaN	488190000	34	6.89121	0	1.44369	13.0899	2.50245	0.00341593	3.86306	P61978;S4R359;S4R457	P61978
WD repeat-containing protein 1	WDR1	6.98021	7.14067	6.60333	6.98572	6.93853	6.89441	6.63387	6.86541	6.83792	7.89323	7.3735	7.35635	0.665464				+	S4_S	+	S5_S	14	14	14	29	29	29	NaN	0	NaN	686210000	32	3.8442	7.14286e-05	0.756084	5.93998	3.1942	0.000900662	4.88264	O75083;D6RD66	O75083;D6RD66
Neuropilin-1	NRP1	7.32189	7.31154	7.3122	7.80982	7.36059	7.41395	7.2052	7.29638	7.26064	8.13513	7.89106	8.06629	0.665026						+	S5_S	17	17	17	NaN	NaN	NaN	NaN	0	NaN	546040000	55	0.0814527	0.799016	0.0241594	0.22173	3.85311	0.000871287	5.95527	E7EX60;Q5T7F0;E9PEP6;O14786;Q5JWQ4;Q5JWQ6;H0Y4A0;V9GYL7	E7EX60;Q5T7F0;E9PEP6;O14786;Q5JWQ4;Q5JWQ6
Ubiquitin-conjugating enzyme E2 L3	UBE2L3	6.06414	6.04719	5.33807	5.5977	5.96359	5.94222	6.36202	5.42729	6.33535	7.20933	5.9792	6.49457	0.663525				+	S4_S	+	S5_S	5	5	5	NaN	NaN	NaN	NaN	0	NaN	236010000	9	3.65537	6.28272e-05	1.30552	5.6211	1.36384	0.0346866	2.31324	P68036;A0A1B0GUS4	P68036;A0A1B0GUS4
Coatomer subunit alpha;Xenin;Proxenin	COPA	5.75316	6.21795	6.09646	6.46706	5.6619	5.85266	6.37465	5.47307	5.50985	6.66044	6.32377	6.79991	0.660624				+	S4_S	+	S5_S	10	10	10	NaN	NaN	NaN	NaN	0	NaN	165580000	13	2.99991	0.000435088	1.11293	4.58676	1.76148	0.0143403	2.84767	P53621	P53621
Heterogeneous nuclear ribonucleoprotein Q	SYNCRIP	5.65539	5.80288	6.16602	6.51088	6.60443	6.68108	6.5511	6.13011	6.13354	6.97645	6.94871	6.7928	0.657606				+	S4_S	+	S5_S	12	12	10	NaN	NaN	NaN	NaN	0	NaN	425640000	23	4.1582	9.375e-05	1.4306	6.49411	1.87772	0.0112588	3.00403	O60506;B7Z645;F6UXX1	O60506;B7Z645;F6UXX1
Oligoribonuclease, mitochondrial	REXO2	5.80313	5.80898	5.86793	5.90221	6.06292	5.99753	5.97794	5.52412	5.76126	7.17423	6.53323	5.8248	0.654527				+	S4_S	+	S5_S	3	3	3	NaN	NaN	NaN	NaN	0	NaN	51687000	7	1.83197	0.00587692	0.358253	2.94244	1.82997	0.012625	2.93974	H0YG54;H0YGR4;F5GYG5;Q9Y3B8	H0YG54;H0YGR4;F5GYG5;Q9Y3B8
Putative elongation factor 1-alpha-like 3;Elongation factor 1-alpha 1;Elongation factor 1-alpha;Elongation factor 1-alpha 2	EEF1A1P5;EEF1A1;EEF1A2	7.2536	7.33003	7.33397	8.14117	8.09712	8.10271	7.69915	7.81802	7.96826	8.16483	8.40817	8.63375	0.652914				+	S4_S	+	S5_S	14	14	14	NaN	NaN	NaN	NaN	0	NaN	5982900000	69	2.78595	0.00107165	0.923448	4.27	1.78349	0.0137402	2.87725	Q5VTE0;P68104;A0A087WVQ9;A0A087WV01;Q05639;A6PW80;Q5JR01	Q5VTE0;P68104;A0A087WVQ9;A0A087WV01;Q05639
Polypyrimidine tract-binding protein 1	PTBP1	6.20962	5.88706	5.86559	5.97043	6.31813	5.88214	5.80756	5.62857	6.26803	7.01237	6.47891	6.41056	0.652046				+	S4_S	+	S5_S	10	10	10	NaN	NaN	NaN	NaN	0	NaN	776850000	27	6.08273	0	1.90681	10.7352	2.47979	0.00361404	3.8311	A6NLN1;A0A0U1RRM4;P26599;K7EKJ7;K7ELW5;K7ES59;A0A0D9SF20;K7EK45;A0A087WUW5;X6R242;A0A087WU68;O95758	A6NLN1;A0A0U1RRM4;P26599;K7EKJ7
Peptidyl-prolyl cis-trans isomerase FKBP1A;Peptidyl-prolyl cis-trans isomerase	FKBP1A;FKBP12-Exip2;FKBP1C	6.06041	5.21752	6.01758	5.40672	5.93859	5.66738	6.27132	6.0777	5.77298	6.3806	7.09527	5.94785	0.648997				+	S4_S	+	S5_S	4	4	4	NaN	NaN	NaN	NaN	0	NaN	278340000	13	2.58538	0.0013733	1.16163	3.98073	1.44667	0.0294346	2.42501	P62942;Q1JUQ5;Q5W0X3;Q5VVH2;Q1JUQ3;A0A087WTS4;A0A087WV48;A0A087WZM5	P62942;Q1JUQ5;Q5W0X3;Q5VVH2
40S ribosomal protein SA	RPSA	6.21299	6.05165	5.9939	6.46087	6.15972	6.51453	5.62948	5.52682	5.45016	6.74457	6.76615	6.42416	0.644947				+	S4_S	+	S5_S	8	8	8	NaN	NaN	NaN	NaN	0	NaN	467590000	22	4.46492	0	1.64607	7.06695	1.64848	0.0188409	2.69604	C9J9K3;A0A0C4DG17;P08865;F8WD59	C9J9K3;A0A0C4DG17;P08865;F8WD59
Acylphosphatase;Acylphosphatase-1	ACYP1	5.62268	5.90518	5.53455	5.73126	5.92923	6.26527	5.71802	5.44304	5.9123	6.07681	6.61626	6.5921	0.643775				+	S4_S	+	S5_S	5	5	5	NaN	NaN	NaN	NaN	0	NaN	69544000	7	3.78386	6.85714e-05	0.949804	5.83695	2.38624	0.00395021	3.69989	G3V2U7;P07311;G3V3F8;G3V597	G3V2U7;P07311
Prelamin-A/C;Lamin-A/C	LMNA	8.2546	8.31262	8.32664	8.0133	8.07041	7.93634	7.60335	7.64392	7.5571	8.5331	8.63635	8.66675	0.643369				+	S4_S	+	S5_S	38	38	37	NaN	NaN	NaN	NaN	0	NaN	7452000000	182	2.59873	0.00134807	0.733281	3.99978	2.24303	0.0056092	3.50126	P02545;Q3BDU5;Q5TCI8;H0YAB0;A0A0C4DGC5	P02545;Q3BDU5;Q5TCI8
Microtubule-actin cross-linking factor 1, isoforms 1/2/3/5	MACF1	5.72602	6.11623	6.28787	5.7929	5.66008	5.51168	5.9991	5.94232	5.72174	6.46482	6.52406	6.51834	0.640411				+	S4_S	+	S5_S	6	5	5	NaN	NaN	NaN	NaN	0	NaN	47611000	6	3.11689	0.000314607	0.709407	4.76391	2.86461	0.00191111	4.38542	H3BPE1;H3BQK9;Q9UPN3;H0Y390;H0YD69;E9PNZ4	H3BPE1;H3BQK9;Q9UPN3;H0Y390
Microtubule-associated protein;Microtubule-associated protein 4	MAP4	7.58012	7.66588	7.41767	7.83371	7.91684	7.86462	7.71434	7.68032	7.51839	8.22559	8.27782	8.47979	0.639745				+	S4_S	+	S5_S	38	38	38	NaN	NaN	NaN	NaN	0	NaN	2261500000	108	3.40087	0.000106195	0.575864	5.2069	3.88063	0.00088	6.00269	E7EVA0;P27816;H7C4C5;H0Y2V1;B5MEG9;F8W9U4;H7C456;A0A0J9YVV8;A0A0J9YW37	E7EVA0;P27816
Ras-related protein Rab-2A;Ras-related protein Rab-2B	RAB2A;RAB2B	5.80286	5.46656	6.5625	5.73099	5.7497	6.20369	5.42242	5.58233	6.12141	6.9033	6.30807	6.24576	0.636547				+	S4_S	+	S5_S	3	3	3	NaN	NaN	NaN	NaN	0	NaN	49907000	9	2.24494	0.0025522	0.798651	3.5039	1.54248	0.0238595	2.55381	P61019;E9PKL7;Q8WUD1;E9PE37;H7C125;Q6PIK3;H0YD31	P61019;E9PKL7;Q8WUD1
Proteasome activator complex subunit 1	PSME1	6.12966	6.05481	5.90293	6.72653	6.57822	6.5063	5.94804	5.64542	5.74596	7.10799	7.14814	6.0637	0.635736				+	S4_S	+	S5_S	9	9	9	NaN	NaN	NaN	NaN	0	NaN	231930000	17	3.04764	0.000404332	1.09339	4.65868	1.26021	0.0439242	2.1726	Q06323;H0YKK6;H0YLU2	Q06323
Phosphoribosylformylglycinamidine synthase	PFAS	5.8248	5.404	6.08037	6.04617	5.50508	5.7976	5.95332	6.03731	6.47886	6.85253	6.69942	6.05814	0.633641				+	S4_S	+	S5_S	4	4	4	NaN	NaN	NaN	NaN	0	NaN	72959000	9	3.33915	0.000152542	0.989475	5.10899	1.69785	0.0167791	2.76227	O15067;J3KT98	O15067
Semaphorin-4B	SEMA4B	5.7585	5.42817	5.80749	5.82112	5.31063	5.66082	6.42247	6.29349	6.15896	6.46614	6.79696	6.19121	0.633474						+	S5_S	2	2	2	NaN	NaN	NaN	NaN	0	NaN	33807000	6	-4.34294e-08	1	0	0	1.58871	0.021651	2.61586	H0YMZ3;J3KNP4;Q9NPR2;H0YN49	H0YMZ3;J3KNP4;Q9NPR2;H0YN49
Ubiquitin-conjugating enzyme E2 K	UBE2K	5.90206	5.51103	5.94494	5.45731	5.47919	5.99605	6.35272	5.68468	6.11754	6.26432	6.33642	6.77275	0.630546				+	S4_S	+	S5_S	5	5	5	31	31	31	NaN	0	NaN	171010000	10	3.50861	9.52381e-05	1.16648	5.38017	1.94008	0.0099085	3.08819	P61086;D6RDM7;D6RFX1	P61086;D6RDM7
Actin-related protein 3	ACTR3	7.01309	6.66692	6.02039	7.10714	6.82448	6.86731	5.8951	5.92219	6.24227	7.16215	7.23659	7.01191	0.630337				+	S4_S	+	S5_S	11	11	11	NaN	NaN	NaN	NaN	0	NaN	353570000	30	1.71081	0.00786131	0.822939	2.77966	1.24855	0.0449202	2.1567	P61158;B4DXW1;F8WDR7;F8WEW2;F8WE84;Q9P1U1	P61158;B4DXW1
Spectrin beta chain, non-erythrocytic 1	SPTBN1	6.68505	6.74103	6.60871	7.30548	7.139	7.22541	6.78345	7.3411	6.92849	7.79875	7.64698	7.36109	0.629193				+	S4_S	+	S5_S	30	30	30	NaN	NaN	NaN	NaN	0	NaN	604230000	56	2.28738	0.00227765	0.63829	3.56251	2.2141	0.00594717	3.46145	A0A087WUZ3;Q01082;F8W6C1;P11277	A0A087WUZ3;Q01082
Eukaryotic peptide chain release factor subunit 1	ETF1	5.49834	6.0872	5.49872	5.32807	5.83616	5.83578	6.19545	5.52018	5.64788	6.34676	6.47597	6.21059	0.628023				+	S4_S	+	S5_S	3	3	3	NaN	NaN	NaN	NaN	0	NaN	66081000	4	3.20723	0.000140078	0.946254	4.90279	2.25038	0.00555385	3.5114	B7Z7P8;P62495;D6RCB3;D6RJE8;I3L492	B7Z7P8;P62495
14-3-3 protein zeta/delta	YWHAZ	8.2771	8.46456	8.59683	8.29003	8.27978	8.11207	8.27928	8.34606	8.38374	8.87259	8.8258	9.17823	0.622264				+	S4_S	+	S5_S	19	19	13	NaN	NaN	60	NaN	0	NaN	10252000000	150	3.89226	7.31707e-05	0.540725	6.0228	4.02775	0.000923077	6.26012	P63104;E7EX29;B0AZS6;B7Z2E6;H0YB80;E7ESK7;E5RIR4;E9PD24;E7EVZ2;E5RGE1	P63104;E7EX29;B0AZS6;B7Z2E6;H0YB80;E7ESK7
Tax1-binding protein 3	TAX1BP3	5.82615	5.98707	5.76791	5.78209	5.7011	6.14723	6.03581	5.86803	5.5712	6.85093	6.59894	5.97517	0.620949						+	S5_S	2	2	2	25	25	25	NaN	0	NaN	12681000	4	-4.34294e-08	1	0	0	2.33252	0.0045259	3.62509	O14907;A0A087X282	O14907;A0A087X282
Calsyntenin-1;Soluble Alc-alpha;CTF1-alpha	CLSTN1	8.78781	8.93384	8.79594	8.72542	8.6527	8.45469	8.52598	8.68043	8.74754	9.29697	9.37203	9.24817	0.605241				+	S4_S	+	S5_S	39	39	39	NaN	NaN	NaN	NaN	0	NaN	9829100000	231	2.17279	0.00291964	-0.299587	-3.40473	4.35382	0.000383562	6.85565	O94985;Q5SR54	O94985;Q5SR54
Coronin-1C;Coronin	CORO1C	7.14267	7.10894	7.16938	7.37357	7.04344	7.14114	7.1171	6.96266	7.10243	7.93336	7.60827	7.65254	0.602349				+	S4_S	+	S5_S	15	15	15	NaN	NaN	NaN	NaN	0	NaN	1136700000	39	5.94227	0	0.893372	10.3661	4.5022	0.000411765	7.13883	Q9ULV4;B4E3S0;H0YHL7;F8W1H8;F8VUX3;F8VSA4;F8VRE9;F8VTT6;F8VVB7;F8VV53;J3QLV6;J3KSS5;Q6QEF8	Q9ULV4;B4E3S0
A disintegrin and metalloproteinase with thrombospondin motifs 7	ADAMTS7	6.31842	5.83573	5.6986	5.54273	5.55126	5.85579	5.79342	5.66283	5.54723	6.25428	6.71135	6.09346	0.596808						+	S5_S	2	2	2	NaN	NaN	NaN	NaN	0	NaN	2941200	3	0.368066	0.32155	0.141469	0.825239	2.18877	0.00608889	3.42664	Q9UKP4	Q9UKP4
U1 small nuclear ribonucleoprotein A	SNRPA	5.48417	5.55444	5.62151	5.83653	5.53655	6.0483	5.86924	5.98614	5.80842	6.27568	6.51238	6.25045	0.596691						+	S5_S	2	2	2	NaN	NaN	NaN	NaN	0	NaN	68209000	6	-4.34294e-08	1	0	0	2.99263	0.00145882	4.57583	M0QXK2;M0R221;M0R2B8;M0QZG7;P09012;M0R0G9;M0R268	M0QXK2;M0R221;M0R2B8;M0QZG7;P09012;M0R0G9;M0R268
Ras GTPase-activating-like protein IQGAP1	IQGAP1	6.30046	6.43278	6.72485	7.39419	7.0182	6.77081	6.87606	7.0267	7.07114	7.66282	7.60049	7.05366	0.592855				+	S4_S	+	S5_S	38	38	36	NaN	NaN	NaN	NaN	0	NaN	1012700000	83	3.20709	0.000139535	1.05656	4.90257	1.61273	0.020618	2.64808	P46940;A0A0J9YXZ5;H0YLE8;A0A087X225;H0YKA5;A0A087WWP1;E9PDT6;F2Z2E2;Q86VI3	P46940;A0A0J9YXZ5;H0YLE8
Cdc42-interacting protein 4	TRIP10	5.73422	5.3831	6.0863	5.84734	5.43391	5.72895	6.26098	6.31438	5.82876	6.27857	6.38191	6.60991	0.577027						+	S5_S	2	2	2	NaN	NaN	NaN	NaN	0	NaN	4224900	3	-4.34294e-08	1	0	0	1.76889	0.0141982	2.85764	M0R0F9;W4VSQ9;Q15642;M0R070;M0R2H7	M0R0F9;W4VSQ9;Q15642;M0R070;M0R2H7
Bcl-2-associated transcription factor 1	BCLAF1	5.9566	5.8767	5.70158	6.03983	5.83032	5.80519	6.08413	5.70577	5.74428	6.21357	6.24374	6.8509	0.57558				+	S4_S	+	S5_S	2	2	2	NaN	NaN	NaN	NaN	0	NaN	18932000	4	1.47071	0.0134785	0.309853	2.45736	2.75736	0.00219487	4.22833	A0A1W2PQ43;E9PK09;E9PQN2;E9PKI6;E9PK91;Q9NYF8;H0YF00;E9PJA7	A0A1W2PQ43;E9PK09;E9PQN2;E9PKI6;E9PK91;Q9NYF8;H0YF00;E9PJA7
Putative deoxyribonuclease TATDN1	TATDN1	5.71686	5.51953	5.59798	5.45538	5.80158	6.01595	5.98294	5.60123	5.86711	6.45765	6.28545	6.16113	0.572682				+	S4_S	+	S5_S	3	3	3	NaN	NaN	NaN	NaN	0	NaN	16224000	4	1.85638	0.00549416	0.405168	2.97529	2.92753	0.00170115	4.47859	G5EA19;U3KQS5;E5RG17;Q6P1N9;H0YBX2;E5RH86;E5RI69;E5RID7;E5RJY6;E5RG62;E5RK70;E5RGF2;A0A0D9SGD3	G5EA19;U3KQS5;E5RG17;Q6P1N9;H0YBX2
Protein CYR61	CYR61	8.22386	8.41276	8.50125	7.928	8.09715	7.80191	7.36795	7.87482	7.8156	8.42015	8.61655	8.67618	0.568372						+	S5_S	10	10	10	NaN	NaN	NaN	NaN	0	NaN	2461400000	74	0.118993	0.713278	-0.0664482	-0.313504	1.63791	0.0193314	2.68186	O00622	O00622
SUMO-conjugating enzyme UBC9	UBE2I	5.93087	5.66249	5.84115	5.45652	6.13389	5.77412	6.46829	6.16007	6.0263	5.91387	6.86545	6.74235	0.567923				+	S4_S	+	S5_S	4	4	4	NaN	NaN	NaN	NaN	0	NaN	346040000	8	5.03667	0	1.54017	8.22878	1.43062	0.0303212	2.40338	H3BPC4;H3BQQ9;B0QYN7;P63279	H3BPC4;H3BQQ9;B0QYN7;P63279
Fermitin family homolog 2	FERMT2	5.77642	5.82788	6.05683	5.85094	5.98866	5.99845	5.87184	6.16367	6.10418	6.34221	6.39126	6.78025	0.544697				+	S4_S	+	S5_S	5	5	5	11	11	11	NaN	0	NaN	49129000	6	5.65745	0	0.77794	9.65029	3.31278	0.000885714	5.06743	A0A0U1RRM8;H0YJ34;Q96AC1;G3V3J0	A0A0U1RRM8;H0YJ34;Q96AC1
CD166 antigen	ALCAM	7.94923	7.95234	7.84354	7.75617	7.70237	7.50987	7.83622	7.64945	7.50659	8.3656	8.31072	8.18481	0.541953						+	S5_S	20	20	20	NaN	NaN	NaN	NaN	0	NaN	1295700000	74	0.445507	0.249888	-0.107979	-0.962483	3.40515	0.000892308	5.21373	Q13740;F5GXJ9;H7C543	Q13740;F5GXJ9
Farnesyl pyrophosphate synthase	FDPS	5.76445	5.83768	5.69327	5.74897	5.86257	5.61358	6.03231	6.85093	5.79217	6.8262	6.23351	6.28894	0.538887				+	S4_S	+	S5_S	5	5	5	NaN	NaN	NaN	NaN	0	NaN	102540000	10	3.0987	0.0004	1.05868	4.73616	1.29988	0.0397778	2.22658	P14324;A0A087X1D8;A0A087WVN4;A0A087WTP2;A0A087X090	P14324;A0A087X1D8;A0A087WVN4
Macrophage-capping protein	CAPG	6.1363	6.18201	6.03891	5.65206	5.54889	5.68011	6.4346	5.77149	5.65242	6.24279	7.07162	5.9989	0.53813						+	S5_S	5	5	5	NaN	NaN	NaN	NaN	0	NaN	28725000	9	0.141954	0.667562	0.0719031	0.367113	1.25825	0.0440567	2.16993	P40121;E7ENU9;B8ZZL6;H7C0X8	P40121;E7ENU9
Phosphoglycerate mutase 1	PGAM1	8.05088	8.15881	8.00126	8.35135	8.08728	8.06996	8.23165	8.22308	8.3557	8.76394	8.59486	8.72497	0.52459				+	S4_S	+	S5_S	16	16	16	NaN	NaN	NaN	NaN	0	NaN	6200800000	117	3.91975	7.54717e-05	0.470826	6.0705	4.12818	0.000545455	6.43978	P18669;P15259;Q8N0Y7	P18669
14-3-3 protein epsilon	YWHAE	8.09806	7.88615	8.00139	7.99226	8.06993	8.13767	7.98238	8.11099	8.10037	8.50258	8.59626	8.56575	0.51273				+	S4_S	+	S5_S	18	16	16	NaN	NaN	NaN	NaN	0	NaN	4531400000	116	6.07637	0	0.615677	10.7183	5.84562	0.000516129	10.1184	P62258;B4DJF2;I3L3T1;K7EIT4;K7EM20;I3L0W5	P62258;B4DJF2;I3L3T1
Alpha-mannosidase;Epididymis-specific alpha-mannosidase	MAN2B2	5.76555	5.98303	5.96589	5.58923	5.6305	5.5896	6.09826	5.7582	5.87986	6.331	6.34404	6.27579	0.510262						+	S5_S	3	3	3	NaN	NaN	NaN	NaN	0	NaN	3126700	4	0.520816	0.19503	0.130879	1.08965	2.99727	0.00146746	4.5828	H0YA68;E9PCD7;Q9Y2E5	H0YA68;E9PCD7;Q9Y2E5
Cysteine--tRNA ligase, cytoplasmic	CARS	5.61519	5.81879	5.71978	6.37168	6.5866	5.87205	6.05065	5.97118	6.05591	6.23262	6.91383	6.39226	0.50603				+	S4_S	+	S5_S	7	7	7	NaN	NaN	NaN	NaN	0	NaN	93812000	12	2.0687	0.0035871	0.651097	3.26258	1.41252	0.0314961	2.37898	B4DKY1;P49589;C9JLN0;E9PRS8;E9PLP0	B4DKY1;P49589
Nexilin	NEXN	5.77977	6.17082	5.87117	5.90272	5.73822	5.67484	5.95811	5.8076	5.58865	6.59563	6.54128	5.85628	0.49863						+	S5_S	4	4	4	NaN	NaN	NaN	NaN	0	NaN	20625000	4	-4.34294e-08	1	0	0	1.96724	0.00928904	3.12491	H7BXY5;Q0ZGT2;E7EUA0;E7ETM8	H7BXY5;Q0ZGT2;E7EUA0;E7ETM8
Twinfilin-2	TWF2	5.87053	5.58864	6.04983	6.44899	5.67971	5.69594	5.6571	5.81825	6.01706	6.00628	6.90237	6.19493	0.498299				+	S4_S	+	S5_S	7	7	6	NaN	NaN	NaN	NaN	0	NaN	117030000	10	4.4427	0	1.20552	7.02433	1.37613	0.0338693	2.32987	Q6IBS0;D6RG15;H0Y858;F8W645;H7C5I2;F8W1Q9	Q6IBS0;D6RG15;H0Y858
Nucleoside diphosphate kinase;Nucleoside diphosphate kinase B;Putative nucleoside diphosphate kinase	NME1-NME2;NME2;NME2P1	7.47346	7.6328	7.5176	8.13049	8.16776	8.20131	7.9136	7.90799	7.87431	8.1823	8.32956	8.58828	0.497899				+	S4_S	+	S5_S	15	15	8	NaN	NaN	NaN	NaN	0	NaN	5466400000	86	2.90218	0.000821192	0.736906	4.44096	1.75538	0.0144881	2.83948	Q32Q12;P22392;J3KPD9;O60361;E7ERL0;F6XY72;E5RHP0;C9K028	Q32Q12;P22392;J3KPD9;O60361
Moesin	MSN	8.24239	8.34897	8.28946	8.44239	8.43238	8.61255	8.52844	8.56263	8.54753	8.90131	8.76893	9.15229	0.495649						+	S5_S	49	49	39	NaN	NaN	NaN	NaN	0	NaN	6672200000	264	0.278018	0.432372	0.0513121	0.655063	3.35394	0.000869565	5.13237	P26038;V9GZ54;E9PNP4	P26038
Glyceraldehyde-3-phosphate dehydrogenase	GAPDH	7.34418	7.07434	7.40839	6.98876	7.60802	7.61152	7.32031	7.01949	6.99422	8.19767	7.93209	7.1407	0.49357				+	S4_S	+	S5_S	14	14	14	54	54	54	NaN	0	NaN	2787800000	49	4.72734	0	1.19113	7.58414	1.29039	0.0409157	2.21368	P04406;E7EUT5	P04406;E7EUT5
Fructose-bisphosphate aldolase A;Fructose-bisphosphate aldolase	ALDOA	8.47183	8.56022	8.28228	8.75526	8.56894	8.65834	8.43564	8.36737	8.4791	8.96247	8.96425	9.07649	0.492295				+	S4_S	+	S5_S	28	28	27	NaN	NaN	NaN	NaN	0	NaN	15605000000	211	4.59195	0	0.684374	7.31404	3.61449	0.000814159	5.55339	P04075;J3KPS3;H3BQN4;H3BUH7;H3BPS8;H3BR04;H3BMQ8;H3BU78;H3BR68	P04075;J3KPS3;H3BQN4;H3BUH7;H3BPS8;H3BR04;H3BMQ8
Inactive tyrosine-protein kinase 7	PTK7	7.65898	7.62226	7.70109	7.3579	7.28903	7.52727	6.84089	6.94519	7.41619	8.11005	7.95134	7.52612	0.489302						+	S5_S	14	14	14	17	17	17	NaN	0	NaN	509510000	45	0.628517	0.139477	-0.236459	-1.26305	1.43024	0.0303876	2.40287	Q13308;Q86X91;H7C5L0;F8WDG7;C9J9E8;C9JQR6;H0Y8F1	Q13308;Q86X91
F-actin-capping protein subunit alpha-1	CAPZA1	6.06098	5.40017	5.55392	5.60133	5.62804	5.65424	5.85878	5.55775	5.60605	6.40149	6.03571	6.0031	0.488848				+	S4_S	+	S5_S	5	3	3	NaN	NaN	NaN	NaN	0	NaN	95108000	8	3.47676	9.21659e-05	1.14277	5.32864	2.37966	0.00395062	3.69071	P52907	P52907
Thioredoxin reductase 1, cytoplasmic	TXNRD1	7.47732	7.68997	7.50548	7.92082	7.87395	7.91914	7.56919	7.77218	7.67756	8.2668	8.44765	7.88677	0.488671				+	S4_S	+	S5_S	24	24	24	NaN	NaN	NaN	NaN	0	NaN	2663600000	99	3.22015	0.000140625	0.529467	4.9228	2.36104	0.00421224	3.66475	F8W809;A0A087WSW9;A0A182DWI3;A0A087WSY9;Q16881;E9PIR7;E2QRB9;E9PKD3;A0A0B4J225;E9PIZ5;E9PLT3;E9PKI4;E9PQI3;E9PRI8;E9PJU2;A0A096LPD9;E7EWK1;A0A096LPK7;A0A182DWF2;D3YTF8;A0A182DWF3;Q9NNW7	F8W809;A0A087WSW9;A0A182DWI3;A0A087WSY9;Q16881;E9PIR7;E2QRB9
Pyruvate kinase PKM;Pyruvate kinase	PKM	7.94275	7.79311	7.84369	8.43236	8.28128	8.34475	8.15776	7.87888	7.98409	8.5081	8.72021	8.45185	0.486866				+	S4_S	+	S5_S	38	38	4	NaN	NaN	NaN	NaN	0	NaN	10309000000	170	4.03631	8.4507e-05	0.886734	6.27531	2.1028	0.00747518	3.30903	P14618;B4DNK4	P14618;B4DNK4
Programmed cell death 1 ligand 2	PDCD1LG2	5.74311	5.59977	6.52856	6.02837	5.79893	5.84851	6.01772	6.12202	6.18315	6.27231	6.66479	6.4572	0.479196						+	S5_S	2	2	2	NaN	NaN	NaN	NaN	0	NaN	8462700	4	0.17987	0.592126	-0.075273	-0.452035	1.6731	0.0178213	2.72907	Q9BQ51	Q9BQ51
Calpain-1 catalytic subunit	CAPN1	5.38849	5.71117	6.33563	6.22881	5.67191	5.65544	6.25495	5.65157	5.81191	6.096	6.27775	6.62871	0.477498				+	S4_S	+	S5_S	5	5	5	NaN	NaN	NaN	NaN	0	NaN	73655000	5	2.71001	0.00120958	0.867612	4.15966	1.3019	0.0397772	2.22932	P07384;E9PL37;E9PIA9;E9PLX0;E9PJJ3;E9PLC9;E9PMC6;E9PJA6;E9PSA6;E9PQB3;E9PRM1	P07384
Alpha-actinin-4	ACTN4	8.17216	8.16271	8.0423	8.23764	8.19684	8.23086	8.40666	8.43125	8.47922	8.83432	8.75453	8.58607	0.462792				+	S4_S	+	S5_S	45	45	30	NaN	NaN	NaN	NaN	0	NaN	5662500000	196	1.21886	0.026844	0.184056	2.11615	3.20402	0.000906667	4.89782	O43707;F5GXS2;H7C144;K7EJH8;K7EP19;M0QZQ3;C9JY79;Q9H254	O43707
Ubiquitin-like modifier-activating enzyme 1	UBA1	6.50853	6.57832	6.49867	6.64774	6.70656	6.80963	6.78132	6.63365	6.75089	7.26297	7.37312	6.72283	0.462381				+	S4_S	+	S5_S	13	13	13	NaN	NaN	NaN	NaN	0	NaN	343570000	40	2.4583	0.00187212	0.526084	3.80085	2.40602	0.0038	3.72753	P22314;Q5JRR6;Q5JRR9;Q5JRS0;Q5JRS1;Q5JRS3;Q5JRS2	P22314
Aspartate aminotransferase, cytoplasmic	GOT1	6.73667	6.43767	6.71831	7.32166	7.3195	7.21675	6.80704	6.5894	6.8375	7.40224	7.40976	7.23601	0.462171				+	S4_S	+	S5_S	14	14	14	NaN	NaN	NaN	NaN	0	NaN	459950000	41	2.38429	0.0020098	0.726131	3.69717	1.40716	0.0317128	2.37176	P17174	P17174
Dihydropteridine reductase	QDPR	5.40236	5.73772	5.6229	5.5862	5.93307	5.74938	6.15962	5.64988	5.91597	6.19457	6.61767	5.82663	0.462167				+	S4_S	+	S5_S	2	2	2	NaN	NaN	NaN	NaN	0	NaN	36755000	4	1.881	0.00506719	0.574066	3.00846	1.56971	0.0230303	2.59036	P09417;H0Y8F7;B7Z415;D6RGG7	P09417;H0Y8F7;B7Z415;D6RGG7
Transgelin-2	TAGLN2	7.44892	7.33838	7.45603	7.74693	7.56184	7.64936	7.60654	7.32948	7.25967	7.91951	7.67344	8.24998	0.45907				+	S4_S	+	S5_S	12	12	12	NaN	NaN	NaN	NaN	0	NaN	1571400000	70	4.0063	8.27586e-05	0.608642	6.22217	2.25836	0.00538996	3.5224	P37802;X6RJP6;C9J5W6;Q9UI15	P37802;X6RJP6
Uroporphyrinogen decarboxylase	UROD	6.06076	5.87368	5.53827	6.09061	5.9348	5.95264	5.70443	6.00798	6.01931	6.45093	6.23343	6.41494	0.457266				+	S4_S	+	S5_S	3	3	3	NaN	NaN	NaN	NaN	0	NaN	25643000	6	1.49983	0.0126532	0.328497	2.49651	2.62676	0.00271028	4.03985	H0Y5R6;A0A1B0GVN9;P06132;Q5T446;A0A1B0GVZ4	H0Y5R6;A0A1B0GVN9;P06132;Q5T446;A0A1B0GVZ4
Ras-related C3 botulinum toxin substrate 1;Ras-related C3 botulinum toxin substrate 3;Ras-related C3 botulinum toxin substrate 2	RAC1;RAC3;RAC2	6.16598	5.50068	5.79676	6.1941	5.683	6.40186	5.72769	5.74956	5.66086	6.39442	6.05146	6.53402	0.451024				+	S4_S	+	S5_S	4	4	4	24	24	24	NaN	0	NaN	129980000	7	3.42064	0.000107143	1.0733	5.23848	1.36538	0.03472	2.31533	P63000;J3KSC4;J3QLK0;B1AH77;B1AH80;P60763;P15153;B1AH78	P63000;J3KSC4;J3QLK0;B1AH77;B1AH80;P60763;P15153
Spermine synthase	SMS	5.44846	5.69304	6.29799	5.86956	6.02123	5.96013	5.9816	6.09237	5.63957	6.33153	6.46726	6.20516	0.445322				+	S4_S	+	S5_S	2	2	2	NaN	NaN	NaN	NaN	0	NaN	32562000	4	1.14625	0.0320659	0.36902	2.01639	1.72588	0.0156598	2.79989	P52788	P52788
Malate dehydrogenase, mitochondrial;Malate dehydrogenase	MDH2	7.67359	7.59853	7.78327	7.59794	7.53605	7.53771	7.64296	7.77678	7.76753	8.0525	8.03463	8.20994	0.441874						+	S5_S	16	16	16	NaN	NaN	NaN	NaN	0	NaN	1224500000	90	0.831476	0.0762153	0.115185	1.57034	4.27979	0.000358974	6.7173	P40926;G3XAL0	P40926;G3XAL0
Glucose-6-phosphate isomerase	GPI	8.16909	8.2441	8.03258	8.33814	8.25775	8.11571	8.1869	8.25734	8.22645	8.71328	8.77781	8.43756	0.439767				+	S4_S	+	S5_S	26	26	20	59	59	NaN	NaN	0	NaN	6095200000	154	3.84719	7.18563e-05	0.366355	5.94511	3.75556	0.00082243	5.78901	P06744;A0A0A0MTS2;K7EQ48;A0A0J9YXP8;A0A0J9YYH3;A0A0J9YX90;K7EPY4;K7EP41;K7ENA0;K7ELR7;K7ERC6;K7EIL4;K7ERK8;K7ESF4;Q8N196	P06744;A0A0A0MTS2;K7EQ48;A0A0J9YXP8;A0A0J9YYH3;A0A0J9YX90
Tryptophan--tRNA ligase, cytoplasmic;T1-TrpRS;T2-TrpRS	WARS	5.98307	6.13984	5.42071	6.049	6.28285	6.23074	5.76447	6.0936	5.94517	6.4318	6.61694	6.2066	0.428506				+	S4_S	+	S5_S	8	8	8	NaN	NaN	NaN	NaN	0	NaN	103330000	16	3.75612	6.77966e-05	0.998307	5.78995	1.53001	0.0246022	2.53707	P23381;H0YJP3;G3V3H8;G3V3Y5;G3V423;G3V3P2;G3V227;G3V5U1;G3V456;G3V2Y7;G3V277	P23381;H0YJP3
Iduronate 2-sulfatase;Iduronate 2-sulfatase 42 kDa chain;Iduronate 2-sulfatase 14 kDa chain	IDS	6.19698	5.5633	5.83793	5.58162	6.19826	5.92479	6.2578	6.16503	5.64771	6.34703	6.58862	6.12251	0.422341						+	S5_S	2	2	2	NaN	NaN	NaN	NaN	NaN	NaN	7393900	2	0.0354243	0.911101	0.0174771	0.10084	1.35407	0.0351386	2.30004	P22304;H0YB91;O60597;B3KWA1	P22304;H0YB91;O60597;B3KWA1
Coatomer subunit gamma-1	COPG1	5.5276	5.48064	5.89702	5.89087	5.78787	6.03197	6.04436	6.12127	5.24979	6.20323	6.29224	6.09494	0.415536				+	S4_S	+	S5_S	4	4	4	NaN	NaN	NaN	NaN	0	NaN	43786000	4	1.62863	0.00925532	0.603911	2.66941	1.35936	0.0348784	2.30719	Q9Y678;H0Y8X7;Q9UBF2	Q9Y678;H0Y8X7
Dystroglycan;Alpha-dystroglycan;Beta-dystroglycan	DAG1	7.69601	7.7397	7.49283	7.74162	7.75268	7.87226	7.83058	7.82637	7.85636	8.44776	8.09833	7.96274	0.413123				+	S4_S	+	S5_S	13	13	13	NaN	NaN	NaN	NaN	0	NaN	1098900000	64	1.45777	0.0140558	-0.190821	-2.43994	2.64251	0.00273585	4.06243	Q14118;C9JYS1;C9J196;C9JQL4	Q14118
Triosephosphate isomerase	TPI1	8.6738	8.72231	8.64323	8.77466	8.89555	8.71302	8.7385	8.61052	8.66622	9.21069	9.235	8.93375	0.411169				+	S4_S	+	S5_S	20	20	20	NaN	NaN	NaN	NaN	0	NaN	13628000000	224	2.95779	0.000630137	0.242222	4.52368	3.76435	0.000830189	5.80388	P60174;U3KPZ0;U3KQF3;U3KPS5	P60174
Vinculin	VCL	7.82285	7.70514	7.18786	7.84445	7.9351	8.03044	7.88208	7.74628	7.74275	8.33433	8.2999	7.88638	0.407213				+	S4_S	+	S5_S	31	31	31	31	31	31	NaN	0	NaN	2941200000	100	1.73197	0.00733824	0.406887	2.80805	1.52208	0.0251016	2.52642	P18206;A0A096LPE1	P18206
Deoxyribonuclease-2-alpha	DNASE2	7.18347	7.54763	7.51302	7.33403	7.64298	7.31977	7.60022	7.66222	7.52373	7.75709	7.57684	8.32709	0.406219				+	S4_S	+	S5_S	6	6	6	NaN	NaN	NaN	NaN	0	NaN	442840000	26	3.3787	0.000104803	-0.695223	-5.17162	1.62403	0.0199435	2.66323	O00115;K7ENE5	O00115;K7ENE5
Zinc finger protein ZPR1	ZPR1	6.08834	5.4384	6.02028	5.53975	6.2083	5.81671	5.91632	5.62483	6.19153	6.55173	6.25768	6.02006	0.404885						+	S5_S	3	3	3	NaN	NaN	NaN	NaN	0	NaN	11113000	5	-4.34294e-08	1	0	0	1.25116	0.0448113	2.16027	O75312;H7C0E5;H7BZM7	O75312;H7C0E5;H7BZM7
Protein phosphatase 1 regulatory subunit 12A	PPP1R12A	5.56845	5.7899	5.59544	6.0454	6.19598	6.31542	5.80816	6.04121	6.02518	6.00691	6.45484	6.54658	0.404427				+	S4_S	+	S5_S	6	6	6	NaN	NaN	NaN	NaN	0	NaN	66186000	10	3.44369	9.09091e-05	0.813264	5.27541	1.35133	0.0351901	2.29633	O14974;H0YHI8;F8VZN8;H0YIS3;F8VW28;A0A0U1RQZ1;H0YIL7;H0YIM2;H0YHL8;H0YIS4	O14974;H0YHI8;F8VZN8
Peptidyl-prolyl cis-trans isomerase B	PPIB	8.18435	8.06092	8.22596	8.46584	8.22889	8.08099	8.25686	8.47203	8.4447	8.7482	8.63992	8.62892	0.403401						+	S5_S	14	14	14	NaN	NaN	NaN	NaN	0	NaN	4304000000	79	0.588432	0.156277	0.127878	1.19953	2.72827	0.00231156	4.1861	P23284	P23284
Protocadherin-9	PCDH9	6.12331	5.89007	5.7824	5.9543	5.93773	5.87263	5.86024	5.70499	5.74877	6.50939	5.98187	6.33609	0.400844				+	S4_S	+	S5_S	2	2	2	NaN	NaN	NaN	NaN	0	NaN	21632000	3	1.54776	0.0114726	0.30188	2.5609	2.35538	0.00419512	3.65688	Q5VT82;B7ZM79;Q9HC56	Q5VT82;B7ZM79;Q9HC56
Coactosin-like protein	COTL1	7.44767	7.41469	7.51779	7.25426	7.53835	7.44262	7.33953	7.30053	7.26368	7.70717	7.58448	8.08192	0.400177				+	S4_S	+	S5_S	9	9	9	NaN	NaN	NaN	NaN	0	NaN	928970000	51	4.39639	0	0.531245	6.93608	2.60462	0.00274654	4.00818	Q14019;H3BT58	Q14019;H3BT58
Malate dehydrogenase, cytoplasmic	MDH1	7.75573	7.54662	7.66119	7.97488	7.83769	8.0013	7.922	7.44778	7.3744	7.97913	8.08586	8.30542	0.39885				+	S4_S	+	S5_S	13	13	13	NaN	NaN	NaN	NaN	0	NaN	2013500000	75	2.12489	0.00317904	0.461503	3.33918	1.66959	0.017977	2.72436	P40925;B9A041;B8ZZ51;C9JF79;C9JRL4;C9JLV6	P40925;B9A041;B8ZZ51
Cathepsin Z	CTSZ	7.59158	7.91358	7.79207	7.42612	7.50507	7.65736	7.29363	7.29279	7.35135	7.90153	8.01549	7.88496	0.398042						+	S5_S	9	9	9	32	32	32	NaN	0	NaN	594630000	44	0.621333	0.142193	-0.167954	-1.25175	1.86085	0.0119745	2.9813	Q9UBR2	Q9UBR2
Transcriptional coactivator YAP1	YAP1	5.96728	5.51106	5.95402	5.35834	5.77164	5.79267	5.50778	5.98343	6.10874	6.28565	6.31099	5.89805	0.392125						+	S5_S	3	3	3	NaN	NaN	NaN	NaN	0	NaN	17846000	4	-4.34294e-08	1	0	0	1.36464	0.0346833	2.31433	H0YCI3;P46937;H7C4S7;A0A1B0GUV4;A0A1B0GUF0;A0A1B0GUI9;A0A0D9SGF2;A0A0D9SET0;A0A1B0GTH8;A0A087WXD2;H7C5T8;A0A0D9SGF8;A0A0D9SEY4;H7C4U7;H7C535;A0A087WT53;A0A1B0GTC0;E7EWI0;A0A0E3D6M1;A0A0D9SGI1;Q86UL8;Q96QZ7	H0YCI3;P46937
Low-density lipoprotein receptor	LDLR	7.59919	7.69621	7.50995	7.50114	7.35934	7.25435	7.35917	7.41511	7.44869	7.83186	7.84356	7.86612	0.386829						+	S5_S	16	16	15	NaN	NaN	NaN	NaN	0	NaN	531000000	54	0.687749	0.115647	-0.116136	-1.355	3.15596	0.000954839	4.82374	J3KMZ9;H0YMD1;P01130;H0YM92;H0YMQ3	J3KMZ9;H0YMD1;P01130
Nicotinamide phosphoribosyltransferase	NAMPT	6.02241	5.80707	5.85183	5.46403	5.43876	5.52735	5.66085	5.64082	5.55992	5.94981	6.13249	6.02282	0.37137				+	S4_S	+	S5_S	11	11	11	NaN	NaN	NaN	NaN	0	NaN	194300000	18	4.8274	0	1.53469	7.78838	1.95245	0.00966557	3.1049	P43490;A0A0C4DFS8	P43490;A0A0C4DFS8
Alpha-actinin-1	ACTN1	7.74964	7.63097	7.92905	7.99163	7.90946	8.00406	8.1089	8.14476	7.97905	8.17284	8.61785	8.13843	0.371091				+	S4_S	+	S5_S	41	26	2	50	NaN	NaN	NaN	0	NaN	2102600000	113	1.00078	0.0486334	0.183625	1.81356	1.84222	0.0123899	2.95622	P12814;G3V2N5;P35609;Q08043;G3V5M4;A0A087WSZ2;G3V380	P12814
Myoferlin	MYOF	5.46718	5.75061	5.9035	5.93162	5.98897	6.06307	5.74843	5.51217	6.03514	5.95265	6.14811	6.44937	0.361079				+	S4_S	+	S5_S	2	2	2	1	1	1	NaN	0	NaN	69101000	4	1.87679	0.00504724	0.698907	3.00279	1.43087	0.0304	2.40372	Q9NZM1	Q9NZM1
S-methyl-5-thioadenosine phosphorylase;Purine nucleoside phosphorylase	MTAP	5.63784	5.60777	5.63284	5.51067	5.71728	5.56921	6.31434	5.60589	5.96228	6.16605	6.18545	5.90813	0.357864				+	S4_S	+	S5_S	8	8	8	38	38	38	NaN	0	NaN	184010000	14	3.35109	0.000153846	1.28016	5.12786	1.3222	0.0377702	2.25687	B4DUC8;Q13126;J3QSB7;F2Z2F3;F8WES2;J3KRN1	B4DUC8;Q13126;J3QSB7
Plectin	PLEC	7.97428	7.44767	7.77186	7.90382	7.95276	7.75736	7.91267	7.76614	7.6977	8.30735	8.38498	7.77094	0.356172				+	S4_S	+	S5_S	138	138	137	33	33	NaN	NaN	0	NaN	5052600000	309	5.38266	0	0.883481	8.99874	1.5393	0.0239569	2.54954	Q15149;E9PMV1;H0YDN1;E9PKG0;A0A075B730;A0A087X1U6;P58107;E9PIA2;E9PQ28	Q15149
Cation-independent mannose-6-phosphate receptor	IGF2R	7.2668	7.17202	7.44029	7.52364	7.13799	7.03595	7.12084	7.3004	7.01098	7.59799	7.62558	7.49118	0.348372				+	S4_S	+	S5_S	16	16	16	NaN	NaN	NaN	NaN	0	NaN	297090000	40	1.00421	0.0484635	-0.208547	-1.81841	2.07218	0.00768056	3.2673	P11717;S4R328	P11717
Charged multivesicular body protein 1a	CHMP1A	5.81015	5.79436	5.96234	5.78018	5.97308	5.50951	5.8066	5.72978	5.81264	6.50478	5.91568	6.01653	0.348042						+	S5_S	2	2	2	NaN	NaN	NaN	NaN	0	NaN	4781500	3	-4.34294e-08	1	0	0	1.73443	0.0151858	2.81136	F8VUA2;Q9HD42;F5H875;F8VVT7	F8VUA2;Q9HD42;F5H875;F8VVT7
Galectin-3-binding protein	LGALS3BP	8.85427	8.74432	8.78637	8.65735	8.64586	8.65472	8.79443	8.45606	8.4685	8.82586	9.0899	9.13405	0.343064				+	S4_S	+	S5_S	22	22	22	NaN	NaN	NaN	NaN	0	NaN	5904500000	211	2.95659	0.000627986	-0.391943	-4.52189	2.27125	0.00491473	3.54021	Q08380;K7EP36;K7ESM3;K7EKQ5;K7ERZ6;K7EJY8;K7EJD3;K7ES75;K7EN99;K7EQT9	Q08380
Heat shock protein 75 kDa, mitochondrial	TRAP1	5.5349	6.35939	5.67873	5.90457	5.85773	5.84704	5.78244	5.76514	5.87304	6.14503	6.1218	6.27506	0.335855						+	S5_S	3	3	3	NaN	NaN	NaN	NaN	0	NaN	16652000	3	0.941204	0.0571211	0.244879	1.72901	1.47825	0.0275344	2.4675	Q12931;I3L239;I3L0K7	Q12931;I3L239;I3L0K7
Rab GDP dissociation inhibitor beta	GDI2	7.74414	7.5503	7.54479	7.77681	7.79728	7.62282	7.65397	7.60281	7.62135	8.29396	7.96938	7.70329	0.331737				+	S4_S	+	S5_S	28	28	21	NaN	NaN	NaN	NaN	0	NaN	2508400000	85	6.10896	0	0.635063	10.8054	2.00246	0.00883276	3.17261	P50395;Q5SX87;Q5SX86;V9GYF8;Q5SX90;Q5SX91;V9GYJ7	P50395;Q5SX87
Actinin Alpha 1	ACTN1	6.02421	5.75059	6.1159	5.83568	5.6323	5.95281	5.97378	6.1302	5.92781	6.11547	6.19207	6.41454	0.313662				+	S4_S	+	S5_S	40	3	3	NaN	NaN	NaN	NaN	0	NaN	52336000	5	4.25743	0.00010084	0.661055	6.67588	1.79781	0.0134557	2.89649	H9KV75;G3V2W4;H0YJW3;H7C5W8;H0YJ11;G3V2X9;G3V2E8;F6THM6	H9KV75
Alpha-galactosidase A	GLA	5.67908	6.00012	6.27739	5.77821	5.90946	5.87429	5.77701	5.95029	6.1411	6.45402	6.20006	6.0668	0.308408						+	S5_S	2	2	2	7	7	7	NaN	0	NaN	5994400	2	-4.34294e-08	1	0	0	1.45427	0.0291474	2.43524	P06280	P06280
Actin, cytoplasmic 2;Actin, cytoplasmic 2, N-terminally processed	ACTG1	8.87527	8.74554	8.96209	9.30068	9.19943	9.44232	9.15314	9.19975	9.17316	9.28251	9.56962	9.3922	0.297957						+	S5_S	25	25	1	NaN	NaN	NaN	NaN	0	NaN	25026000000	331	0.0744877	0.814998	-0.0264858	-0.204075	1.26611	0.0434952	2.18065	P63261;I3L3I0;I3L1U9;I3L4N8;K7EM38;I3L3R2;J3KT65	P63261;I3L3I0;I3L1U9;I3L4N8
L-lactate dehydrogenase B chain;L-lactate dehydrogenase	LDHB	8.01047	7.99102	8.0228	8.43407	8.30421	8.21373	7.79393	8.18927	7.95214	8.13852	8.55226	8.48257	0.289824				+	S4_S	+	S5_S	16	15	15	53	NaN	NaN	NaN	0	NaN	6162500000	97	3.36016	0.000154506	0.616172	5.14222	1.23436	0.0464186	2.13733	P07195;A8MW50;F5H793;C9J7H8;F5H5G7;F5H155;A0A087WUM2;G3XAP5;F5H245;Q6ZMR3;P07864	P07195;A8MW50;F5H793;C9J7H8
Phosphatidylethanolamine-binding protein 1;Hippocampal cholinergic neurostimulating peptide	PEBP1	7.6865	7.66918	7.37195	7.30756	7.36122	7.51878	7.60675	7.70467	7.74525	7.80265	7.82688	7.86458	0.278943				+	S4_S	+	S5_S	9	9	9	NaN	NaN	NaN	NaN	0	NaN	1006200000	41	2.58221	0.00136585	0.450138	3.97621	1.70853	0.0165263	2.77659	P30086	P30086
alpha-1,2-Mannosidase;Endoplasmic reticulum mannosyl-oligosaccharide 1,2-alpha-mannosidase	MAN1B1	5.91467	6.14465	5.80119	5.75714	5.81208	5.94339	5.6161	5.51243	5.58777	6.06155	5.98787	6.12294	0.269741				+	S4_S	+	S5_S	5	5	5	NaN	NaN	NaN	NaN	0	NaN	15203000	7	1.92017	0.00467335	0.36559	3.06129	1.31599	0.0382341	2.24844	H0YGV7;H0YG20;Q9UKM7;REV__O60290	H0YGV7;H0YG20;Q9UKM7
Hematological and neurological expressed 1-like protein	HN1L	5.78161	5.72902	6.05512	5.97708	6.16856	6.08185	5.92136	6.20148	5.92789	6.11144	6.36224	6.27292	0.266203				+	S4_S	+	S5_S	3	3	3	NaN	NaN	NaN	NaN	0	NaN	113480000	7	3.42426	0.000108108	0.822943	5.24427	1.5546	0.0235095	2.57008	H3BU16;A6NGP5;Q9H910;H3BMT0;H3BTV5;H3BMV3	H3BU16;A6NGP5;Q9H910;H3BMT0;H3BTV5;H3BMV3
Sulfhydryl oxidase 1	QSOX1	8.77402	8.84288	8.6927	8.75356	8.8261	8.70303	8.65758	8.76839	8.80267	8.95689	9.1259	8.96468	0.257945						+	S5_S	36	36	36	NaN	NaN	NaN	NaN	0	NaN	11088000000	295	0.917955	0.0600501	-0.0642893	-1.69573	3.57162	0.00087395	5.48289	O00391;A8MXT8;H0Y5Z8	O00391
CD109 antigen	CD109	7.05065	6.88144	7.22966	7.00574	6.94199	6.80039	7.14916	6.87042	6.939	7.49168	7.17759	7.00238	0.238505						+	S5_S	15	15	15	NaN	NaN	NaN	NaN	0	NaN	197630000	34	0.0386644	0.903461	0.0106204	0.109697	1.24511	0.0451776	2.15202	Q6YHK3	Q6YHK3
E3 ubiquitin-protein ligase TRIP12	TRIP12	5.5483	5.67336	5.97078	5.83727	5.74835	5.62438	5.95697	5.84098	5.88193	6.19684	6.04056	5.82936	0.235328						+	S5_S	2	2	2	NaN	NaN	NaN	NaN	0	NaN	3187200	2	-4.34294e-08	1	0	0	1.32788	0.0373627	2.26456	C9JLD7;G5E9G6;F8W9P3;C9JLJ5;C9JSX9;Q14669	C9JLD7;G5E9G6;F8W9P3;C9JLJ5;C9JSX9;Q14669
Zyxin	ZYX	7.89584	7.63292	7.90333	7.4557	7.6328	7.71388	7.5561	7.42316	7.50745	7.86958	7.86957	7.86843	0.233506						+	S5_S	10	10	10	NaN	NaN	NaN	NaN	0	NaN	945430000	45	0.471145	0.22947	0.129108	1.0064	1.30546	0.0395437	2.23416	Q15942;H0Y2Y8;C9IZ41;C9JJK5;H7C3D3;H7C3R3	Q15942;H0Y2Y8
Transketolase	TKT	7.95842	8.19863	8.00805	7.96037	8.00056	8.08771	7.98473	7.85519	8.01862	8.06465	8.16664	8.36146	0.189551				+	S4_S	+	S5_S	30	30	30	60	60	60	NaN	0	NaN	4916300000	125	5.71826	0	0.648975	9.79954	1.59847	0.0211955	2.62895	P29401;A0A0B4J1R6;E9PFF2;F8W888;F8WAX4	P29401;A0A0B4J1R6
Vimentin	VIM	9.32185	9.32006	9.33772	9.41003	9.35346	9.36605	9.27073	9.3242	9.27864	9.47043	9.45796	9.35488	0.0963386				+	S4_S	+	S5_S	56	56	49	NaN	NaN	NaN	NaN	0	NaN	38029000000	537	2.22611	0.00278899	0.142586	3.47796	1.89967	0.0105852	3.03363	P08670;B0YJC4;B0YJC5;A0A1B0GTT5;A0A1B0GVG8;H7C5W5;P41219;K7EMP8;A0A1X7SBR3;A0A1W2PR46;CON__Q9NSB2;CON__Q6ISB0;E7EMV2;E7ESP9;P14136;Q16352;Q9NSB2;P07197;U3KPR1;B4DIR1;K7ELP4;F8W835;K7EJU1;K7EKH9;A0A1W2PRT3;A0A1X7SCE1;CON__Q61726;A0A087X106;CON__O43790;CON__Q6NT21;CON__P78385;CON__Q14533;CON__P78386;CON__Q8N1N4-2;CON__Q7RTT2;CON__P07744;CON__P12035;CON__Q01546;O43790;P78385;Q14533;P78386;Q8N1N4;P07…	P08670;B0YJC4;B0YJC5
Lysyl oxidase homolog 2	LOXL2	8.5711	8.63429	8.60906	8.70894	8.73174	8.73693	8.75878	8.62202	8.69372	8.56299	8.40611	8.66504	-0.129348				+	S4_S	+	S5_S	28	28	28	NaN	NaN	NaN	NaN	0	NaN	4415000000	204	4.47372	0	-0.434827	-7.08386	1.37804	0.0338586	-2.33244	Q9Y4K0;H0YAR1;H0YAP6;E5RHH3;E5RFY0;E5RI22;E5RJL2	Q9Y4K0
Follistatin-related protein 1	FSTL1	9.83738	10.026	10.0357	9.80358	9.94924	9.89248	9.80233	9.82378	9.9228	9.7083	9.59211	9.91037	-0.162321				+	S4_S	+	S5_S	25	25	25	NaN	NaN	NaN	NaN	0	NaN	54186000000	426	6.5949	0	-0.798993	-12.1789	1.31286	0.0383844	-2.2442	Q12841;C9J5G4;H7C4W4	Q12841
Metalloproteinase inhibitor 2	TIMP2	8.86657	9.02841	9.04195	9.00672	8.91612	8.96344	8.96573	8.95667	9.03747	8.77808	8.69383	8.87797	-0.192602				+	S4_S	+	S5_S	17	17	17	NaN	NaN	NaN	NaN	0	NaN	7599100000	149	7.23551	0	-0.503525	-14.2251	2.81072	0.00210753	-4.30622	P16035;B4DFW2;K7EIX4;K7EL90	P16035;B4DFW2;K7EIX4
Sushi repeat-containing protein SRPX2	SRPX2	7.42462	7.20469	7.46632	7.47896	7.43109	7.33228	7.56899	7.338	7.50485	7.20502	7.1954	7.23256	-0.20565				+	S4_S	+	S5_S	11	11	11	NaN	NaN	NaN	NaN	0	NaN	668220000	44	3.29223	0.000146341	0.398836	5.03517	1.97753	0.00920805	-3.13883	O60687;A0A1W2PR88;A0A1W2PRB1;A0A1W2PNZ6	O60687
Extracellular matrix protein 1	ECM1	8.97682	8.98487	8.97883	8.8471	8.79174	8.76213	9.12603	9.21269	9.05937	8.82561	8.88268	8.50406	-0.233614				+	S4_S	+	S5_S	28	28	28	NaN	NaN	NaN	NaN	0	NaN	7619700000	176	4.39876	0	-0.794379	-6.94059	1.24557	0.0452646	-2.15265	Q16610	Q16610
N-acetylgalactosamine-6-sulfatase	GALNS	6.84741	6.57958	6.70745	6.49293	6.42671	6.30367	6.4692	6.5027	6.46328	6.3951	6.42596	6.02095	-0.251878				+	S4_S	+	S5_S	5	5	5	NaN	NaN	NaN	NaN	0	NaN	23540000	9	2.49411	0.00164156	-0.3895	-3.8513	1.24453	0.0451375	-2.15122	P34059;H3BP66	P34059;H3BP66
Peroxidasin homolog	PXDN	8.43935	8.57375	8.53076	8.12172	8.33086	8.23393	7.98557	8.10931	8.15002	8.0876	8.07595	7.7956	-0.288647						+	S5_S	50	50	43	NaN	NaN	NaN	NaN	0	NaN	3709500000	204	0.0344731	0.912865	-0.0121873	-0.0982292	1.27171	0.0432422	-2.18827	Q92626;H7C1W1;H7C300;H7C3W2	Q92626
Cathepsin B;Cathepsin B light chain;Cathepsin B heavy chain	CTSB	8.00048	8.00569	7.90041	8.34315	8.25959	8.11491	8.35151	8.28535	8.08615	7.9438	7.53884	8.08246	-0.294662						+	S5_S	12	12	12	NaN	NaN	NaN	NaN	0	NaN	2097700000	87	0.436016	0.257201	-0.0939698	-0.946045	1.33301	0.0368966	-2.27152	P07858;E9PR54;E9PJ67;E9PCB3;E9PKQ7;E9PNL5;E9PHZ5;E9PLY3;E9PSG5;E9PQM1;E9PS78;R4GMQ5	P07858
Destrin	DSTN	7.01498	7.18845	7.00659	6.81871	7.06021	6.91871	7.07449	7.08257	6.91279	6.81297	6.82223	6.43634	-0.318097				+	S4_S	+	S5_S	8	7	7	NaN	NaN	NaN	NaN	0	NaN	338990000	27	2.91113	0.000829431	0.309312	4.45423	2.1808	0.00612546	-3.41571	P60981;F6RFD5	P60981;F6RFD5
Plasminogen activator inhibitor 1	SERPINE1	8.93151	8.83109	8.90268	8.93925	8.80339	8.79745	8.58896	8.56827	8.59465	8.43505	8.34569	8.53102	-0.335776				+	S4_S	+	S5_S	18	18	18	NaN	NaN	NaN	NaN	0	NaN	6527200000	156	1.02541	0.0453908	-0.19572	-1.84824	2.29142	0.00479687	-3.5681	P05121	P05121
Protein FAM3C	FAM3C	7.86051	7.8778	7.78247	8.18534	8.11906	7.97417	8.06703	7.98366	7.84848	7.52741	7.4927	7.87188	-0.335837				+	S4_S	+	S5_S	8	8	8	NaN	NaN	NaN	NaN	0	NaN	795960000	67	3.54705	7.80488e-05	-0.512625	-5.4427	2.07884	0.00765157	-3.27638	Q92520;C9JP35;C9JMN4	Q92520;C9JP35;C9JMN4
Basement membrane-specific heparan sulfate proteoglycan core protein;Endorepellin;LG3 peptide	HSPG2	8.72472	8.78164	8.82002	8.95443	8.74729	8.73989	8.90427	8.92793	8.92301	8.31775	8.58294	8.5642	-0.347613				+	S4_S	+	S5_S	83	83	83	NaN	NaN	NaN	NaN	0	NaN	4544900000	318	6.94841	0	-0.741718	-13.2726	3.23403	0.00090411	-4.94433	P98160;A0A0U1RQT3;H7BYA5	P98160
Coiled-coil domain-containing protein 80	CCDC80	8.26837	8.20126	8.11936	8.42797	8.31488	8.22796	8.58781	8.40924	8.40681	8.05392	8.05656	7.78638	-0.363673				+	S4_S	+	S5_S	32	32	32	NaN	NaN	NaN	NaN	0	NaN	2197700000	163	1.44257	0.0145016	-0.241993	-2.41948	2.42078	0.00383051	-3.74819	Q76M96;H7C5K4;C9J8I6	Q76M96
Ubiquitin-conjugating enzyme E2 N;Putative ubiquitin-conjugating enzyme E2 N-like	UBE2N;UBE2NL	6.50222	6.45478	6.30419	6.5674	6.66329	6.65953	6.85102	6.73974	6.64091	6.09953	6.03003	6.51839	-0.382137				+	S4_S	+	S5_S	6	6	6	NaN	NaN	NaN	NaN	0	NaN	769630000	20	4.06922	8.69565e-05	1.20227	6.33391	1.92037	0.0101877	-3.06156	P61088;F8VSD4;F8VV71;Q5JXB2;F8VZ29;F8VQQ8	P61088;F8VSD4;F8VV71;Q5JXB2;F8VZ29;F8VQQ8
Caldesmon 1	CALD1	8.40832	8.54263	8.43895	8.2317	8.43083	8.45288	8.43382	8.4238	8.5067	8.05687	7.99066	8.02086	-0.407164				+	S4_S	+	S5_S	22	22	2	NaN	NaN	NaN	NaN	0	NaN	1889800000	103	6.48906	0	-0.802437	-11.8674	4.83599	0.00045283	-7.8061	E9PGZ1;C9J813	E9PGZ1;C9J813
Thioredoxin domain-containing protein 5	TXNDC5	7.27843	7.27905	7.29088	7.38373	7.67971	7.4657	7.63408	7.62236	7.77338	7.50447	6.90239	6.78733	-0.424971						+	S5_S	11	11	11	NaN	NaN	NaN	NaN	0	NaN	744140000	39	0.798785	0.0840959	0.189267	1.5222	1.59168	0.021571	-2.61984	Q8NBS9	Q8NBS9
Nucleobindin-1	NUCB1	8.49473	8.4955	8.30895	8.43626	8.39485	8.22201	8.6057	8.64646	8.61585	7.89687	7.94524	8.23717	-0.442498				+	S4_S	+	S5_S	26	26	25	NaN	NaN	NaN	NaN	0	NaN	2915700000	128	2.65453	0.00121937	-0.35642	-4.07968	2.83258	0.00194536	-4.33827	Q02818;C9JKZ2;H7BZI1;C9JBD3;C9J3C1	Q02818;C9JKZ2;H7BZI1
Fibrillin-1	FBN1	8.87789	8.99189	9.10455	8.73325	8.6114	8.69497	9.02061	9.07114	9.06284	8.47875	8.52976	8.37909	-0.445083				+	S4_S	+	S5_S	72	72	70	NaN	NaN	NaN	NaN	0	NaN	9223800000	394	1.13836	0.0328	-0.223039	-2.00551	2.56472	0.00290909	-3.95132	P35555;H0YND0;F6U495	P35555
Bone morphogenetic protein 1	BMP1	8.05827	7.96543	8.27307	7.68684	7.60227	7.61905	7.69238	7.85297	7.80583	7.14267	7.43917	7.54847	-0.462795						+	S5_S	23	23	21	NaN	NaN	NaN	NaN	0	NaN	636960000	88	0.852621	0.071816	-0.224978	-1.60125	1.97305	0.00929333	-3.13277	P13497;Q9Y6L7;Q3MIM8;B7ZKR5	P13497
Chitinase domain-containing protein 1	CHID1	6.37208	6.57959	6.39175	6.80754	6.80418	6.53578	6.54497	6.28269	6.61303	6.58642	5.69994	5.94253	-0.47166						+	S5_S	6	6	6	NaN	NaN	NaN	NaN	0	NaN	69280000	11	0.48744	0.21827	-0.121924	-1.03397	1.65544	0.0184843	-2.70538	Q9BWS9;E9PPA0;E9PI70;E9PIP0;E9PRL3;E9PPH0;E9PKF1;H0YC89	Q9BWS9;E9PPA0;E9PI70;E9PIP0;E9PRL3;E9PPH0
Exostosin-like 2;Processed exostosin-like 2	EXTL2	6.50273	6.42851	6.14027	7.05763	6.93895	6.81593	6.53495	6.6067	6.75774	5.92442	6.02788	6.55579	-0.473236				+	S4_S	+	S5_S	3	3	3	NaN	NaN	NaN	NaN	0	NaN	51224000	11	1.20158	0.0280854	-0.381703	-2.09248	1.43993	0.0298021	-2.41593	Q9UBQ6;C9IYF5;F5GZK1;C9JEG3	Q9UBQ6
Lactadherin;Lactadherin short form;Medin	MFGE8	7.88314	7.67357	7.64737	8.16779	8.09255	8.15897	8.28115	7.98529	8.14233	7.79575	7.69301	7.09566	-0.475433				+	S4_S	+	S5_S	15	15	15	NaN	NaN	NaN	NaN	0	NaN	620330000	68	6.13185	0	-1.55227	-10.8669	1.65994	0.0182923	-2.71141	Q08431;F5GZN3;X6R3G6;H0YKS8;A0A087WUV5	Q08431;F5GZN3;X6R3G6;H0YKS8
Phospholipid transfer protein	PLTP	7.11408	7.14959	6.97398	6.65256	6.76411	6.53463	6.86754	6.63221	6.67668	6.0981	6.18207	6.73119	-0.481257				+	S4_S	+	S5_S	13	13	13	NaN	NaN	NaN	NaN	0	NaN	250010000	45	2.60516	0.00132222	0.576559	4.00896	1.78957	0.0135732	-2.88541	P55058	P55058
LIM and SH3 domain protein 1	LASP1	7.93844	8.02898	7.764	7.99307	7.66525	8.13418	7.86041	7.84578	7.67337	7.3516	7.54679	7.29072	-0.481791				+	S4_S	+	S5_S	11	11	11	NaN	NaN	NaN	NaN	0	NaN	871380000	52	2.29599	0.00221698	-0.3708	-3.57443	3.0353	0.00126829	-4.64004	Q14847;C9J9W2;F6S2S5;K7ESD6	Q14847;C9J9W2
Lysosome-associated membrane glycoprotein 1	LAMP1	7.14276	7.15993	7.03169	7.52077	7.42982	7.21399	7.28425	7.04025	7.23411	7.1749	6.95404	6.06874	-0.496058				+	S4_S	+	S5_S	4	4	4	NaN	NaN	NaN	NaN	0	NaN	181350000	19	1.92112	0.00465323	-0.305808	-3.06257	1.48684	0.0270981	-2.47905	P11279	P11279
Attractin	ATRN	7.62994	7.39298	7.61321	7.31374	7.05431	7.21439	7.20612	6.90564	7.11784	6.30478	6.86749	7.14414	-0.499885						+	S5_S	9	9	9	NaN	NaN	NaN	NaN	0	NaN	207780000	25	0.53582	0.185652	-0.173545	-1.11435	1.56749	0.0230549	-2.58738	O75882	O75882
Calumenin	CALU	8.71664	8.49657	8.45576	8.58137	8.68194	8.5708	8.66357	8.81443	8.61205	8.27727	8.15631	7.89209	-0.512904				+	S4_S	+	S5_S	22	22	22	NaN	NaN	NaN	NaN	0	NaN	3399200000	134	5.18181	0	-0.599384	-8.54522	3.75535	0.000814815	-5.78866	O43852;H0Y875	O43852;H0Y875
Beta-mannosidase	MANBA	6.15588	6.09096	6.19712	6.74402	6.82618	6.54562	6.99983	6.90653	6.93856	6.20938	5.88786	6.14407	-0.520086						+	S5_S	7	7	6	NaN	NaN	NaN	NaN	0	NaN	67841000	22	0.311694	0.389459	-0.157196	-0.720238	1.37724	0.0338841	-2.33136	O00462;E9PFW2	O00462;E9PFW2
Fascin	FSCN1	7.11404	7.21614	7.20841	6.4297	6.59435	6.3604	7.02906	7.04692	6.68279	6.69939	6.22762	6.02967	-0.534646				+	S4_S	+	S5_S	17	17	17	NaN	NaN	NaN	NaN	0	NaN	1061100000	51	4.24855	9.91736e-05	1.37369	6.65948	1.40252	0.0317665	-2.3655	Q16658;C9JFC0;A0A0A0MSB2;C9JPH9	Q16658
Thrombospondin-1	THBS1	9.3881	9.58704	9.48209	9.04238	9.01195	8.88893	9.52141	9.51938	9.48018	8.77177	8.76597	8.82869	-0.535797				+	S4_S	+	S5_S	54	54	14	NaN	NaN	NaN	NaN	0	NaN	14337000000	385	4.61861	0	-1.18688	-7.36666	2.14864	0.00685714	-3.37164	P07996;A8MZG1	P07996
Dickkopf-related protein 3	DKK3	8.44942	8.63074	8.54954	8.11531	8.34939	8.39627	8.26264	8.373	8.44094	8.13669	8.03153	7.37778	-0.547696				+	S4_S	+	S5_S	10	10	10	NaN	NaN	NaN	NaN	0	NaN	1996000000	92	4.18337	9.6e-05	-0.614267	-6.53991	2.31402	0.00463492	-3.59941	F6SYF8;Q9UBP4;E9PKW6;E9PHY3;E9PKK9	F6SYF8;Q9UBP4
Transgelin	TAGLN	8.30606	8.36357	8.4407	8.80601	8.89463	8.94834	8.59204	8.55559	8.73495	8.14715	7.96614	8.09604	-0.557101				+	S4_S	+	S5_S	15	15	15	NaN	NaN	NaN	NaN	0	NaN	3011600000	137	3.13248	0.000135338	-0.676076	-4.78774	2.55805	0.00291403	-3.94184	Q01995;H0YCU9;E9PJ32	Q01995;H0YCU9
Laminin subunit beta-1	LAMB1	8.39841	8.29215	8.31545	7.91103	7.83787	7.85063	8.15439	8.12963	8.09889	7.58313	7.43339	7.56837	-0.581531				+	S4_S	+	S5_S	37	37	37	NaN	NaN	NaN	NaN	0	NaN	3437200000	152	1.54888	0.0114648	0.31726	2.5624	3.0259	0.00126061	-4.62587	G3XAI2;P07942;E7EPA6	G3XAI2;P07942
Vasorin	VASN	8.24775	8.23902	8.26524	8.39837	8.48785	8.34727	8.22357	7.95578	8.24005	7.496	7.63531	7.9	-0.590108						+	S5_S	7	7	7	NaN	NaN	NaN	NaN	0	NaN	2423800000	70	0.26774	0.447029	-0.0603506	-0.634762	3.59299	0.000888889	-5.51798	Q6EMK4	Q6EMK4
Target of Nesh-SH3	ABI3BP	8.0593	7.99391	7.95646	8.53564	8.3786	8.38339	8.48134	8.84884	8.75101	7.91091	7.68356	7.74716	-0.595953				+	S4_S	+	S5_S	18	18	18	NaN	NaN	NaN	NaN	0	NaN	1788000000	100	3.50812	9.47867e-05	-1.14077	-5.37936	1.92287	0.0102208	-3.06494	D3YTG3;Q7Z7G0;H0Y897;Q5JPC9;H0YEA0;E9PPR9;H7C4X4;H7C556;H7C4T1;H7C4S3	D3YTG3;Q7Z7G0;H0Y897
72 kDa type IV collagenase;PEX	MMP2	9.30227	9.39851	9.28425	9.0486	9.18407	9.16468	8.88231	8.92567	8.9006	8.52622	8.39206	8.62688	-0.60616				+	S4_S	+	S5_S	43	43	43	72	72	72	NaN	0	NaN	13289000000	430	1.37983	0.0173907	-0.273339	-2.33487	3.32705	0.000863309	-5.08989	P08253;H3BR66;H3BS34;H3BV48;P09237	P08253
Dipeptidyl peptidase 3	DPP3	6.80509	7.07893	6.83848	6.95259	7.09167	6.84515	6.79197	7.06468	6.96687	6.20659	6.26572	6.48357	-0.618645						+	S5_S	12	12	12	NaN	NaN	NaN	NaN	0	NaN	194100000	20	0.524713	0.192801	0.0868836	1.09609	4.59583	0.000444444	-7.32168	G3V1D3;G3V180;Q9NY33;E9PQ14;E9PNX5;E9PKK8;E9PPK9	G3V1D3;G3V180;Q9NY33
Fibulin-5	FBLN5	7.04669	6.66041	6.709	6.5699	6.52893	6.74435	7.24015	6.89726	6.99628	6.19637	6.41157	5.99885	-0.61918				+	S4_S	+	S5_S	6	6	6	NaN	NaN	NaN	NaN	0	NaN	320710000	16	1.87199	0.00513725	0.536681	2.99632	2.59419	0.00277064	-3.99329	G3V4U0;Q9UBX5;G3XA98;G3V3Y2	G3V4U0;Q9UBX5;G3XA98
Complement factor B;Complement factor B Ba fragment;Complement factor B Bb fragment	CFB	5.69472	6.81352	7.11704	7.29922	7.10202	7.01089	7.09015	7.07361	7.12998	6.10489	6.26838	6.50109	-0.634231				+	S4_S	+	S5_S	9	9	9	NaN	NaN	NaN	NaN	0	NaN	78568000	18	1.54287	0.0114975	-0.810945	-2.55433	1.26233	0.0438005	-2.1755	B4E1Z4;P00751;E7ETN3;A0A0G2JH38;H7C5H1;H7C526;C9JRT3	B4E1Z4;P00751;E7ETN3;A0A0G2JH38
Xylosyltransferase 1	XYLT1	7.07236	6.97733	7.03527	6.8142	6.86688	6.67945	6.65078	6.45211	6.5236	5.80979	6.41434	6.06027	-0.690974				+	S4_S	+	S5_S	5	5	5	NaN	NaN	NaN	NaN	0	NaN	26310000	10	4.08597	8.88889e-05	-0.923583	-6.36388	2.80247	0.00209626	-4.29414	Q86Y38	Q86Y38
Prolow-density lipoprotein receptor-related protein 1;Low-density lipoprotein receptor-related protein 1 85 kDa subunit;Low-density lipoprotein receptor-related protein 1 515 kDa subunit;Low-density lipoprotein receptor-related protein 1 intracellular domain	LRP1	8.15634	8.04434	8.29299	8.23957	8.20447	8.29721	8.41062	8.28549	8.16083	7.88402	7.7395	6.93874	-0.711675				+	S4_S	+	S5_S	37	37	37	NaN	NaN	NaN	NaN	0	NaN	1109700000	124	4.85305	0	-0.709403	-7.84138	2.82624	0.00193478	-4.32896	Q07954;H0YJI8;Q6PJ72	Q07954
Complement C1r subcomponent;Complement C1r subcomponent heavy chain;Complement C1r subcomponent light chain	C1R	8.79067	8.70798	8.66751	8.36864	8.45454	8.36316	8.50345	8.33165	8.36819	7.95596	7.42167	7.97339	-0.722527				+	S4_S	+	S5_S	34	34	34	59	59	59	NaN	0	NaN	4106800000	197	1.05266	0.0417649	-0.196308	-1.88643	3.39069	0.00087218	-5.19069	B4DPQ0;P00736;F5H2D0;F5H1V0;F5H6Y3;F5H3N3;F5H1N6;F5GWL0;F5H3A3;H0YFL7;Q9NZP8	B4DPQ0;P00736;F5H2D0
Metalloproteinase inhibitor 1	TIMP1	8.92393	9.07562	9.07958	9.79766	9.90672	10.0442	9.77442	9.84434	9.86568	8.98316	8.92763	8.64915	-0.736922				+	S4_S	+	S5_S	8	8	8	NaN	NaN	NaN	NaN	0	NaN	36894000000	234	1.13686	0.0329598	-0.517369	-2.00343	1.72681	0.0156235	-2.80113	Q5H9A7;P01033;H0Y789;Q5H9B5;Q5H9B4	Q5H9A7;P01033;H0Y789
Carboxypeptidase;Lysosomal protective protein;Lysosomal protective protein 32 kDa chain;Lysosomal protective protein 20 kDa chain	CTSA	7.31454	7.29172	7.42641	7.24259	7.67043	7.25799	7.34042	7.17586	7.2675	6.87543	6.88944	5.96368	-0.755758				+	S4_S	+	S5_S	7	7	7	NaN	NaN	NaN	NaN	0	NaN	150560000	26	3.09078	0.000398524	-0.458074	-4.72411	2.73435	0.00233503	-4.19491	X6R5C5;X6R8A1;P10619;U3KQF1;U3KQ41;Q5JZH0;U3KQU6	X6R5C5;X6R8A1;P10619
Gamma-enolase;Enolase	ENO2	5.63386	6.74892	5.97135	6.868	6.65832	6.59866	6.89053	6.9097	6.84715	5.78041	6.12619	5.52463	-0.759201				+	S4_S	+	S5_S	10	7	6	NaN	NaN	NaN	NaN	0	NaN	330400000	15	1.54604	0.0114812	0.696349	2.55858	1.61702	0.0204394	-2.65383	P09104;F5H0C8;F5H1C3;U3KQP4;U3KQQ1	P09104;F5H0C8
Caldesmon	CALD1	6.16116	6.98769	5.97106	6.99444	7.21269	7.16956	7.81349	7.31727	7.0136	6.22562	6.09682	6.14316	-0.804906						+	S5_S	22	2	2	NaN	NaN	NaN	NaN	0	NaN	141100000	7	0.255659	0.466196	0.20844	0.61064	1.4065	0.0316317	-2.37087	E7EX44;Q05682;C9JEK3;REV__H0YH95;REV__H0YEF9;REV__E9PJZ7;REV__H0YHK3;REV__Q13136;REV__G3V200;REV__O75334	E7EX44;Q05682
Laminin subunit beta-2	LAMB2	7.20466	7.25059	7.09391	7.19162	7.4055	7.26045	7.38945	7.50749	7.7084	6.08045	6.83439	6.66135	-0.809279				+	S4_S	+	S5_S	14	14	14	NaN	NaN	NaN	NaN	0	NaN	158160000	32	2.92918	0.000646465	-0.520832	-4.48104	3.24831	0.000923077	-4.96656	P55268	P55268
Insulin-like growth factor II;Insulin-like growth factor II;Insulin-like growth factor II Ala-25 Del;Preptin	IGF2	6.19907	7.09022	6.74826	7.43629	7.50823	7.64092	7.34052	7.15758	7.17281	6.1184	6.85786	6.02093	-0.811372						+	S5_S	3	3	3	NaN	NaN	NaN	NaN	0	NaN	296060000	19	0.186097	0.580235	0.123389	0.465591	1.6797	0.0175145	-2.73792	P01344	P01344
Collagen alpha-1(VI) chain	COL6A1	9.85714	9.74694	9.92541	9.43502	9.39629	9.3898	9.61589	9.69445	9.77518	8.82698	8.90203	8.77864	-0.812572						+	S5_S	51	51	51	NaN	NaN	NaN	NaN	0	NaN	47117000000	511	0.414513	0.2768	-0.110856	-0.908426	4.25946	0.00035443	-6.67964	A0A087X0S5;P12109	A0A087X0S5;P12109
Non-histone chromosomal protein HMG-17	HMGN2	6.06225	7.02788	7.3424	7.12636	6.84485	5.92044	7.19758	7.77137	7.32296	6.03922	6.32215	6.03632	-0.82478				+	S4_S	+	S5_S	4	4	2	NaN	NaN	NaN	NaN	0	NaN	885460000	17	1.4869	0.0129333	0.994926	2.47913	1.32952	0.037258	-2.26679	P05204	P05204
Serine protease 23	PRSS23	7.10425	7.16465	7.16536	7.64332	7.62434	7.43578	7.43859	7.44826	7.36914	6.55851	6.76248	6.32616	-0.828032						+	S5_S	6	6	6	NaN	NaN	NaN	NaN	0	NaN	266490000	26	0.253017	0.470283	-0.0743414	-0.605327	3.98163	0.000903226	-6.17871	O95084;E9PRR2	O95084;E9PRR2
C-type mannose receptor 2	MRC2	7.11284	6.81156	6.90084	6.69723	6.86639	6.80881	6.9822	6.72903	6.72526	6.0552	6.05255	5.83541	-0.867185						+	S5_S	12	12	12	NaN	NaN	NaN	NaN	0	NaN	176650000	16	0.324433	0.374256	0.0658596	0.744391	5.69896	0.000470588	-9.75196	Q9UBG0;E7EME3	Q9UBG0
Protein-lysine 6-oxidase	LOX	7.96827	8.0221	7.56476	8.75652	8.86314	8.78976	8.45867	8.36999	8.2739	7.48999	7.58894	7.33441	-0.869676						+	S5_S	14	14	14	42	42	42	NaN	0	NaN	2472300000	91	0.687835	0.115713	-0.352794	-1.35513	2.11238	0.00744086	-3.3221	P28300	P28300
Cadherin-11	CDH11	7.21585	7.13837	6.94963	6.77608	7.5358	6.96641	7.22904	7.04301	6.88881	6.07299	6.18252	6.38113	-0.870346						+	S5_S	10	10	10	NaN	NaN	NaN	NaN	0	NaN	255830000	29	0.690506	0.114908	0.199642	1.35923	3.92638	0.000884211	-6.08203	P55287;H3BUU9;H3BQH2;J3KTG8;J3QKW5;J3QLE6;F5H5X9;J3KRI5;X6R3Y6;Q9ULB5;P55289;P55286	P55287;H3BUU9
Beta-2-microglobulin;Beta-2-microglobulin form pI 5.3	B2M	9.61893	9.79871	9.74762	9.23684	9.31509	9.23083	9.30302	9.34811	9.35321	8.58789	8.2333	8.87454	-0.873906				+	S4_S	+	S5_S	8	8	1	NaN	NaN	NaN	NaN	0	NaN	15803000000	86	3.71863	6.55738e-05	-0.767873	-5.72679	3.49914	0.0008125	-5.36481	P61769	P61769
Pentraxin-related protein PTX3	PTX3	8.78502	8.67388	8.72321	9.29999	9.32035	9.37676	9.28396	9.12668	9.11444	8.31607	8.42503	7.81941	-0.891418						+	S5_S	18	18	18	52	52	52	NaN	0	NaN	12950000000	195	0.681561	0.117498	-0.225307	-1.34549	3.04193	0.00127607	-4.65005	P26022	P26022
Cathepsin L1;Cathepsin L1 heavy chain;Cathepsin L1 light chain	CTSL	7.7199	7.38591	7.44688	7.22016	7.60419	7.3838	7.65988	7.12267	7.29396	6.37637	6.95275	6.25094	-0.899685				+	S4_S	+	S5_S	6	6	6	NaN	NaN	NaN	NaN	0	NaN	243170000	28	1.6286	0.00923894	-0.326143	-2.66936	3.56389	0.000866667	-5.47023	P07711;Q5T8F0	P07711;Q5T8F0
Olfactomedin-like protein 3	OLFML3	8.13331	7.8164	7.93976	7.35843	7.7142	7.73316	7.55565	7.37464	7.41051	6.40379	6.41062	7.46045	-0.91239						+	S5_S	15	15	2	NaN	NaN	2	NaN	0	NaN	971930000	42	0.285881	0.422227	0.117411	0.67046	2.43504	0.0037265	-3.76819	Q9NRN5	Q9NRN5
Insulin-like growth factor-binding protein 7	IGFBP7	9.80713	9.96766	9.99794	9.95916	9.89856	10.0348	9.81813	9.90933	9.9044	9.0667	8.98733	8.9638	-0.915958				+	S4_S	+	S5_S	19	19	19	61	61	61	NaN	0	NaN	46592000000	306	9.20904	0	-1.04198	-22.7086	8.43145	0	-18.9132	Q16270	Q16270
Fibronectin;Anastellin;Ugl-Y1;Ugl-Y2;Ugl-Y3	FN1	10.4697	10.5204	10.4587	10.1117	10.1237	10.1783	10.277	10.3024	10.3613	9.39929	9.40785	9.37712	-0.916736				+	S4_S	+	S5_S	114	114	102	61	61	NaN	NaN	0	NaN	164230000000	1560	2.79161	0.00100629	-0.391077	-4.27826	5.81576	0.0005	-10.0429	P02751;H0Y7Z1	P02751
Gamma-interferon-inducible lysosomal thiol reductase	IFI30	6.16385	6.53935	6.4714	7.46699	7.20249	7.49491	7.37265	7.3737	7.05584	6.12964	6.04803	6.07318	-0.932068				+	S4_S	+	S5_S	3	3	3	NaN	NaN	NaN	NaN	0	NaN	88192000	17	1.61134	0.00956491	-0.801695	-2.64622	1.98122	0.00916216	-3.14383	P13284;M0QZG3	P13284
A disintegrin and metalloproteinase with thrombospondin motifs 1	ADAMTS1	6.93277	6.80549	6.60057	7.12577	6.97181	6.70176	7.13821	7.07295	7.10438	6.01205	5.83837	6.12346	-0.948005				+	S4_S	+	S5_S	4	4	4	NaN	NaN	NaN	NaN	0	NaN	54941000	23	4.95489	0	-0.977622	-8.0545	4.7308	0.000491228	-7.59114	Q9UHI8;E5RJR7;E5RI60;H7C206	Q9UHI8
Collagen alpha-2(VI) chain	COL6A2	9.37858	9.31175	9.48404	8.89308	8.96749	9.00436	9.03342	9.0159	8.92155	8.12688	8.12486	8.23261	-0.950791						+	S5_S	41	41	41	48	48	48	NaN	0	NaN	15432000000	287	0.374612	0.314323	-0.109612	-0.837132	4.54936	0.000430769	-7.23053	P12110;H7C0M5;C9JH44	P12110
Neogenin	NEO1	7.33189	6.69712	7.31315	6.48468	7.17964	6.96856	7.21977	6.67588	6.5914	6.15311	5.88833	5.90088	-0.95946				+	S4_S	+	S5_S	8	8	8	NaN	NaN	NaN	NaN	0	NaN	65294000	18	2.13628	0.00314912	-0.716804	-3.35474	3.08503	0.00106329	-4.71537	Q92859;Q59FP8	Q92859;Q59FP8
Collagen alpha-1(V) chain	COL5A1	8.90194	8.84861	8.91297	8.73698	8.65851	8.48921	8.63687	8.60059	8.64936	7.74472	7.76961	7.73905	-0.963878				+	S4_S	+	S5_S	34	34	3	22	22	NaN	NaN	0	NaN	4820000000	213	1.48797	0.0128948	-0.2297	-2.48057	6.2055	0	-11.067	P20908	P20908
1,4-alpha-glucan-branching enzyme	GBE1	6.71915	6.97253	7.04688	7.50962	7.52027	7.22394	7.12616	7.51857	7.18222	6.03835	6.32134	6.35198	-0.964925				+	S4_S	+	S5_S	13	13	13	NaN	NaN	NaN	NaN	0	NaN	593560000	30	1.57973	0.0106387	0.449731	2.60381	3.63158	0.000828829	-5.58165	Q04446;E9PGM4	Q04446;E9PGM4
Insulin-like growth factor-binding protein 6	IGFBP6	7.94741	8.05877	8.11471	8.93352	8.60276	8.704	9.14311	9.19507	9.11277	7.85191	7.83082	7.3109	-0.981248						+	S5_S	6	6	6	NaN	NaN	NaN	NaN	0	NaN	4698400000	56	0.68437	0.116474	-0.418237	-1.34981	1.99974	0.00887075	-3.16893	P24592;F8VYK9;F8VVA5	P24592;F8VYK9
SPARC	SPARC	10.0466	10.195	10.2176	10.4101	10.6467	10.5225	10.0205	10.2567	10.2466	9.23792	9.37168	9.29453	-0.983316				+	S4_S	+	S5_S	18	18	18	63	63	63	NaN	0	NaN	117350000000	519	4.95139	0	-0.99989	-8.0471	4.8543	0.000470588	-7.84397	P09486;F5GY03;E5RK62;F5H4E2	P09486;F5GY03;E5RK62
Cell migration-inducing and hyaluronan-binding protein	CEMIP	6.98919	6.94793	6.79131	8.21577	7.84928	7.65336	7.60961	7.10013	7.34207	6.55898	6.50104	6.1035	-1.0009				+	S4_S	+	S5_S	15	15	15	13	13	13	153	0	NaN	246880000	26	1.06495	0.0402332	-0.559384	-1.9036	2.17937	0.00626471	-3.41375	Q8WUJ3;H0YCE1;H0YL56	Q8WUJ3
Complement C1s subcomponent;Complement C1s subcomponent heavy chain;Complement C1s subcomponent light chain	C1S	8.17661	8.22863	7.96658	8.4351	8.41469	8.2305	8.26214	8.17834	8.23865	7.59911	7.17895	6.92227	-1.00336				+	S4_S	+	S5_S	21	21	21	NaN	NaN	NaN	NaN	0	NaN	1790300000	113	1.94076	0.00451639	-0.258511	-3.0891	4.76845	0.000509091	-7.66757	P09871;F8WCZ6;A0A087X232;H0Y5D1;F5H7T4;B5MCV4	P09871;F8WCZ6;A0A087X232
Tubulointerstitial nephritis antigen-like	TINAGL1	7.0983	7.29026	7.2394	7.07416	7.11424	6.94392	7.47189	7.39148	7.29944	6.25821	6.30803	6.06059	-1.00473				+	S4_S	+	S5_S	6	6	6	NaN	NaN	NaN	NaN	0	NaN	196100000	12	6.749	0	-1.32768	-12.6454	5.51731	0.000421053	-9.31338	F6SDV2;Q9GZM7	F6SDV2;Q9GZM7
Reticulocalbin-3	RCN3	7.34005	6.94504	6.90057	7.50195	7.6067	7.06963	7.57433	7.3307	7.28144	6.24891	6.27015	6.28801	-1.01436						+	S5_S	5	5	5	18	18	18	NaN	0	NaN	207520000	17	0.225338	0.514396	-0.0943898	-0.548776	4.15511	0.00055814	-6.48852	Q96D15;M0QZH0;M0QYB8	Q96D15;M0QZH0
Ribonuclease T2	RNASET2	7.51281	7.19676	7.19103	7.80682	7.33151	7.24316	7.37985	7.35784	7.36074	6.07279	6.50327	6.50569	-1.01503				+	S4_S	+	S5_S	5	5	5	NaN	NaN	NaN	NaN	0	NaN	162820000	20	4.16313	9.44882e-05	-1.18514	-6.50307	4.67205	0.000482759	-7.47298	D6RHI9;O00584;H0YAE9;D6REQ6;A0A087WZM2;J3QQ64;A0A087WWI1	D6RHI9;O00584;H0YAE9;D6REQ6;A0A087WZM2
Collagen triple helix repeat-containing protein 1	CTHRC1	6.14564	7.71112	7.7909	6.8694	6.78475	6.80055	6.707	6.78877	6.83413	5.8174	6.01871	5.9033	-1.02378				+	S4_S	+	S5_S	5	5	5	NaN	NaN	NaN	NaN	0	NaN	546560000	16	1.58344	0.0104406	0.796837	2.60878	2.1296	0.00718841	-3.34561	Q96CG8;E5RK99;E7EVQ5	Q96CG8
Myristoylated alanine-rich C-kinase substrate	MARCKS	7.50022	7.27933	7.46564	7.35545	7.07302	6.90584	5.84361	7.19923	7.12681	5.89506	6.07477	6.14923	-1.04355						+	S5_S	6	6	6	NaN	NaN	NaN	NaN	0	NaN	388950000	22	0.582742	0.159012	0.359742	1.19043	2.21079	0.00592481	-3.45689	P29966	P29966
Serpin H1	SERPINH1	7.75871	7.30005	7.15893	8.04735	8.25515	8.03322	8.01414	7.96585	8.10517	6.99861	6.98835	6.37566	-1.06119				+	S4_S	+	S5_S	19	19	19	NaN	NaN	NaN	NaN	0	NaN	1989100000	73	1.06791	0.0400467	0.430977	1.90773	2.79089	0.00207407	-4.27721	P50454;E9PPV6;E9PR70;E9PKH2;E9PK86;E9PMI5;E9PNX1;E9PJH8;E9PIG2;E9PRS3;E9PQ34;H0YEP8;E9PLA6	P50454;E9PPV6;E9PR70;E9PKH2
Soluble scavenger receptor cysteine-rich domain-containing protein SSC5D	SSC5D	8.13261	7.97855	7.89194	6.72173	7.31762	6.76115	7.49407	7.88251	7.47603	6.47673	6.46446	6.39998	-1.0703				+	S4_S	+	S5_S	19	19	19	NaN	NaN	NaN	NaN	0	NaN	274020000	60	1.77684	0.00657411	-0.895768	-2.86831	2.23535	0.00569466	-3.49068	A1L4H1;M0QZ17	A1L4H1
Inter-alpha-trypsin inhibitor heavy chain H4;70 kDa inter-alpha-trypsin inhibitor heavy chain H4;35 kDa inter-alpha-trypsin inhibitor heavy chain H4	ITIH4	5.54892	7.00411	7.20143	7.44574	7.04957	7.31566	7.28468	7.25469	7.2771	6.05243	5.80893	6.03646	-1.07649						+	S5_S	2	2	1	2	2	1	NaN	0	NaN	160020000	12	0.158511	0.632576	-0.139931	-0.404716	1.95843	0.00947368	-3.11299	B7ZKJ8;Q14624;H7C0L5	B7ZKJ8;Q14624;H7C0L5
Legumain	LGMN	8.46731	8.23603	8.08629	7.44448	7.66876	7.4293	7.52289	7.35386	7.48725	6.36667	6.66641	6.90213	-1.09895				+	S4_S	+	S5_S	11	11	11	NaN	NaN	NaN	NaN	0	NaN	322520000	41	4.10582	9.23077e-05	-1.58017	-6.3995	2.78834	0.00205236	-4.27348	Q99538;G3V2T4;G3V4E4;G3V4P5;H0YJN9;G3V3Z4	Q99538
Actin, alpha skeletal muscle;Actin, alpha cardiac muscle 1	ACTA1;ACTC1	7.39777	7.00702	7.53067	7.57781	7.38466	7.89292	7.11481	7.73349	7.49507	6.29037	6.44137	6.20055	-1.1486				+	S4_S	+	S5_S	18	5	0	NaN	NaN	0	NaN	0	NaN	1289200000	18	3.94904	7.64331e-05	-1.1543	-6.12156	4.31319	0.000368421	-6.77949	P68133;P68032;A6NL76	P68133;P68032;A6NL76
Laminin subunit gamma-1	LAMC1	8.82808	8.95057	8.83769	8.28972	8.2132	8.1986	8.77912	8.82683	8.76326	7.80281	7.50061	7.12551	-1.15559						+	S5_S	52	52	52	NaN	NaN	NaN	NaN	0	NaN	5260300000	247	0.234684	0.498414	-0.103174	-0.568056	3.62235	0.000821429	-5.56639	P11047;R4GNC7;Q9Y6N6	P11047
ADP-ribosyl cyclase/cyclic ADP-ribose hydrolase 2	BST1	7.62767	7.5091	7.10748	7.37524	7.56433	7.59556	7.83378	7.53604	7.6864	6.19955	6.46685	6.43405	-1.17048				+	S4_S	+	S5_S	7	7	7	NaN	NaN	NaN	NaN	0	NaN	183670000	27	6.52281	0	-1.57535	-11.966	5.40294	0.000390244	-9.04559	A6NC48;Q10588;H0Y8G4;H0Y984;H0Y9Q9	A6NC48;Q10588;H0Y8G4;H0Y984;H0Y9Q9
Collagen alpha-1(VIII) chain;Vastatin	COL8A1	7.89612	7.96136	7.67324	7.1867	7.41557	7.43088	6.54504	6.81078	7.13723	6.19151	6.2065	6.06963	-1.18378						+	S5_S	11	11	11	28	28	28	NaN	0	NaN	244050000	25	0.767913	0.0914226	-0.527192	-1.47631	2.72106	0.00230846	-4.17566	P27658;A0A087WZI0;C9JTN9	P27658
Gremlin-1	GREM1	6.07385	7.65834	7.86132	8.01774	7.97512	7.71516	7.04536	7.28861	7.15567	6.27041	6.24392	6.09242	-1.21899				+	S4_S	+	S5_S	4	4	4	NaN	NaN	NaN	NaN	0	NaN	190390000	10	1.8583	0.00549708	-1.10326	-2.97788	2.09931	0.00744876	-3.30427	O60565	O60565
Plasma protease C1 inhibitor	SERPING1	7.32006	6.98241	6.69942	7.97452	7.97289	8.04548	8.13248	8.22165	8.03997	6.44548	6.29972	6.72581	-1.21954						+	S5_S	12	12	11	24	24	NaN	NaN	0	NaN	622250000	41	0.696461	0.113234	-0.45995	-1.36835	2.30683	0.00472727	-3.58944	P05155;E9PGN7;H9KV48;H0YCA1	P05155;E9PGN7;H9KV48
Testican-1	SPOCK1	6.09192	7.04727	7.0412	7.86514	7.85093	7.30578	5.60419	7.50318	7.6113	5.79178	5.84478	6.00736	-1.22101						+	S5_S	5	5	5	NaN	NaN	NaN	NaN	0	NaN	187100000	16	0.752195	0.0959896	-0.71014	-1.45278	1.58901	0.0217111	-2.61626	A0A0A0MQX7;Q08629;D6RAM7;D6RB21;E7ENT7;A0A0A0MTJ2;Q9BQ16	A0A0A0MQX7;Q08629
Fibromodulin	FMOD	7.4817	7.12248	7.52339	7.83015	7.67585	7.95679	7.17371	7.001	7.08582	6.15062	6.53747	5.79647	-1.26636				+	S4_S	+	S5_S	6	6	6	NaN	NaN	NaN	NaN	0	NaN	168300000	21	4.00028	8.21918e-05	-1.29755	-6.21154	3.50813	0.000825397	-5.37939	Q06828	Q06828
Pigment epithelium-derived factor	SERPINF1	6.68997	6.58254	6.87578	7.93752	8.00898	8.03699	8.22989	8.13472	8.13014	6.29651	6.42996	6.25631	-1.29758				+	S4_S	+	S5_S	17	17	13	NaN	NaN	44	NaN	0	NaN	3396300000	86	1.35603	0.0185397	0.949933	2.30269	1.98073	0.00917172	-3.14316	P36955;I3L4N7;I3L107;I3L4F9;I3L4Z0;I3L2R7;I3L3Z3	P36955
Insulin-like growth factor-binding protein 3	IGFBP3	5.44666	7.28303	7.76297	7.36609	7.81168	7.06737	8.37499	8.46015	7.8113	6.31429	5.95662	6.27636	-1.30471						+	S5_S	7	7	7	NaN	NaN	NaN	NaN	0	NaN	994240000	16	0.199655	0.558675	-0.269887	-0.49476	1.44921	0.0294488	-2.42842	A6XND1;A6XND0;P17936;B3KWK7;H0Y5K2;H0Y485;C9JMX4	A6XND1;A6XND0;P17936;B3KWK7;H0Y5K2;H0Y485
Sushi, von Willebrand factor type A, EGF and pentraxin domain-containing protein 1	SVEP1	7.83665	7.88965	7.82639	7.54428	7.71888	7.51198	7.36909	7.40576	7.29208	6.18535	6.47806	6.20699	-1.30928				+	S4_S	+	S5_S	36	36	36	NaN	NaN	NaN	NaN	0	NaN	1295000000	93	1.82347	0.00598857	0.402898	2.931	5.47132	0.000410256	-9.20494	Q4LDE5;A0A0A0MSD0	Q4LDE5;A0A0A0MSD0
EGF-like repeat and discoidin I-like domain-containing protein 3	EDIL3	7.47582	7.56854	7.11879	7.63314	7.32069	7.33658	7.27616	7.03298	6.99114	6.33076	5.93665	5.7164	-1.31138				+	S4_S	+	S5_S	9	9	9	NaN	NaN	NaN	NaN	0	NaN	138080000	18	2.33781	0.00208193	-0.655018	-3.63244	4.91427	0.000489796	-7.96899	O43854	O43854
EGF-containing fibulin-like extracellular matrix protein 2	EFEMP2	7.61372	7.95391	7.69749	7.619	7.50511	7.40255	7.75037	7.93164	7.87342	6.6355	6.10277	6.40168	-1.32526						+	S5_S	9	9	9	NaN	NaN	NaN	NaN	0	NaN	537530000	46	0.696232	0.113232	-0.155759	-1.368	5.61489	0.000457143	-9.54694	O95967;E9PRU1;H0YET5;H0YEU0;E9PI47;H0YCR9;E9PRQ8;E9PKA3	O95967;E9PRU1;H0YET5
Collagen alpha-1(XI) chain	COL11A1	7.06269	6.86806	7.11438	7.4524	7.42953	7.32432	7.81208	7.58834	7.64203	5.99593	6.10586	5.98138	-1.33826				+	S4_S	+	S5_S	11	8	8	NaN	NaN	NaN	NaN	0	NaN	145010000	14	4.70958	0	-1.40952	-7.5483	4.5991	0.000451613	-7.32814	P12107;C9JMN2;H7C381	P12107;C9JMN2
Insulin-like growth factor-binding protein 4	IGFBP4	9.55932	9.35197	9.2551	8.90698	9.26785	8.91982	9.21189	9.01009	9.22279	7.89491	7.77743	7.86347	-1.34426				+	S4_S	+	S5_S	12	12	12	NaN	NaN	NaN	NaN	0	NaN	10968000000	110	4.21133	9.7561e-05	-0.840329	-6.59102	6.00153	0	-10.5205	P22692	P22692
EMILIN-1	EMILIN1	8.38401	8.19176	7.97085	7.99033	7.81523	7.67709	7.83287	7.86935	7.61342	6.51764	6.43747	6.76855	-1.35266				+	S4_S	+	S5_S	26	26	26	33	33	33	NaN	0	NaN	2454300000	88	1.85369	0.00552713	0.458471	2.97167	5.30146	0.000571429	-8.81315	Q9Y6C2;A0A0A0MT20	Q9Y6C2
Immunoglobulin superfamily containing leucine-rich repeat protein	ISLR	6.94605	6.59507	6.94111	7.82974	7.78757	7.30423	7.70652	7.86529	7.6971	6.21553	6.10575	5.79583	-1.36904						+	S5_S	9	9	9	NaN	NaN	NaN	NaN	0	NaN	453590000	36	0.0716012	0.821629	0.0572448	0.196696	3.08105	0.0010566	-4.70932	O14498;H0YL90;H0YN67	O14498;H0YL90;H0YN67
Prolargin	PRELP	7.10199	7.24428	7.21875	7.59195	7.47093	7.39505	7.3189	7.5073	7.53552	6.06631	5.9846	5.83556	-1.41391				+	S4_S	+	S5_S	5	5	5	NaN	NaN	NaN	NaN	0	NaN	117740000	17	5.13724	0	-0.997376	-8.44706	7.0212	0	-13.5085	P51888	P51888
Nucleobindin-2;Nesfatin-1	NUCB2;HEL-S-109;Nucb2	7.25435	6.94713	7.77122	7.84998	7.55017	7.71684	7.63634	7.66559	7.59612	6.32076	6.08282	5.88767	-1.45711				+	S4_S	+	S5_S	6	5	5	NaN	NaN	NaN	NaN	0	NaN	250860000	28	1.02886	0.045059	-0.378469	-1.85308	4.95973	0.000510638	-8.06474	E9PKG6;V9HW75;A0A087WSV8;E9PLR0;E9PLE9;Q2L696;P80303;E9PM22;E9PJP3;H0YD18	E9PKG6;V9HW75;A0A087WSV8;E9PLR0;E9PLE9;Q2L696;P80303;E9PM22
Collagen alpha-1(XVI) chain	COL16A1	7.438	7.60199	7.58408	7.34668	7.54413	7.54062	7.65752	8.06985	7.69308	5.87817	6.34143	6.23057	-1.45838				+	S4_S	+	S5_S	5	5	5	NaN	NaN	NaN	NaN	0	NaN	282030000	22	2.15049	0.00311504	-0.414566	-3.37418	5.93734	0.000592593	-10.3533	Q07092;A6NCT7;H7BY97	Q07092;A6NCT7
Microfibrillar-associated protein 5	MFAP5	6.28995	6.34492	6.28847	8.11116	8.40193	8.63063	8.10009	8.82856	8.06978	6.15617	6.04352	6.42928	-1.46429				+	S4_S	+	S5_S	7	7	1	NaN	NaN	NaN	NaN	0	NaN	1008700000	50	1.62605	0.00926056	-1.67836	-2.66596	1.36648	0.0346165	-2.31681	B3KW70;F5GYX4;H0YG03;Q13361;F5H7Z2;F5H2W4;F5H413	B3KW70;F5GYX4;H0YG03;Q13361
Thrombospondin-3	THBS3	7.27323	7.1599	7.48629	8.13075	7.96697	7.80324	8.03334	8.19429	7.9539	6.287	6.37607	6.14771	-1.50773				+	S4_S	+	S5_S	12	12	12	NaN	NaN	NaN	NaN	0	NaN	440610000	45	2.27187	0.00242623	-0.802527	-3.54107	4.20942	0.000423529	-6.58753	F5H4Z8;P49746;B4DQH6;Q2HIZ1	F5H4Z8;P49746
Vascular endothelial growth factor C	VEGFC	7.48186	6.95827	7.26014	7.21139	7.34088	7.35182	7.54965	7.22021	7.63399	5.53771	5.94187	5.9937	-1.50982						+	S5_S	10	10	10	NaN	NaN	NaN	NaN	0	NaN	344800000	30	0.793355	0.0853068	-0.195047	-1.51416	6.02512	0	-10.5825	P49767	P49767
Cadherin-13	CDH13	8.11264	8.00749	7.82685	7.97865	7.80874	7.56398	7.26626	7.27485	7.47229	6.54376	5.88758	6.0655	-1.53569				+	S4_S	+	S5_S	7	7	7	NaN	NaN	NaN	NaN	0	NaN	397580000	27	1.83795	0.0058343	-0.56424	-2.95048	4.50446	0.00041791	-7.14321	P55290	P55290
Integrin beta-like protein 1	ITGBL1	5.90324	6.89576	6.9292	8.31186	8.48133	8.44518	8.48327	8.48014	8.49885	5.89336	6.42035	6.55513	-1.53581				+	S4_S	+	S5_S	11	11	11	NaN	NaN	NaN	NaN	0	NaN	931980000	57	1.5674	0.010974	-1.52425	-2.58726	1.56202	0.0231694	-2.58004	O95965;A0A087WY35;A0A087WXI7;U3KPX5	O95965;A0A087WY35;A0A087WXI7;U3KPX5
Tetranectin	CLEC3B	8.38385	8.17629	7.89263	7.41471	6.89586	7.17298	7.7379	7.51529	7.46439	6.13681	5.92407	6.14611	-1.55921				+	S4_S	+	S5_S	10	10	10	NaN	NaN	NaN	NaN	0	NaN	343450000	29	3.27365	0.000145161	-1.5617	-5.00609	3.57711	0.000881356	-5.49189	E9PHK0;P05452;CON__Q2KIS7	E9PHK0;P05452
Follistatin	FST	7.36186	7.92448	7.57897	8.39496	8.157	8.04626	7.50997	7.29579	7.5595	6.21373	5.97732	6.38748	-1.56591				+	S4_S	+	S5_S	7	7	7	NaN	NaN	NaN	NaN	0	NaN	347270000	22	3.97395	8.05369e-05	-1.50152	-6.16521	4.21983	0.000428571	-6.60661	P19883;H0YA75;H0YAF9	P19883;H0YA75
Matrix-remodeling-associated protein 8	MXRA8	7.66299	7.69059	7.45632	7.86673	7.57725	7.61531	7.49055	7.73151	7.76899	5.88618	6.32055	5.88969	-1.619						+	S5_S	8	8	8	NaN	NaN	NaN	NaN	0	NaN	622050000	41	0.381308	0.307402	-0.0793401	-0.84924	7.4431	0	-14.9523	Q9BRK3	Q9BRK3
Procollagen C-endopeptidase enhancer 1	PCOLCE	8.78874	8.48474	8.50006	7.76911	7.73434	7.77209	8.49954	8.38555	8.3206	6.70634	7.21696	5.94864	-1.62655						+	S5_S	22	22	22	NaN	NaN	NaN	NaN	0	NaN	2267400000	90	0.114369	0.724004	-0.0729888	-0.302489	3.52724	0.00083871	-5.41042	Q15113	Q15113
MAM domain-containing protein 2	MAMDC2	8.61106	8.23875	8.1506	7.08472	7.34976	7.43922	8.16322	8.31281	8.07004	6.20024	6.41301	6.17184	-1.67388				+	S4_S	+	S5_S	20	20	20	NaN	NaN	NaN	NaN	0	NaN	674010000	59	3.91965	7.5e-05	-1.88389	-6.07032	3.52625	0.000832	-5.40881	Q7Z304;A0A0G2JQ91	Q7Z304;A0A0G2JQ91
Aggrecan core protein;Aggrecan core protein 2	ACAN	9.3461	8.94084	8.92397	6.55962	6.19604	6.49474	8.00479	8.06209	8.04411	6.17681	6.1531	6.09705	-1.69905				+	S4_S	+	S5_S	26	26	26	NaN	NaN	NaN	NaN	0	NaN	2220100000	87	1.77368	0.00657196	-2.01363	-2.86406	1.45626	0.0290976	-2.43792	A0A087X1T7;H0YM81;E7EX88;P16112;E7ENV9;Q6PID9;H0YK70	A0A087X1T7;H0YM81;E7EX88;P16112;E7ENV9;Q6PID9
Serine protease HTRA1	HTRA1	7.40154	7.50865	7.56764	8.10595	7.70683	8.06778	7.97063	7.78277	7.93759	5.86105	6.10891	6.27634	-1.70116				+	S4_S	+	S5_S	9	9	9	26	26	26	NaN	0	NaN	529950000	55	1.98673	0.0041841	-0.482773	-3.15129	5.94618	0.000615385	-10.3762	Q92743;H0Y7G9	Q92743;H0Y7G9
Gelsolin	GSN	8.37927	8.34064	8.12107	8.41415	7.99034	7.9448	8.86796	8.67741	8.72722	6.11691	6.9325	6.95252	-1.71745						+	S5_S	22	22	8	NaN	NaN	NaN	NaN	0	NaN	2651600000	106	0.755575	0.0952784	-0.287012	-1.45785	4.48774	0.000405797	-7.11089	P06396;A0A0A0MS51;A0A0A0MT01;A0A0U1RQL8;Q5T0I0	P06396;A0A0A0MS51;A0A0A0MT01
Pappalysin-1	PAPPA	7.88423	7.60876	7.52355	8.29649	8.41154	8.24301	8.10298	8.14367	7.96234	6.27522	6.12645	6.38357	-1.75788				+	S4_S	+	S5_S	24	24	24	24	24	24	NaN	0	NaN	742130000	81	2.21605	0.00280909	-0.642255	-3.46412	5.5905	0.000444444	-9.48811	Q13219	Q13219
Complement factor H	CFH	7.16423	7.19725	6.96699	8.78107	8.71505	8.67839	8.74791	8.93507	8.93115	6.35921	7.08092	5.8764	-1.7964						+	S5_S	37	37	37	NaN	NaN	NaN	NaN	0	NaN	3285500000	153	0.0938652	0.768076	-0.129954	-0.252687	2.12163	0.0073213	-3.33473	P08603;A0A0D9SG88;Q5TFM2;A0A087WYK9;Q6NSD3;B1AKG0;Q02985;Q03591	P08603;A0A0D9SG88
Collagen alpha-1(IV) chain;Arresten	COL4A1	9.60642	9.54758	9.59497	8.54926	8.38929	8.19246	8.69584	8.48962	8.52884	7.38537	7.4037	6.32771	-1.80488				+	S4_S	+	S5_S	20	20	18	NaN	NaN	NaN	NaN	0	NaN	7819400000	158	1.42722	0.0151003	-0.821194	-2.3988	3.05358	0.0011358	-4.66766	P02462;F5H5K0	P02462
Nidogen-2	NID2	8.61332	8.62217	8.7753	8.36323	8.0214	8.22914	8.38473	8.47199	8.44595	6.33137	6.55579	6.9587	-1.82107				+	S4_S	+	S5_S	35	34	34	NaN	NaN	NaN	NaN	0	NaN	1948500000	160	3.23547	0.000141732	-0.669452	-4.94657	6.21186	0	-11.0844	Q14112;A0A087WZP6;H0YJV3	Q14112;A0A087WZP6;H0YJV3
Spondin-2	SPON2	7.7318	7.94383	7.48698	8.21945	8.06926	7.8052	8.12015	8.14737	8.33147	6.23989	5.94995	6.28029	-1.82723				+	S4_S	+	S5_S	13	13	13	NaN	NaN	NaN	NaN	0	NaN	7559000000	73	3.6167	8.12183e-05	0.892951	5.55705	6.12654	0	-10.8526	Q9BUD6;D6RB12;D6RBY3;D6RIH5	Q9BUD6;D6RB12
Collagen alpha-2(IV) chain;Canstatin	COL4A2	9.55432	9.59102	9.49646	8.91142	8.93287	9.0387	8.83396	8.84937	8.8754	7.59313	7.2061	7.06588	-1.83202				+	S4_S	+	S5_S	58	58	58	NaN	NaN	NaN	NaN	0	NaN	10341000000	294	2.39028	0.00201474	-0.732163	-3.70553	5.24416	0.00055814	-8.68402	P08572;A2A352	P08572
Latent-transforming growth factor beta-binding protein 1	LTBP1	8.53097	8.70436	8.69269	7.86773	7.90192	7.77388	8.00078	7.8592	8.01523	6.30631	6.10667	6.49518	-1.84692				+	S4_S	+	S5_S	38	38	9	NaN	NaN	NaN	NaN	0	NaN	6375600000	122	1.47899	0.0132139	0.559853	2.4685	4.8807	0.00048	-7.89882	Q14766;E7EV71;H7C4L5;H7C0I7	Q14766;E7EV71
Laminin subunit alpha-4	LAMA4	8.7503	8.4526	8.62773	7.4667	7.64524	7.48374	8.09885	7.97844	8.01288	6.58963	5.8175	5.85315	-1.97063						+	S5_S	50	50	50	NaN	NaN	NaN	NaN	0	NaN	3958100000	180	0.808332	0.0814933	0.43831	1.5363	4.05191	0.000933333	-6.30304	A0A0A0MTC7;A0A0A0MQS9;Q16363;H0Y351;H0YAQ5;H0YAP9;E5RFQ2	A0A0A0MTC7;A0A0A0MQS9;Q16363
Versican core protein	VCAN	8.13085	8.09177	7.94944	9.10428	8.78974	8.79435	8.77324	8.74659	8.86692	6.74296	6.76764	6.15806	-2.0268						+	S5_S	21	21	9	NaN	NaN	NaN	NaN	0	NaN	4520000000	116	0.684621	0.116598	-0.331805	-1.3502	4.74961	0.0005	-7.62925	E9PF17;P13611	E9PF17;P13611
Inhibin beta A chain	INHBA	8.48319	8.691	8.71278	8.47518	8.29962	8.18868	8.26597	8.05683	8.46264	6.43071	6.61061	5.94398	-2.07555				+	S4_S	+	S5_S	21	21	21	50	50	50	NaN	0	NaN	1429300000	62	3.84305	7.10059e-05	-0.911561	-5.938	6.67894	0	-12.4313	P08476	P08476
Endosialin	CD248	8.3351	8.263	8.06393	8.17548	8.18239	8.08732	8.33193	8.28452	8.23953	6.45715	5.95948	5.9748	-2.08766				+	S4_S	+	S5_S	9	9	9	NaN	NaN	NaN	NaN	0	NaN	1417400000	69	2.71944	0.00121687	-0.305989	-4.1733	8.73407	0	-20.3118	Q9HCU0	Q9HCU0
Latent-transforming growth factor beta-binding protein 2	LTBP2	8.90071	8.97439	8.98903	8.34653	8.37894	8.12496	8.63001	8.51407	8.6144	6.51307	6.86118	6.11	-2.11337				+	S4_S	+	S5_S	27	27	27	NaN	NaN	NaN	NaN	0	NaN	2595400000	154	3.26519	0.000144578	-0.916801	-4.99286	5.78622	0.000484848	-9.96864	G3V3X5;Q14767;G3V511	G3V3X5;Q14767;G3V511
Thrombospondin-2	THBS2	8.24075	8.47404	8.43813	8.96408	9.0122	8.83187	8.98538	9.03667	8.97832	5.96154	5.88171	7.8224	-2.21827				+	S4_S	+	S5_S	36	33	33	NaN	NaN	NaN	NaN	0	NaN	4913800000	188	1.95492	0.00432165	-0.580146	-3.10824	3.83723	0.000862745	-5.92802	P35442;Q5RI53	P35442
Biglycan	BGN	9.07922	8.96392	8.91069	8.30882	8.25281	8.42645	8.63418	8.41384	8.39492	6.28963	6.31576	6.32769	-2.28729				+	S4_S	+	S5_S	19	18	18	NaN	NaN	NaN	NaN	0	NaN	4208200000	109	1.18729	0.0289954	-0.396348	-2.07288	6.64962	0	-12.3428	P21810;C9JKG1	P21810
Collagen alpha-3(VI) chain	COL6A3	8.94356	9.01038	8.96271	8.65563	8.4587	8.51163	8.78427	8.61681	8.60544	6.21059	6.21406	6.37286	-2.46185				+	S4_S	+	S5_S	119	119	119	NaN	NaN	NaN	NaN	0	NaN	13479000000	555	1.71822	0.00758242	0.341179	2.7896	8.59079	0	-19.6378	P12111;E7ENL6;C9JNG9;I3L392	P12111;E7ENL6
Insulin-like growth factor-binding protein 5	IGFBP5	8.25363	8.1401	8.05956	9.13443	8.89233	8.83104	8.8452	9.04763	9.11939	6.13755	5.99769	6.0749	-2.63254						+	S5_S	13	13	13	NaN	NaN	NaN	NaN	0	NaN	5629000000	108	0.330872	0.366783	-0.201963	-0.756501	5.8849	0.000571429	-10.2185	P24593;C9JXX4	P24593;C9JXX4
Collagen alpha-2(V) chain	COL5A2	9.74735	9.29857	9.33945	9.21373	9.10377	9.3248	9.08127	8.92643	8.76832	6.50139	6.29898	6.28704	-2.83794						+	S5_S	47	47	46	NaN	NaN	45	NaN	0	NaN	14612000000	297	0.472212	0.229077	-0.168915	-1.00822	7.87948	0	-16.5942	P05997;A0A087WYX9	P05997;A0A087WYX9
Lumican	LUM	8.9696	8.87811	9.21964	9.61373	9.60384	9.64275	9.37273	9.15369	9.15232	6.41744	6.14436	6.68782	-2.87306						+	S5_S	18	18	18	NaN	NaN	NaN	NaN	0	NaN	23326000000	147	0.397464	0.29318	-0.16094	-0.87821	7.52951	0	-15.2649	P51884;CON__Q05443	P51884
Decorin	DCN	8.86721	8.91688	8.92656	9.06311	9.21548	9.07144	9.12863	8.93772	8.94991	5.96798	5.95416	6.00531	-3.03273						+	S5_S	20	20	19	NaN	NaN	NaN	NaN	0	NaN	10781000000	182	0.941157	0.0570408	-0.12891	-1.72894	12.009	0	-43.547	P07585;F8VXZ8;F8VUF6;F8VWU0;F8VX58;F8VNV6;H0YI87;H0YIH3;F8VNW0;F8VU58;F8VSI3	P07585;F8VXZ8;F8VUF6;F8VWU0
Periostin	POSTN	8.73629	8.82086	8.80905	9.06412	9.02395	8.94924	9.22845	9.33969	9.25561	5.99078	5.71605	5.78445	-3.19482				+	S4_S	+	S5_S	43	43	4	NaN	NaN	NaN	NaN	0	NaN	9234900000	283	1.69322	0.0080722	-0.359897	-2.75606	9.36773	0	-23.5685	B1ALD9	B1ALD9
Collagen alpha-1(III) chain	COL3A1	10.2897	10.2895	9.80257	9.28919	9.61898	9.42294	9.36035	9.45468	9.40651	6.11544	5.88921	6.04442	-3.64301						+	S5_S	64	64	46	NaN	NaN	NaN	NaN	0	NaN	61986000000	573	0.0314092	0.920472	0.0207865	0.0897849	7.61288	0	-15.5723	P02461;H7C435	P02461
Collagen alpha-1(I) chain	COL1A1	10.6053	10.8613	10.8988	10.4454	10.4909	10.5077	10.4809	10.5372	10.4947	6.60824	6.8989	6.87362	-3.79778				+	S4_S	+	S5_S	83	83	81	NaN	NaN	NaN	NaN	0	NaN	235460000000	1107	4.44103	0	-0.719767	-7.02113	10.9284	0	-33.9022	P02452;CON__Q862S4;I3L3H7	P02452
Collagen alpha-2(I) chain	COL1A2	10.6221	10.8055	10.9045	10.2063	10.2123	10.651	10.2321	10.6197	10.5961	5.53524	6.23282	6.19301	-4.55181				+	S4_S	+	S5_S	97	97	97	NaN	NaN	NaN	NaN	0	NaN	234780000000	1424	2.70564	0.00120238	-0.657101	-4.15334	9.33453	0	-23.386	A0A087WTA8;P08123	A0A087WTA8;P08123
		#!{C:Group1}S	S	S	S	S	S	S	S	S	S5	S5	S5
