# Supplementary material for: Commonly Used Pancreatic Stellate Cell Cultures Differ Phenotypically and in Their Interactions with Pancreatic Cancer Cells
Source: Cells. 2019 Jan 5;8(1):23. doi: 10.3390/cells8010023 (PMC6356867; doi:10.3390/cells8010023)
Supplement: Supplementary file 1 [file cells-08-00023-s001.zip › Supplementary/Supplementary Table 4.xlsx]

## Sheet: MaxQuant
Protein IDs	Majority protein IDs	Peptide counts (all)	Peptide counts (razor+unique)	Peptide counts (unique)	Protein names	Gene names	Fasta headers	Number of proteins	Peptides	Razor + unique peptides	Unique peptides	Peptides S6_1	Peptides S6_2	Peptides S6_3	Peptides S7_1	Peptides S7_2	Peptides S7_3	Razor + unique peptides S6_1	Razor + unique peptides S6_2	Razor + unique peptides S6_3	Razor + unique peptides S7_1	Razor + unique peptides S7_2	Razor + unique peptides S7_3	Unique peptides S6_1	Unique peptides S6_2	Unique peptides S6_3	Unique peptides S7_1	Unique peptides S7_2	Unique peptides S7_3	Sequence coverage [%]	Unique + razor sequence coverage [%]	Unique sequence coverage [%]	Mol. weight [kDa]	Sequence length	Sequence lengths	Fraction average	Fraction 1	Q-value	Score	Identification type S6_1	Identification type S6_2	Identification type S6_3	Identification type S7_1	Identification type S7_2	Identification type S7_3	Sequence coverage S6_1 [%]	Sequence coverage S6_2 [%]	Sequence coverage S6_3 [%]	Sequence coverage S7_1 [%]
A0A023T778;Q9CQL1;P61327;G3UZW7	A0A023T778;Q9CQL1;P61327;G3UZW7	2;2;2;1	2;2;2;1	2;2;2;1	Protein mago nashi homolog 2;Protein mago nashi homolog	Magohb;Magoh	;;;	4	2	2	2	1	2	1	1	1	1	1	2	1	1	1	1	1	2	1	1	1	1	23	23	23	17.31	148	148;146;146;102	1	7	0	13.455	By MS/MS	By MS/MS	By matching	By matching	By MS/MS	By MS/MS	9.5	23	9.5	9.5
Q78ZJ8;A0A068BFR3;P46638;G3UY29;E9Q3P9;F8WGS1;Q0PD45;P62492;G3UZD3;Q3UZ37;G3UZL4;Q9QWU0;E9Q6B3;D3YYB3;Q0PD30;Q9WTL2	Q78ZJ8;A0A068BFR3;P46638;G3UY29;E9Q3P9;F8WGS1;Q0PD45;P62492;G3UZD3;Q3UZ37;G3UZL4	9;9;9;8;8;8;8;8;7;6;5;1;1;1;1;1	9;9;9;8;8;8;8;8;7;6;5;1;1;1;1;1	9;9;9;8;8;8;8;8;7;6;5;1;1;1;1;1	Ras-related protein Rab-11B;Ras-related protein Rab-11A	Rab11b;Rab11a	;;;;;;;;;;	16	9	9	9	7	8	8	4	3	5	7	8	8	4	3	5	7	8	8	4	3	5	47.2	47.2	47.2	24.489	218	218;218;218;149;153;155;216;216;193;193;125;13;86;138;213;213	1	35	0	36.129	By MS/MS	By MS/MS	By MS/MS	By MS/MS	By MS/MS	By MS/MS	37.6	42.2	42.7	17.4
A0A087WNP6;Q4VAA2;A0A087WRM0	A0A087WNP6;Q4VAA2	4;4;1	4;4;1	4;4;1	Protein CDV3	Cdv3	;	3	4	4	4	4	3	3	1	2	1	4	3	3	1	2	1	4	3	3	1	2	1	16.2	16.2	16.2	24.196	235	235;281;154	1	14	0	83.631	By MS/MS	By matching	By MS/MS	By MS/MS	By MS/MS	By matching	16.2	16.2	16.2	12.8
A0A087WNS2;Q3TB51;A0JLN0;Q3UIB4;Q3US00;G5E866;Q99NB9	A0A087WNS2;Q3TB51;A0JLN0;Q3UIB4;Q3US00;G5E866;Q99NB9	1;1;1;1;1;1;1	1;1;1;1;1;1;1	1;1;1;1;1;1;1	Splicing factor 3B subunit 1	Sf3b1	;;;;;;	7	1	1	1	1	1	1	0	0	1	1	1	1	0	0	1	1	1	1	0	0	1	6.9	6.9	6.9	16.019	144	144;185;496;497;781;1304;1304	1	7	0	3.3013	By MS/MS	By MS/MS	By matching			By matching	6.9	6.9	6.9	0
A0A087WQE6;A0A087WNT1;P83940;A0A087WPE4	A0A087WQE6;A0A087WNT1;P83940;A0A087WPE4	7;7;7;4	7;7;7;4	7;7;7;4	Transcription elongation factor B polypeptide 1	Tceb1	;;;	4	7	7	7	1	1	2	5	6	6	1	1	2	5	6	6	1	1	2	5	6	6	77.9	77.9	77.9	10.657	95	95;134;112;51	1	21	0	23.453	By MS/MS	By MS/MS	By MS/MS	By MS/MS	By MS/MS	By MS/MS	10.5	21.1	31.6	46.3
A0A087WQF8;A0A087WP48;A0A087WS04;A0A087WS29;A0A087WQG4;A0A087WQD0;A0A087WNW3;A0A087WQI3;A0A087WPW5;A0A087WS23;A0A087WQ25;A0A087WRS1;A0A087WQQ5;A0A087WP85;A0A087WP14;A0A087WPX0;F8VQC7;Q61595;Q6A0E9;A0A087WR91;A0A087WPY8	A0A087WQF8;A0A087WP48;A0A087WS04;A0A087WS29;A0A087WQG4;A0A087WQD0;A0A087WNW3;A0A087WQI3;A0A087WPW5;A0A087WS23;A0A087WQ25;A0A087WRS1;A0A087WQQ5;A0A087WP85;A0A087WP14;A0A087WPX0;F8VQC7;Q61595;Q6A0E9	5;5;5;5;5;5;5;5;5;5;5;5;5;5;5;5;5;5;4;1;1	5;5;5;5;5;5;5;5;5;5;5;5;5;5;5;5;5;5;4;1;1	5;5;5;5;5;5;5;5;5;5;5;5;5;5;5;5;5;5;4;1;1	Kinectin	Ktn1;mKIAA0004	;;;;;;;;;;;;;;;;;;	21	5	5	5	4	4	4	1	1	1	4	4	4	1	1	1	4	4	4	1	1	1	4.4	4.4	4.4	137.63	1200	1200;1223;1224;1228;1229;1247;1247;1252;1252;1253;1270;1275;1275;1275;1280;1304;1327;1327;368;176;178	1	16	0	15.9	By MS/MS	By MS/MS	By MS/MS	By matching	By MS/MS	By matching	3.4	3.4	3.4	1
A0A087WNX9;Q91YN9	A0A087WNX9;Q91YN9	1;1	1;1	1;1	BAG family molecular chaperone regulator 2	Bag2	;	2	1	1	1	1	1	1	0	0	1	1	1	1	0	0	1	1	1	1	0	0	1	19.3	19.3	19.3	6.31	57	57;210	1	4	0.0016978	1.764	By MS/MS	By matching	By matching			By MS/MS	19.3	19.3	19.3	0
A0A087WP24;A0A087WRJ2;A0A087WPF8;A0A087WSR2;E9QN99	A0A087WP24;A0A087WRJ2;A0A087WPF8;A0A087WSR2;E9QN99	1;1;1;1;1	1;1;1;1;1	1;1;1;1;1		Abhd14b	;;;;	5	1	1	1	0	0	0	1	1	1	0	0	0	1	1	1	0	0	0	1	1	1	6.3	6.3	6.3	14.948	142	142;151;174;194;210	1	3	0.002441	1.5202				By MS/MS	By MS/MS	By MS/MS	0	0	0	6.3
A0A087WP57;A0A087WSE4;A0A087WR97;A0A087WRZ5;Q05C33;Q8R0B4;C9DT14;Q8BLD4;Q8BUM1;Q6VYI5;Q6VYI4;D2KPZ5;Q544R5;Q921F2	A0A087WP57;A0A087WSE4;A0A087WR97;A0A087WRZ5;Q05C33;Q8R0B4;C9DT14;Q8BLD4;Q8BUM1;Q6VYI5;Q6VYI4;D2KPZ5;Q544R5;Q921F2	2;2;2;2;2;2;2;2;2;2;2;2;2;2	2;2;2;2;2;2;2;2;2;2;2;2;2;2	2;2;2;2;2;2;2;2;2;2;2;2;2;2	TAR DNA-binding protein 43	Tardbp	;;;;;;;;;;;;;	14	2	2	2	2	2	2	2	2	2	2	2	2	2	2	2	2	2	2	2	2	2	40.5	40.5	40.5	9.3113	84	84;149;243;285;288;295;295;298;301;302;304;304;414;414	1	20	0	77.576	By MS/MS	By MS/MS	By MS/MS	By MS/MS	By MS/MS	By MS/MS	40.5	40.5	40.5	40.5
A0A087WP81;Q9WUP7	A0A087WP81;Q9WUP7	1;1	1;1	1;1	Ubiquitin carboxyl-terminal hydrolase isozyme L5	Uchl5	;	2	1	1	1	1	1	1	1	1	1	1	1	1	1	1	1	1	1	1	1	1	1	4.9	4.9	4.9	25.571	225	225;329	1	6	0	2.2778	By MS/MS	By matching	By matching	By MS/MS	By matching	By matching	4.9	4.9	4.9	4.9
A0A087WP98;A0A087WPN6;Q3U6E4;Q0VGU2;A0A087WQN2;P26350;Q8C2T3;Q3U8X6;Q3UA54	A0A087WP98;A0A087WPN6;Q3U6E4;Q0VGU2;A0A087WQN2;P26350;Q8C2T3;Q3U8X6;Q3UA54	2;2;2;2;2;2;1;1;1	2;2;2;2;2;2;1;1;1	2;2;2;2;2;2;1;1;1	Prothymosin alpha;Prothymosin alpha, N-terminally processed;Thymosin alpha	Ptma	;;;;;;;;	9	2	2	2	1	2	1	0	0	0	1	2	1	0	0	0	1	2	1	0	0	0	41.4	41.4	41.4	6.4913	58	58;98;111;111;145;111;171;171;172	1	4	0	7.3817	By MS/MS	By MS/MS	By matching				17.2	41.4	17.2	0
A0A087WPH7;Q3UD94;A2AGN7;Q3THI5;Q3U8Y7;Q8BUP7;B7ZCF1;Q3TKG4;O88685;Q3TKC2;F6Q2E3	A0A087WPH7;Q3UD94;A2AGN7;Q3THI5;Q3U8Y7;Q8BUP7;B7ZCF1;Q3TKG4;O88685;Q3TKC2	3;3;3;3;3;3;3;3;3;2;1	3;3;3;3;3;3;3;3;3;2;1	3;3;3;3;3;3;3;3;3;2;1	26S protease regulatory subunit 6A	Psmc3	;;;;;;;;;	11	3	3	3	2	2	1	0	1	1	2	2	1	0	1	1	2	2	1	0	1	1	12.1	12.1	12.1	34.02	305	305;351;400;404;423;451;451;502;442;442;203	1	7	0	4.9356	By MS/MS	By matching	By matching		By matching	By MS/MS	6.9	6.9	3	0
A0A087WPM5;Q8VBV7	A0A087WPM5;Q8VBV7	1;1	1;1	1;1	COP9 signalosome complex subunit 8	Cops8	;	2	1	1	1	1	0	0	1	0	0	1	0	0	1	0	0	1	0	0	1	0	0	16.2	16.2	16.2	8.7499	80	80;209	1	2	0	3.6606	By MS/MS			By MS/MS			16.2	0	0	16.2
A0A087WPY0;Q9Z0T2;A0A087WS54;Q9CS46;Q8R0F6	A0A087WPY0;Q9Z0T2;A0A087WS54;Q9CS46;Q8R0F6	1;1;1;1;1	1;1;1;1;1	1;1;1;1;1	Integrin-linked kinase-associated serine/threonine phosphatase 2C	Ilkap	;;;;	5	1	1	1	1	1	1	0	0	0	1	1	1	0	0	0	1	1	1	0	0	0	4.8	4.8	4.8	18.262	166	166;167;182;212;392	1	3	0	7.2062	By matching	By MS/MS	By matching				4.8	4.8	4.8	0
A0A087WQ60;A0A087WQA8;Q3V0K7;O35864	A0A087WQ60;A0A087WQA8;Q3V0K7;O35864	1;1;1;1	1;1;1;1	1;1;1;1	COP9 signalosome complex subunit 5	Cops5	;;;	4	1	1	1	1	1	1	0	0	0	1	1	1	0	0	0	1	1	1	0	0	0	9.5	9.5	9.5	16.063	147	147;210;220;334	1	3	0.0017036	1.7795	By MS/MS	By matching	By matching				9.5	9.5	9.5	0
Q3TRC6;A0A087WRN1;Q3TSZ0;A0A087WQA0;Q3UR37;F8WI22;Q3UDL9;Q8K019;Q05C67	Q3TRC6;A0A087WRN1;Q3TSZ0;A0A087WQA0;Q3UR37;F8WI22;Q3UDL9;Q8K019;Q05C67	2;2;2;2;2;2;2;2;1	2;2;2;2;2;2;2;2;1	2;2;2;2;2;2;2;2;1	Bcl-2-associated transcription factor 1	Bclaf1	;;;;;;;;	9	2	2	2	1	1	1	2	1	1	1	1	1	2	1	1	1	1	1	2	1	1	5.1	5.1	5.1	54.226	475	475;583;750;750;766;870;896;919;459	1	7	0	2.5781	By matching	By matching	By MS/MS	By matching	By MS/MS	By matching	1.9	1.9	1.9	5.1
Q3UHL6;Q3UGY5;A0A087WR50;P11276;A0A087WS56;Q3UH17;B9EHT6;A0A087WSN6;B7ZNJ1;Q3TCF1;Q3UHR1;Q3TBB4;Q3TCL7;Q3UZF9;Q8R3F3;Q4KL80;A0A087WS99;Q9Z1Z8;Q99KD0;A0A087WSU6;A0A087WQW8;A0A087WQE0;Q9Z1Z7	Q3UHL6;Q3UGY5;A0A087WR50;P11276;A0A087WS56;Q3UH17;B9EHT6;A0A087WSN6;B7ZNJ1;Q3TCF1;Q3UHR1;Q3TBB4;Q3TCL7	82;82;82;82;80;79;77;77;75;75;67;62;43;38;30;10;8;6;6;2;2;1;1	82;82;82;82;80;79;77;77;75;75;67;62;43;38;30;10;8;6;6;2;2;1;1	82;82;82;82;80;79;77;77;75;75;67;62;43;38;30;10;8;6;6;2;2;1;1	Fibronectin;Anastellin	Fn1	;;;;;;;;;;;;	23	82	82	82	69	71	65	71	71	69	69	71	65	71	71	69	69	71	65	71	71	69	49	49	49	260.13	2361	2361;2386;2386;2477;2266;2266;2271;2296;2176;2296;1920;1832;1331;1055;810;383;200;190;216;67;160;71;100	1	608	0	323.31	By MS/MS	By MS/MS	By MS/MS	By MS/MS	By MS/MS	By MS/MS	42.7	44	40.4	43
A0A087WRE9;Q9CQJ4	A0A087WRE9;Q9CQJ4	1;1	1;1	1;1	E3 ubiquitin-protein ligase RING2	Rnf2	;	2	1	1	1	1	1	1	0	0	0	1	1	1	0	0	0	1	1	1	0	0	0	4.9	4.9	4.9	29.225	264	264;336	1	3	0.006192	1.22	By MS/MS	By matching	By matching				4.9	4.9	4.9	0
A0A087WRY3;Q80XU3	A0A087WRY3;Q80XU3	2;2	2;2	2;2	Nuclear ubiquitous casein and cyclin-dependent kinase substrate 1	Nucks1	;	2	2	2	2	2	1	1	0	0	0	2	1	1	0	0	0	2	1	1	0	0	0	11.6	11.6	11.6	26.184	233	233;234	1	4	0	4.395	By MS/MS	By MS/MS	By MS/MS				11.6	3.9	3.9	0
A0A087WSP0;E9Q9X1;S4R1P5;Q91ZU6;A3KMF5	A0A087WSP0;E9Q9X1;S4R1P5;Q91ZU6;A3KMF5	2;2;2;2;1	2;2;2;2;1	2;2;2;2;1	Dystonin	Dst	;;;;	5	2	2	2	2	2	2	0	0	0	2	2	2	0	0	0	2	2	2	0	0	0	0.4	0.4	0.4	590.43	5175	5175;7406;7717;7393;267	1	6	0.0008643	1.8739	By MS/MS	By MS/MS	By MS/MS				0.4	0.4	0.4	0
A0A097BW18;F7C9H0	A0A097BW18	31;4	1;1	0;0		Postn		2	31	1	0	23	18	17	20	21	22	1	1	0	1	1	1	0	0	0	0	0	0	51.9	1.7	0	84.276	757	757;102	1	8	0.00088106	2.0096	By matching	By matching	By matching	By MS/MS	By MS/MS	By MS/MS	36.6	28.4	29.1	34.3
S4R2E2;S4R294;S4R2J9;A0A0A0MQ79;Q3TLH4;S4R298;F8WHT3;Q7TPM1	S4R2E2;S4R294;S4R2J9;A0A0A0MQ79;Q3TLH4	6;6;6;6;6;2;2;2	6;6;6;6;6;2;2;2	4;4;4;4;4;0;0;0	Protein PRRC2C	Prrc2c	;;;;	8	6	6	4	3	3	4	1	2	3	3	3	4	1	2	3	2	2	3	1	2	2	12.8	12.8	9.2	63.364	564	564;2724;2765;2844;2846;149;2230;1486	1	16	0	5.3751	By MS/MS	By MS/MS	By MS/MS	By MS/MS	By matching	By MS/MS	6.7	6.6	8.5	2
D3Z0U5;D6RGM7;A0A0E4D027;A0A0E4HJ81;D3Z4J2;A0A0E3WJP9;A0A0E4D014;A0A0E4HEY7;A0A0G2JFY0;A0A0A0MQ80;B7ZNK9;Q9D3R6;Q3UMC0	D3Z0U5;D6RGM7;A0A0E4D027;A0A0E4HJ81;D3Z4J2;A0A0E3WJP9;A0A0E4D014;A0A0E4HEY7;A0A0G2JFY0;A0A0A0MQ80;B7ZNK9;Q9D3R6;Q3UMC0	1;1;1;1;1;1;1;1;1;1;1;1;1	1;1;1;1;1;1;1;1;1;1;1;1;1	1;1;1;1;1;1;1;1;1;1;1;1;1	Katanin p60 ATPase-containing subunit A-like 2;Spermatogenesis-associated protein 5	Katnal2;Spata5	;;;;;;;;;;;;	13	1	1	1	1	1	1	1	1	1	1	1	1	1	1	1	1	1	1	1	1	1	4.3	4.3	4.3	31.2	277	277;372;372;405;495;506;537;539;842;892;893;539;893	1	11	0	2.4777	By MS/MS	By MS/MS	By MS/MS	By MS/MS	By MS/MS	By MS/MS	4.3	4.3	4.3	4.3
Q497N3;Q9CTL4;Q64369;A0A0A0MQD2;Q71V06;Q68G78;Q61478;Q810K5;Q60951;Q60950;Q3UBT1;B2RUF0;Q8BPG0;P62960;Q9Z2C8;Q9JKB3	Q497N3;Q9CTL4;Q64369;A0A0A0MQD2;Q71V06;Q68G78;Q61478;Q810K5;Q60951;Q60950;Q3UBT1;B2RUF0;Q8BPG0;P62960;Q9Z2C8;Q9JKB3	1;1;1;1;1;1;1;1;1;1;1;1;1;1;1;1	1;1;1;1;1;1;1;1;1;1;1;1;1;1;1;1	1;1;1;1;1;1;1;1;1;1;1;1;1;1;1;1	Nuclease-sensitive element-binding protein 1;Y-box-binding protein 2;Y-box-binding protein 3	Ybx2;E130201H02Rik;Igf2bp3;Ybx1;Ybx3	;;;;;;;;;;;;;;;	16	1	1	1	1	1	1	1	1	0	1	1	1	1	1	0	1	1	1	1	1	0	4.7	4.7	4.7	17.205	171	171;199;274;282;299;299;308;322;322;322;322;359;361;322;360;361	1	5	0.0062112	1.2296	By MS/MS	By matching	By matching	By MS/MS	By MS/MS		4.7	4.7	4.7	4.7
A0A0A0MQP1;A0A0A0MQK4;Q8R526	A0A0A0MQP1;A0A0A0MQK4;Q8R526	1;1;1	1;1;1	1;1;1	Polycystic kidney disease protein 1-like 1	Pkd1l1	;;	3	1	1	1	1	1	1	0	0	0	1	1	1	0	0	0	1	1	1	0	0	0	0.5	0.5	0.5	230.99	2070	2070;2521;2615	1	3	0.0024213	1.4661	By matching	By MS/MS	By MS/MS				0.5	0.5	0.5	0
A0A0A0MQM0;P63242;Q8BGY2;J3QPS8;Q8VHU9	A0A0A0MQM0;P63242;Q8BGY2	9;9;5;4;2	9;9;5;4;2	5;5;1;4;0	Eukaryotic translation initiation factor 5A;Eukaryotic translation initiation factor 5A-1;Eukaryotic translation initiation factor 5A-2	Eif5a;Eif5a2	;;	5	9	9	5	4	5	7	6	7	7	4	5	7	6	7	7	1	3	4	3	3	3	55	55	36.2	16.302	149	149;154;153;76;61	1	50	0	21.861	By MS/MS	By MS/MS	By MS/MS	By MS/MS	By MS/MS	By MS/MS	26.8	33.6	55	55
Q569V0;A0A0A0MQM7;O08746;Q3TQ80;Q99K64;Q8C435;Q8C4R9	Q569V0;A0A0A0MQM7;O08746;Q3TQ80;Q99K64;Q8C435	14;14;14;13;13;11;2	14;14;14;13;13;11;2	14;14;14;13;13;11;2	Matrilin-2	Matn2	;;;;;	7	14	14	14	10	8	9	7	8	9	10	8	9	7	8	9	10	8	9	7	8	9	17.8	17.8	17.8	104.69	937	937;957;956;928;956;810;280	1	54	0	65.118	By MS/MS	By MS/MS	By MS/MS	By MS/MS	By MS/MS	By MS/MS	10	9.1	10	8.2
A0A0A0U6W1;A0A0A0U847;A0A0A0UCD5;Q64262;Q811N2;Q80SV2;Q61876;Q811N6;Q80SW4;Q61877;A0A0A0UEG7;Q80SV3;G4V4Z0;Q811M8;P10404;Q61524;Q811N5;Q5MNJ6;B8YPG3;B8YPG2;Q811N3;B6DYU5;Q811N1	A0A0A0U6W1;A0A0A0U847;A0A0A0UCD5;Q64262;Q811N2;Q80SV2;Q61876;Q811N6;Q80SW4;Q61877;A0A0A0UEG7;Q80SV3;G4V4Z0;Q811M8;P10404	5;4;4;3;3;3;3;3;3;3;3;3;3;3;3;2;2;2;2;2;2;1;1	5;4;4;3;3;3;3;3;3;3;3;3;3;3;3;2;2;2;2;2;2;1;1	5;4;4;3;3;3;3;3;3;3;3;3;3;3;3;2;2;2;2;2;2;1;1	MLV-related proviral Env polyprotein;Surface protein;Transmembrane protein	env	;;;;;;;;;;;;;;	23	5	5	5	3	3	3	2	4	5	3	3	3	2	4	5	3	3	3	2	4	5	10.1	10.1	10.1	69.859	644	644;641;644;328;390;438;590;632;632;632;641;644;645;645;641;188;215;215;409;409;632;219;632	1	22	0	69.479	By MS/MS	By MS/MS	By MS/MS	By MS/MS	By MS/MS	By MS/MS	6.4	6.4	6.4	3.6
Q05BL6;A0A0A1HAM8;P26645	Q05BL6;A0A0A1HAM8;P26645	3;3;3	3;3;3	3;3;3	Myristoylated alanine-rich C-kinase substrate	Marcks	;;	3	3	3	3	3	3	3	0	0	0	3	3	3	0	0	0	3	3	3	0	0	0	23.5	23.5	23.5	14.222	149	149;309;309	1	9	0	47.768	By MS/MS	By MS/MS	By matching				23.5	23.5	23.5	0
A0A0A6YVU8;A0A1S6GWG3;Q9JKV1	A0A0A6YVU8;A0A1S6GWG3;Q9JKV1	1;1;1	1;1;1	1;1;1	Proteasomal ubiquitin receptor ADRM1	Gm9774;Adrm1	;;	3	1	1	1	1	1	1	0	0	0	1	1	1	0	0	0	1	1	1	0	0	0	3.9	3.9	3.9	42.147	407	407;470;407	1	3	0	2.4531	By MS/MS	By MS/MS	By MS/MS				3.9	3.9	3.9	0
A0A0A6YWJ5;Q4VA08;Q3U570;A0A0A6YWG1;Q3U581;A0A0A6YXQ4;A0A0A6YXE3;Q8CAQ1;A0A0A6YWB0;D0EX61;G3X9Q0;Q8CHF5;A0A0A6YVV8;Q9JKP5;Q8C181	A0A0A6YWJ5;Q4VA08;Q3U570;A0A0A6YWG1;Q3U581;A0A0A6YXQ4;A0A0A6YXE3;Q8CAQ1;A0A0A6YWB0;D0EX61;G3X9Q0;Q8CHF5;A0A0A6YVV8;Q9JKP5;Q8C181	1;1;1;1;1;1;1;1;1;1;1;1;1;1;1	1;1;1;1;1;1;1;1;1;1;1;1;1;1;1	1;1;1;1;1;1;1;1;1;1;1;1;1;1;1	Muscleblind-like protein 1;Muscleblind-like protein 2	Mbnl1;Mbnl2	;;;;;;;;;;;;;;	15	1	1	1	0	0	0	1	1	1	0	0	0	1	1	1	0	0	0	1	1	1	5.3	5.3	5.3	22.168	209	209;249;254;257;289;302;302;339;347;361;381;384;387;341;373	1	3	0.0039093	1.2764				By matching	By MS/MS	By MS/MS	0	0	0	5.3
B5TVM5;A0A0A6YWD2;B5TVM7;A0A0A6YVY9;B5TVM4;A0A0A6YXV2;B5TVM6;A0A0A6YY76;B5TVM2	B5TVM5;A0A0A6YWD2;B5TVM7;A0A0A6YVY9;B5TVM4;A0A0A6YXV2;B5TVM6;A0A0A6YY76;B5TVM2	1;1;1;1;1;1;1;1;1	1;1;1;1;1;1;1;1;1	1;1;1;1;1;1;1;1;1	Immunoglobulin-like domain-containing receptor 2	Ildr2	;;;;;;;;	9	1	1	1	1	1	1	1	1	1	1	1	1	1	1	1	1	1	1	1	1	1	1.5	1.5	1.5	58.504	519	519;534;538;553;587;602;627;642;661	1	6	0.002451	1.5466	By MS/MS	By MS/MS	By matching	By matching	By MS/MS	By MS/MS	1.5	1.5	1.5	1.5
A0A0A6YVZ6;A0A0A6YXC8;E9QKR1;A0A0A6YW06;J3QNM3;E9QKQ9;E9QLZ9;Q03173	A0A0A6YVZ6;A0A0A6YXC8;E9QKR1;A0A0A6YW06;J3QNM3;E9QKQ9;E9QLZ9;Q03173	1;1;1;1;1;1;1;1	1;1;1;1;1;1;1;1	1;1;1;1;1;1;1;1	Protein enabled homolog	Enah	;;;;;;;	8	1	1	1	1	1	1	0	0	0	1	1	1	0	0	0	1	1	1	0	0	0	4.4	4.4	4.4	24.373	229	229;524;562;785;789;789;804;802	1	3	0	3.7349	By MS/MS	By matching	By MS/MS				4.4	4.4	4.4	0
B0LAC2;A5JUZ1;A0A0A6YW67;E9Q9J0;Q5M9K3;Q8C2K3;Q642L7;E9Q4P0;E9Q5F6;Q922B0;E9QNP0;Q5SX22;Q3TH47;Q78XY9;Q8R0Z9;Q922Z8;Q8VC46;P62984;P62983;P0CG49;P0CG50;D3YYZ2	B0LAC2;A5JUZ1;A0A0A6YW67;E9Q9J0;Q5M9K3;Q8C2K3;Q642L7;E9Q4P0;E9Q5F6;Q922B0;E9QNP0;Q5SX22;Q3TH47;Q78XY9;Q8R0Z9;Q922Z8;Q8VC46;P62984;P62983;P0CG49;P0CG50;D3YYZ2	2;2;2;2;2;2;2;2;2;2;2;2;2;2;2;2;2;2;2;2;2;1	2;2;2;2;2;2;2;2;2;2;2;2;2;2;2;2;2;2;2;2;2;1	2;2;2;2;2;2;2;2;2;2;2;2;2;2;2;2;2;2;2;2;2;1	Ubiquitin-60S ribosomal protein L40;Ubiquitin;60S ribosomal protein L40;Ubiquitin-40S ribosomal protein S27a;Ubiquitin;40S ribosomal protein S27a;Polyubiquitin-B;Ubiquitin;Polyubiquitin-C;Ubiquitin;Ubiquitin-related 1;Ubiquitin-related 2	Uba52;Ubc;Gm8797;Gm1821;Rps27a;Kxd1;Ubb;Gm5239	;;;;;;;;;;;;;;;;;;;;;	22	2	2	2	0	0	1	2	2	2	0	0	1	2	2	2	0	0	1	2	2	2	25.4	25.4	25.4	8.0381	71	71;76;77;96;128;153;156;193;201;202;232;236;278;305;354;582;658;128;156;305;734;122	1	7	0	3.214			By matching	By matching	By MS/MS	By MS/MS	0	0	12.7	25.4
A0A0A6YWU2;E9Q589;A0A0A6YY47;E9QB01;P13595;A0A0A6YY91;Q61945;O08909	A0A0A6YWU2;E9Q589;A0A0A6YY47;E9QB01;P13595;A0A0A6YY91	6;6;6;6;6;4;1;1	6;6;6;6;6;4;1;1	6;6;6;6;6;4;1;1	Neural cell adhesion molecule 1	Ncam1	;;;;;	8	6	6	6	4	4	4	3	5	4	4	4	4	3	5	4	4	4	4	3	5	4	11.9	11.9	11.9	67.305	605	605;725;848;849;1115;1089;49;96	1	25	0	15.694	By MS/MS	By MS/MS	By MS/MS	By MS/MS	By MS/MS	By MS/MS	7.3	7.3	7.3	5.5
A0A0A6YXF6;Q4VAE6;Q3TN61;Q9QUI0;A0A0A6YWJ1;A0A0G2JEP8;H3BL56;Q9CR99;C0IQA7;Q62159	A0A0A6YXF6;Q4VAE6;Q3TN61;Q9QUI0	3;3;3;3;1;1;1;1;1;1	3;3;3;3;1;1;1;1;1;1	3;3;3;3;1;1;1;1;1;1	Transforming protein RhoA	Rhoa	;;;	10	3	3	3	2	1	1	2	2	1	2	1	1	2	2	1	2	1	1	2	2	1	21.2	21.2	21.2	18.71	165	165;193;193;193;67;118;149;193;193;193	1	9	0	9.5114	By MS/MS	By MS/MS	By matching	By matching	By MS/MS	By MS/MS	13.9	6.7	6.7	13.9
Q3TM37;A0A0B4J1E2;Q9CSN1	Q3TM37;A0A0B4J1E2;Q9CSN1	1;1;1	1;1;1	1;1;1	SNW domain-containing protein 1	Snw1	;;	3	1	1	1	0	0	0	0	1	1	0	0	0	0	1	1	0	0	0	0	1	1	3.2	3.2	3.2	35.289	313	313;536;536	1	2	0	2.2864					By MS/MS	By MS/MS	0	0	0	0
A0A0G2JDV8;Q9DAW9;Q99JN5;A0A0G2JFI6	A0A0G2JDV8;Q9DAW9;Q99JN5;A0A0G2JFI6	5;5;4;3	4;4;4;3	4;4;4;3	Calponin-3	Cnn3	;;;	4	5	4	4	0	0	0	5	5	5	0	0	0	4	4	4	0	0	0	4	4	4	16.5	12.7	12.7	31.395	284	284;330;182;139	1	12	0	13.613				By MS/MS	By MS/MS	By MS/MS	0	0	0	16.5
A0A0G2JEX7;A0A0G2JDW7;Q6ZWY3;Q6ZWU9	A0A0G2JEX7;A0A0G2JDW7;Q6ZWY3;Q6ZWU9	1;1;1;1	1;1;1;1	1;1;1;1	40S ribosomal protein S27-like;40S ribosomal protein S27	Rps27l;Rps27	;;;	4	1	1	1	0	1	1	1	1	1	0	1	1	1	1	1	0	1	1	1	1	1	15.4	15.4	15.4	5.6466	52	52;82;84;84	1	5	0.0024671	1.5722		By MS/MS	By MS/MS	By MS/MS	By matching	By matching	0	15.4	15.4	15.4
A0A0G2JE32;Q9D7F5;Q9D1S1;Q4QQL2;Q3U5V6;A0A0G2JGL0;P61079;A0A0G2JF40;Q05CK8;A0A0G2JGZ3;Q3UT95;Q6ZWY6;P62838	A0A0G2JE32;Q9D7F5;Q9D1S1;Q4QQL2;Q3U5V6;A0A0G2JGL0;P61079;A0A0G2JF40;Q05CK8;A0A0G2JGZ3;Q3UT95;Q6ZWY6;P62838	2;2;2;2;2;2;2;1;1;1;1;1;1	2;2;2;2;2;2;2;1;1;1;1;1;1	2;2;2;2;2;2;2;1;1;1;1;1;1	Ubiquitin-conjugating enzyme E2 D3;Ubiquitin-conjugating enzyme E2 D2B;Ubiquitin-conjugating enzyme E2 D2	Ube2d3;Ube2d2a;Ube2d2b;Ube2d2	;;;;;;;;;;;;	13	2	2	2	2	2	1	2	2	2	2	2	1	2	2	2	2	2	1	2	2	2	15.9	15.9	15.9	14.731	132	132;147;147;147;147;148;147;29;50;73;147;147;147	1	11	0	6.3889	By MS/MS	By MS/MS	By matching	By MS/MS	By MS/MS	By MS/MS	15.9	15.9	7.6	15.9
A0A0G2JEA9;A0A0G2JFX7;A0A0N4SUH6;Q9CWZ3	A0A0G2JEA9;A0A0G2JFX7;A0A0N4SUH6;Q9CWZ3	3;3;3;3	3;3;3;3	3;3;3;3	RNA-binding protein 8A	Rbm8a	;;;	4	3	3	3	3	2	2	0	0	0	3	2	2	0	0	0	3	2	2	0	0	0	22.4	22.4	22.4	14.502	125	125;171;174;174	1	7	0	3.3953	By MS/MS	By MS/MS	By MS/MS				22.4	15.2	15.2	0
A0A0G2JEY4;Q9CXL3	A0A0G2JEY4;Q9CXL3	2;2	2;2	2;2	Uncharacterized protein C7orf50 homolog		;	2	2	2	2	1	1	0	2	1	1	1	1	0	2	1	1	1	1	0	2	1	1	20.8	20.8	20.8	20.03	178	178;195	1	6	0	3.3264	By matching	By matching		By MS/MS	By MS/MS	By MS/MS	13.5	13.5	0	20.8
Q0P6B2;Q3TUE1;A0A0G2JGW9;Q3TIS5;A0A0G2JFY5;Q3UUU2;Q91WJ8;A0A0G2JG00;A0A0G2JFK2	Q0P6B2;Q3TUE1;A0A0G2JGW9;Q3TIS5;A0A0G2JFY5;Q3UUU2;Q91WJ8;A0A0G2JG00;A0A0G2JFK2	7;7;7;7;7;7;7;5;4	5;5;5;5;5;5;5;5;4	5;5;5;5;5;5;5;5;4	Far upstream element-binding protein 1	Fubp1	;;;;;;;;	9	7	5	5	4	4	4	7	7	7	3	3	3	5	5	5	3	3	3	5	5	5	10.2	8.9	8.9	67.195	640	640;642;643;654;654;700;651;523;306	1	24	0	19.839	By MS/MS	By MS/MS	By MS/MS	By MS/MS	By MS/MS	By MS/MS	6.7	6.7	6.7	10.2
A0A0G2JG10;Q3UDX4;Q497W9;Q3UKJ6;Q3TFE5;O35286;Q3THD5;A0A0G2JGQ5	A0A0G2JG10;Q3UDX4;Q497W9;Q3UKJ6;Q3TFE5;O35286;Q3THD5;A0A0G2JGQ5	2;2;2;2;2;2;1;1	2;2;2;2;2;2;1;1	2;2;2;2;2;2;1;1	Pre-mRNA-splicing factor ATP-dependent RNA helicase DHX15	Dhx15	;;;;;;;	8	2	2	2	1	1	1	0	1	2	1	1	1	0	1	2	1	1	1	0	1	2	4.8	4.8	4.8	68.578	608	608;648;703;795;795;795;53;186	1	9	0	3.5952	By MS/MS	By matching	By matching		By MS/MS	By MS/MS	2.1	2.1	2.1	0
Q8BKH0;A0A0G2JGC8;I6L967;E9Q6Q4;Q3TU36;Q3TLU4;Q3TA69;E9Q912;Q3TPS9	Q8BKH0;A0A0G2JGC8;I6L967;E9Q6Q4;Q3TU36;Q3TLU4;Q3TA69;E9Q912;Q3TPS9	2;2;2;2;2;2;2;2;1	2;2;2;2;2;2;2;2;1	2;2;2;2;2;2;2;2;1		Rap1gds1	;;;;;;;;	9	2	2	2	1	1	1	2	2	2	1	1	1	2	2	2	1	1	1	2	2	2	3.9	3.9	3.9	59.168	544	544;544;558;558;606;607;607;607;607	1	10	0.00086281	1.8714	By MS/MS	By matching	By MS/MS	By MS/MS	By MS/MS	By MS/MS	1.7	1.7	1.7	3.9
A0A0G2JGD2;Q545V2;P07091	A0A0G2JGD2;Q545V2;P07091	5;5;5	5;5;5	5;5;5	Protein S100;Protein S100-A4	S100a4	;;	3	5	5	5	4	3	3	3	3	3	4	3	3	3	3	3	4	3	3	3	3	3	66.7	66.7	66.7	9.0621	78	78;101;101	1	20	0	14.315	By MS/MS	By MS/MS	By MS/MS	By MS/MS	By MS/MS	By MS/MS	55.1	44.9	33.3	44.9
A0A0G2JGY0;D3YWR7;A0A0G2JGJ1;Q8BVI4	A0A0G2JGY0;D3YWR7;A0A0G2JGJ1;Q8BVI4	1;1;1;1	1;1;1;1	1;1;1;1	Dihydropteridine reductase	Qdpr	;;;	4	1	1	1	1	1	1	1	1	1	1	1	1	1	1	1	1	1	1	1	1	1	9.4	9.4	9.4	14.821	139	139;189;213;241	1	9	0	8.671	By MS/MS	By MS/MS	By MS/MS	By MS/MS	By MS/MS	By MS/MS	9.4	9.4	9.4	9.4
A0A0J9YUN2;A0A0J9YTT1;Q3TQ27;Q3UCS1;Q9Z255	A0A0J9YUN2;A0A0J9YTT1;Q3TQ27;Q3UCS1;Q9Z255	1;1;1;1;1	1;1;1;1;1	1;1;1;1;1	Ubiquitin-conjugating enzyme E2 A	Ube2a	;;;;	5	1	1	1	1	1	1	1	1	1	1	1	1	1	1	1	1	1	1	1	1	1	8.4	8.4	8.4	13.635	119	119;122;149;152;152	1	6	0.002461	1.5646	By MS/MS	By matching	By matching	By matching	By MS/MS	By MS/MS	8.4	8.4	8.4	8.4
Q3UPB2;A0A0J9YV86;A0A0J9YUF8;A0A0J9YUR2;A0A0J9YTU3;Q5SXY1	Q3UPB2;A0A0J9YV86;A0A0J9YUF8;A0A0J9YUR2;A0A0J9YTU3;Q5SXY1	1;1;1;1;1;1	1;1;1;1;1;1	1;1;1;1;1;1	Cytospin-B	Specc1	;;;;;	6	1	1	1	1	1	1	0	0	0	1	1	1	0	0	0	1	1	1	0	0	0	1.3	1.3	1.3	69.202	631	631;710;781;978;1058;1067	1	3	0.002439	1.5199	By MS/MS	By matching	By matching				1.3	1.3	1.3	0
A0A0J9YTY0;A0A0J9YUL3;Q8C1B7;Q3UUU4;Q9R1T4;A0A0J9YVA6;A0A0J9YUV6;A2A3W1	A0A0J9YTY0;A0A0J9YUL3;Q8C1B7	13;13;13;5;5;4;3;1	13;13;13;5;5;4;3;1	10;10;10;3;3;3;3;1	Septin-11	2018-09-11	;;	8	13	13	10	12	12	12	4	4	3	12	12	12	4	4	3	10	9	9	3	3	2	35.1	35.1	27.1	48.978	425	425;432;431;427;434;204;97;141	1	48	0	38.438	By MS/MS	By MS/MS	By MS/MS	By MS/MS	By MS/MS	By matching	30.6	32.5	32.5	15.1
A0A0J9YUD8;Q8C7C4;Q8BNM0;A0A0J9YUZ4;Q8BQ02;Q6P202;Q58EV5;Q497Z6;Q3UBK2;P63158;D3YVC6;D3YZ18;Q3UJK0;Q8CH24;Q80YZ1	A0A0J9YUD8;Q8C7C4;Q8BNM0;A0A0J9YUZ4;Q8BQ02;Q6P202;Q58EV5;Q497Z6;Q3UBK2;P63158;D3YVC6;D3YZ18;Q3UJK0	6;6;6;6;6;6;6;6;6;6;5;5;5;2;2	5;5;5;5;5;5;5;5;5;5;4;4;4;2;2	5;5;5;5;5;5;5;5;5;5;4;4;4;2;2	High mobility group protein B1	Hmgb1	;;;;;;;;;;;;	15	6	5	5	5	4	4	4	3	4	4	3	3	3	2	3	4	3	3	3	2	3	30.4	23.4	23.4	19.774	171	171;178;181;211;215;215;215;215;215;215;92;124;215;199;208	1	18	0	15.267	By MS/MS	By MS/MS	By MS/MS	By MS/MS	By MS/MS	By MS/MS	29.8	28.7	28.7	24.6
A0A0J9YUI1;Q6ZWQ6;P61087;Q3TL77;Q3V3R8;A0A0J9YU07;D3Z4U3;A0A0J9YUR9;F8WIC2	A0A0J9YUI1;Q6ZWQ6;P61087;Q3TL77;Q3V3R8;A0A0J9YU07;D3Z4U3	6;6;6;5;3;3;3;2;1	6;6;6;5;3;3;3;2;1	6;6;6;5;3;3;3;2;1	Ubiquitin-conjugating enzyme E2 K	Ube2k	;;;;;;	9	6	6	6	5	4	3	2	3	3	5	4	3	2	3	3	5	4	3	2	3	3	56.8	56.8	56.8	15.81	139	139;200;200;174;97;149;157;73;57	1	20	0	10.659	By MS/MS	By matching	By matching	By MS/MS	By MS/MS	By MS/MS	44.6	37.4	26.6	12.2
A0A0J9YV90;Q8BHJ5;Q9QXE7	A0A0J9YV90;Q8BHJ5;Q9QXE7	1;1;1	1;1;1	1;1;1	F-box-like/WD repeat-containing protein TBL1XR1;F-box-like/WD repeat-containing protein TBL1X	Tbl1xr1;Tbl1x	;;	3	1	1	1	1	1	0	0	1	1	1	1	0	0	1	1	1	1	0	0	1	1	2.7	2.7	2.7	51.622	474	474;514;527	1	5	0	2.3833	By MS/MS	By matching			By matching	By MS/MS	2.7	2.7	0	0
A0A0N4SUH8;Q9QZ23	A0A0N4SUH8;Q9QZ23	2;2	2;2	2;2	NFU1 iron-sulfur cluster scaffold homolog, mitochondrial	Nfu1	;	2	2	2	2	1	1	1	1	1	1	1	1	1	1	1	1	1	1	1	1	1	1	9	9	9	28.654	256	256;255	1	6	0.0008673	1.888	By MS/MS	By matching	By matching	By MS/MS	By matching	By matching	3.1	3.1	3.1	5.9
A0A0N4SVR8;A0A0N4SUX1;D6RGU1;D3YY02;Q8CII5;Q921W2;G5E8L2;Q80ZW7;D3Z4H6;Q564E7;Q545C1;P52912;P70318;A0A0U1RP00;A0A0U1RPB0;D3Z3Y4;Q8BT02	A0A0N4SVR8;A0A0N4SUX1;D6RGU1;D3YY02;Q8CII5;Q921W2;G5E8L2;Q80ZW7;D3Z4H6;Q564E7;Q545C1;P52912;P70318;A0A0U1RP00;A0A0U1RPB0;D3Z3Y4;Q8BT02	2;2;2;2;2;2;2;2;2;2;2;2;2;1;1;1;1	2;2;2;2;2;2;2;2;2;2;2;2;2;1;1;1;1	2;2;2;2;2;2;2;2;2;2;2;2;2;1;1;1;1	Nucleolysin TIA-1;Nucleolysin TIAR	Tial1;Tia1	;;;;;;;;;;;;;;;;	17	2	2	2	0	0	0	2	1	2	0	0	0	2	1	2	0	0	0	2	1	2	22.6	22.6	22.6	10.375	93	93;133;135;212;285;375;375;377;385;386;392;386;392;107;140;336;358	1	5	0	2.4392				By matching	By MS/MS	By MS/MS	0	0	0	22.6
A0A0N4SV66;A0AUV1;A3KPD0;Q8CGP4;Q149V4;C0HKE9;C0HKE8;C0HKE7;C0HKE6;C0HKE5;C0HKE4;C0HKE3;C0HKE2;C0HKE1;B2RWH3;B2RVF0;A2AB79;Q8CGP6;Q8R1M2;Q64523;Q8CGP7;Q8CGP5;Q8BFU2;Q6GSS7;B2RVP5;Q3THW5;P0C0S6;P27661;Q61668;G3UWL7;Q8R029;Q3TFU6;Q3UA95;Q64522	A0A0N4SV66;A0AUV1;A3KPD0;Q8CGP4;Q149V4;C0HKE9;C0HKE8;C0HKE7;C0HKE6;C0HKE5;C0HKE4;C0HKE3;C0HKE2;C0HKE1;B2RWH3;B2RVF0;A2AB79;Q8CGP6;Q8R1M2;Q64523;Q8CGP7;Q8CGP5;Q8BFU2;Q6GSS7;B2RVP5;Q3THW5;P0C0S6;P27661	3;3;3;3;3;3;3;3;3;3;3;3;3;3;3;3;3;3;3;3;3;3;3;3;2;2;2;2;1;1;1;1;1;1	3;3;3;3;3;3;3;3;3;3;3;3;3;3;3;3;3;3;3;3;3;3;3;3;2;2;2;2;1;1;1;1;1;1	3;3;3;3;3;3;3;3;3;3;3;3;3;3;3;3;3;3;3;3;3;3;3;3;2;2;2;2;1;1;1;1;1;1	Histone H2A;Histone H2A type 1-H;Histone H2A.J;Histone H2A type 2-C;Histone H2A type 1-K;Histone H2A type 1-F;Histone H2A type 3;Histone H2A type 2-A;Histone H2A.V;Histone H2A.Z;Histone H2AX	Hist1h2ah;Hist1h2aa;Hist2h2ac;Hist2h2aa1;Hist1h2ad;Hist3h2a;H2afj;Hist1h2ak;Hist1h2af;H2afv;H2afz;H2afx	;;;;;;;;;;;;;;;;;;;;;;;;;;;	34	3	3	3	1	2	3	3	3	3	1	2	3	3	3	3	1	2	3	3	3	3	27.8	27.8	27.8	13.66	126	126;127;128;129;129;130;130;130;130;130;130;130;130;130;130;130;130;128;129;129;130;130;130;130;128;128;128;143;37;87;90;90;105;130	1	16	0	25.619	By MS/MS	By MS/MS	By matching	By MS/MS	By MS/MS	By MS/MS	5.6	12.7	27.8	27.8
A0A0N4SVR6;A0A0N4SVG9;Q4FJQ0;P51150	A0A0N4SVR6;A0A0N4SVG9;Q4FJQ0;P51150	2;2;2;2	2;2;2;2	2;2;2;2	Ras-related protein Rab-7a	Rab7;Rab7a	;;;	4	2	2	2	2	2	2	1	2	1	2	2	2	1	2	1	2	2	2	1	2	1	25	25	25	10.079	88	88;98;207;207	1	12	0	5.4231	By MS/MS	By MS/MS	By MS/MS	By matching	By MS/MS	By MS/MS	25	25	25	12.5
A0A0N4SVK3;P62322	A0A0N4SVK3;P62322	1;1	1;1	1;1	U6 snRNA-associated Sm-like protein LSm5	Lsm5	;	2	1	1	1	1	1	1	0	0	0	1	1	1	0	0	0	1	1	1	0	0	0	32.2	32.2	32.2	6.6106	59	59;91	1	3	0	2.565	By MS/MS	By matching	By matching				32.2	32.2	32.2	0
A0A0R4IZY0;Q8C1A5;Q99LK5	A0A0R4IZY0;Q8C1A5	11;11;2	11;11;2	11;11;2	Thimet oligopeptidase	Thop1	;	3	11	11	11	8	8	7	6	5	6	8	8	7	6	5	6	8	8	7	6	5	6	16.7	16.7	16.7	78.026	687	687;687;81	1	40	0	19.864	By MS/MS	By MS/MS	By MS/MS	By MS/MS	By matching	By MS/MS	12.1	12.1	10.6	9.3
A0A1L1SRW7;A0A1L1SRC1;A0A1L1SS90;A0A0R4J050;Q99JW2	A0A1L1SRW7;A0A1L1SRC1;A0A1L1SS90;A0A0R4J050;Q99JW2	1;1;1;1;1	1;1;1;1;1	1;1;1;1;1	Aminoacylase-1	Acy1	;;;;	5	1	1	1	1	1	1	1	1	1	1	1	1	1	1	1	1	1	1	1	1	1	4.2	4.2	4.2	37.499	336	336;343;373;408;408	1	7	0	4.9478	By MS/MS	By MS/MS	By matching	By matching	By MS/MS	By matching	4.2	4.2	4.2	4.2
E9PYA3;A0A0R4J052;G5E8T9;Q99KB8;E9Q2H8	E9PYA3;A0A0R4J052;G5E8T9;Q99KB8;E9Q2H8	2;2;2;2;1	2;2;2;2;1	2;2;2;2;1	Hydroxyacylglutathione hydrolase, mitochondrial	Hagh	;;;;	5	2	2	2	1	2	2	1	0	0	1	2	2	1	0	0	1	2	2	1	0	0	11.8	11.8	11.8	26	237	237;260;309;309;217	1	7	0	17.798	By MS/MS	By MS/MS	By MS/MS	By MS/MS			5.1	11.8	11.8	6.8
A0A0R4J086;Q8BK62	A0A0R4J086;Q8BK62	8;7	8;7	8;7	Olfactomedin-like protein 3	Olfml3	;	2	8	8	8	4	7	7	2	2	1	4	7	7	2	2	1	4	7	7	2	2	1	22.9	22.9	22.9	45.797	406	406;406	1	23	0	66.258	By MS/MS	By MS/MS	By MS/MS	By MS/MS	By MS/MS	By matching	14	20.7	20.7	7.4
A0A0R4J093;Q9DBP5	A0A0R4J093;Q9DBP5	5;5	5;5	5;5	UMP-CMP kinase	Cmpk1	;	2	5	5	5	4	3	3	1	1	2	4	3	3	1	1	2	4	3	3	1	1	2	30	30	30	25.714	227	227;196	1	14	0	8.7751	By MS/MS	By MS/MS	By MS/MS	By matching	By matching	By MS/MS	24.2	15.4	15.4	8.8
A0A0R4J097;O88393;Q3TM82	A0A0R4J097;O88393;Q3TM82	2;2;1	2;2;1	2;2;1	Transforming growth factor beta receptor type 3	Tgfbr3	;;	3	2	2	2	1	0	1	2	2	2	1	0	1	2	2	2	1	0	1	2	2	2	3.1	3.1	3.1	93.781	850	850;850;307	1	8	0	2.5304	By MS/MS		By matching	By matching	By MS/MS	By MS/MS	1.8	0	1.8	3.1
A0PJG3;Q3UQD8;Q8R3X7;Q3UGF0;Q3TDE6;A0A0R4J0G0;Q8BH04	A0PJG3;Q3UQD8;Q8R3X7;Q3UGF0;Q3TDE6;A0A0R4J0G0;Q8BH04	1;1;1;1;1;1;1	1;1;1;1;1;1;1	1;1;1;1;1;1;1	Phosphoenolpyruvate carboxykinase [GTP], mitochondrial	Pck2	;;;;;;	7	1	1	1	0	0	0	0	1	0	0	0	0	0	1	0	0	0	0	0	1	0	3.5	3.5	3.5	31.334	282	282;297;535;633;640;667;640	1	1	0.0091813	1.1231					By MS/MS		0	0	0	0
A0A0R4J0G6;Q9CYK2;Q3UFN2;B2RX76	A0A0R4J0G6;Q9CYK2;Q3UFN2;B2RX76	7;7;6;6	7;7;6;6	7;7;6;6	Glutaminyl-peptide cyclotransferase	Qpct	;;;	4	7	7	7	4	5	4	5	6	5	4	5	4	5	6	5	4	5	4	5	6	5	26.2	26.2	26.2	41.075	362	362;362;362;362	1	32	0	204.58	By MS/MS	By MS/MS	By MS/MS	By MS/MS	By MS/MS	By MS/MS	13	16	16.6	19.6
E9QQ48;Q3UGF9;Q3UX88;A0A0R4J0G7;Q8K4R9	E9QQ48;Q3UGF9;Q3UX88;A0A0R4J0G7;Q8K4R9	1;1;1;1;1	1;1;1;1;1	1;1;1;1;1	Disks large-associated protein 5	Dlgap5	;;;;	5	1	1	1	1	0	0	0	0	0	1	0	0	0	0	0	1	0	0	0	0	0	4.6	4.6	4.6	33.709	303	303;758;808;808;808	1	1	0.0099237	1.1218	By MS/MS						4.6	0	0	0
A0A0R4J0H5;A0A140T8R4;Q6RUT5;Q6S5C2	A0A0R4J0H5;A0A140T8R4;Q6RUT5;Q6S5C2	2;2;2;2	2;2;2;2	2;2;2;2	N-acetylglucosamine-1-phosphotransferase subunit gamma	Tce7;Gnptg	;;;	4	2	2	2	0	1	1	2	2	2	0	1	1	2	2	2	0	1	1	2	2	2	3.9	3.9	3.9	34.108	307	307;314;341;307	1	8	0	13.665		By MS/MS	By MS/MS	By matching	By MS/MS	By MS/MS	0	3.9	3.9	3.9
A0A0R4J0I9;Q91ZX7;Q3U454;Q3U5J2	A0A0R4J0I9;Q91ZX7	25;25;12;8	25;25;12;8	25;25;12;8	Prolow-density lipoprotein receptor-related protein 1;Low-density lipoprotein receptor-related protein 1 85 kDa subunit;Low-density lipoprotein receptor-related protein 1 515 kDa subunit;Low-density lipoprotein receptor-related protein 1 intracellular domain	Lrp1	;	4	25	25	25	16	17	13	15	16	18	16	17	13	15	16	18	16	17	13	15	16	18	6.3	6.3	6.3	504.77	4545	4545;4545;1457;743	1	101	0	46.787	By MS/MS	By MS/MS	By MS/MS	By MS/MS	By MS/MS	By MS/MS	4.2	4.5	3.7	4
A0A1W2P785;Q8C714;A0A0R4J0J8;Q2KN98	A0A1W2P785;Q8C714;A0A0R4J0J8;Q2KN98	1;1;1;1	1;1;1;1	1;1;1;1	Cytospin-A	Specc1l	;;;	4	1	1	1	1	1	1	0	0	0	1	1	1	0	0	0	1	1	1	0	0	0	10	10	10	11.846	120	120;524;1135;1118	1	3	0.0076923	1.1666	By matching	By matching	By MS/MS				10	10	10	0
A0A0R4J0Q4;P97873;Q8BP04	A0A0R4J0Q4;P97873;Q8BP04	11;11;8	11;11;8	11;11;8	Lysyl oxidase homolog 1	Loxl1	;;	3	11	11	11	4	4	5	10	9	8	4	4	5	10	9	8	4	4	5	10	9	8	19.1	19.1	19.1	66.495	607	607;607;448	1	40	0	26.494	By MS/MS	By MS/MS	By MS/MS	By MS/MS	By MS/MS	By MS/MS	7.6	7.6	8.7	17.1
A0A0R4J0Q5;P21619	A0A0R4J0Q5;P21619	5;5	2;2	2;2	Lamin-B2	Lmnb2	;	2	5	2	2	3	4	4	0	0	0	1	1	1	0	0	0	1	1	1	0	0	0	5.9	3.1	3.1	69.084	615	615;596	1	3	0	3.3471	By MS/MS	By MS/MS	By matching				3.1	4.2	4.2	0
A0A0R4J0Z1;P08003	A0A0R4J0Z1;P08003	2;2	2;2	2;2	Protein disulfide-isomerase A4	Pdia4	;	2	2	2	2	2	2	2	0	0	0	2	2	2	0	0	0	2	2	2	0	0	0	3.1	3.1	3.1	72.369	641	641;638	1	6	0	4.5826	By MS/MS	By MS/MS	By MS/MS				3.1	3.1	3.1	0
A0A0R4J107;Q8R146;A0A0A6YXV0	A0A0R4J107;Q8R146	4;4;1	4;4;1	4;4;1	Acylamino-acid-releasing enzyme	Apeh	;	3	4	4	4	2	1	1	2	2	2	2	1	1	2	2	2	2	1	1	2	2	2	7.3	7.3	7.3	79.704	716	716;732;204	1	10	0	4.8656	By MS/MS	By matching	By matching	By matching	By MS/MS	By MS/MS	4.3	1.1	1.1	2.9
G3UYZ1;A0A0R4J117;Q8R366;D3Z4Q8	G3UYZ1;A0A0R4J117;Q8R366;D3Z4Q8	4;4;4;3	4;4;4;3	4;4;4;3	Immunoglobulin superfamily member 8	Igsf8	;;;	4	4	4	4	1	1	1	4	4	4	1	1	1	4	4	4	1	1	1	4	4	4	8.6	8.6	8.6	58.131	548	548;611;611;149	1	15	0	13.072	By MS/MS	By matching	By matching	By MS/MS	By MS/MS	By MS/MS	2.2	2.2	2.2	8.6
A0A0R4J131;Q8CIF4	A0A0R4J131;Q8CIF4	3;3	3;3	3;3	Biotinidase	Btd	;	2	3	3	3	1	1	1	2	1	2	1	1	1	2	1	2	1	1	1	2	1	2	9.8	9.8	9.8	59.278	529	529;520	1	8	0.0017094	1.8085	By matching	By matching	By MS/MS	By matching	By matching	By MS/MS	2.6	2.6	2.6	4.9
Q3TRK3;A0A0R4J1E3;Q9QXS6;F7CPL2	Q3TRK3;A0A0R4J1E3;Q9QXS6;F7CPL2	2;2;2;1	2;2;2;1	2;2;2;1	Drebrin	Dbn1	;;;	4	2	2	2	1	1	0	1	1	1	1	1	0	1	1	1	1	1	0	1	1	1	2.6	2.6	2.6	72.416	660	660;661;706;169	1	5	0	3.71	By MS/MS	By matching		By MS/MS	By MS/MS	By MS/MS	1.2	1.2	0	1.4
E9QN08;A0A0R4J1L2;Q91VK2;Q80T06;P57776;F6ZFU0;A0A0R4J1E2;D3Z7N2;D3YUQ9;D3YZT9;D3YY68;Q8BW50	E9QN08;A0A0R4J1L2;Q91VK2;Q80T06;P57776;F6ZFU0;A0A0R4J1E2;D3Z7N2;D3YUQ9;D3YZT9;D3YY68	8;8;8;8;8;7;7;6;6;6;5;3	8;8;8;8;8;7;7;6;6;6;5;3	8;8;8;8;8;7;7;6;6;6;5;3	Elongation factor 1-delta	Eef1d	;;;;;;;;;;	12	8	8	8	7	6	7	5	4	4	7	6	7	5	4	4	7	6	7	5	4	4	33.9	33.9	33.9	27.217	245	245;257;276;281;281;552;660;129;193;210;190;117	1	34	0	41.733	By MS/MS	By MS/MS	By MS/MS	By MS/MS	By MS/MS	By MS/MS	30.2	29.8	30.2	24.1
A0A0R4J1Y7;E9PXX7;Q3TEE8;Q91W90;Q3UWX1;Q3UBW8	A0A0R4J1Y7;E9PXX7;Q3TEE8;Q91W90;Q3UWX1;Q3UBW8	6;6;6;6;5;5	6;6;6;6;5;5	6;6;6;6;5;5	Thioredoxin domain-containing protein 5	Txndc5	;;;;;	6	6	6	6	4	5	2	6	6	5	4	5	2	6	6	5	4	5	2	6	6	5	20.7	20.7	20.7	36.083	323	323;344;417;417;280;417	1	28	0	134.54	By MS/MS	By MS/MS	By MS/MS	By MS/MS	By MS/MS	By MS/MS	17.3	20.4	6.8	20.7
G3UXJ6;G3UZI2;A0A0R4J259;G3V018;Q7TMK9;G3UWM1;G3UZ48;G3XA76;Q3TRV3	G3UXJ6;G3UZI2;A0A0R4J259;G3V018;Q7TMK9;G3UWM1;G3UZ48	5;5;5;5;5;3;3;1;1	3;3;3;3;3;1;2;1;1	3;3;3;3;3;1;2;1;1	Heterogeneous nuclear ribonucleoprotein Q	Syncrip	;;;;;;	9	5	3	3	3	3	3	3	2	2	3	2	2	2	1	1	3	2	2	2	1	1	14.7	10	10	49.704	448	448;527;561;588;623;196;464;94;368	1	12	0	57.752	By MS/MS	By MS/MS	By matching	By MS/MS	By MS/MS	By matching	10	10.3	10.3	7.4
E9Q5Q0;Q3TYH7;Q3TGG2;A0A0U1RPL0;Q7TQH0	E9Q5Q0;Q3TYH7;Q3TGG2;A0A0U1RPL0;Q7TQH0	1;1;1;1;1	1;1;1;1;1	1;1;1;1;1	Ataxin-2-like protein	Atxn2l	;;;;	5	1	1	1	1	1	1	0	0	0	1	1	1	0	0	0	1	1	1	0	0	0	1	1	1	92.071	863	863;890;994;1096;1049	1	3	0.002381	1.3543	By MS/MS	By matching	By MS/MS				1	1	1	0
A0A0U1RQ55;Q78JW9	A0A0U1RQ55;Q78JW9	1;1	1;1	1;1	Ubiquitin domain-containing protein UBFD1	Ubfd1	;	2	1	1	1	1	1	1	0	1	1	1	1	1	0	1	1	1	1	1	0	1	1	11.8	11.8	11.8	11.154	102	102;368	1	6	0	2.8563	By MS/MS	By MS/MS	By matching		By MS/MS	By MS/MS	11.8	11.8	11.8	0
A0A140LHA2;Q9WVA3	A0A140LHA2;Q9WVA3	1;1	1;1	1;1	Mitotic checkpoint protein BUB3	Bub3	;	2	1	1	1	1	1	1	1	1	1	1	1	1	1	1	1	1	1	1	1	1	1	3.1	3.1	3.1	36.766	324	324;326	1	6	0	3.4665	By MS/MS	By matching	By matching	By MS/MS	By matching	By matching	3.1	3.1	3.1	3.1
A0A140LIH7;A0A140LIL0;A0A140LHF1;A0A140LHE7;A0A140LJH8;Q9D6X6	A0A140LIH7;A0A140LIL0;A0A140LHF1;A0A140LHE7;A0A140LJH8;Q9D6X6	1;1;1;1;1;1	1;1;1;1;1;1	1;1;1;1;1;1	Serine protease 23	Prss23	;;;;;	6	1	1	1	1	1	1	0	1	1	1	1	1	0	1	1	1	1	1	0	1	1	17.9	17.9	17.9	8.5461	78	78;86;138;140;167;382	1	6	0	9.4952	By matching	By MS/MS	By matching		By MS/MS	By MS/MS	17.9	17.9	17.9	0
A0A140LJC9;Q3U1W3;E9Q638;Q3UG15;A0A140LHU0;Q61072	A0A140LJC9;Q3U1W3;E9Q638;Q3UG15;A0A140LHU0;Q61072	2;2;2;2;2;2	2;2;2;2;2;2	2;2;2;2;2;2	Disintegrin and metalloproteinase domain-containing protein 9	Adam9	;;;;;	6	2	2	2	1	1	1	2	2	2	1	1	1	2	2	2	1	1	1	2	2	2	17	17	17	17.069	159	159;841;841;845;863;845	1	9	0	4.1813	By MS/MS	By MS/MS	By matching	By MS/MS	By MS/MS	By MS/MS	5	5	5	17
D3Z6W1;A0A140LIT9;Q7TSJ2	D3Z6W1;A0A140LIT9;Q7TSJ2	1;1;1	1;1;1	1;1;1	Microtubule-associated protein 6	Map6	;;	3	1	1	1	0	0	0	1	1	1	0	0	0	1	1	1	0	0	0	1	1	1	5.3	5.3	5.3	54.711	509	509;703;906	1	3	0.0024038	1.41				By MS/MS	By matching	By MS/MS	0	0	0	5.3
A0A140LIU3;P56391	A0A140LIU3;P56391	2;2	2;2	2;2	Cytochrome c oxidase subunit 6B1	Cox6b1	;	2	2	2	2	1	1	1	2	2	2	1	1	1	2	2	2	1	1	1	2	2	2	58.1	58.1	58.1	4.8655	43	43;86	1	10	0	3.5417	By MS/MS	By MS/MS	By matching	By matching	By MS/MS	By MS/MS	32.6	32.6	32.6	58.1
Q52L53;A0A140LIZ5;Q8BKU2;Q569X4;Q3TUN5;Q3TJ97;Q3TFA5;P54775;Q3UBF0	Q52L53;A0A140LIZ5;Q8BKU2;Q569X4;Q3TUN5;Q3TJ97;Q3TFA5;P54775;Q3UBF0	2;2;2;2;2;2;2;2;1	2;2;2;2;2;2;2;2;1	2;2;2;2;2;2;2;2;1	26S protease regulatory subunit 6B	Psmc4	;;;;;;;;	9	2	2	2	1	0	0	2	1	2	1	0	0	2	1	2	1	0	0	2	1	2	9.8	9.8	9.8	24.436	215	215;387;418;418;418;418;418;418;314	1	6	0	3.786	By matching			By MS/MS	By matching	By MS/MS	5.6	0	0	9.8
Q9EQM8;Q3TP40;Q3TPG3;A0A1B0GRB5;Q3UJE5;A0A1B0GRA7;B7ZN81;B2RQL0;A0A140T8J8;A0A1B0GSX7;Q6PFD9	Q9EQM8;Q3TP40;Q3TPG3;A0A1B0GRB5;Q3UJE5;A0A1B0GRA7;B7ZN81;B2RQL0;A0A140T8J8;A0A1B0GSX7;Q6PFD9	1;1;1;1;1;1;1;1;1;1;1	1;1;1;1;1;1;1;1;1;1;1	1;1;1;1;1;1;1;1;1;1;1	Nuclear pore complex protein Nup98-Nup96;Nuclear pore complex protein Nup98;Nuclear pore complex protein Nup96	Nup98	;;;;;;;;;;	11	1	1	1	1	1	1	0	0	0	1	1	1	0	0	0	1	1	1	0	0	0	5.1	5.1	5.1	19.152	196	196;374;861;967;984;984;1170;1170;1187;1816;1816	1	3	0	2.3709	By matching	By MS/MS	By MS/MS				5.1	5.1	5.1	0
O89072;Q3TXR5;A0A140T8L5;Q9DC49;D3YVC1;F6YTZ4;D3Z536;Q58EU3;Q3TXS9;Q3TLE5;Q3TL20;Q3TI78;Q3UB36;D3YWJ3;P25444	O89072;Q3TXR5;A0A140T8L5;Q9DC49;D3YVC1;F6YTZ4;D3Z536;Q58EU3;Q3TXS9;Q3TLE5;Q3TL20;Q3TI78;Q3UB36;D3YWJ3;P25444	1;1;1;1;1;1;1;1;1;1;1;1;1;1;1	1;1;1;1;1;1;1;1;1;1;1;1;1;1;1	1;1;1;1;1;1;1;1;1;1;1;1;1;1;1	40S ribosomal protein S2	Rps2;Gm6576;Gm8225	;;;;;;;;;;;;;;	15	1	1	1	0	0	0	1	1	1	0	0	0	1	1	1	0	0	0	1	1	1	6.1	6.1	6.1	19.368	179	179;221;221;235;269;274;292;293;293;293;293;293;297;302;293	1	3	0	2.3049				By matching	By MS/MS	By MS/MS	0	0	0	6.1
G3UY21;B7ZNW9;A0A140T8T2;G3UYX7;B2RX05;Q5DTL5;Q9R1B9;G3X909;G3UWQ3	G3UY21;B7ZNW9;A0A140T8T2;G3UYX7;B2RX05;Q5DTL5;Q9R1B9;G3X909	6;6;6;6;6;6;6;4;1	6;6;6;6;6;6;6;4;1	6;6;6;6;6;6;6;4;1	Slit homolog 2 protein;Slit homolog 2 protein N-product;Slit homolog 2 protein C-product	Slit2	;;;;;;;	9	6	6	6	5	6	6	3	1	2	5	6	6	3	1	2	5	6	6	3	1	2	6.2	6.2	6.2	169.28	1525	1525;1525;1533;1542;1542;1593;1521;851;150	1	23	0	52.558	By MS/MS	By MS/MS	By matching	By MS/MS	By MS/MS	By MS/MS	5.6	6.2	6.2	2.5
A0A146E664;Q6GU68;A0A1L1STF4	A0A146E664;Q6GU68;A0A1L1STF4	4;4;3	4;4;3	4;4;3	Immunoglobulin superfamily containing leucine-rich repeat protein	Islr	;;	3	4	4	4	2	1	1	4	4	4	2	1	1	4	4	4	2	1	1	4	4	4	10.5	10.5	10.5	45.614	428	428;428;150	1	16	0	12.756	By MS/MS	By matching	By matching	By MS/MS	By MS/MS	By MS/MS	5.6	3	3	10.5
Q05AF0;A0A158SIT3;Q9WV03	Q05AF0;A0A158SIT3;Q9WV03	2;2;2	2;2;2	2;2;2	Protein FAM50A	Fam50a	;;	3	2	2	2	0	1	1	1	1	1	0	1	1	1	1	1	0	1	1	1	1	1	9.7	9.7	9.7	32.039	267	267;339;339	1	5	0	6.7395		By MS/MS	By MS/MS	By MS/MS	By MS/MS	By matching	0	6	6	3.7
A0A1B0GS13;A0A165ELP6;A0A1B0GT81;A0A1B0GTA4;Q8K3J2;Q544Z6;Q3TXJ7;A0A1B0GSH8;Q07813	A0A1B0GS13;A0A165ELP6;A0A1B0GT81;A0A1B0GTA4;Q8K3J2;Q544Z6;Q3TXJ7;A0A1B0GSH8;Q07813	1;1;1;1;1;1;1;1;1	1;1;1;1;1;1;1;1;1	1;1;1;1;1;1;1;1;1	Apoptosis regulator BAX	Bax	;;;;;;;;	9	1	1	1	1	1	1	1	1	1	1	1	1	1	1	1	1	1	1	1	1	1	11.4	11.4	11.4	12.513	114	114;139;171;172;173;192;192;263;192	1	6	0	2.8078	By MS/MS	By matching	By matching	By matching	By MS/MS	By matching	11.4	11.4	11.4	11.4
A0A171KXD3;Q8C2D7;Q3TPF5;Q80WB1;Q3UIG8;Q80WV6;Q9JIF0;A0A140LJF4;A0A140LJ70;A0A140LI33;A0A140LHF7;A0A140LHS4;Q9CX58;A0A140LJ68;Q6PAK3	A0A171KXD3;Q8C2D7;Q3TPF5;Q80WB1;Q3UIG8;Q80WV6;Q9JIF0;A0A140LJF4;A0A140LJ70;A0A140LI33;A0A140LHF7;A0A140LHS4;Q9CX58	4;4;4;4;4;4;4;3;3;2;2;2;2;1;1	4;4;4;4;4;4;4;3;3;2;2;2;2;1;1	4;4;4;4;4;4;4;3;3;2;2;2;2;1;1	Protein arginine N-methyltransferase 1	Prmt1	;;;;;;;;;;;;	15	4	4	4	1	0	0	3	3	3	1	0	0	3	3	3	1	0	0	3	3	3	15.7	15.7	15.7	36.567	318	318;343;345;350;353;354;371;193;254;153;208;217;254;122;394	1	10	0	7.0479	By MS/MS			By MS/MS	By MS/MS	By MS/MS	3.8	0	0	11.9
A0A172Q386;Q91V98	A0A172Q386;Q91V98	6;6	6;6	6;6	Endosialin	Cd248	;	2	6	6	6	5	4	5	3	4	4	5	4	5	3	4	4	5	4	5	3	4	4	12.5	12.5	12.5	71.965	674	674;765	1	33	0	26.208	By MS/MS	By MS/MS	By MS/MS	By MS/MS	By MS/MS	By MS/MS	8.2	7	8.2	5.3
A0A1B0GSF7;A0A1B0GSS8;A0A1B0GQU8;Q0QEW9;Q642K1;Q58EW0;P35980	A0A1B0GSF7;A0A1B0GSS8;A0A1B0GQU8;Q0QEW9;Q642K1;Q58EW0;P35980	1;1;1;1;1;1;1	1;1;1;1;1;1;1	1;1;1;1;1;1;1	60S ribosomal protein L18	Rpl18	;;;;;;	7	1	1	1	1	1	0	1	0	0	1	1	0	1	0	0	1	1	0	1	0	0	9.6	9.6	9.6	15.245	136	136;155;159;169;188;188;188	1	3	0	6.4488	By MS/MS	By matching		By matching			9.6	9.6	0	9.6
A0A1B0GR11;Q93092	A0A1B0GR11;Q93092	8;8	8;8	8;8	Transaldolase	Taldo1	;	2	8	8	8	6	6	6	4	3	4	6	6	6	4	3	4	6	6	6	4	3	4	19.9	19.9	19.9	42.151	382	382;337	1	30	0	23.818	By MS/MS	By MS/MS	By MS/MS	By MS/MS	By MS/MS	By MS/MS	14.4	14.4	14.4	12
A0A1B0GR19;A0A1B0GR86;Q8BH97;A0A1B0GSK5;A0A1B0GRI0;A0A1B0GS22	A0A1B0GR19;A0A1B0GR86;Q8BH97;A0A1B0GSK5;A0A1B0GRI0	5;5;5;4;3;2	5;5;5;4;3;2	5;5;5;4;3;2	Reticulocalbin-3	Rcn3	;;;;	6	5	5	5	2	4	4	1	1	2	2	4	4	1	1	2	2	4	4	1	1	2	21.2	21.2	21.2	31.843	274	274;280;328;186;115;122	1	15	0	116.21	By MS/MS	By MS/MS	By MS/MS	By MS/MS	By MS/MS	By MS/MS	8.8	16.8	15	3.3
A0A1B0GRY7;A0A1B0GRG4;Q3UM23;A0A1B0GSG5;Q91VI7	A0A1B0GRY7;A0A1B0GRG4;Q3UM23;A0A1B0GSG5;Q91VI7	1;1;1;1;1	1;1;1;1;1	1;1;1;1;1	Ribonuclease inhibitor	Rnh1	;;;;	5	1	1	1	0	0	0	0	1	1	0	0	0	0	1	1	0	0	0	0	1	1	12.5	12.5	12.5	13.094	120	120;199;456;492;456	1	2	0.002437	1.5154					By MS/MS	By matching	0	0	0	0
Q6P8V7;Q544R1;Q3UYN1;A0A1B0GRP7;Q9Z2Y8;A0A1B0GSP5;A0A1B0GRR5;Q80ZV3;A0A1B0GSA1;A0A1B0GQY5	Q6P8V7;Q544R1;Q3UYN1;A0A1B0GRP7;Q9Z2Y8;A0A1B0GSP5;A0A1B0GRR5;Q80ZV3	3;3;3;3;3;2;2;2;1;1	3;3;3;3;3;2;2;2;1;1	3;3;3;3;3;2;2;2;1;1	Proline synthase co-transcribed bacterial homolog protein	Prosc	;;;;;;;	10	3	3	3	2	2	1	3	2	3	2	2	1	3	2	3	2	2	1	3	2	3	24.2	24.2	24.2	16.936	153	153;274;326;330;274;128;137;141;67;129	1	13	0	18.88	By matching	By MS/MS	By MS/MS	By MS/MS	By MS/MS	By MS/MS	15.7	15.7	7.2	24.2
A0A1B0GRX1;P70677	A0A1B0GRX1;P70677	2;2	2;2	2;2	Caspase-3;Caspase-3 subunit p17;Caspase-3 subunit p12	Casp3	;	2	2	2	2	2	2	1	0	0	0	2	2	1	0	0	0	2	2	1	0	0	0	14.3	14.3	14.3	14.835	133	133;277	1	5	0	2.1503	By MS/MS	By matching	By MS/MS				14.3	14.3	8.3	0
A0A1B0GS58;Q9CQM9	A0A1B0GS58;Q9CQM9	3;3	3;3	3;3	Glutaredoxin-3	Glrx3	;	2	3	3	3	2	1	2	1	2	1	2	1	2	1	2	1	2	1	2	1	2	1	10.4	10.4	10.4	41.704	374	374;337	1	9	0	18.936	By MS/MS	By matching	By MS/MS	By matching	By MS/MS	By MS/MS	8.3	4.5	8.3	4.5
A0A1B0GS70;Q3TS44;Q9R1P4;Q8BTU5	A0A1B0GS70;Q3TS44;Q9R1P4;Q8BTU5	3;3;3;2	3;3;3;2	3;3;3;2	Proteasome subunit alpha type;Proteasome subunit alpha type-1	Psma1	;;;	4	3	3	3	2	1	1	1	1	1	2	1	1	1	1	1	2	1	1	1	1	1	15.5	15.5	15.5	26.496	238	238;263;263;262	1	7	0	2.8763	By MS/MS	By MS/MS	By matching	By matching	By MS/MS	By MS/MS	12.2	8.4	8.4	3.4
A0A1B0GSN3;D3Z0B9;A0A1B0GSU0;Q571I9	A0A1B0GSN3;D3Z0B9;A0A1B0GSU0;Q571I9	1;1;1;1	1;1;1;1	1;1;1;1	Aldehyde dehydrogenase family 16 member A1	Aldh16a1	;;;	4	1	1	1	1	1	1	1	1	1	1	1	1	1	1	1	1	1	1	1	1	1	9.8	9.8	9.8	12.383	112	112;754;802;802	1	6	0.0016639	1.6436	By matching	By MS/MS	By MS/MS	By MS/MS	By matching	By matching	9.8	9.8	9.8	9.8
A0A1C7CYV0;Q3UJG9;Q99K51;Q3UKB1;B1AX58;Q3V3X1;Q3U9M7;Q3U6Z1;Q3U6N7;Q3TJX0;Q61233;Q3V0K9	A0A1C7CYV0;Q3UJG9;Q99K51;Q3UKB1;B1AX58	15;15;15;14;14;2;2;2;2;2;2;2	15;15;15;14;14;2;2;2;2;2;2;2	15;15;15;14;14;2;2;2;2;2;2;2	Plastin-3	Pls3	;;;;	12	15	15	15	13	13	12	10	10	7	13	13	12	10	10	7	13	13	12	10	10	7	32	32	32	70.642	629	629;634;630;630;639;344;627;627;627;627;627;630	1	70	0	54.96	By MS/MS	By MS/MS	By MS/MS	By MS/MS	By MS/MS	By MS/MS	27.2	27.2	25.3	19.4
Q3UH32;F7CGG2;E9PZA7;E9QLK7;E9PWT1;A0A1D5RLL4;Q80YV3	Q3UH32;F7CGG2;E9PZA7;E9QLK7;E9PWT1;A0A1D5RLL4;Q80YV3	1;1;1;1;1;1;1	1;1;1;1;1;1;1	1;1;1;1;1;1;1	Transformation/transcription domain-associated protein	Trrap	;;;;;;	7	1	1	1	1	1	1	1	0	0	1	1	1	1	0	0	1	1	1	1	0	0	0.4	0.4	0.4	309.4	2724	2724;3587;3829;3847;3858;3859;2565	1	4	0.0039216	1.2906	By MS/MS	By matching	By matching	By matching			0.4	0.4	0.4	0.4
A0A1D5RLS1;Q60902	A0A1D5RLS1;Q60902	1;1	1;1	1;1	Epidermal growth factor receptor substrate 15-like 1	Eps15l1	;	2	1	1	1	0	0	0	1	0	0	0	0	0	1	0	0	0	0	0	1	0	0	2.2	2.2	2.2	66.204	599	599;907	1	1	0.003937	1.306				By MS/MS			0	0	0	2.2
A0A1D5RLY6;B2RWW1;Q8C052;A0A1D5RML0;A0A1D5RMF1;A0A1D5RMG7	A0A1D5RLY6;B2RWW1;Q8C052;A0A1D5RML0;A0A1D5RMF1;A0A1D5RMG7	2;2;2;1;1;1	2;2;2;1;1;1	2;2;2;1;1;1	Microtubule-associated protein 1S;MAP1S heavy chain;MAP1S light chain	Map1s	;;;;;	6	2	2	2	0	0	0	2	2	2	0	0	0	2	2	2	0	0	0	2	2	2	2.4	2.4	2.4	91.025	864	864;973;973;79;133;239	1	6	0	2.4969				By MS/MS	By MS/MS	By matching	0	0	0	2.4
Q3TDD1;A0A1L1SRE8;Q91ZJ1;Q8VCT0;Q3U8R7;Q3TVR4;P35951	Q3TDD1;A0A1L1SRE8;Q91ZJ1;Q8VCT0;Q3U8R7;Q3TVR4;P35951	8;8;8;8;8;8;8	8;8;8;8;8;8;8	8;8;8;8;8;8;8	Low-density lipoprotein receptor	Ldlr	;;;;;;	7	8	8	8	4	4	3	5	8	8	4	4	3	5	8	8	4	4	3	5	8	8	13.5	13.5	13.5	89.38	810	810;810;862;862;862;862;862	1	32	0	70.108	By matching	By MS/MS	By MS/MS	By MS/MS	By MS/MS	By MS/MS	6	6	4.4	7.9
A0A1L1SRS6;D3YV69;Q3U4W5;Q0PD54;Q0PD53;Q0PD15;P61294;P35279;Q8BHD0	A0A1L1SRS6;D3YV69;Q3U4W5;Q0PD54;Q0PD53;Q0PD15;P61294;P35279;Q8BHD0	1;1;1;1;1;1;1;1;1	1;1;1;1;1;1;1;1;1	1;1;1;1;1;1;1;1;1	Ras-related protein Rab-6B;Ras-related protein Rab-6A;Ras-related protein Rab-39A	Rab6a;Rab6b;Rab39;Rab39a	;;;;;;;;	9	1	1	1	0	0	0	0	1	1	0	0	0	0	1	1	0	0	0	0	1	1	13.8	13.8	13.8	9.3244	80	80;175;208;208;208;217;208;208;217	1	2	0	4.3885					By MS/MS	By MS/MS	0	0	0	0
F6TCF9;A0A1L1SRT0;Q60739	F6TCF9;A0A1L1SRT0;Q60739	1;1;1	1;1;1	1;1;1	BAG family molecular chaperone regulator 1	Bag1	;;	3	1	1	1	1	1	1	1	1	1	1	1	1	1	1	1	1	1	1	1	1	1	3.1	3.1	3.1	39.696	355	355;355;355	1	6	0.00088574	2.0749	By MS/MS	By MS/MS	By MS/MS	By matching	By MS/MS	By matching	3.1	3.1	3.1	3.1
A0A1L1SS94;A4QPF5;Q8C351	A0A1L1SS94;A4QPF5;Q8C351	1;1;1	1;1;1	1;1;1	Layilin	Layn	;;	3	1	1	1	0	0	0	1	1	1	0	0	0	1	1	1	0	0	0	1	1	1	8.2	8.2	8.2	13.815	122	122;320;381	1	3	0.0062064	1.228				By MS/MS	By matching	By matching	0	0	0	8.2
Q5NCU4;Q5NCU5;A0A1L1SSH9;P07214;Q3TXI6;Q5NCU3	Q5NCU4;Q5NCU5;A0A1L1SSH9;P07214;Q3TXI6	16;16;16;16;15;5	16;16;16;16;15;5	16;16;16;16;15;5	SPARC	Sparc	;;;;	6	16	16	16	15	15	14	12	13	14	15	15	14	12	13	14	15	15	14	12	13	14	61.1	61.1	61.1	34.322	301	301;302;332;302;302;172	1	208	0	323.31	By MS/MS	By MS/MS	By MS/MS	By MS/MS	By MS/MS	By MS/MS	60.1	60.1	48.8	48.2
A0A1L1STC8;A0A1L1SU53;Q9Z0P5	A0A1L1STC8;A0A1L1SU53;Q9Z0P5	3;3;3	3;3;3	3;3;3	Twinfilin-2	Twf2	;;	3	3	3	3	2	2	2	1	3	2	2	2	2	1	3	2	2	2	2	1	3	2	15.9	15.9	15.9	23.658	207	207;235;349	1	13	0	3.237	By MS/MS	By MS/MS	By MS/MS	By MS/MS	By MS/MS	By MS/MS	7.7	7.7	7.7	3.9
Q45VK5;Q45VK6;A0A1L1STE4;Q9Z1X4;Q3UD30;A0A1L1SSU8;A0A1L1SR62;A0A1L1SQ69;A0A1L1SQR7;A0A1L1ST48	Q45VK5;Q45VK6;A0A1L1STE4;Q9Z1X4;Q3UD30	7;7;7;7;5;2;1;1;1;1	7;7;7;7;5;2;1;1;1;1	7;7;7;7;5;2;1;1;1;1	Interleukin enhancer-binding factor 3	Ilf3	;;;;	10	7	7	7	5	5	6	3	2	2	5	5	6	3	2	2	5	5	6	3	2	2	12.5	12.5	12.5	76.347	703	703;716;908;898;396;168;74;77;177;214	1	23	0	10.605	By MS/MS	By MS/MS	By MS/MS	By MS/MS	By MS/MS	By MS/MS	9.5	9.5	11.2	4.6
A0A1L1STE6;Q9D6R2	A0A1L1STE6;Q9D6R2	2;2	2;2	2;2	Isocitrate dehydrogenase [NAD] subunit alpha, mitochondrial	Idh3a	;	2	2	2	2	2	1	0	1	1	1	2	1	0	1	1	1	2	1	0	1	1	1	4.9	4.9	4.9	41.52	384	384;366	1	6	0	2.3833	By MS/MS	By matching		By MS/MS	By matching	By matching	4.9	2.1	0	2.9
A0A1L1SUX8;Q53YX2;P01831	A0A1L1SUX8;Q53YX2;P01831	2;2;2	2;2;2	2;2;2	Thy-1 membrane glycoprotein	Thy1	;;	3	2	2	2	0	0	0	2	2	2	0	0	0	2	2	2	0	0	0	2	2	2	19.2	19.2	19.2	14.038	125	125;162;162	1	6	0	2.6571				By matching	By MS/MS	By matching	0	0	0	19.2
Q3ULT2;A0A1L1SV25;P57780;Q3UDJ7;E9Q2W9;A0A1L1SVJ6;Q8BP35;D3Z0L8;Q61064;D3Z761;Q91ZE6;Q8VIE5;E9PX29	Q3ULT2;A0A1L1SV25;P57780;Q3UDJ7;E9Q2W9	30;30;30;29;18;9;5;5;3;3;1;1;1	17;17;17;16;7;8;4;3;3;2;1;1;1	2;2;2;2;1;1;0;0;0;0;0;0;0	Alpha-actinin-4	Actn4	;;;;	13	30	17	2	28	25	26	16	16	15	17	16	15	8	10	9	2	1	1	2	1	1	37	21.8	4.5	104.98	912	912;932;912;912;518;323;202;206;109;133;2555;2561;2561	1	80	0	47.575	By MS/MS	By MS/MS	By MS/MS	By MS/MS	By MS/MS	By MS/MS	33.8	29.4	34.5	22
A0A1L1SVD8;Q9JHS9	A0A1L1SVD8;Q9JHS9	1;1	1;1	1;1	Spliceosome-associated protein CWC15 homolog	Cwc15	;	2	1	1	1	0	0	1	0	0	0	0	0	1	0	0	0	0	0	1	0	0	0	15.2	15.2	15.2	9.174	79	79;229	1	1	0.0098935	1.1143			By MS/MS				0	0	15.2	0
Q6YLN3;E9Q4N9;E9Q4N8;F6ZE01;F8WH10;F8WH81;A0A1L1SVG2;Q00731;A0FKR4	Q6YLN3;E9Q4N9;E9Q4N8;F6ZE01;F8WH10;F8WH81;A0A1L1SVG2;Q00731;A0FKR4	2;2;2;2;2;2;2;2;1	2;2;2;2;2;2;2;2;1	2;2;2;2;2;2;2;2;1	Vascular endothelial growth factor A	Vegfa	;;;;;;;;	9	2	2	2	0	0	0	1	2	2	0	0	0	1	2	2	0	0	0	1	2	2	19	19	19	15.962	137	137;170;208;324;368;392;392;214;123	1	5	0.0076628	1.1356				By MS/MS	By MS/MS	By MS/MS	0	0	0	5.1
A0A1S6GWH2;Q9Z1N5;Q3TB18;G3UXI6;Q3UVN0;Q3U837;Q3TPL7;Q3TIE4;Q3T9L0;Q8VDW0;D6RHT5;Q3UAF1	A0A1S6GWH2;Q9Z1N5;Q3TB18;G3UXI6	10;10;8;6;4;4;4;4;4;4;2;1	10;10;8;6;4;4;4;4;4;4;2;1	10;10;8;6;4;4;4;4;4;4;2;1	Spliceosome RNA helicase Ddx39b	Ddx39b	;;;	12	10	10	10	8	6	7	5	7	7	8	6	7	5	7	7	8	6	7	5	7	7	23.6	23.6	23.6	54.642	483	483;428;324;148;427;427;427;427;427;427;208;227	1	46	0	34.342	By MS/MS	By MS/MS	By MS/MS	By MS/MS	By MS/MS	By MS/MS	19.7	15.7	17.4	9.7
B9EHN0;A0A1S6GWH5;Q02053;P31254;Q61341	B9EHN0;A0A1S6GWH5;Q02053	19;19;19;5;2	19;19;19;5;2	19;19;19;5;2	Ubiquitin-like modifier-activating enzyme 1	Uba1	;;	5	19	19	19	13	12	13	12	14	11	13	12	13	12	14	11	13	12	13	12	14	11	25.1	25.1	25.1	117.81	1058	1058;1118;1058;1058;179	1	80	0	137.35	By MS/MS	By MS/MS	By MS/MS	By MS/MS	By MS/MS	By MS/MS	16.7	15.7	17.2	16.5
Q642K0;A0A1W2P6F6;A0A1W2P7Q9;Q60605;A0A1W2P6G5;Q3TIG9;B0LAC7;Q8CI43	Q642K0;A0A1W2P6F6;A0A1W2P7Q9;Q60605;A0A1W2P6G5;Q3TIG9	6;6;6;6;5;4;1;1	6;6;6;6;5;4;1;1	6;6;6;6;5;4;1;1	Myosin light polypeptide 6	Myl6	;;;;;	8	6	6	6	6	6	6	6	5	6	6	6	6	6	5	6	6	6	6	6	5	6	47.7	47.7	47.7	16.961	151	151;152;158;151;139;105;27;207	1	49	0	15.893	By MS/MS	By MS/MS	By MS/MS	By MS/MS	By MS/MS	By MS/MS	47.7	47.7	47.7	47.7
A0A1W2P6P1;Q3TN35;Q8BJU0;A0A1W2P7I5	A0A1W2P6P1;Q3TN35;Q8BJU0	4;4;4;1	4;4;4;1	4;4;4;1	Small glutamine-rich tetratricopeptide repeat-containing protein alpha	Sgta	;;	4	4	4	4	2	2	2	2	3	3	2	2	2	2	3	3	2	2	2	2	3	3	14.2	14.2	14.2	23.214	211	211;314;315;166	1	14	0	5.248	By MS/MS	By matching	By MS/MS	By MS/MS	By MS/MS	By MS/MS	9.5	9.5	9.5	4.7
A0A1W2P6V2;Q9CWU9	A0A1W2P6V2;Q9CWU9	1;1	1;1	1;1	Nucleoporin Nup37	Nup37	;	2	1	1	1	0	0	0	0	1	0	0	0	0	0	1	0	0	0	0	0	1	0	23.9	23.9	23.9	7.4805	67	67;326	1	1	0	4.0469					By MS/MS		0	0	0	0
A0A1W2P729;Q9QXT0	A0A1W2P729;Q9QXT0	4;4	4;4	4;4	Protein canopy homolog 2	Cnpy2	;	2	4	4	4	4	4	4	1	3	2	4	4	4	1	3	2	4	4	4	1	3	2	27.2	27.2	27.2	15.316	136	136;182	1	20	0	6.8274	By MS/MS	By MS/MS	By MS/MS	By matching	By MS/MS	By MS/MS	27.2	27.2	27.2	5.9
A1L0U3;F8WI35;A1L0V4;B9EI85;A0A1W2P768;P84244;P84228;P68433;P02301;E0CYN1;E0CYR7;E0CZ27	A1L0U3;F8WI35;A1L0V4;B9EI85;A0A1W2P768;P84244;P84228;P68433;P02301;E0CYN1;E0CYR7;E0CZ27	2;2;2;2;2;2;2;2;2;1;1;1	2;2;2;2;2;2;2;2;2;1;1;1	2;2;2;2;2;2;2;2;2;1;1;1	Histone H3;Histone H3.3;Histone H3.2;Histone H3.1;Histone H3.3C	Hist1h3e;H3f3a;Hist1h3i;Hist2h3b;Hist1h3b;Hist1h3a;H3f3c	;;;;;;;;;;;	12	2	2	2	2	1	1	0	0	0	2	1	1	0	0	0	2	1	1	0	0	0	12	12	12	15.029	133	133;135;135;136;181;136;136;136;136;52;55;119	1	4	0.0023847	1.3591	By MS/MS	By MS/MS	By matching				12	6.8	6.8	0
Q6ZWZ6;F7AEH4;A0A1W2P7A1;P63323	Q6ZWZ6;F7AEH4;A0A1W2P7A1;P63323	5;5;5;5	5;5;5;5	5;5;5;5	40S ribosomal protein S12	Rps12	;;;	4	5	5	5	3	3	3	5	4	5	3	3	3	5	4	5	3	3	3	5	4	5	28.8	28.8	28.8	14.515	132	132;137;148;132	1	37	0	9.8433	By MS/MS	By MS/MS	By MS/MS	By MS/MS	By MS/MS	By MS/MS	21.2	21.2	21.2	28.8
A0A1W2P7K2;Q9DAP7;Q9CQE6	A0A1W2P7K2;Q9DAP7;Q9CQE6	1;1;1	1;1;1	1;1;1	Histone chaperone ASF1B;Histone chaperone ASF1A	Asf1b;Asf1a	;;	3	1	1	1	1	0	0	1	1	1	1	0	0	1	1	1	1	0	0	1	1	1	6	6	6	15.029	134	134;202;204	1	4	0.0077042	1.1821	By MS/MS			By MS/MS	By MS/MS	By MS/MS	6	0	0	6
A0A1W2P7X0;E9QMV2;C6EQJ5;Q4KML4	A0A1W2P7X0;E9QMV2;C6EQJ5;Q4KML4	2;2;2;2	2;2;2;2	2;2;2;2	Costars family protein ABRACL	Abracl	;;;	4	2	2	2	2	2	2	2	1	1	2	2	2	2	1	1	2	2	2	2	1	1	43.9	43.9	43.9	6.4374	57	57;81;81;81	1	10	0	6.2059	By MS/MS	By MS/MS	By matching	By matching	By matching	By matching	43.9	43.9	43.9	43.9
Q8C462;B2RRF0;A0A1W2P7Y1;P35822;Q8C5G0	Q8C462;B2RRF0;A0A1W2P7Y1;P35822	7;7;7;7;1	7;7;7;7;1	7;7;7;7;1	Protein-tyrosine-phosphatase;Receptor-type tyrosine-protein phosphatase kappa	Ptprk	;;;	5	7	7	7	5	6	6	3	2	3	5	6	6	3	2	3	5	6	6	3	2	3	10.1	10.1	10.1	93.824	844	844;1445;1471;1457;167	1	28	0	9.3586	By MS/MS	By MS/MS	By MS/MS	By MS/MS	By MS/MS	By MS/MS	7.8	8.6	8.6	4
A0A1Y7VJ48;Q5I0U7;P48428	A0A1Y7VJ48;Q5I0U7;P48428	5;5;5	5;5;5	5;5;5	Tubulin-specific chaperone A	Tbca	;;	3	5	5	5	3	4	4	2	2	2	3	4	4	2	2	2	3	4	4	2	2	2	35.7	35.7	35.7	9.9271	84	84;108;108	1	25	0	47.159	By MS/MS	By MS/MS	By MS/MS	By MS/MS	By matching	By MS/MS	26.2	26.2	26.2	25
Q8BX20;Q4FJR7;Q3UTA4;Q3UT53;Q3UC76;Q3TQZ4;J3QQ02;J3QPI8;J3QP87;J3QNT6;J3QMW5;A0A1Y7VNG9;A0A1Y7VLT7;A0A1Y7VK80;A0A1Y7VJE9;Q8BMJ3;Q60872	Q8BX20;Q4FJR7;Q3UTA4;Q3UT53;Q3UC76;Q3TQZ4;J3QQ02;J3QPI8;J3QP87;J3QNT6;J3QMW5;A0A1Y7VNG9;A0A1Y7VLT7;A0A1Y7VK80;A0A1Y7VJE9;Q8BMJ3;Q60872	1;1;1;1;1;1;1;1;1;1;1;1;1;1;1;1;1	1;1;1;1;1;1;1;1;1;1;1;1;1;1;1;1;1	1;1;1;1;1;1;1;1;1;1;1;1;1;1;1;1;1	Eukaryotic translation initiation factor 1A, X-chromosomal;Eukaryotic translation initiation factor 1A	Gm5662;Eif1a;Gm8300;Gm4027;Gm2016;Gm2056;Gm6803;Gm2035;Gm5039;Gm2075;Eif1ax	;;;;;;;;;;;;;;;;	17	1	1	1	0	1	1	0	0	0	0	1	1	0	0	0	0	1	1	0	0	0	6.9	6.9	6.9	16.556	144	144;144;144;144;144;144;144;144;144;144;144;144;144;144;144;144;144	1	2	0	3.2632		By MS/MS	By MS/MS				0	6.9	6.9	0
Q3TTN2;A0A1Y7VJN8;Q921U7;Q8CB83;Q8C281;Q8CE04;Q8CE80;P51125	Q3TTN2;A0A1Y7VJN8;Q921U7;Q8CB83;Q8C281;Q8CE04;Q8CE80;P51125	2;2;2;2;2;2;2;2	2;2;2;2;2;2;2;2	2;2;2;2;2;2;2;2	Calpastatin	Cast	;;;;;;;	8	2	2	2	2	2	1	2	1	1	2	2	1	2	1	1	2	2	1	2	1	1	8.1	8.1	8.1	47.365	431	431;445;674;686;686;704;754;788	1	9	0	35.188	By MS/MS	By MS/MS	By matching	By matching	By matching	By MS/MS	8.1	8.1	3.9	8.1
A0A1Y7VJW9;Q9WVH9	A0A1Y7VJW9;Q9WVH9	6;6	6;6	6;6	Fibulin-5	Fbln5	;	2	6	6	6	6	5	4	1	3	3	6	5	4	1	3	3	6	5	4	1	3	3	16.1	16.1	16.1	51.769	461	461;448	1	26	0	39.436	By MS/MS	By MS/MS	By MS/MS	By MS/MS	By MS/MS	By MS/MS	16.1	13.7	9.8	3
S4R1N6;Q561N5;Q3TW65;F6YVP7;A0A1Y7VKY1;P62270	S4R1N6;Q561N5;Q3TW65;F6YVP7;A0A1Y7VKY1;P62270	4;4;4;4;4;4	4;4;4;4;4;4	4;4;4;4;4;4	40S ribosomal protein S18	Rps18;Gm10260	;;;;;	6	4	4	4	4	4	4	2	1	1	4	4	4	2	1	1	4	4	4	2	1	1	28	28	28	12.483	107	107;152;152;152;152;152	1	16	0	8.6775	By MS/MS	By MS/MS	By MS/MS	By MS/MS	By matching	By MS/MS	28	28	28	16.8
A0A286YCD7;Q8BMC5;P55264;A0A286YCN3	A0A286YCD7;Q8BMC5;P55264;A0A286YCN3	2;2;2;1	2;2;2;1	2;2;2;1	Adenosine kinase	Adk	;;;	4	2	2	2	0	0	0	2	2	1	0	0	0	2	2	1	0	0	0	2	2	1	13.2	13.2	13.2	22.914	205	205;260;361;123	1	5	0	8.9697				By MS/MS	By MS/MS	By MS/MS	0	0	0	13.2
V6BQR3;A0A286YD84;A0A286YDY4;A7YY80;D0VYV6;B6ZHD1;Q9WV92;A0A286YCY1;D0VYV7;Q8BT38;A7MCX4;A0A286YCT6;Q8BGK4	V6BQR3;A0A286YD84;A0A286YDY4;A7YY80;D0VYV6;B6ZHD1;Q9WV92;A0A286YCY1;D0VYV7;Q8BT38	4;4;4;4;4;4;4;3;3;2;1;1;1	4;4;4;4;4;4;4;3;3;2;1;1;1	4;4;4;4;4;4;4;3;3;2;1;1;1	Band 4.1-like protein 3;Band 4.1-like protein 3, N-terminally processed	Epb4.1l3;Epb41l3	;;;;;;;;;	13	4	4	4	0	0	0	2	4	4	0	0	0	2	4	4	0	0	0	2	4	4	8.2	8.2	8.2	66.725	599	599;605;852;876;911;929;929;262;812;303;210;223;589	1	10	0	11.795				By MS/MS	By MS/MS	By MS/MS	0	0	0	4.3
A0A286YDA2;A0A286YDT3;E9Q5C9;A0A286YDV7;A0A286YDZ1;A0A286YCD1	A0A286YDA2;A0A286YDT3;E9Q5C9;A0A286YDV7;A0A286YDZ1;A0A286YCD1	2;2;2;2;1;1	2;2;2;2;1;1	2;2;2;2;1;1		Nolc1	;;;;;	6	2	2	2	2	1	0	1	1	1	2	1	0	1	1	1	2	1	0	1	1	1	3.7	3.7	3.7	73.427	700	700;701;702;702;36;197	1	6	0	2.3883	By MS/MS	By matching		By matching	By matching	By matching	3.7	1.7	0	1.7
Q3V222;A0A286YDI8;Q80U83;Q8CGF4;G3X972;A0A286YD08;Q8R2V9	Q3V222;A0A286YDI8;Q80U83;Q8CGF4;G3X972;A0A286YD08	4;4;4;4;4;2;1	4;4;4;4;4;2;1	4;4;4;4;4;2;1		Sec24c	;;;;;	7	4	4	4	2	3	1	1	2	2	2	3	1	1	2	2	2	3	1	1	2	2	6.4	6.4	6.4	89.316	803	803;1020;1028;1096;1096;174;436	1	11	0	4.5028	By MS/MS	By MS/MS	By matching	By matching	By MS/MS	By matching	3.6	4.6	2.2	1.4
A0A286YDR6;Q80U03;Q641N8;Q3TQK9;E9PXB7;Q8CFI0	A0A286YDR6;Q80U03;Q641N8;Q3TQK9;E9PXB7;Q8CFI0	1;1;1;1;1;1	1;1;1;1;1;1	1;1;1;1;1;1	E3 ubiquitin-protein ligase NEDD4-like	Nedd4l	;;;;;	6	1	1	1	1	1	1	1	0	0	1	1	1	1	0	0	1	1	1	1	0	0	8.5	8.5	8.5	13.34	117	117;442;875;896;976;1004	1	4	0	2.1864	By MS/MS	By matching	By matching	By matching			8.5	8.5	8.5	8.5
A0A286YED2;Q6DFU5;Q3U2T0;Q3TQH0;P53690	A0A286YED2;Q6DFU5;Q3U2T0;Q3TQH0;P53690	3;3;3;3;3	3;3;3;3;3	3;3;3;3;3	Matrix metalloproteinase-14	Mmp14	;;;;	5	3	3	3	3	3	3	3	3	3	3	3	3	3	3	3	3	3	3	3	3	3	5.9	5.9	5.9	63.655	558	558;582;582;582;582	1	18	0	12.986	By MS/MS	By matching	By MS/MS	By MS/MS	By MS/MS	By MS/MS	5.9	5.9	5.9	5.9
A0JLV3;B2RVD5;B2RTK3;Q8CBB6;Q921L4;Q8CGP2;Q8CGP1;Q6ZWY9;Q64525;Q64478;Q64475;P10854;P10853;Q8VEE3;A0JNS9;Q8C622;Q9D2U9;Q8CGP0;Q64524;P70696	A0JLV3;B2RVD5;B2RTK3;Q8CBB6;Q921L4;Q8CGP2;Q8CGP1;Q6ZWY9;Q64525;Q64478;Q64475;P10854;P10853;Q8VEE3	5;5;5;5;5;5;5;5;5;5;5;5;5;4;2;2;2;2;2;2	5;5;5;5;5;5;5;5;5;5;5;5;5;4;2;2;2;2;2;2	5;5;5;5;5;5;5;5;5;5;5;5;5;4;2;2;2;2;2;2	Histone H2B;Histone H2B type 1-P;Histone H2B type 1-K;Histone H2B type 1-C/E/G;Histone H2B type 2-B;Histone H2B type 1-H;Histone H2B type 1-B;Histone H2B type 1-M;Histone H2B type 1-F/J/L	Hist1h2bj;Hist1h2bk;Hist1h2bm;Hist1h2br;LOC665622;Hist1h2bp;Hist1h2bc;Hist2h2bb;Hist1h2bh;Hist1h2bb;Hist1h2bf	;;;;;;;;;;;;;	20	5	5	5	5	4	4	3	3	3	5	4	4	3	3	3	5	4	4	3	3	3	35	35	35	13.579	123	123;126;126;134;135;126;126;126;126;126;126;126;126;120;127;145;126;126;126;127	1	35	0	67.318	By MS/MS	By MS/MS	By MS/MS	By MS/MS	By MS/MS	By MS/MS	35	26	26	20.3
A1A4T2;Q8BHN3;Q3UE86	A1A4T2;Q8BHN3;Q3UE86	24;24;20	24;24;20	24;24;20	Neutral alpha-glucosidase AB	Ganab	;;	3	24	24	24	15	16	14	11	15	15	15	16	14	11	15	15	15	16	14	11	15	15	29.4	29.4	29.4	109.4	966	966;944;702	1	110	0	281.88	By MS/MS	By MS/MS	By MS/MS	By MS/MS	By MS/MS	By MS/MS	20.3	20.1	15.3	12.4
A1BN54;Q7TPR4;Q99LJ3;Q8K3Q4;Q9JI91;Q5FW75;O88990;Q61063;A0A1Y7VMW4;Q9CTH3;Q3UYE4	A1BN54;Q7TPR4	31;31;12;9;9;8;6;1;1;1;1	31;31;12;9;9;8;6;1;1;1;1	18;18;11;2;2;2;1;0;1;1;1	Alpha-actinin-1	Actn1	;	11	31	31	18	28	24	26	15	12	12	28	24	26	15	12	12	17	15	15	7	6	6	38.7	38.7	23.1	102.72	887	887;892;400;894;894;894;900;72;135;225;286	1	156	0	173.71	By MS/MS	By MS/MS	By MS/MS	By MS/MS	By MS/MS	By MS/MS	35.3	31.3	34.4	21.4
Q3TU85;A1E2B8;Q61696;P17879;Q3TAI8;Q91ZU4;Q61698;O88688;Q91ZU5	Q3TU85;A1E2B8;Q61696;P17879;Q3TAI8	15;15;15;15;14;6;5;3;3	10;10;10;10;9;4;2;1;1	5;5;5;5;4;0;1;0;0	Heat shock 70 kDa protein 1A;Heat shock 70 kDa protein 1B	Hspa1b;Hspa1a	;;;;	9	15	10	5	7	7	7	9	11	9	4	3	4	6	7	5	2	2	3	3	4	3	29.2	20.3	12.5	70.078	641	641;641;641;642;641;461;228;143;282	1	29	0	22.177	By MS/MS	By MS/MS	By MS/MS	By MS/MS	By MS/MS	By MS/MS	13.6	11.9	14	15.3
S4R1I6;Q3TU25;Q8BTS0;Q3UXW3;A1L333;Q5U222;Q3U741;Q3V0Z8;Q61656;Q501J6;Q9CSD9;Q3U484;B9EIA2;B9EKE9;B7ZWF1;Q3TQX5;Q62095;P16381;Q62167	S4R1I6;Q3TU25;Q8BTS0;Q3UXW3;A1L333;Q5U222;Q3U741;Q3V0Z8;Q61656;Q501J6;Q9CSD9;Q3U484;B9EIA2;B9EKE9;B7ZWF1;Q3TQX5;Q62095;P16381;Q62167	2;2;2;2;2;2;2;2;2;2;1;1;1;1;1;1;1;1;1	2;2;2;2;2;2;2;2;2;2;1;1;1;1;1;1;1;1;1	2;2;2;2;2;2;2;2;2;2;1;1;1;1;1;1;1;1;1	Probable ATP-dependent RNA helicase DDX5;Probable ATP-dependent RNA helicase DDX17;ATP-dependent RNA helicase DDX3Y;Putative ATP-dependent RNA helicase Pl10;ATP-dependent RNA helicase DDX3X	Ddx5;Ddx17;Ddx3y;D1Pas1;Ddx3x	;;;;;;;;;;;;;;;;;;	19	2	2	2	1	1	1	1	2	1	1	1	1	1	2	1	1	1	1	1	2	1	5.7	5.7	5.7	46.072	406	406;418;615;615;615;648;652;690;614;650;304;658;660;661;661;662;658;660;662	1	7	0	5.8888	By MS/MS	By matching	By matching	By MS/MS	By MS/MS	By matching	2.7	2.7	2.7	3
A1L354;A1L353;P82198;Q3TAY9;Q3UXJ2;Q3UBG4;Q3TDZ5	A1L354;A1L353;P82198;Q3TAY9;Q3UXJ2;Q3UBG4;Q3TDZ5	9;9;9;8;8;8;6	9;9;9;8;8;8;6	9;9;9;8;8;8;6	Transforming growth factor-beta-induced protein ig-h3	Tgfbi	;;;;;;	7	9	9	9	1	0	0	5	7	7	1	0	0	5	7	7	1	0	0	5	7	7	17.3	17.3	17.3	74.614	683	683;683;683;644;651;683;536	1	20	0	35.068	By matching			By MS/MS	By MS/MS	By MS/MS	2	0	0	8.5
A1L3B8;P26516	A1L3B8;P26516	1;1	1;1	1;1	26S proteasome non-ATPase regulatory subunit 7	Psmd7	;	2	1	1	1	1	1	1	0	0	0	1	1	1	0	0	0	1	1	1	0	0	0	2.8	2.8	2.8	36.539	321	321;321	1	3	0.0024194	1.4612	By MS/MS	By matching	By matching				2.8	2.8	2.8	0
A2A4J3;A2A4J1;Q4FK54;P61290	A2A4J3;A2A4J1;Q4FK54;P61290	1;1;1;1	1;1;1;1	1;1;1;1	Proteasome activator complex subunit 3	Psme3	;;;	4	1	1	1	1	1	0	0	0	0	1	1	0	0	0	0	1	1	0	0	0	0	9.7	9.7	9.7	17.759	154	154;203;254;254	1	2	0.00087951	1.9981	By matching	By MS/MS					9.7	9.7	0	0
A2A5N2;Q9CQV8;A2A5N1	A2A5N2;Q9CQV8;A2A5N1	11;11;8	3;3;3	3;3;3	14-3-3 protein beta/alpha;14-3-3 protein beta/alpha, N-terminally processed	Ywhab	;;	3	11	3	3	9	6	7	7	8	8	3	3	3	3	3	3	3	3	3	3	3	3	39.8	15	15	28.086	246	246;246;159	1	22	0	26.551	By MS/MS	By MS/MS	By MS/MS	By MS/MS	By MS/MS	By MS/MS	31.7	24.8	26	28.5
A2A6U3;Q80UG5;A2A6U5;Q3TDR9	A2A6U3;Q80UG5;A2A6U5	3;3;2;1	3;3;2;1	3;3;2;1	Septin-9	2018-09-09	;;	4	3	3	3	2	1	1	1	1	1	2	1	1	1	1	1	2	1	1	1	1	1	5.3	5.3	5.3	63.772	565	565;583;242;334	1	7	0	3.6513	By MS/MS	By matching	By MS/MS	By matching	By MS/MS	By matching	3	1.6	1.6	2.3
A2A7A8;A2A7A7;Q8CFX1	A2A7A8;A2A7A7;Q8CFX1	1;1;1	1;1;1	1;1;1	GDH/6PGL endoplasmic bifunctional protein;Glucose 1-dehydrogenase;6-phosphogluconolactonase	H6pd	;;	3	1	1	1	0	0	0	1	1	1	0	0	0	1	1	1	0	0	0	1	1	1	5.8	5.8	5.8	19.149	171	171;797;789	1	3	0	2.2907				By matching	By MS/MS	By MS/MS	0	0	0	5.8
A6PW84;A2A7Q5;Q3V1T4	A6PW84;A2A7Q5;Q3V1T4	1;1;1	1;1;1	1;1;1	Prolyl 3-hydroxylase 1	P3h1;Lepre1	;;	3	1	1	1	1	1	1	0	0	0	1	1	1	0	0	0	1	1	1	0	0	0	1.7	1.7	1.7	84.472	746	746;748;739	1	3	0.002455	1.5565	By MS/MS	By matching	By matching				1.7	1.7	1.7	0
A2A7S7;Q91WQ3;F6VXZ2	A2A7S7;Q91WQ3	14;14;1	14;14;1	14;14;1	Tyrosine--tRNA ligase;Tyrosine--tRNA ligase, cytoplasmic;Tyrosine--tRNA ligase, cytoplasmic, N-terminally processed	Yars	;	3	14	14	14	7	9	9	8	7	6	7	9	9	8	7	6	7	9	9	8	7	6	24.6	24.6	24.6	63.001	564	564;528;129	1	46	0	22.448	By MS/MS	By MS/MS	By MS/MS	By MS/MS	By MS/MS	By MS/MS	12.1	15.8	15.8	14.5
F6WR45;Q99JM0;E9QAS4;E9PYU4;E9QAS5;Q5DTP7;E9PYL1;Q6PDQ2;A2A8L1;F7C528;E9Q614;B1AR17	F6WR45;Q99JM0;E9QAS4;E9PYU4;E9QAS5;Q5DTP7;E9PYL1;Q6PDQ2;A2A8L1;F7C528;E9Q614;B1AR17	2;2;2;2;2;2;2;2;2;1;1;1	2;2;2;2;2;2;2;2;2;1;1;1	2;2;2;2;2;2;2;2;2;1;1;1	Chromodomain-helicase-DNA-binding protein 4;Chromodomain-helicase-DNA-binding protein 5	Chd4;Chd5;Chd3	;;;;;;;;;;;	12	2	2	2	2	2	2	1	1	1	2	2	2	1	1	1	2	2	2	1	1	1	5.6	5.6	5.6	50.304	444	444;829;1902;1915;1922;1945;1952;1915;1946;1886;2021;2055	1	9	0	8.2017	By MS/MS	By MS/MS	By MS/MS	By matching	By matching	By matching	5.6	5.6	5.6	2.9
A2AAV6;Q8VE43	A2AAV6;Q8VE43	2;2	2;2	2;2	Meteorin-like protein	Metrnl	;	2	2	2	2	1	1	0	2	1	2	1	1	0	2	1	2	1	1	0	2	1	2	13.8	13.8	13.8	24.161	217	217;311	1	7	0	21.503	By MS/MS	By matching		By MS/MS	By MS/MS	By MS/MS	9.2	9.2	0	13.8
A2AD97;Q9DBV4	A2AD97;Q9DBV4	4;4	4;4	4;4	Matrix-remodeling-associated protein 8	Mxra8	;	2	4	4	4	3	3	3	3	3	3	3	3	3	3	3	3	3	3	3	3	3	3	14.8	14.8	14.8	34.987	311	311;442	1	18	0	11.765	By MS/MS	By MS/MS	By MS/MS	By matching	By MS/MS	By MS/MS	11.3	11.3	11.3	11.3
A2ADY9	A2ADY9	1	1	1	Protein DDI1 homolog 2	Ddi2		1	1	1	1	0	1	1	0	0	0	0	1	1	0	0	0	0	1	1	0	0	0	2.3	2.3	2.3	44.59	399	399	1	2	0.0099085	1.12		By matching	By MS/MS				0	2.3	2.3	0
A2AE89;P10649;F6WHQ7;E9QAC8;D3YVP5;D3YZ29;A2AE91;P19639;Q7M0F3;D3YVP8;D3YVP9;Q9D5J8;G5E8M7;O35660	A2AE89;P10649;F6WHQ7	13;13;7;5;5;3;3;3;2;1;1;1;1;1	13;13;7;5;5;3;3;3;2;1;1;1;1;1	6;6;4;0;0;0;0;1;0;0;0;0;0;0	Glutathione S-transferase Mu 1	Gstm1	;;	14	13	13	6	9	10	8	13	11	10	9	10	8	13	11	10	3	4	3	6	6	4	50.4	50.4	31.1	28.556	244	244;218;194;193;214;119;184;218;85;123;154;232;232;218	1	72	0	56.036	By MS/MS	By MS/MS	By MS/MS	By MS/MS	By MS/MS	By MS/MS	35.2	38.9	32.4	50.4
A2AEB5;A2AEB4;A2AEB3;Q3U6G8;Q3TME1;Q3TXN7;Q9R0Q4	A2AEB5;A2AEB4;A2AEB3;Q3U6G8;Q3TME1;Q3TXN7;Q9R0Q4	1;1;1;1;1;1;1	1;1;1;1;1;1;1	1;1;1;1;1;1;1	Mortality factor 4-like protein 2	Morf4l2	;;;;;;	7	1	1	1	1	0	0	0	0	0	1	0	0	0	0	0	1	0	0	0	0	0	6.3	6.3	6.3	19.3	174	174;204;214;288;288;305;288	1	1	0.0024631	1.5663	By MS/MS						6.3	0	0	0
A2AEX7;A2AEY1;A2AEX8;A2AEX6;A2AEY2;P97447	A2AEX7;A2AEY1;A2AEX8;A2AEX6;A2AEY2;P97447	1;1;1;1;1;1	1;1;1;1;1;1	1;1;1;1;1;1	Four and a half LIM domains protein 1	Fhl1	;;;;;	6	1	1	1	1	1	1	0	0	0	1	1	1	0	0	0	1	1	1	0	0	0	5.7	5.7	5.7	23.686	210	210;234;296;309;323;280	1	3	0	6.9764	By matching	By MS/MS	By MS/MS				5.7	5.7	5.7	0
A2AFI9;A2AFJ1;Q8C5H3;Q60973;Q3UX53;Q3UJI2;F6ZLC6	A2AFI9;A2AFJ1;Q8C5H3;Q60973;Q3UX53;Q3UJI2	6;6;6;6;5;5;2	6;6;6;6;5;5;2	3;3;3;3;2;3;1	Histone-binding protein RBBP7	Rbbp7	;;;;;	7	6	6	3	4	3	4	2	4	4	4	3	4	2	4	4	2	2	2	1	2	2	21.2	21.2	13.7	43.595	386	386;416;425;425;391;425;235	1	31	0	163.94	By MS/MS	By MS/MS	By MS/MS	By MS/MS	By MS/MS	By MS/MS	10.9	7.5	10.9	4.9
A2AFS0;Q3U6F6;Q8C483;P26638;Q3U8N1;A2AFS1	A2AFS0;Q3U6F6;Q8C483;P26638;Q3U8N1	3;3;3;3;2;1	3;3;3;3;2;1	3;3;3;3;2;1	Serine--tRNA ligase, cytoplasmic	Sars	;;;;	6	3	3	3	1	2	1	3	3	2	1	2	1	3	3	2	1	2	1	3	3	2	8.5	8.5	8.5	40.163	352	352;512;536;512;511;186	1	12	0	9.0798	By MS/MS	By MS/MS	By matching	By MS/MS	By MS/MS	By MS/MS	2.6	6	2.6	8.5
Q8BQW4;A2AH25;Q5FWK3;Q8C5A0;Q91Z04	Q8BQW4;A2AH25;Q5FWK3;Q8C5A0	4;4;4;2;1	4;4;4;2;1	4;4;4;2;1	Rho GTPase-activating protein 1	Arhgap1	;;;	5	4	4	4	3	1	2	1	1	1	3	1	2	1	1	1	3	1	2	1	1	1	8.8	8.8	8.8	54.441	479	479;479;439;347;188	1	9	0	4.6258	By MS/MS	By matching	By matching	By matching	By MS/MS	By matching	6.7	2.1	5	2.1
A2AJY7;A2AJY5;A2AJY2;O35206	A2AJY7;A2AJY5;A2AJY2;O35206	1;1;1;1	1;1;1;1	1;1;1;1	Collagen alpha-1(XV) chain;Restin	Col15a1	;;;	4	1	1	1	0	0	0	1	1	1	0	0	0	1	1	1	0	0	0	1	1	1	4.3	4.3	4.3	30.569	278	278;533;1345;1367	1	3	0	3.2286				By MS/MS	By MS/MS	By matching	0	0	0	4.3
A2AL34;Q50HX3;Q50HX1;Q50HW9;Q50HX4;Q50HX2;Q50HX0;Q91V41	A2AL34;Q50HX3;Q50HX1;Q50HW9;Q50HX4;Q50HX2;Q50HX0;Q91V41	1;1;1;1;1;1;1;1	1;1;1;1;1;1;1;1	1;1;1;1;1;1;1;1	Ras-related protein Rab-14	Rab14	;;;;;;;	8	1	1	1	0	0	0	0	1	1	0	0	0	0	1	1	0	0	0	0	1	1	9.9	9.9	9.9	17.134	151	151;197;197;197;215;215;215;215	1	2	0	2.9728					By MS/MS	By matching	0	0	0	0
A2ALF0;A2ALF3;F6TQL3;A2ALF2;Q6NZB0	A2ALF0;A2ALF3;F6TQL3;A2ALF2;Q6NZB0	3;3;3;3;3	3;3;3;3;3	3;3;3;3;3	DnaJ homolog subfamily C member 8	Dnajc8	;;;;	5	3	3	3	2	3	3	2	2	1	2	3	3	2	2	1	2	3	3	2	2	1	11.4	11.4	11.4	25.835	219	219;234;244;253;253	1	17	0	4.9042	By MS/MS	By MS/MS	By MS/MS	By MS/MS	By MS/MS	By matching	7.8	11.4	11.4	7.8
A2AMY5;Q91VX2	A2AMY5;Q91VX2	2;2	2;2	2;2	Ubiquitin-associated protein 2	Ubap2	;	2	2	2	2	0	0	0	1	1	2	0	0	0	1	1	2	0	0	0	1	1	2	2.7	2.7	2.7	117.83	1131	1131;1132	1	4	0	3.4618				By matching	By matching	By MS/MS	0	0	0	1.3
Q3TLT9;Q3UNN2;Q3U8S1;Q3U468;A2APM5;A2APM3;A2APM4;E9QKM8;Q80X37;A2APM1;A2APM2;P15379	Q3TLT9;Q3UNN2;Q3U8S1;Q3U468;A2APM5;A2APM3;A2APM4;E9QKM8;Q80X37;A2APM1;A2APM2;P15379	2;2;2;2;2;2;2;2;2;2;2;2	2;2;2;2;2;2;2;2;2;2;2;2	2;2;2;2;2;2;2;2;2;2;2;2	CD44 antigen	Cd44	;;;;;;;;;;;	12	2	2	2	2	1	1	2	1	2	2	1	1	2	1	2	2	1	1	2	1	2	6.1	6.1	6.1	37.884	345	345;365;365;365;434;464;498;577;580;657;780;778	1	11	0	12.233	By MS/MS	By MS/MS	By MS/MS	By MS/MS	By MS/MS	By MS/MS	6.1	3.5	3.5	6.1
A2AQE4;Q3UK65;Q3V3N6;P61202	A2AQE4;Q3UK65;Q3V3N6;P61202	1;1;1;1	1;1;1;1	1;1;1;1	COP9 signalosome complex subunit 2	Cops2	;;;	4	1	1	1	1	1	0	0	1	1	1	1	0	0	1	1	1	1	0	0	1	1	3.2	3.2	3.2	46.913	402	402;443;450;443	1	4	0.0016736	1.6858	By MS/MS	By matching			By matching	By matching	3.2	3.2	0	0
A2AQN9;Q8R436;Q541E2;Q3TWM2;P51855;Q3TF63;A2AQN7;Q3UEE2	A2AQN9;Q8R436;Q541E2;Q3TWM2;P51855;Q3TF63;A2AQN7;Q3UEE2	2;2;2;2;2;1;1;1	2;2;2;2;2;1;1;1	2;2;2;2;2;1;1;1	Glutathione synthetase	Gss	;;;;;;;	8	2	2	2	1	0	0	2	2	2	1	0	0	2	2	2	1	0	0	2	2	2	9.5	9.5	9.5	19.621	179	179;473;474;474;474;60;200;405	1	8	0	7.9955	By MS/MS			By MS/MS	By MS/MS	By MS/MS	4.5	0	0	9.5
Q3U2T1;A2AQV2;Q3U3W1;Q80V53	Q3U2T1;A2AQV2;Q3U3W1;Q80V53	2;2;2;2	2;2;2;2	2;2;2;2	Carbohydrate sulfotransferase 14	Chst14	;;;	4	2	2	2	0	0	0	1	1	1	0	0	0	1	1	1	0	0	0	1	1	1	6.8	6.8	6.8	40.054	351	351;351;376;376	1	3	0	2.9184				By MS/MS	By MS/MS	By matching	0	0	0	2.8
Q8CI80;Q8BSB7;A2ARA4;A2ARA3;A2ARA0;O54819	Q8CI80;Q8BSB7;A2ARA4;A2ARA3;A2ARA0;O54819	2;2;2;2;2;2	2;2;2;2;2;2	2;2;2;2;2;2	Tissue factor pathway inhibitor	Tfpi	;;;;;	6	2	2	2	2	2	2	1	1	1	2	2	2	1	1	1	2	2	2	1	1	1	8.9	8.9	8.9	26.809	235	235;235;246;247;300;306	1	12	0	16.309	By MS/MS	By MS/MS	By MS/MS	By MS/MS	By MS/MS	By matching	8.9	8.9	8.9	4.3
Z4YK85;M0QWP1;A2ASQ1;Q52L98;Q99KT4;Q80V56;Q8K326;Q5EBX5;Z4YJS5;Q6PCM6	Z4YK85;M0QWP1;A2ASQ1;Q52L98;Q99KT4;Q80V56;Q8K326;Q5EBX5;Z4YJS5;Q6PCM6	2;2;2;1;1;1;1;1;1;1	2;2;2;1;1;1;1;1;1;1	2;2;2;1;1;1;1;1;1;1	Agrin;Agrin N-terminal 110 kDa subunit;Agrin C-terminal 110 kDa subunit;Agrin C-terminal 90 kDa fragment;Agrin C-terminal 22 kDa fragment	Agrn	;;;;;;;;;	10	2	2	2	1	0	0	1	1	1	1	0	0	1	1	1	1	0	0	1	1	1	1	1	1	204.95	1927	1927;2034;1950;257;263;263;350;961;1151;1194	1	4	0.0016488	1.583	By MS/MS			By matching	By MS/MS	By MS/MS	0.6	0	0	0.5
Q3TG07;A2ATI9;Q3TX06;Q3TIK1;Q99JX3;Q922I9;Q3V458;A2ATI8;A2ATI6	Q3TG07;A2ATI9;Q3TX06;Q3TIK1;Q99JX3;Q922I9;Q3V458;A2ATI8;A2ATI6	2;2;2;2;2;1;1;1;1	2;2;2;2;2;1;1;1;1	2;2;2;2;2;1;1;1;1	Golgi reassembly-stacking protein 2	Gorasp2	;;;;;;;;	9	2	2	2	1	1	0	1	1	1	1	1	0	1	1	1	1	1	0	1	1	1	5.3	5.3	5.3	44.999	431	431;431;451;451;451;91;283;317;351	1	5	0.00087873	1.9963	By MS/MS	By matching		By matching	By MS/MS	By matching	3.7	3.7	0	1.6
V9GWU5;Q3TAI4;Q9CZ22;A2AUD5;Q9CYZ2;F6VQ81;Q3TUJ9;Q8BKP1	V9GWU5;Q3TAI4;Q9CZ22;A2AUD5;Q9CYZ2;F6VQ81;Q3TUJ9;Q8BKP1	3;3;3;3;3;2;2;2	3;3;3;3;3;2;2;2	3;3;3;3;3;2;2;2	Tumor protein D54	Tpd52l2	;;;;;;;	8	3	3	3	1	1	1	3	2	1	1	1	1	3	2	1	1	1	1	3	2	1	33.7	33.7	33.7	18.627	169	169;206;218;229;220;161;186;200	1	9	0	3.0501	By MS/MS	By matching	By matching	By MS/MS	By matching	By MS/MS	17.8	17.8	17.8	33.7
A2AUK6;A2AUK7;Q8C8P2;A2AUK8;B6ZHC9;A2AUK5;E9PV14;Q9Z2H5	A2AUK6;A2AUK7;Q8C8P2;A2AUK8;B6ZHC9;A2AUK5;E9PV14;Q9Z2H5	2;2;2;2;2;2;2;2	2;2;2;2;2;2;2;2	2;2;2;2;2;2;2;2	Band 4.1-like protein 1	Epb4.1l1;Epb41l1	;;;;;;;	8	2	2	2	0	0	0	1	0	2	0	0	0	1	0	2	0	0	0	1	0	2	4.1	4.1	4.1	70.644	631	631;730;834;867;879;879;1064;879	1	3	0.0024058	1.4178				By matching		By MS/MS	0	0	0	1.9
A2AUM6;P16254	A2AUM6;P16254	1;1	1;1	1;1	Signal recognition particle 14 kDa protein;Signal recognition particle 14 kDa protein, N-terminally processed	Srp14	;	2	1	1	1	1	0	1	1	0	0	1	0	1	1	0	0	1	0	1	1	0	0	14.4	14.4	14.4	11.234	97	97;110	1	3	0	3.3458	By MS/MS		By matching	By matching			14.4	0	14.4	14.4
A2AVA0	A2AVA0	23	23	23	Sushi, von Willebrand factor type A, EGF and pentraxin domain-containing protein 1	Svep1		1	23	23	23	22	19	19	2	1	1	22	19	19	2	1	1	22	19	19	2	1	1	6.9	6.9	6.9	387.45	3567	3567	1	65	0	32.616	By MS/MS	By MS/MS	By MS/MS	By MS/MS	By matching	By matching	6.6	5.5	5.6	0.8
A2AVJ7;Q99PL5;Q6ZPS0;Q8C7E8	A2AVJ7;Q99PL5;Q6ZPS0	19;19;16;4	19;19;16;4	19;19;16;4	Ribosome-binding protein 1	Rrbp1	;;	4	19	19	19	16	18	16	2	3	2	16	18	16	2	3	2	16	18	16	2	3	2	14.3	14.3	14.3	158.39	1464	1464;1605;804;167	1	66	0	304.6	By MS/MS	By MS/MS	By MS/MS	By MS/MS	By matching	By MS/MS	13.1	13.7	11.3	1.6
A2AW05;Q05DR5;Q08943	A2AW05;Q05DR5;Q08943	1;1;1	1;1;1	1;1;1	FACT complex subunit SSRP1	Ssrp1	;;	3	1	1	1	1	1	0	1	1	0	1	1	0	1	1	0	1	1	0	1	1	0	1.8	1.8	1.8	71.527	623	623;633;708	1	4	0	2.4578	By MS/MS	By matching		By matching	By matching		1.8	1.8	0	1.8
A2BGI8;Q4G0C5;Q3UY37;Q3UWH9;A2BGI9;Q9D868	A2BGI8;Q4G0C5;Q3UY37;Q3UWH9;A2BGI9;Q9D868	2;2;2;2;1;1	2;2;2;2;1;1	2;2;2;2;1;1	Peptidyl-prolyl cis-trans isomerase;Peptidyl-prolyl cis-trans isomerase H	Ppih	;;;;;	6	2	2	2	2	2	2	1	1	0	2	2	2	1	1	0	2	2	2	1	1	0	14.6	14.6	14.6	17.233	158	158;177;177;177;134;188	1	8	0	3.1315	By MS/MS	By MS/MS	By matching	By MS/MS	By MS/MS		14.6	14.6	14.6	8.9
E9QAQ7;A2BH40	E9QAQ7;A2BH40	1;1	1;1	1;1	AT-rich interactive domain-containing protein 1A	Arid1a	;	2	1	1	1	1	1	1	0	0	0	1	1	1	0	0	0	1	1	1	0	0	0	0.6	0.6	0.6	242.67	2287	2287;2283	1	3	0.00086207	1.868	By matching	By MS/MS	By matching				0.6	0.6	0.6	0
A2CES4;Q9CQI7;Q62379	A2CES4;Q9CQI7;Q62379	2;2;1	1;1;1	1;1;1	U2 small nuclear ribonucleoprotein B	Snrpb2	;;	3	2	1	1	1	2	2	0	0	0	0	1	1	0	0	0	0	1	1	0	0	0	13.3	7.7	7.7	16.009	143	143;225;123	1	2	0	5.2062	By matching	By MS/MS	By MS/MS				5.6	13.3	13.3	0
A2RS22;Q9WUM3;D3YUG6	A2RS22;Q9WUM3	3;3;1	3;3;1	3;3;1	Coronin;Coronin-1B	Coro1b	;	3	3	3	3	3	3	2	2	2	2	3	3	2	2	2	2	3	3	2	2	2	2	5.8	5.8	5.8	53.912	484	484;484;173	1	17	0	6.0275	By MS/MS	By MS/MS	By MS/MS	By MS/MS	By MS/MS	By MS/MS	5.8	5.8	4.1	4.3
A2RS58;P47941;Q8R5B8	A2RS58;P47941;Q8R5B8	2;2;1	2;2;1	2;2;1	Crk-like protein	Crkl	;;	3	2	2	2	1	1	1	1	2	2	1	1	1	1	2	2	1	1	1	1	2	2	7.3	7.3	7.3	33.83	303	303;303;98	1	8	0	5.4227	By MS/MS	By matching	By matching	By MS/MS	By MS/MS	By matching	4	4	4	3.3
Q9CR32;A2RS68;Q62376;A0A1B0GSX5;A0A1B0GR50	Q9CR32;A2RS68;Q62376;A0A1B0GSX5;A0A1B0GR50	2;2;2;1;1	2;2;2;1;1	2;2;2;1;1	U1 small nuclear ribonucleoprotein 70 kDa	Snrnp70	;;;;	5	2	2	2	2	2	2	0	0	0	2	2	2	0	0	0	2	2	2	0	0	0	8.1	8.1	8.1	29.421	248	248;448;448;84;86	1	6	0	12.895	By MS/MS	By MS/MS	By matching				8.1	8.1	8.1	0
A2RTI3;O89017;Q3UE99	A2RTI3;O89017	3;3;1	3;3;1	3;3;1	Legumain	Lgmn	;	3	3	3	3	3	2	1	2	2	2	3	2	1	2	2	2	3	2	1	2	2	2	8.3	8.3	8.3	49.372	435	435;435;243	1	15	0	12.778	By MS/MS	By MS/MS	By matching	By MS/MS	By MS/MS	By MS/MS	8.3	5.1	1.8	5.1
A2RTT4;P61089;A0A1W2P7Z3	A2RTT4;P61089;A0A1W2P7Z3	8;8;4	8;8;4	8;8;4	Ubiquitin-conjugating enzyme E2 N	Ube2n	;;	3	8	8	8	7	7	7	5	5	5	7	7	7	5	5	5	7	7	7	5	5	5	50.7	50.7	50.7	17.138	152	152;152;87	1	37	0	59.991	By MS/MS	By MS/MS	By MS/MS	By MS/MS	By MS/MS	By MS/MS	50.7	50.7	50.7	30.3
Q9CYZ4;H3BKK2;A3KGG6;F7BE71;A3KGG8;Q9D9Z1	Q9CYZ4;H3BKK2;A3KGG6;F7BE71;A3KGG8;Q9D9Z1	1;1;1;1;1;1	1;1;1;1;1;1	1;1;1;1;1;1	Small kinetochore-associated protein	Knstrn	;;;;;	6	1	1	1	1	0	0	1	0	1	1	0	0	1	0	1	1	0	0	1	0	1	10.8	10.8	10.8	13.529	120	120;186;188;218;234;312	1	3	0.0016764	1.6929	By matching			By MS/MS		By matching	10.8	0	0	10.8
E9Q2Z4;Q5BL14;Q58E57;J3QM43;A3KGL9;B7ZCQ3;F6W687;P09602;Q5XK38	E9Q2Z4;Q5BL14;Q58E57;J3QM43;A3KGL9;B7ZCQ3;F6W687;P09602;Q5XK38	2;2;2;2;2;2;2;2;1	2;2;2;2;2;2;2;2;1	2;2;2;2;2;2;2;2;1	Non-histone chromosomal protein HMG-17	Gm16494;Hmgn2;Gm6594	;;;;;;;;	9	2	2	2	1	1	1	2	1	1	1	1	1	2	1	1	1	1	1	2	1	1	17.2	17.2	17.2	9.3114	87	87;90;90;95;96;109;112;90;92	1	13	0	21.382	By MS/MS	By MS/MS	By MS/MS	By MS/MS	By MS/MS	By MS/MS	14.9	14.9	14.9	17.2
B7ZWK3;A3KGU5;B9EKJ1;B2RXX6;A3KGU7;E9Q447;A3KGU9;P16546;Q3V1V5;Q3URW8;Q3TYI8;Q58ES7;Q6PA04;Q3TNY2;A3KGU4	B7ZWK3;A3KGU5;B9EKJ1;B2RXX6;A3KGU7;E9Q447;A3KGU9;P16546	41;41;41;41;41;41;41;41;16;14;10;8;7;3;1	41;41;41;41;41;41;41;41;16;14;10;8;7;3;1	41;41;41;41;41;41;41;41;16;14;10;8;7;3;1	Spectrin alpha chain, non-erythrocytic 1	Sptan1	;;;;;;;	15	41	41	41	34	29	28	22	21	23	34	29	28	22	21	23	34	29	28	22	21	23	20.2	20.2	20.2	282.89	2457	2457;2457;2477;2477;2477;2478;2498;2472;988;844;808;514;488;132;219	1	187	0	149.28	By MS/MS	By MS/MS	By MS/MS	By MS/MS	By MS/MS	By MS/MS	16.2	14.2	13.5	11.8
Q3TIR6;A3KMJ8;P61759	Q3TIR6;A3KMJ8;P61759	3;3;3	3;3;3	3;3;3	Prefoldin subunit 3	Vbp1	;;	3	3	3	3	2	2	2	2	2	1	2	2	2	2	2	1	2	2	2	2	2	1	29.2	29.2	29.2	14.653	130	130;191;196	1	11	0	3.7544	By MS/MS	By MS/MS	By MS/MS	By matching	By MS/MS	By MS/MS	14.6	14.6	14.6	14.6
A3KML3;F6YY69;F6VW30;P68254	A3KML3;F6YY69;F6VW30;P68254	12;12;12;12	8;8;8;8	7;7;7;7	14-3-3 protein theta	Ywhaq	;;;	4	12	8	7	11	8	9	6	5	6	7	7	6	4	3	4	6	6	6	4	3	4	40.4	30.2	27.3	27.778	245	245;285;303;245	1	34	0	42.076	By MS/MS	By MS/MS	By MS/MS	By MS/MS	By MS/MS	By MS/MS	37.1	30.2	31.4	20
A4FUS1;P14131;Q641N3;Q5CZY9	A4FUS1;P14131;Q641N3;Q5CZY9	5;5;4;4	5;5;4;4	5;5;4;4	40S ribosomal protein S16	Rps16	;;;	4	5	5	5	2	1	2	3	5	3	2	1	2	3	5	3	2	1	2	3	5	3	28.8	28.8	28.8	16.445	146	146;146;157;172	1	16	0	8.9477	By MS/MS	By matching	By matching	By MS/MS	By MS/MS	By MS/MS	13	5.5	13	23.3
A5GZX3;Q9CPU0	A5GZX3;Q9CPU0	2;2	2;2	2;2	Lactoylglutathione lyase	Glo1	;	2	2	2	2	1	1	1	2	2	2	1	1	1	2	2	2	1	1	1	2	2	2	8.2	8.2	8.2	20.809	184	184;184	1	9	0.0054432	1.248	By MS/MS	By matching	By matching	By MS/MS	By MS/MS	By matching	4.3	4.3	4.3	8.2
A6H663;Q9JLV1;Q3TAM9	A6H663;Q9JLV1;Q3TAM9	10;10;9	10;10;9	10;10;9	BAG family molecular chaperone regulator 3	Bag3	;;	3	10	10	10	9	10	10	2	4	4	9	10	10	2	4	4	9	10	10	2	4	4	18.5	18.5	18.5	61.858	577	577;577;577	1	39	0	30.888	By MS/MS	By MS/MS	By MS/MS	By MS/MS	By MS/MS	By MS/MS	16.1	18.5	18.5	3.6
A6H6H4;Q6ZWY8;CON__P21752;A0A0N4SVF0	A6H6H4;Q6ZWY8	3;3;1;1	3;3;1;1	3;3;1;1	Thymosin beta-10	Tmsb10	;	4	3	3	3	2	2	2	3	3	3	2	2	2	3	3	3	2	2	2	3	3	3	63.6	63.6	63.6	5.0256	44	44;44;42;67	1	24	0	24.389	By MS/MS	By MS/MS	By MS/MS	By MS/MS	By MS/MS	By MS/MS	31.8	31.8	31.8	63.6
A6MDD3;Q8R422	A6MDD3;Q8R422	5;5	5;5	5;5	CD109 antigen	Cd109	;	2	5	5	5	3	2	1	3	3	3	3	2	1	3	3	3	3	2	1	3	3	3	3.7	3.7	3.7	161.66	1442	1442;1442	1	15	0	5.4761	By MS/MS	By MS/MS	By matching	By matching	By MS/MS	By MS/MS	2.6	1.5	1	1.9
A8IP69;P61982	A8IP69;P61982	14;14	11;11	8;8	14-3-3 protein gamma;14-3-3 protein gamma, N-terminally processed	Ywhag	;	2	14	11	8	13	11	9	6	8	9	10	9	7	5	7	8	8	7	5	2	4	5	49	42.9	32.4	28.302	247	247;247	1	63	0	138.52	By MS/MS	By MS/MS	By MS/MS	By MS/MS	By MS/MS	By MS/MS	49	42.5	26.3	21.9
A8Y5E9;B2KGA7;Q505B7	A8Y5E9;B2KGA7;Q505B7	1;1;1	1;1;1	1;1;1	Protein archease	Zbtb8os	;;	3	1	1	1	1	1	1	1	1	1	1	1	1	1	1	1	1	1	1	1	1	1	7.4	7.4	7.4	15.677	136	136;167;168	1	6	0	3.4383	By MS/MS	By MS/MS	By MS/MS	By MS/MS	By matching	By MS/MS	7.4	7.4	7.4	7.4
A9Z1Z1;Q03366	A9Z1Z1;Q03366	3;3	3;3	3;3	C-C motif chemokine;C-C motif chemokine 7	Ccl7	;	2	3	3	3	3	2	1	3	3	3	3	2	1	3	3	3	3	2	1	3	3	3	24.7	24.7	24.7	10.999	97	97;97	1	21	0	26.855	By MS/MS	By MS/MS	By MS/MS	By MS/MS	By MS/MS	By MS/MS	24.7	23.7	11.3	24.7
B0LAD0;Q6IRT4;Q8BTW2;Q3UVY8;Q3U8X1;Q9DCH4	B0LAD0;Q6IRT4;Q8BTW2;Q3UVY8;Q3U8X1;Q9DCH4	2;2;2;2;2;2	2;2;2;2;2;2	2;2;2;2;2;2	Eukaryotic translation initiation factor 3 subunit F	Eif3f	;;;;;	6	2	2	2	2	2	2	1	1	1	2	2	2	1	1	1	2	2	2	1	1	1	48	48	48	5.5234	50	50;360;361;361;361;361	1	9	0	6.3834	By MS/MS	By MS/MS	By MS/MS	By MS/MS	By MS/MS	By matching	48	48	48	24
Q3TT90;B0R0Y8;Q3TSX2;Q3TA88;Q8R550	Q3TT90;B0R0Y8;Q3TSX2;Q3TA88;Q8R550	2;2;2;2;2	2;2;2;2;2	2;2;2;2;2	SH3 domain-containing kinase-binding protein 1	Sh3kbp1	;;;;	5	2	2	2	1	1	1	0	1	1	1	1	1	0	1	1	1	1	1	0	1	1	19.1	19.1	19.1	11.992	110	110;209;404;665;709	1	5	0.0024691	1.5737	By MS/MS	By matching	By matching		By matching	By MS/MS	9.1	9.1	9.1	0
B0R1E3;P70349	B0R1E3;P70349	1;1	1;1	1;1	Histidine triad nucleotide-binding protein 1	Hint1	;	2	1	1	1	1	0	0	1	1	1	1	0	0	1	1	1	1	0	0	1	1	1	11.8	11.8	11.8	13.438	119	119;126	1	6	0.0024019	1.4087	By matching			By MS/MS	By MS/MS	By matching	11.8	0	0	11.8
B0V2N1;A0A286YDS2;A0A286YDF6;Q3TQ52	B0V2N1;A0A286YDS2;A0A286YDF6	3;2;2;1	3;2;2;1	3;2;2;1	Receptor-type tyrosine-protein phosphatase S	Ptprs	;;	4	3	3	3	1	1	0	2	3	2	1	1	0	2	3	2	1	1	0	2	3	2	1.9	1.9	1.9	211.9	1907	1907;208;448;248	1	9	0	4.8361	By matching	By matching		By matching	By MS/MS	By MS/MS	0.5	0.5	0	1.2
F8VQ11;B1AQY2;Q69ZH9	F8VQ11;B1AQY2;Q69ZH9	1;1;1	1;1;1	1;1;1	Rho GTPase-activating protein 23	Arhgap23	;;	3	1	1	1	0	0	1	0	1	0	0	0	1	0	1	0	0	0	1	0	1	0	1.1	1.1	1.1	139.31	1277	1277;1488;1483	1	2	0.0039154	1.2829			By MS/MS		By matching		0	0	1.1	0
B1ARX5	B1ARX5	1	1	1		Clspn		1	1	1	1	1	1	1	1	1	0	1	1	1	1	1	0	1	1	1	1	1	0	7.4	7.4	7.4	17.912	163	163	1	5	0.0031721	1.348	By matching	By MS/MS	By matching	By matching	By MS/MS		7.4	7.4	7.4	7.4
B1AT92;Q3U5I5;Q3U1Q4;Q60631	B1AT92;Q3U5I5;Q3U1Q4;Q60631	5;5;5;5	5;5;5;5	5;5;5;5	Growth factor receptor-bound protein 2	Grb2	;;;	4	5	5	5	2	2	2	4	4	4	2	2	2	4	4	4	2	2	2	4	4	4	18.7	18.7	18.7	23.587	203	203;217;217;217	1	19	0	10.499	By MS/MS	By MS/MS	By matching	By MS/MS	By MS/MS	By MS/MS	7.4	7.4	8.4	18.7
B1AU25;Q9Z0X1;Q2QKE3;Q1L6K5	B1AU25;Q9Z0X1	7;7;3;3	7;7;3;3	7;7;3;3	Apoptosis-inducing factor 1, mitochondrial	Aifm1	;	4	7	7	7	6	6	5	3	3	3	6	6	5	3	3	3	6	6	5	3	3	3	13.8	13.8	13.8	66.113	608	608;612;261;324	1	26	0	15.4	By MS/MS	By MS/MS	By MS/MS	By MS/MS	By MS/MS	By matching	11.3	11.3	9.2	6.7
B1AU75;Q99MD9;B1AU76;Q3TTH5	B1AU75;Q99MD9;B1AU76	8;8;6;1	8;8;6;1	8;8;6;1	Nuclear autoantigenic sperm protein	Nasp	;;	4	8	8	8	6	5	5	4	7	5	6	5	5	4	7	5	6	5	5	4	7	5	11.3	11.3	11.3	84.012	773	773;773;448;150	1	37	0	19.178	By MS/MS	By MS/MS	By MS/MS	By MS/MS	By MS/MS	By MS/MS	8.7	6.1	6.1	5.2
B1AUX2;Q61191;F6SJS2;Q8BUC0;F6T088;A0AUN4;G5E837	B1AUX2;Q61191;F6SJS2	6;6;3;1;1;1;1	6;6;3;1;1;1;1	6;6;3;1;1;1;1	Host cell factor 1;HCF N-terminal chain 1;HCF N-terminal chain 2;HCF N-terminal chain 3;HCF N-terminal chain 4;HCF N-terminal chain 5;HCF N-terminal chain 6;HCF C-terminal chain 1;HCF C-terminal chain 2;HCF C-terminal chain 3;HCF C-terminal chain 4;HCF C-terminal chain 5;HCF C-terminal chain 6	Hcfc1	;;	7	6	6	6	3	3	3	1	3	3	3	3	3	1	3	3	3	3	3	1	3	3	3.1	3.1	3.1	215.05	2090	2090;2045;612;25;261;365;722	1	18	0	9.1091	By MS/MS	By matching	By MS/MS	By matching	By MS/MS	By MS/MS	1.3	1.3	1.3	0.4
Q9ESQ1;B1AVK5;Q6PFB1	Q9ESQ1;B1AVK5;Q6PFB1	2;2;1	1;1;1	1;1;1		Col4a6	;;	3	2	1	1	2	2	1	0	0	0	1	1	0	0	0	0	1	1	0	0	0	0	1.2	0.7	0.7	164.14	1691	1691;1691;1115	1	2	0.0016653	1.6465	By MS/MS	By MS/MS	By matching				1.2	1.2	0.5	0
B1AWB9;O88207;A3KGE7;Q61246;Q3UUU1;I7HJS8;A0A068BD44;Q64739	B1AWB9;O88207	29;29;6;2;1;1;1;1	29;29;6;2;1;1;1;1	26;26;6;0;0;0;0;0	Collagen alpha-1(V) chain	Col5a1	;	8	29	29	26	23	20	19	18	19	19	23	20	19	18	19	19	20	17	17	16	18	17	20.7	20.7	18.1	183.67	1838	1838;1838;349;187;771;1650;1715;1736	1	136	0	223.17	By MS/MS	By MS/MS	By MS/MS	By MS/MS	By MS/MS	By MS/MS	15.8	14.8	13.3	13.2
B1AWE0;Q6PFA2;Q3THU7;B1AWE1;B1AWD8;B1AWD9;O08585	B1AWE0;Q6PFA2;Q3THU7;B1AWE1;B1AWD8;B1AWD9;O08585	2;2;2;2;2;2;2	2;2;2;2;2;2;2	2;2;2;2;2;2;2	Clathrin light chain A	Clta	;;;;;;	7	2	2	2	2	1	2	1	1	2	2	1	2	1	1	2	2	1	2	1	1	2	6.9	6.9	6.9	23.478	216	216;218;218;230;236;248;235	1	9	0.002459	1.5641	By MS/MS	By MS/MS	By matching	By MS/MS	By matching	By matching	6.9	3.7	6.9	3.7
B1AZS9;O08807	B1AZS9;O08807	3;3	2;2	2;2	Peroxiredoxin-4	Prdx4	;	2	3	2	2	2	1	2	2	2	2	2	1	2	1	1	1	2	1	2	1	1	1	12.7	9.2	9.2	26.391	229	229;274	1	12	0	6.1253	By MS/MS	By MS/MS	By MS/MS	By MS/MS	By MS/MS	By MS/MS	9.2	4.8	9.2	8.3
B1GX80;B1GX81;Q8CIN4;Q61036;A3KGC3;A3KGC4;A3KGC5;G5E884;O88643;A0A0U1RQ87;Q8K0Z3;S4R2K7;Q811J8;Q5DTJ2	B1GX80;B1GX81;Q8CIN4;Q61036;A3KGC3;A3KGC4;A3KGC5;G5E884;O88643	3;3;3;3;2;2;2;2;2;1;1;1;1;1	3;3;3;3;2;2;2;2;2;1;1;1;1;1	3;3;3;3;2;2;2;2;2;1;1;1;1;1	Non-specific serine/threonine protein kinase;Serine/threonine-protein kinase PAK 2;PAK-2p27;PAK-2p34;Serine/threonine-protein kinase PAK 3;Serine/threonine-protein kinase PAK 1	Pak3;Pak2;Pak1	;;;;;;;;	14	3	3	3	1	1	1	2	2	2	1	1	1	2	2	2	1	1	1	2	2	2	6.5	6.5	6.5	63.001	565	565;580;524;559;155;195;366;544;545;118;146;178;192;225	1	12	0	6.346	By MS/MS	By MS/MS	By MS/MS	By MS/MS	By MS/MS	By MS/MS	1.9	1.6	1.6	3.5
Q3TWK8;B2CQD6;Q08879;Q3TW70	Q3TWK8;B2CQD6;Q08879;Q3TW70	8;8;8;4	8;8;8;4	7;7;7;4	Fibulin-1	Fbln1	;;;	4	8	8	7	2	0	2	6	8	7	2	0	2	6	8	7	1	0	1	5	7	6	12.9	12.9	11.5	78.06	705	705;705;705;228	1	28	0	27.838	By MS/MS		By MS/MS	By MS/MS	By MS/MS	By MS/MS	2.8	0	2.8	7.7
B2CY77;P14206;A0A1L1SRW0;A0A1L1SUK3	B2CY77;P14206;A0A1L1SRW0	9;9;5;4	9;9;5;4	9;9;5;4	40S ribosomal protein SA	Rpsa	;;	4	9	9	9	6	6	3	7	6	7	6	6	3	7	6	7	6	6	3	7	6	7	47.5	47.5	47.5	32.85	295	295;295;93;133	1	37	0	279.58	By MS/MS	By MS/MS	By MS/MS	By MS/MS	By MS/MS	By MS/MS	35.9	35.9	13.2	36.3
G3UZJ2;G3UWW1;G3UZV6;Q80X35;Q80ZL4;B2KGT5;Q3TLQ0;P20357	G3UZJ2;G3UWW1;G3UZV6;Q80X35;Q80ZL4;B2KGT5;Q3TLQ0;P20357	1;1;1;1;1;1;1;1	1;1;1;1;1;1;1;1	1;1;1;1;1;1;1;1	Microtubule-associated protein;Microtubule-associated protein 2	Map2	;;;;;;;	8	1	1	1	1	0	0	1	1	1	1	0	0	1	1	1	1	0	0	1	1	1	5	5	5	25.652	240	240;336;381;466;467;467;498;1828	1	4	0.0023866	1.3646	By MS/MS			By MS/MS	By MS/MS	By matching	5	0	0	5
B2M1R6;Q3TUA1;Q3TJ38;Q5FWJ5;Q3TL71;P61979;Q3U9Q3;Q3U6X2;H3BKD0;Q3TG17;H3BLL4;A0A286YDM3;H3BK96;H3BKI8;A0A286YCM2;A0A286YDH1;A0A286YEC4;Q8BT23;H3BLP7;A0A286YE41;H3BJ43;H3BJS9	B2M1R6;Q3TUA1;Q3TJ38;Q5FWJ5;Q3TL71;P61979;Q3U9Q3;Q3U6X2;H3BKD0;Q3TG17;H3BLL4;A0A286YDM3;H3BK96;H3BKI8;A0A286YCM2	14;14;14;14;14;14;12;12;10;10;10;9;9;8;7;5;5;4;4;3;3;2	14;14;14;14;14;14;12;12;10;10;10;9;9;8;7;5;5;4;4;3;3;2	14;14;14;14;14;14;12;12;10;10;10;9;9;8;7;5;5;4;4;3;3;2	Heterogeneous nuclear ribonucleoprotein K	Hnrnpk	;;;;;;;;;;;;;;	22	14	14	14	13	12	10	8	5	7	13	12	10	8	5	7	13	12	10	8	5	7	40.5	40.5	40.5	48.562	440	440;463;463;464;464;463;450;459;299;394;394;230;256;178;192;143;150;97;210;52;77;87	1	60	0	193.78	By MS/MS	By MS/MS	By MS/MS	By MS/MS	By MS/MS	By MS/MS	37	34.5	26.6	26.8
Q3TT81;B2M1R7;Q61990;Q3TF69;E9Q7D8;Q8CFQ6;P57722;Q3V486	Q3TT81;B2M1R7;Q61990;Q3TF69;E9Q7D8;Q8CFQ6;P57722	4;4;4;3;2;2;2;1	3;3;3;2;1;1;1;1	3;3;3;2;1;1;1;1	Poly(rC)-binding protein 2;Poly(rC)-binding protein 3	Pcbp2;Pcbp3	;;;;;;	8	4	3	3	3	3	3	3	3	3	2	2	2	3	3	3	2	2	2	3	3	3	15.2	11.8	11.8	33.926	322	322;361;362;278;226;249;371;99	1	17	0	10.487	By MS/MS	By MS/MS	By MS/MS	By MS/MS	By MS/MS	By MS/MS	10.9	10.9	10.9	11.8
Q3UWP8;B2MWM9;P14211	Q3UWP8;B2MWM9;P14211	14;14;14	14;14;14	14;14;14	Calreticulin	Calr	;;	3	14	14	14	14	10	10	6	3	3	14	10	10	6	3	3	14	10	10	6	3	3	37.8	37.8	37.8	42.195	368	368;416;416	1	59	0	47.853	By MS/MS	By MS/MS	By MS/MS	By MS/MS	By MS/MS	By MS/MS	37.8	29.9	29.9	16.6
B2RQQ5;P14873;Q3UF78;Q8CAI9;Q3TZM8;Q8CFR9;A0PJ96	B2RQQ5;P14873	3;3;1;1;1;1;1	3;3;1;1;1;1;1	3;3;1;1;1;1;1	Microtubule-associated protein 1B;MAP1B heavy chain;MAP1 light chain LC1	Map1b	;	7	3	3	3	2	1	1	2	2	2	2	1	1	2	2	2	2	1	1	2	2	2	1.6	1.6	1.6	270.3	2464	2464;2464;324;396;528;691;724	1	10	0	5.584	By MS/MS	By MS/MS	By matching	By MS/MS	By MS/MS	By MS/MS	1	0.5	0.5	1.1
B2RQQ8;P08122	B2RQQ8;P08122	17;17	17;17	16;16	Collagen alpha-2(IV) chain;Canstatin	Col4a2	;	2	17	17	16	16	16	16	5	4	4	16	16	16	5	4	4	15	15	15	5	4	4	13.8	13.8	13.2	167.32	1707	1707;1707	1	73	0	153.88	By MS/MS	By MS/MS	By MS/MS	By MS/MS	By MS/MS	By MS/MS	13.7	13.1	13.1	4.5
B2RQV1;Q8BWZ3;Q8BKI9;Q8BY54;G3UZ51	B2RQV1;Q8BWZ3;Q8BKI9;Q8BY54	5;5;3;3;1	5;5;3;3;1	5;5;3;3;1	N-alpha-acetyltransferase 25, NatB auxiliary subunit	Naa25	;;;	5	5	5	5	3	2	2	0	2	1	3	2	2	0	2	1	3	2	2	0	2	1	6.9	6.9	6.9	111.71	972	972;972;231;316;62	1	10	0	7.6059	By MS/MS	By matching	By matching		By MS/MS	By MS/MS	4.2	2.9	2.9	0
B2RR26;Q9CW64;Q8BZW8	B2RR26;Q9CW64;Q8BZW8	1;1;1	1;1;1	1;1;1	NHL repeat-containing protein 2	Nhlrc2	;;	3	1	1	1	1	1	1	1	1	1	1	1	1	1	1	1	1	1	1	1	1	1	1.8	1.8	1.8	78.429	725	725;748;725	1	6	0.0024116	1.4413	By MS/MS	By matching	By matching	By matching	By MS/MS	By matching	1.8	1.8	1.8	1.8
B2RRE0;Q9WTQ5	B2RRE0;Q9WTQ5	4;4	4;4	4;4	A-kinase anchor protein 12	Akap12	;	2	4	4	4	2	2	2	2	1	1	2	2	2	2	1	1	2	2	2	2	1	1	3.4	3.4	3.4	180.69	1684	1684;1684	1	10	0	5.4594	By MS/MS	By matching	By MS/MS	By MS/MS	By matching	By MS/MS	1.4	1.7	1.7	2
B2RRE8;Q9JLQ0	B2RRE8;Q9JLQ0	2;2	2;2	2;2	CD2-associated protein	Cd2ap	;	2	2	2	2	1	1	1	1	1	1	1	1	1	1	1	1	1	1	1	1	1	1	3.6	3.6	3.6	70.431	637	637;637	1	6	0	6.1883	By MS/MS	By matching	By matching	By MS/MS	By matching	By MS/MS	1.4	1.4	1.4	2.2
Q3UAF7;Q3UAF6;Q3UAA9;Q3U5R4;B2RRX1;P60710;Q3UA89;Q3TIJ9;Q3U939;Q3UGS0;Q3U804;Q61276;Q3UCF8;E9Q1F2;E9Q5F4;G3UZ07;A1E281;Q99NC5;E9Q606;F8WGM8;E9Q2D1;O89054;F6WX90;Q7M0E4;Q6IWE2;Q8CF71;V9GXQ2	Q3UAF7;Q3UAF6;Q3UAA9;Q3U5R4;B2RRX1;P60710;Q3UA89;Q3TIJ9;Q3U939;Q3UGS0;Q3U804;Q61276;Q3UCF8;E9Q1F2;E9Q5F4;G3UZ07	22;22;22;22;22;22;21;21;20;20;19;19;18;16;13;11;9;9;9;7;5;4;3;2;2;2;2	22;22;22;22;22;22;21;21;20;20;19;19;18;16;13;11;9;9;9;7;5;4;3;2;2;2;2	0;0;0;0;0;0;0;0;0;0;0;0;0;0;0;0;0;0;0;0;0;0;0;0;0;0;0	Actin, cytoplasmic 1;Actin, cytoplasmic 1, N-terminally processed	Actb;Actg1	;;;;;;;;;;;;;;;	27	22	22	0	19	18	16	19	18	17	19	18	16	19	18	17	0	0	0	0	0	0	60.5	60.5	0	41.75	375	375;375;375;375;375;375;375;375;374;375;374;375;374;295;265;268;121;134;150;105;108;136;43;36;77;109;156	1	224	0	323.31	By MS/MS	By MS/MS	By MS/MS	By MS/MS	By MS/MS	By MS/MS	57.6	56.8	54.7	58.7
B2RSN3;Q9CWF2;Q7TMM9;Q99J49	B2RSN3;Q9CWF2;Q7TMM9;Q99J49	16;16;15;12	2;2;1;1	1;1;0;0	Tubulin beta-2B chain;Tubulin beta-2A chain	Tubb2b;Tubb2a	;;;	4	16	2	1	9	12	9	12	13	11	0	1	1	1	1	2	0	0	0	0	0	1	48.1	5.4	2.7	49.953	445	445;445;445;298	1	8	0	2.6767	By matching	By matching	By MS/MS	By MS/MS	By matching	By MS/MS	31.2	39.1	29.4	37.3
B2RSV4;Q921M3	B2RSV4;Q921M3	16;16	16;16	16;16	Splicing factor 3B subunit 3	Sf3b3	;	2	16	16	16	9	9	9	10	10	12	9	9	9	10	10	12	9	9	9	10	10	12	14.5	14.5	14.5	135.55	1217	1217;1217	1	62	0	29.289	By MS/MS	By MS/MS	By MS/MS	By MS/MS	By MS/MS	By MS/MS	8.1	8.1	8.1	9.9
E9Q5I9;B2RT97;Q9WVJ2;F6PXS6;F6ZQQ3;E9Q0U1	E9Q5I9;B2RT97;Q9WVJ2	3;3;3;1;1;1	3;3;3;1;1;1	3;3;3;1;1;1	26S proteasome non-ATPase regulatory subunit 13	Psmd13	;;	6	3	3	3	0	0	0	2	3	3	0	0	0	2	3	3	0	0	0	2	3	3	8.3	8.3	8.3	39.694	349	349;376;376;96;206;241	1	8	0	2.6437				By MS/MS	By MS/MS	By MS/MS	0	0	0	6
Q1WWJ8;B2RTB0;Q3UHX2	Q1WWJ8;B2RTB0;Q3UHX2	3;3;3	3;3;3	3;3;3	28 kDa heat- and acid-stable phosphoprotein	Pdap1	;;	3	3	3	3	3	2	3	3	2	3	3	2	3	3	2	3	3	2	3	3	2	3	17.1	17.1	17.1	14.93	129	129;181;181	1	17	0	12.385	By MS/MS	By MS/MS	By MS/MS	By MS/MS	By MS/MS	By MS/MS	17.1	16.3	17.1	17.1
B2RTM0;P62806;Q61667;Q6B822	B2RTM0;P62806;Q61667	5;5;3;2	5;5;3;2	5;5;3;2	Histone H4	Hist2h4;Hist1h4a	;;	4	5	5	5	5	5	5	3	3	3	5	5	5	3	3	3	5	5	5	3	3	3	45.6	45.6	45.6	11.367	103	103;103;55;43	1	27	0	13.257	By MS/MS	By MS/MS	By MS/MS	By MS/MS	By MS/MS	By MS/MS	45.6	45.6	45.6	29.1
B2RUC7;Q9Z1Z2	B2RUC7;Q9Z1Z2	5;5	5;5	5;5	Serine-threonine kinase receptor-associated protein	Strap	;	2	5	5	5	4	4	3	2	3	2	4	4	3	2	3	2	4	4	3	2	3	2	14.6	14.6	14.6	38.442	350	350;350	1	19	0	8.4191	By MS/MS	By MS/MS	By MS/MS	By MS/MS	By MS/MS	By matching	11.7	11.7	8.3	5.4
B2RUJ4;Z4YKQ9;Q4QY64	B2RUJ4;Z4YKQ9;Q4QY64	1;1;1	1;1;1	1;1;1	ATPase family AAA domain-containing protein 5	Atad5	;;	3	1	1	1	1	0	0	0	0	0	1	0	0	0	0	0	1	0	0	0	0	0	0.6	0.6	0.6	197.98	1772	1772;1823;1826	1	1	0	4.5143	By MS/MS						0.6	0	0	0
B2RVQ7;Q9D115	B2RVQ7;Q9D115	1;1	1;1	1;1	Zinc finger protein 706	Zfp706;Znf706	;	2	1	1	1	0	0	0	1	1	0	0	0	0	1	1	0	0	0	0	1	1	0	14.5	14.5	14.5	8.4977	76	76;76	1	2	0.0016611	1.6378				By MS/MS	By matching		0	0	0	14.5
B2RWV7;Q8BQ30;A0A087WRI9;Q3U3A9;B7ZND7	B2RWV7;Q8BQ30;A0A087WRI9;Q3U3A9;B7ZND7	2;2;1;1;1	2;2;1;1;1	2;2;1;1;1	Phostensin	Ppp1r18	;;;;	5	2	2	2	1	1	1	2	2	1	1	1	1	2	2	1	1	1	1	2	2	1	4	4	4	65.586	594	594;594;166;205;594	1	10	0	3.198	By matching	By MS/MS	By matching	By MS/MS	By MS/MS	By MS/MS	2.2	2.2	2.2	4
B2RX13;Q3UQ28;Q80U60;A0A1W2P6L9;D3Z5M7	B2RX13;Q3UQ28;Q80U60;A0A1W2P6L9	44;44;43;39;6	44;44;43;39;6	44;44;43;39;6	Peroxidasin homolog	Pxdn	;;;	5	44	44	44	33	32	28	27	30	28	33	32	28	27	30	28	33	32	28	27	30	28	36.6	36.6	36.6	165.12	1475	1475;1475;1431;1295;307	1	205	0	323.31	By MS/MS	By MS/MS	By MS/MS	By MS/MS	By MS/MS	By MS/MS	27.9	26.5	22.4	22.4
B2RXM2;Q0VG47;J3QNY1;Q6PFA7;Q6P6I7;A2AL12;Q5FB19;Q3UZG3;Q8BG05;Q5U3M2;Q58E39;V9GX38;A2AL13	B2RXM2;Q0VG47;J3QNY1;Q6PFA7;Q6P6I7;A2AL12;Q5FB19;Q3UZG3;Q8BG05;Q5U3M2;Q58E39	9;9;9;8;8;8;8;8;8;7;6;2;1	8;8;8;7;7;7;7;7;7;6;5;1;1	8;8;8;7;7;7;7;7;7;6;5;1;1	Heterogeneous nuclear ribonucleoprotein A3	Gm6793;Hnrnpa3;Gm9242	;;;;;;;;;;	13	9	8	8	6	7	8	4	7	7	5	6	7	4	7	7	5	6	7	4	7	7	32.5	32.5	32.5	36.609	351	351;357;357;303;318;318;379;379;379;313;263;357;194	1	46	0	51.627	By MS/MS	By MS/MS	By MS/MS	By MS/MS	By MS/MS	By MS/MS	23.1	23.9	28.5	18.8
B7ZWI2;B2RXM7;Q9D1J3;A0A1W2P7G2;A0A1W2P6N2	B7ZWI2;B2RXM7;Q9D1J3;A0A1W2P7G2;A0A1W2P6N2	4;4;4;3;3	4;4;4;3;3	4;4;4;3;3	SAP domain-containing ribonucleoprotein	1110005A23Rik;Sarnp	;;;;	5	4	4	4	2	3	2	2	4	4	2	3	2	2	4	4	2	3	2	2	4	4	18.2	18.2	18.2	23.461	209	209;210;210;127;147	1	17	0	13.561	By MS/MS	By MS/MS	By matching	By matching	By MS/MS	By MS/MS	9.1	13.4	9.1	8.6
G3UX30;Q9DAU5;E9PVN3;G3UWU8;B4YB46;B4YB48;B4YB47;B4YB45;Q925U3;Q09163	G3UX30;Q9DAU5;E9PVN3;G3UWU8;B4YB46;B4YB48;B4YB47;B4YB45;Q925U3;Q09163	2;2;2;2;2;2;2;2;2;2	2;2;2;2;2;2;2;2;2;2	2;2;2;2;2;2;2;2;2;2	Protein delta homolog 1;Fetal antigen 1	Dlk1	;;;;;;;;;	10	2	2	2	0	0	0	2	2	2	0	0	0	2	2	2	0	0	0	2	2	2	8.1	8.1	8.1	19.364	185	185;290;292;310;312;334;351;363;385;385	1	6	0.005456	1.2585				By MS/MS	By MS/MS	By MS/MS	0	0	0	8.1
B6ZHC7;Q80UE4;B6ZHC5;Q80UE5;Q9EPM8;A0A1W2P8C0;Q811C0;Q80UE3;Q3UNQ6;B6ZHD0;O70318;A0A1W2P896;A0A1W2P7H7;A0A1W2P7I4;Q9EPM7;Q7TPN6;Q8CGJ6;A0A1W2P6I5;Q811B2;B6ZHC6;Q8C928	B6ZHC7;Q80UE4;B6ZHC5;Q80UE5;Q9EPM8;A0A1W2P8C0;Q811C0;Q80UE3;Q3UNQ6;B6ZHD0;O70318	3;3;3;3;2;2;2;2;2;2;2;1;1;1;1;1;1;1;1;1;1	3;3;3;3;2;2;2;2;2;2;2;1;1;1;1;1;1;1;1;1;1	3;3;3;3;2;2;2;2;2;2;2;1;1;1;1;1;1;1;1;1;1	Band 4.1-like protein 2	Epb4.1l2;Epb41l2	;;;;;;;;;;	21	3	3	3	3	2	2	0	1	1	3	2	2	0	1	1	3	2	2	0	1	1	4.1	4.1	4.1	87.311	781	781;794;794;918;204;204;474;988;988;988;988;95;113;144;159;297;510;513;689;689;806	1	11	0	10.28	By MS/MS	By MS/MS	By MS/MS		By MS/MS	By MS/MS	4.1	2.6	2.6	0
B7FAV1;B7FAU9;Q8BTM8;B9EKP5;Q6KAM8;Q3U7N9;F6XC15;Q4FZG4;I7HPX4;F6Z2C0;J3JS91;Q9JJ37	B7FAV1;B7FAU9;Q8BTM8;B9EKP5;Q6KAM8	75;75;75;74;48;30;21;11;5;5;4;2	70;70;70;69;48;29;16;11;5;5;4;2	70;70;70;69;48;29;16;11;5;5;4;2	Filamin-A	Flna	;;;;	12	75	70	70	52	48	49	51	50	47	49	46	46	48	46	44	49	46	46	48	46	44	35	33.7	33.7	274.63	2583	2583;2639;2647;2639;1952;1061;511;262;280;280;277;65	1	339	0	323.31	By MS/MS	By MS/MS	By MS/MS	By MS/MS	By MS/MS	By MS/MS	25.8	24.9	25.4	24
Q4FK88;Q4FJV4;B7STB7;P10107;Q3U5N9;Q3US43	Q4FK88;Q4FJV4;B7STB7;P10107;Q3U5N9;Q3US43	15;15;15;15;14;14	15;15;15;15;14;14	15;15;15;15;14;14	Annexin;Annexin A1	Anxa1	;;;;;	6	15	15	15	12	11	9	9	7	7	12	11	9	9	7	7	12	11	9	9	7	7	42.5	42.5	42.5	38.734	346	346;346;346;346;346;355	1	58	0	67.416	By MS/MS	By MS/MS	By MS/MS	By MS/MS	By MS/MS	By MS/MS	35	35	25.1	26
Q569Y6;B7ZBY7;E9PY39;Q9CZY3;B7ZBY6	Q569Y6;B7ZBY7;E9PY39;Q9CZY3;B7ZBY6	4;4;4;4;2	4;4;4;4;2	1;1;1;1;0	Ubiquitin-conjugating enzyme E2 variant 1	Ube2v1;Gm20431	;;;;	5	4	4	1	4	3	3	3	3	3	4	3	3	3	3	3	1	0	0	1	1	0	23.1	23.1	5.4	16.355	147	147;173;371;147;124	1	22	0	12.229	By MS/MS	By MS/MS	By MS/MS	By MS/MS	By MS/MS	By MS/MS	23.1	17.7	17.7	16.3
F6S1S5;B7ZCL7;Q3TM67;Q3TI79;Q9ESX5	F6S1S5;B7ZCL7;Q3TM67;Q3TI79;Q9ESX5	1;1;1;1;1	1;1;1;1;1	1;1;1;1;1	H/ACA ribonucleoprotein complex subunit 4	Dkc1	;;;;	5	1	1	1	1	0	0	0	0	0	1	0	0	0	0	0	1	0	0	0	0	0	17.6	17.6	17.6	8.4496	74	74;260;509;509;509	1	1	0.0069391	1.1926	By MS/MS						17.6	0	0	0
F6ZL69;F6PY46;Q8CF63;B7ZN33;Q80TM9	F6ZL69;F6PY46;Q8CF63;B7ZN33;Q80TM9	1;1;1;1;1	1;1;1;1;1	1;1;1;1;1	Nischarin	Nisch	;;;;	5	1	1	1	0	0	0	0	1	1	0	0	0	0	1	1	0	0	0	0	1	1	10.1	10.1	10.1	16.398	149	149;249;301;1424;1593	1	2	0	2.1326					By MS/MS	By matching	0	0	0	0
B7ZNM7;Q9Z2Q6;Q68FM0;Q52KH2	B7ZNM7;Q9Z2Q6;Q68FM0;Q52KH2	2;2;1;1	2;2;1;1	2;2;1;1	Septin-5	2018-09-05	;;;	4	2	2	2	1	0	0	1	1	1	1	0	0	1	1	1	1	0	0	1	1	1	4.7	4.7	4.7	44.08	381	381;369;169;268	1	4	0	6.6661	By MS/MS			By matching	By MS/MS	By matching	2.1	0	0	2.6
B7ZNP2;Q3V4B5	B7ZNP2;Q3V4B5	1;1	1;1	1;1	COMM domain-containing protein 6	Commd6	;	2	1	1	1	0	0	0	0	1	0	0	0	0	0	1	0	0	0	0	0	1	0	14.9	14.9	14.9	9.7951	87	87;87	1	1	0	2.2947					By MS/MS		0	0	0	0
B7ZNR0;Q9QX30;Q3TDX7;Q3TXB7;Q61508;F8WI14;Q9Z2R8;D3YV64;D3Z0U9;D3Z038;D3YV22;D3YZV0;D3Z772	B7ZNR0;Q9QX30;Q3TDX7;Q3TXB7;Q61508;F8WI14;Q9Z2R8;D3YV64	26;25;25;24;23;22;19;13;12;11;8;3;2	26;25;25;24;23;22;19;13;12;11;8;3;2	26;25;25;24;23;22;19;13;12;11;8;3;2	Extracellular matrix protein 1	Ecm1	;;;;;;;	13	26	26	26	18	15	14	22	23	23	18	15	14	22	23	23	18	15	14	22	23	23	59.1	59.1	59.1	62.718	558	558;559;559;558;559;558;434;295;251;266;230;80;140	1	151	0	199.27	By MS/MS	By MS/MS	By MS/MS	By MS/MS	By MS/MS	By MS/MS	42.8	36	29.9	51.3
Q545R3;Q3TSR4;Q3TD08;B7ZWC0;Q62433	Q545R3;Q3TSR4;Q3TD08;B7ZWC0;Q62433	2;2;2;2;2	2;2;2;2;2	2;2;2;2;2	Protein NDRG1	Ndrg1	;;;;	5	2	2	2	0	0	0	2	2	2	0	0	0	2	2	2	0	0	0	2	2	2	7.9	7.9	7.9	43.008	394	394;394;394;394;394	1	6	0	10.542				By MS/MS	By MS/MS	By matching	0	0	0	7.9
B9EKB8;B7ZWC4;Q07113;Q8C2F9;Q8C6V9;Q8K0J1;Q80VF2;Q7TMR1	B9EKB8;B7ZWC4;Q07113;Q8C2F9	5;5;5;3;2;2;1;1	5;5;5;3;2;2;1;1	5;5;5;3;2;2;1;1	Cation-independent mannose-6-phosphate receptor	Igf2r	;;;	8	5	5	5	1	0	0	4	5	5	1	0	0	4	5	5	1	0	0	4	5	5	1.9	1.9	1.9	273.81	2483	2483;2483;2483;1282;738;876;607;609	1	15	0	5.3331	By matching			By MS/MS	By MS/MS	By MS/MS	0.4	0	0	1.5
B8JK33;Q3TL61;B8JK32;Q3TW40;Q3THB3;Q9D0E1;Q570Z0;A0A1S6GWJ8;F6W322;Q3TQ66	B8JK33;Q3TL61;B8JK32;Q3TW40;Q3THB3;Q9D0E1;Q570Z0;A0A1S6GWJ8	4;4;4;4;4;4;3;3;1;1	4;4;4;4;4;4;3;3;1;1	4;4;4;4;4;4;3;3;1;1	Heterogeneous nuclear ribonucleoprotein M	Hnrnpm	;;;;;;;	10	4	4	4	2	2	1	1	2	3	2	2	1	1	2	3	2	2	1	1	2	3	8	8	8	68.161	640	640;679;679;690;690;729;703;809;243;366	1	12	0	5.6355	By MS/MS	By matching	By matching	By MS/MS	By MS/MS	By MS/MS	4.2	4.2	2.5	2.2
B8X349;Q58A65;Q6PA03;Q8C7W0;Z4YMB8;A0A0R4J196;F8WH31;E9PUD1;Q6P1F1;E9Q6B6;E9Q6E0;Q8CHB5;Q6NV54;Q3UHB5;J3QNR6;K3W4S4;Q9ESN9	B8X349;Q58A65;Q6PA03;Q8C7W0;Z4YMB8;A0A0R4J196;F8WH31;E9PUD1;Q6P1F1;E9Q6B6;E9Q6E0;Q8CHB5;Q6NV54;Q3UHB5;J3QNR6;K3W4S4;Q9ESN9	2;2;1;1;1;1;1;1;1;1;1;1;1;1;1;1;1	2;2;1;1;1;1;1;1;1;1;1;1;1;1;1;1;1	2;2;1;1;1;1;1;1;1;1;1;1;1;1;1;1;1	C-Jun-amino-terminal kinase-interacting protein 4;C-Jun-amino-terminal kinase-interacting protein 3	Spag9;Mapk8ip3	;;;;;;;;;;;;;;;;	17	2	2	2	0	0	0	1	2	2	0	0	0	1	2	2	0	0	0	1	2	2	1.8	1.8	1.8	146.13	1320	1320;1321;674;827;901;1164;1169;1169;1300;1300;1306;1328;1337;1337;1337;1345;1337	1	5	0	4.6004				By matching	By MS/MS	By MS/MS	0	0	0	1.1
B9EIE9;P46664;Q8C909	B9EIE9;P46664;Q8C909	7;7;4	7;7;4	7;7;4	Adenylosuccinate synthetase isozyme 2;Adenylosuccinate synthetase	Adss	;;	3	7	7	7	5	4	5	7	6	4	5	4	5	7	6	4	5	4	5	7	6	4	19.1	19.1	19.1	50.02	456	456;456;225	1	31	0	23.008	By MS/MS	By matching	By MS/MS	By MS/MS	By MS/MS	By MS/MS	15.6	13.2	14.7	19.1
B9EIU1;Q8CGC7;Q9CRF9;Q3UGD4;Q8BTR1	B9EIU1;Q8CGC7	8;8;1;1;1	8;8;1;1;1	8;8;1;1;1	Bifunctional glutamate/proline--tRNA ligase;Glutamate--tRNA ligase;Proline--tRNA ligase	Eprs	;	5	8	8	8	7	8	7	4	4	3	7	8	7	4	4	3	7	8	7	4	4	3	6.6	6.6	6.6	169.96	1512	1512;1512;169;215;241	1	42	0	38.857	By MS/MS	By MS/MS	By MS/MS	By MS/MS	By MS/MS	By MS/MS	5.7	6.6	6	3.2
Q6PD36;Q6TLW1;H3BLN6;Q6TLW2;Q6TLW0;F8VQB8;Q3UH37;B9EIV5;F7BX42;E9PZM8;Q3UH69;Q6TKP2;Q99J85	Q6PD36;Q6TLW1;H3BLN6;Q6TLW2;Q6TLW0;F8VQB8;Q3UH37;B9EIV5;F7BX42;E9PZM8;Q3UH69;Q6TKP2;Q99J85	1;1;1;1;1;1;1;1;1;1;1;1;1	1;1;1;1;1;1;1;1;1;1;1;1;1	1;1;1;1;1;1;1;1;1;1;1;1;1	Neuronal pentraxin receptor	Nptxr;Npcd	;;;;;;;;;;;;	13	1	1	1	0	0	0	1	1	1	0	0	0	1	1	1	0	0	0	1	1	1	2.8	2.8	2.8	34.982	320	320;372;372;419;469;469;482;490;493;493;554;672;493	1	3	0.0039339	1.3003				By matching	By MS/MS	By matching	0	0	0	2.8
B9EIX2;Q80U49	B9EIX2;Q80U49	1;1	1;1	1;1	Centrosomal protein of 170 kDa protein B	Cep170b	;	2	1	1	1	1	0	0	0	0	0	1	0	0	0	0	0	1	0	0	0	0	0	0.8	0.8	0.8	166.86	1539	1539;1574	1	1	0.0031596	1.3365	By MS/MS						0.8	0	0	0
Q3U0J1;B9EJX8;Q9D0W5	Q3U0J1;B9EJX8;Q9D0W5	2;2;2	2;2;2	2;2;2	Peptidyl-prolyl cis-trans isomerase;Peptidyl-prolyl cis-trans isomerase-like 1	Ppil1	;;	3	2	2	2	2	2	2	0	0	0	2	2	2	0	0	0	2	2	2	0	0	0	16.9	16.9	16.9	18.223	166	166;166;166	1	6	0	2.2186	By MS/MS	By matching	By MS/MS				16.9	16.9	16.9	0
Q3UHL7;E9QN70;B9EKB0;P02469;Q9CRX6;Q8K271;Q3UR38;Q3TNZ8;Q0V927	Q3UHL7;E9QN70;B9EKB0;P02469;Q9CRX6;Q8K271	8;8;8;8;5;5;3;1;1	8;8;8;8;5;5;3;1;1	8;8;8;8;5;5;3;1;1	Laminin subunit beta-1	Lamb1	;;;;;	9	8	8	8	8	8	8	1	1	1	8	8	8	1	1	1	8	8	8	1	1	1	4.5	4.5	4.5	202.44	1834	1834;1834;1834;1786;911;984;342;332;563	1	27	0	16.383	By MS/MS	By MS/MS	By MS/MS	By MS/MS	By MS/MS	By MS/MS	4.5	4.5	4.5	0.5
Q91XH7;B9EKG3;Q9Z0L8	Q91XH7;B9EKG3;Q9Z0L8	5;5;5	5;5;5	5;5;5	Gamma-glutamyl hydrolase	Ggh	;;	3	5	5	5	4	5	5	4	4	4	4	5	5	4	4	4	4	5	5	4	4	4	20.5	20.5	20.5	35.438	317	317;317;317	1	34	0	21.266	By MS/MS	By MS/MS	By MS/MS	By MS/MS	By MS/MS	By MS/MS	16.7	20.5	20.5	17.4
B9EKJ0;Q3V0B4	B9EKJ0;Q3V0B4	1;1	1;1	1;1	Coiled-coil domain-containing protein 108	Ccdc108	;	2	1	1	1	1	1	1	1	1	1	1	1	1	1	1	1	1	1	1	1	1	1	0.7	0.7	0.7	209.11	1847	1847;1847	1	8	0.0024077	1.4272	By MS/MS	By matching	By matching	By MS/MS	By matching	By MS/MS	0.7	0.7	0.7	0.7
B9EKJ7;P58871	B9EKJ7;P58871	1;1	1;1	1;1	182 kDa tankyrase-1-binding protein	Tnks1bp1	;	2	1	1	1	1	1	1	1	1	1	1	1	1	1	1	1	1	1	1	1	1	1	0.6	0.6	0.6	181.82	1720	1720;1720	1	6	0.0017007	1.7678	By MS/MS	By matching	By matching	By matching	By MS/MS	By MS/MS	0.6	0.6	0.6	0.6
Q5FWA0;C0HKG6;C0HKG5	Q5FWA0;C0HKG6;C0HKG5	2;2;2	2;2;2	2;2;2		Rnaset2b	;;	3	2	2	2	2	2	2	1	2	2	2	2	2	1	2	2	2	2	2	1	2	2	12.4	12.4	12.4	29.608	259	259;259;259	1	11	0	5.7246	By matching	By MS/MS	By MS/MS	By MS/MS	By MS/MS	By MS/MS	12.4	12.4	12.4	6.2
CON__P01030;CON__ENSEMBL:ENSBTAP00000007350	CON__P01030;CON__ENSEMBL:ENSBTAP00000007350	1;1	1;1	1;1			;	2	1	1	1	1	1	1	1	1	1	1	1	1	1	1	1	1	1	1	1	1	1	0.6	0.6	0.6	192.79	1741	1741;1742	1	6	0	3.2699	By matching	By matching	By MS/MS	By MS/MS	By MS/MS	By MS/MS	0.6	0.6	0.6	0.6
CON__ENSEMBL:ENSBTAP00000016046	CON__ENSEMBL:ENSBTAP00000016046	3	2	2				1	3	2	2	2	1	1	3	3	3	1	1	0	2	2	2	1	1	0	2	2	2	4.4	3	3	77.456	706	706	1	8	0	6.2614	By MS/MS	By matching	By matching	By MS/MS	By MS/MS	By MS/MS	2.8	1.4	1.4	4.4
CON__Q3MHN5;CON__ENSEMBL:ENSBTAP00000018229	CON__Q3MHN5;CON__ENSEMBL:ENSBTAP00000018229	1;1	1;1	1;1			;	2	1	1	1	1	1	0	1	1	1	1	1	0	1	1	1	1	1	0	1	1	1	2.3	2.3	2.3	53.341	474	474;475	1	5	0	14.109	By MS/MS	By matching		By matching	By MS/MS	By MS/MS	2.3	2.3	0	2.3
CON__ENSEMBL:ENSBTAP00000024146	CON__ENSEMBL:ENSBTAP00000024146	9	9	9				1	9	9	9	2	2	2	4	7	6	2	2	2	4	7	6	2	2	2	4	7	6	7.9	7.9	7.9	164.34	1477	1477	1	23	0	16.24	By MS/MS	By matching	By MS/MS	By MS/MS	By MS/MS	By MS/MS	2.2	2.2	2.8	3.5
CON__P00761	CON__P00761	5	5	5				1	5	5	5	4	4	4	4	4	5	4	4	4	4	4	5	4	4	4	4	4	5	25.1	25.1	25.1	24.409	231	231	1	54	0	198.83	By MS/MS	By MS/MS	By MS/MS	By MS/MS	By MS/MS	By MS/MS	25.1	25.1	25.1	25.1
CON__P00978	CON__P00978	3	3	3				1	3	3	3	3	3	3	3	2	2	3	3	3	3	2	2	3	3	3	3	2	2	11.1	11.1	11.1	39.234	352	352	1	16	0	14.168	By MS/MS	By MS/MS	By MS/MS	By MS/MS	By MS/MS	By matching	11.1	11.1	11.1	11.1
CON__Q2KJ62;CON__P01044-1	CON__Q2KJ62;CON__P01044-1	7;7	7;7	1;1			;	2	7	7	1	5	3	3	3	4	3	5	3	3	3	4	3	0	0	0	0	1	1	10.6	10.6	1.6	68.964	621	621;621	1	25	0	57.81	By MS/MS	By MS/MS	By MS/MS	By MS/MS	By MS/MS	By MS/MS	7.2	4.3	4.3	4.7
CON__P01045-1	CON__P01045-1	7	1	1				1	7	1	1	6	4	4	4	4	2	1	1	1	1	1	0	1	1	1	1	1	0	10.7	1.6	1.6	68.709	619	619	1	5	0.0008726	1.9299	By MS/MS	By matching	By MS/MS	By MS/MS	By matching	By matching	8.9	6	6	6.3
CON__P01966	CON__P01966	4	4	4				1	4	4	4	3	3	4	3	3	4	3	3	4	3	3	4	3	3	4	3	3	4	33.1	33.1	33.1	15.184	142	142	1	20	0	10.085	By MS/MS	By MS/MS	By MS/MS	By MS/MS	By MS/MS	By MS/MS	26.8	24.6	33.1	25.4
CON__P02769;CON__P02768-1	CON__P02769	30;3	30;3	30;3				2	30	30	30	24	25	24	25	26	25	24	25	24	25	26	25	24	25	24	25	26	25	53.7	53.7	53.7	69.293	607	607;609	1	231	0	323.31	By MS/MS	By MS/MS	By MS/MS	By MS/MS	By MS/MS	By MS/MS	47.3	46.3	42.8	44.8
CON__P02777	CON__P02777	6	6	6				1	6	6	6	2	2	3	5	5	5	2	2	3	5	5	5	2	2	3	5	5	5	19.6	19.6	19.6	24.241	230	230	1	29	0	306.77	By MS/MS	By MS/MS	By MS/MS	By MS/MS	By MS/MS	By MS/MS	15.7	13.9	19.1	9.1
CON__P04258	CON__P04258	12	1	1				1	12	1	1	10	10	10	10	11	11	1	1	1	1	1	1	1	1	1	1	1	1	11.4	1.5	1.5	138.44	1466	1466	1	6	0	4.3734	By MS/MS	By MS/MS	By MS/MS	By MS/MS	By matching	By matching	9	9	9	9.8
CON__P04264;CON__ENSEMBL:ENSBTAP00000038253	CON__P04264;CON__ENSEMBL:ENSBTAP00000038253	4;2	4;2	1;0			;	2	4	4	1	1	0	0	3	3	3	1	0	0	3	3	3	0	0	0	0	1	1	7.1	7.1	1.6	66.017	644	644;606	1	10	0	18.525	By matching			By MS/MS	By MS/MS	By MS/MS	1.9	0	0	5.6
CON__P06868	CON__P06868	2	2	2				1	2	2	2	2	1	1	0	0	0	2	1	1	0	0	0	2	1	1	0	0	0	3.3	3.3	3.3	91.215	812	812	1	4	0	2.7465	By MS/MS	By MS/MS	By MS/MS				3.3	2.1	2.1	0
CON__P12763;Q3UEK9;Q3UEK5;Q3TIU3;P29699	CON__P12763	13;1;1;1;1	13;1;1;1;1	13;1;1;1;1				5	13	13	13	10	10	10	7	9	8	10	10	10	7	9	8	10	10	10	7	9	8	45.7	45.7	45.7	38.418	359	359;345;345;345;345	1	75	0	103.97	By MS/MS	By MS/MS	By MS/MS	By MS/MS	By MS/MS	By MS/MS	25.3	25.3	25.3	25.3
CON__P13645;CON__A2A4G1;B1AQ77;CON__P02533;CON__P08779;Q61414;B2RU72;CON__Q7Z3Z0;CON__Q7Z3Y8;CON__Q148H6;CON__Q7Z3Y9;Q3SYP5;CON__Q9Z2K1;Q3ZAW8;Q9EQD7;Q9EQD6;CON__Q3ZAW8;CON__Q7Z3Y7;A2A513;CON__P02535-1;Q8VCW2;Q9Z320;Q9Z2K1;Q61781;P02535	CON__P13645;CON__A2A4G1;B1AQ77;CON__P02533;CON__P08779;Q61414	4;2;2;2;2;2;1;1;1;1;1;1;1;1;1;1;1;1;1;1;1;1;1;1;1	4;2;2;2;2;2;1;1;1;1;1;1;1;1;1;1;1;1;1;1;1;1;1;1;1	3;1;1;1;1;1;1;1;1;1;1;1;1;1;1;1;1;1;1;1;1;1;1;1;1	Keratin, type I cytoskeletal 15	Krt15	;;;;;	25	4	4	3	0	0	0	4	4	4	0	0	0	4	4	4	0	0	0	3	3	3	6.2	6.2	5.1	59.51	593	593;456;456;472;473;452;448;450;459;464;468;469;469;470;473;474;474;486;561;570;446;448;469;484;570	1	12	0	2.9877				By MS/MS	By MS/MS	By MS/MS	0	0	0	6.2
CON__P17690;Q6LAL7;Q9CY42;Q01339	CON__P17690	3;1;1;1	3;1;1;1	3;1;1;1				4	3	3	3	1	1	1	0	2	2	1	1	1	0	2	2	1	1	1	0	2	2	9.6	9.6	9.6	38.252	345	345;323;345;345	1	7	0	22.817	By matching	By MS/MS	By MS/MS		By MS/MS	By MS/MS	2.6	2.6	2.6	0
CON__P34955	CON__P34955	7	7	7				1	7	7	7	5	4	2	3	2	2	5	4	2	3	2	2	5	4	2	3	2	2	15.6	15.6	15.6	46.103	416	416	1	21	0	12.078	By MS/MS	By MS/MS	By MS/MS	By MS/MS	By MS/MS	By matching	13.2	10.3	4.6	5.3
CON__P35527;CON__P08727;CON__P19001;B1AQ78;CON__P05784;CON__Q04695;CON__Q9QWL7;CON__P08730-1;CON__P19012;CON__Q99456;P19001;P05784;Q9QWL7;P08730	CON__P35527	3;1;1;1;1;1;1;1;1;1;1;1;1;1	2;0;0;0;0;0;0;0;0;0;0;0;0;0	2;0;0;0;0;0;0;0;0;0;0;0;0;0				14	3	2	2	0	0	0	3	3	3	0	0	0	2	2	2	0	0	0	2	2	2	5.8	4.7	4.7	62.129	623	623;400;403;403;423;432;433;437;456;494;403;423;433;437	1	6	0	4.9074				By MS/MS	By matching	By MS/MS	0	0	0	5.8
CON__P35908;CON__Q9R0H5;CON__Q6NXH9;Q08EK4;Q08EK5;CON__Q6IFZ6;CON__Q7Z794;CON__Q3TTY5;B2RTP7;Q6IFZ9;Q9R0H5;Q6NXH9;Q6IFZ6;P04104;Q3TTY5	CON__P35908;CON__Q9R0H5;CON__Q6NXH9;Q08EK4;Q08EK5;CON__Q6IFZ6;CON__Q7Z794;CON__Q3TTY5;B2RTP7;Q6IFZ9;Q9R0H5;Q6NXH9;Q6IFZ6;P04104;Q3TTY5	2;1;1;1;1;1;1;1;1;1;1;1;1;1;1	1;0;0;0;0;0;0;1;1;0;0;0;0;0;1	1;0;0;0;0;0;0;1;1;0;0;0;0;0;1	Keratin, type II cytoskeletal 74;Keratin, type II cytoskeletal 71;Keratin, type II cytoskeletal 73;Keratin, type II cytoskeletal 1b;Keratin, type II cytoskeletal 1;Keratin, type II cytoskeletal 2 epidermal	Krt77;Krt2;Krt74;Krt71;Krt73;Krt1	;;;;;;;;;;;;;;	15	2	1	1	0	0	0	2	1	2	0	0	0	1	1	1	0	0	0	1	1	1	4	2.2	2.2	65.865	645	645;524;539;571;572;572;578;707;707;495;524;539;572;637;707	1	3	0.0024233	1.4669				By MS/MS	By MS/MS	By MS/MS	0	0	0	4
CON__P50448	CON__P50448	2	2	2				1	2	2	2	0	0	0	1	0	1	0	0	0	1	0	1	0	0	0	1	0	1	5.3	5.3	5.3	51.723	468	468	1	2	0	2.569				By MS/MS		By MS/MS	0	0	0	1.9
CON__Q29443;CON__Q0IIK2	CON__Q29443;CON__Q0IIK2	9;9	9;9	9;9			;	2	9	9	9	6	4	5	9	6	7	6	4	5	9	6	7	6	4	5	9	6	7	12.8	12.8	12.8	75.829	685	685;704	1	37	0	41.947	By MS/MS	By MS/MS	By MS/MS	By MS/MS	By MS/MS	By MS/MS	9.2	5.4	7.4	12.8
CON__Q0V8M9;Q61704	CON__Q0V8M9;Q61704	2;1	2;1	2;1	Inter-alpha-trypsin inhibitor heavy chain H3	Itih3	;	2	2	2	2	0	0	0	1	2	2	0	0	0	1	2	2	0	0	0	1	2	2	2.8	2.8	2.8	99.536	891	891;889	1	5	0	6.8759				By matching	By MS/MS	By MS/MS	0	0	0	1.6
CON__Q28107	CON__Q28107	2	2	2				1	2	2	2	2	2	2	2	0	1	2	2	2	2	0	1	2	2	2	2	0	1	1.3	1.3	1.3	248.98	2211	2211	1	10	0	3.8888	By MS/MS	By MS/MS	By matching	By MS/MS		By MS/MS	1.3	1.3	1.3	1.3
CON__Q2KJF1	CON__Q2KJF1	2	2	2				1	2	2	2	1	1	0	1	2	1	1	1	0	1	2	1	1	1	0	1	2	1	5.4	5.4	5.4	53.553	503	503	1	6	0	5.9544	By MS/MS	By MS/MS		By matching	By MS/MS	By MS/MS	2.6	2.6	0	2.6
CON__Q3SX09;CON__P02070;Q61650;E9Q223;Q9QUN8;Q54AH9;Q549D9;D0U293;B1Q450;A8DV59;A8DV41;A8DUQ5;A8DUQ1;A8DUP7;A8DUP5;A8DUP0;A8DUN2;A8DUM2;A8DUL7;A8DUL5;A8DUL2;A8DUL0;A8DUK7;A8DUK4;A8DUK0;A8DUK2;P02104;P02089;P02088	CON__Q3SX09	6;2;1;1;1;1;1;1;1;1;1;1;1;1;1;1;1;1;1;1;1;1;1;1;1;1;1;1;1	6;2;1;1;1;1;1;1;1;1;1;1;1;1;1;1;1;1;1;1;1;1;1;1;1;1;1;1;1	6;2;1;1;1;1;1;1;1;1;1;1;1;1;1;1;1;1;1;1;1;1;1;1;1;1;1;1;1				29	6	6	6	1	3	2	5	6	6	1	3	2	5	6	6	1	3	2	5	6	6	39.8	39.8	39.8	22.06	201	201;145;52;103;146;146;147;147;147;147;147;147;147;147;147;147;147;147;147;147;147;147;147;147;147;151;147;147;147	1	33	0	36.798	By MS/MS	By MS/MS	By MS/MS	By MS/MS	By MS/MS	By MS/MS	9.5	20.4	10.9	30.3
CON__Q3SZ57	CON__Q3SZ57	3	3	3				1	3	3	3	2	1	2	3	1	2	2	1	2	3	1	2	2	1	2	3	1	2	4.1	4.1	4.1	68.587	610	610	1	11	0	2.8834	By MS/MS	By MS/MS	By MS/MS	By MS/MS	By MS/MS	By MS/MS	2.5	1.1	2.8	4.1
CON__Q3SZV7	CON__Q3SZV7	3	3	3				1	3	3	3	0	0	0	2	3	1	0	0	0	2	3	1	0	0	0	2	3	1	10	10	10	52.295	460	460	1	6	0	5.5105				By MS/MS	By MS/MS	By matching	0	0	0	5.7
CON__Q3T052;A0A0R4J1N1;E9Q5L2;E9PVD2;A6X935	CON__Q3T052;A0A0R4J1N1;E9Q5L2;E9PVD2;A6X935	2;1;1;1;1	2;1;1;1;1	2;1;1;1;1	Inter alpha-trypsin inhibitor, heavy chain 4	Itih4	;;;;	5	2	2	2	0	0	1	2	2	2	0	0	1	2	2	2	0	0	1	2	2	2	2.6	2.6	2.6	101.51	916	916;902;925;941;942	1	7	0	2.7266			By matching	By MS/MS	By matching	By MS/MS	0	0	1.1	2.6
CON__Q3ZBS7	CON__Q3ZBS7	6	6	6				1	6	6	6	3	2	2	3	3	4	3	2	2	3	3	4	3	2	2	3	3	4	14.7	14.7	14.7	54.099	484	484	1	17	0	8.8918	By MS/MS	By MS/MS	By matching	By MS/MS	By MS/MS	By MS/MS	6.2	4.5	4.5	8.5
CON__Q58D62	CON__Q58D62	4	4	4				1	4	4	4	2	1	1	3	3	3	2	1	1	3	3	3	2	1	1	3	3	3	10.9	10.9	10.9	42.663	387	387	1	13	0	8.0088	By MS/MS	By MS/MS	By matching	By matching	By MS/MS	By MS/MS	5.2	2.8	2.8	8.5
CON__Q9TRI1	CON__Q9TRI1	7	7	6				1	7	7	6	5	6	6	6	6	6	5	6	6	6	6	6	4	5	5	5	5	5	8.5	8.5	7.3	106.19	946	946	1	40	0	17.135	By MS/MS	By MS/MS	By matching	By MS/MS	By MS/MS	By MS/MS	6.3	7.1	7.1	6.4
Q3TDP9;Q3U1J9;Q3TCC1;Q3TBC8;D0ESZ4;Q8K482;Q3TDB5;Q3TBD3	Q3TDP9;Q3U1J9;Q3TCC1;Q3TBC8;D0ESZ4;Q8K482;Q3TDB5;Q3TBD3	10;10;10;10;10;10;8;8	10;10;10;10;10;10;8;8	10;10;10;10;10;10;8;8	EMILIN-2	Emilin2	;;;;;;;	8	10	10	10	5	4	5	4	8	7	5	4	5	4	8	7	5	4	5	4	8	7	10	10	10	117.21	1073	1073;1074;1074;1074;1074;1074;867;993	1	33	0	38.525	By MS/MS	By MS/MS	By MS/MS	By MS/MS	By MS/MS	By MS/MS	5.9	3.6	4.8	4.4
D0ESZ6;D0ESZ5;Q7TPE9;G5E899;P22777	D0ESZ6;D0ESZ5;Q7TPE9;G5E899;P22777	4;4;4;4;4	4;4;4;4;4	4;4;4;4;4	Plasminogen activator inhibitor 1	Serpine1	;;;;	5	4	4	4	2	2	2	2	4	4	2	2	2	2	4	4	2	2	2	2	4	4	14	14	14	43.924	392	392;393;402;402;402	1	16	0	14.831	By matching	By MS/MS	By MS/MS	By MS/MS	By MS/MS	By MS/MS	6.1	6.1	6.1	6.1
D2KHZ9;P16858;S4R1W1;A0A1D5RLD8;A0A0A0MQF6;S4R257;Q3TUZ9;Q4VBD1;Q6IWE3;Q8CEV2;V9GX06;Q3V2I5;A0A0R4J0X7;S4R2G5;Q64467;Q2VWQ4;S4R1N5;W8QM43;V9GXA7;Q8BJ40	D2KHZ9;P16858;S4R1W1;A0A1D5RLD8;A0A0A0MQF6;S4R257;Q3TUZ9	12;12;11;11;11;9;7;4;2;2;2;2;2;2;2;1;1;1;1;1	12;12;11;11;11;9;7;4;2;2;2;2;2;2;2;1;1;1;1;1	12;12;11;11;11;9;7;4;2;2;2;2;2;2;2;1;1;1;1;1	Glyceraldehyde-3-phosphate dehydrogenase	GAPDH;Gapdh;Gm3839;Gm10481	;;;;;;	20	12	12	12	10	9	8	12	11	9	10	9	8	12	11	9	10	9	8	12	11	9	48.9	48.9	48.9	35.81	333	333;333;333;333;359;280;144;136;96;156;183;236;438;440;440;30;57;77;121;209	1	90	0	323.31	By MS/MS	By MS/MS	By MS/MS	By MS/MS	By MS/MS	By MS/MS	44.4	41.4	34.2	48.9
D3YUB9;G3UY42;D3Z5F7;Q8CCS6;D3Z055;G3UWS5	D3YUB9;G3UY42;D3Z5F7;Q8CCS6;D3Z055;G3UWS5	2;2;2;2;1;1	2;2;2;2;1;1	2;2;2;2;1;1	Polyadenylate-binding protein 2	Pabpn1;Gm20521	;;;;;	6	2	2	2	2	2	2	1	1	1	2	2	2	1	1	1	2	2	2	1	1	1	14	14	14	18.225	164	164;319;333;302;168;178	1	9	0	5.6103	By MS/MS	By MS/MS	By matching	By matching	By matching	By matching	14	14	14	6.7
Q8BPJ2;D3YUW4;E9PV36;V9GWZ4;Q8R055;Q3U4X8;P37913	Q8BPJ2;D3YUW4;E9PV36;V9GWZ4;Q8R055;Q3U4X8;P37913	1;1;1;1;1;1;1	1;1;1;1;1;1;1	1;1;1;1;1;1;1	DNA ligase;DNA ligase 1	Lig1	;;;;;;	7	1	1	1	1	1	1	1	1	1	1	1	1	1	1	1	1	1	1	1	1	1	7.6	7.6	7.6	18.918	170	170;225;270;313;916;932;916	1	6	0.0039185	1.2889	By matching	By matching	By MS/MS	By matching	By matching	By matching	7.6	7.6	7.6	7.6
D3YVF4;D3Z7I1;Q3UJS5;O70569;P62264	D3YVF4;D3Z7I1;Q3UJS5;O70569;P62264	2;2;2;2;2	2;2;2;2;2	2;2;2;2;2	40S ribosomal protein S14	Rps14;rps14	;;;;	5	2	2	2	1	1	1	2	2	2	1	1	1	2	2	2	1	1	1	2	2	2	10.9	10.9	10.9	12.71	119	119;138;151;151;151	1	10	0	15.46	By MS/MS	By MS/MS	By MS/MS	By MS/MS	By MS/MS	By MS/MS	9.2	9.2	9.2	10.9
D3YW09;G3UVU2;Q62203;Q7TN25	D3YW09;G3UVU2;Q62203;Q7TN25	2;2;2;1	2;2;2;1	2;2;2;1	Splicing factor 3A subunit 2	Sf3a2	;;;	4	2	2	2	2	1	1	0	0	0	2	1	1	0	0	0	2	1	1	0	0	0	12.9	12.9	12.9	22.135	194	194;485;475;485	1	4	0	2.298	By MS/MS	By matching	By MS/MS				12.9	4.1	4.1	0
D3YWF6;Q7TQI3;D3Z7K0	D3YWF6;Q7TQI3;D3Z7K0	5;5;4	5;5;4	5;5;4	Ubiquitin thioesterase OTUB1	Otub1	;;	3	5	5	5	4	2	3	3	3	2	4	2	3	3	3	2	4	2	3	3	3	2	22.8	22.8	22.8	28.036	241	241;271;95	1	17	0	8.5075	By MS/MS	By matching	By MS/MS	By MS/MS	By MS/MS	By MS/MS	22.4	10.4	18.3	8.7
D3YX34;Q3TB96;Q3T9V8;E9Q586;Q6NZM3;E9Q3M3;O08788	D3YX34;Q3TB96;Q3T9V8;E9Q586;Q6NZM3;E9Q3M3;O08788	1;1;1;1;1;1;1	1;1;1;1;1;1;1	1;1;1;1;1;1;1	Dynactin subunit 1	Dctn1	;;;;;;	7	1	1	1	1	1	1	0	0	0	1	1	1	0	0	0	1	1	1	0	0	0	1.1	1.1	1.1	126.82	1142	1142;1239;1239;1239;1264;1264;1281	1	3	0	14.988	By MS/MS	By MS/MS	By MS/MS				1.1	1.1	1.1	0
S4R1M2;D3YXK2;Q6A0C0;Q80YR5	S4R1M2;D3YXK2	3;3;1;1	3;3;1;1	3;3;1;1	Scaffold attachment factor B1	Safb	;	4	3	3	3	1	0	1	1	1	1	1	0	1	1	1	1	1	0	1	1	1	1	4	4	4	105.32	939	939;937;584;991	1	5	0.00085911	1.8451	By MS/MS		By MS/MS	By matching	By matching	By MS/MS	1.3	0	0.7	2
D3YYD5;D3Z645;Q9QZ88;D3YW98	D3YYD5;D3Z645;Q9QZ88;D3YW98	2;2;2;1	2;2;2;1	2;2;2;1	Vacuolar protein sorting-associated protein 29	Vps29	;;;	4	2	2	2	2	2	2	2	2	2	2	2	2	2	2	2	2	2	2	2	2	2	16.9	16.9	16.9	13.723	124	124;144;182;91	1	12	0	14.808	By MS/MS	By matching	By matching	By MS/MS	By MS/MS	By MS/MS	16.9	16.9	16.9	16.9
F6UFG6;D3YYE1;D3Z7M9;Q64G17;O35381	F6UFG6;D3YYE1;D3Z7M9;Q64G17;O35381	1;1;1;1;1	1;1;1;1;1	1;1;1;1;1	Putative acidic leucine-rich nuclear phosphoprotein 32 family member C;Acidic leucine-rich nuclear phosphoprotein 32 family member A	Anp32a;Anp32c	;;;;	5	1	1	1	1	1	1	0	0	0	1	1	1	0	0	0	1	1	1	0	0	0	5.8	5.8	5.8	15.306	138	138;198;233;123;247	1	4	0	17.124	By MS/MS	By MS/MS	By MS/MS				5.8	5.8	5.8	0
D3YYM6;D3Z1S8;Q91V55;P97461	D3YYM6;D3Z1S8;Q91V55;P97461	2;2;2;2	2;2;2;2	2;2;2;2	40S ribosomal protein S5;40S ribosomal protein S5, N-terminally processed	Rps5	;;;	4	2	2	2	2	1	1	0	0	0	2	1	1	0	0	0	2	1	1	0	0	0	9.9	9.9	9.9	20.413	182	182;189;204;204	1	4	0	2.7801	By MS/MS	By MS/MS	By matching				9.9	5.5	5.5	0
E9Q4Q2;D3YZC9;D3YZD0;Q3UK67;Q3UI45;Q64213;Q3TZI3;D3YVH4;F8WHF9;D6RDB7	E9Q4Q2;D3YZC9;D3YZD0;Q3UK67;Q3UI45;Q64213;Q3TZI3;D3YVH4	7;7;7;7;7;7;6;5;2;1	7;7;7;7;7;7;6;5;2;1	7;7;7;7;7;7;6;5;2;1	Splicing factor 1	Sf1	;;;;;;;	10	7	7	7	7	7	6	3	4	3	7	7	6	3	4	3	7	7	6	3	4	3	15.7	15.7	15.7	59.698	548	548;571;638;639;639;653;548;267;110;84	1	34	0	61.289	By MS/MS	By MS/MS	By MS/MS	By MS/MS	By MS/MS	By MS/MS	15.7	15.7	13.3	7.3
H3BLF7;Q61621;D3Z1T4;D3Z1M1;H3BKR2;Q8BMQ1;D3YZX3;Q54AE3;Q3U9V4;Q3U2F9;Q3U1B1;Q3TQ70;Q3THF3;E9QKR0;Q61011;P62880;P62874;P29387	H3BLF7;Q61621;D3Z1T4;D3Z1M1;H3BKR2;Q8BMQ1;D3YZX3;Q54AE3;Q3U9V4;Q3U2F9;Q3U1B1;Q3TQ70;Q3THF3;E9QKR0;Q61011;P62880;P62874;P29387	1;1;1;1;1;1;1;1;1;1;1;1;1;1;1;1;1;1	1;1;1;1;1;1;1;1;1;1;1;1;1;1;1;1;1;1	1;1;1;1;1;1;1;1;1;1;1;1;1;1;1;1;1;1	Guanine nucleotide-binding protein G(I)/G(S)/G(T) subunit beta-3;Guanine nucleotide-binding protein G(I)/G(S)/G(T) subunit beta-2;Guanine nucleotide-binding protein G(I)/G(S)/G(T) subunit beta-1;Guanine nucleotide-binding protein subunit beta-4	Gnb1;Gnb2;Gnb3;Gnb4	;;;;;;;;;;;;;;;;;	18	1	1	1	0	1	1	1	1	0	0	1	1	1	1	0	0	1	1	1	1	0	9.3	9.3	9.3	12.285	108	108;123;188;227;273;296;296;340;340;340;340;340;340;382;340;340;340;340	1	4	0	3.1741		By MS/MS	By MS/MS	By matching	By matching		0	9.3	9.3	9.3
D3Z0G0;Q8C608;Q9EQ80;Q5FWC8;Q3V2R8	D3Z0G0;Q8C608;Q9EQ80;Q5FWC8;Q3V2R8	2;2;2;1;1	2;2;2;1;1	2;2;2;1;1	NIF3-like protein 1	Nif3l1	;;;;	5	2	2	2	1	1	1	2	2	2	1	1	1	2	2	2	1	1	1	2	2	2	8.2	8.2	8.2	36.267	329	329;340;376;345;376	1	9	0	4.7032	By matching	By MS/MS	By matching	By MS/MS	By MS/MS	By matching	4	4	4	8.2
D3Z0S6;Q9CXX7;Q62189;D6RI83;F8VQ88	D3Z0S6;Q9CXX7;Q62189;D6RI83	4;4;4;2;1	4;4;4;2;1	3;3;3;2;0	U1 small nuclear ribonucleoprotein A	Snrpa	;;;	5	4	4	3	4	4	4	2	3	2	4	4	4	2	3	2	3	3	3	2	3	2	17.4	17.4	14.2	27.372	247	247;287;287;44;278	1	21	0	15.997	By MS/MS	By MS/MS	By MS/MS	By matching	By MS/MS	By MS/MS	17.4	17.4	17.4	10.1
D3Z637;D3Z125;E9PUA7;D3Z7X7;F8WHQ1;Q62393;D3Z2U2	D3Z637;D3Z125;E9PUA7;D3Z7X7;F8WHQ1;Q62393;D3Z2U2	2;2;2;2;2;2;1	2;2;2;2;2;2;1	2;2;2;2;2;2;1	Tumor protein D52	Tpd52	;;;;;;	7	2	2	2	0	0	0	2	2	2	0	0	0	2	2	2	0	0	0	2	2	2	16.7	16.7	16.7	17.603	162	162;179;194;206;247;224;77	1	6	0	3.0204				By MS/MS	By MS/MS	By MS/MS	0	0	0	16.7
D3Z158;Q8BML9;Q3TIN2;A0A140LII8;A0A140LJH1;A0A140LIR0;A0A140LJH2;A0A0A6YY08;A0A140LID3;A0A140LIN2;A0A140LHJ3;A0A140LJK5;A0A140LHB3;A0A140LIS6;A0A140LHZ5;Q8R1V9	D3Z158;Q8BML9;Q3TIN2;A0A140LII8;A0A140LJH1;A0A140LIR0;A0A140LJH2;A0A0A6YY08;A0A140LID3;A0A140LIN2;A0A140LHJ3;A0A140LJK5;A0A140LHB3;A0A140LIS6;A0A140LHZ5;Q8R1V9	2;2;2;1;1;1;1;1;1;1;1;1;1;1;1;1	2;2;2;1;1;1;1;1;1;1;1;1;1;1;1;1	2;2;2;1;1;1;1;1;1;1;1;1;1;1;1;1		Qars	;;;;;;;;;;;;;;;	16	2	2	2	0	0	0	1	2	1	0	0	0	1	2	1	0	0	0	1	2	1	2.9	2.9	2.9	85.054	751	751;775;775;79;100;121;134;152;153;160;173;182;246;273;341;606	1	4	0	2.3524				By matching	By MS/MS	By MS/MS	0	0	0	1.3
D3Z1E6;Q6NZC0;E9PYF2;O35598	D3Z1E6;Q6NZC0;E9PYF2;O35598	1;1;1;1	1;1;1;1	1;1;1;1	Disintegrin and metalloproteinase domain-containing protein 10	Adam10	;;;	4	1	1	1	1	1	1	0	0	1	1	1	1	0	0	1	1	1	1	0	0	1	8.3	8.3	8.3	16.303	144	144;381;513;749	1	5	0	4.5612	By MS/MS	By matching	By matching			By MS/MS	8.3	8.3	8.3	0
D3Z1Z8;D3Z5N2;Q9DCP3;Q91XT3;Q545B6;P54227;Q9CYU5;Q9CXQ8;Q8C2H3	D3Z1Z8;D3Z5N2;Q9DCP3;Q91XT3;Q545B6;P54227;Q9CYU5;Q9CXQ8;Q8C2H3	5;5;5;5;5;5;4;4;4	5;5;5;5;5;5;4;4;4	3;3;3;3;3;3;2;2;2	Stathmin	Stmn1	;;;;;;;;	9	5	5	3	5	4	3	3	3	3	5	4	3	3	3	3	3	2	1	2	2	2	45.1	45.1	34.3	11.729	102	102;147;149;149;149;149;149;149;149	1	22	0	22.142	By MS/MS	By MS/MS	By MS/MS	By MS/MS	By MS/MS	By MS/MS	45.1	32.4	18.6	35.3
D3Z7P7;D3Z326;Q78Z98;F6VJ22;D3Z6A5;F6QWT6;F6U9F5;P70300;Q9CWS2;Q922R4;F6Q346;Q62347;F6W4F5;E9PWV9;Q543W0;D3Z7M6;F6QKL8;Q547S9;D3Z2U7;P81269;Q01147	D3Z7P7;D3Z326;Q78Z98;F6VJ22;D3Z6A5;F6QWT6;F6U9F5;P70300;Q9CWS2;Q922R4;F6Q346;Q62347;F6W4F5;E9PWV9;Q543W0;D3Z7M6;F6QKL8;Q547S9;D3Z2U7;P81269;Q01147	1;1;1;1;1;1;1;1;1;1;1;1;1;1;1;1;1;1;1;1;1	1;1;1;1;1;1;1;1;1;1;1;1;1;1;1;1;1;1;1;1;1	1;1;1;1;1;1;1;1;1;1;1;1;1;1;1;1;1;1;1;1;1	Cyclic AMP-dependent transcription factor ATF-1;Cyclic AMP-responsive element-binding protein 1	Crem;Creb1;Atf1	;;;;;;;;;;;;;;;;;;;;	21	1	1	1	1	1	1	0	0	0	1	1	1	0	0	0	1	1	1	0	0	0	9.5	9.5	9.5	10.92	95	95;102;108;113;119;125;223;257;269;269;284;287;298;304;327;329;335;341;341;269;341	1	3	0	2.8367	By MS/MS	By MS/MS	By matching				9.5	9.5	9.5	0
D3Z3M7;D3Z2Z1;F8WIA1;Q922J3;Q8C0S5;F6RCU2;F7CB97	D3Z3M7;D3Z2Z1;F8WIA1;Q922J3;Q8C0S5;F6RCU2;F7CB97	2;2;2;2;1;1;1	2;2;2;2;1;1;1	2;2;2;2;1;1;1	CAP-Gly domain-containing linker protein 1	Clip1	;;;;;;	7	2	2	2	2	0	0	0	0	0	2	0	0	0	0	0	2	0	0	0	0	0	1.4	1.4	1.4	148	1320	1320;1426;1437;1391;840;1066;1182	1	2	0	3.7945	By MS/MS						1.4	0	0	0
D3Z315;F6YFR7;Q9D1J2;O89079;F6XIG5	D3Z315;F6YFR7;Q9D1J2;O89079;F6XIG5	2;2;2;2;1	2;2;2;2;1	2;2;2;2;1	Coatomer subunit epsilon	Cope	;;;;	5	2	2	2	2	2	1	2	1	1	2	2	1	2	1	1	2	2	1	2	1	1	11.5	11.5	11.5	25.37	227	227;234;308;308;116	1	9	0	10.421	By MS/MS	By MS/MS	By MS/MS	By MS/MS	By MS/MS	By MS/MS	11.5	11.5	5.3	11.5
D3Z3A0;Q8BVM6;Q9DCL8;Q9CT86	D3Z3A0;Q8BVM6;Q9DCL8;Q9CT86	3;3;3;2	3;3;3;2	3;3;3;2	Protein phosphatase inhibitor 2	Ppp1r2	;;;	4	3	3	3	1	0	0	2	2	2	1	0	0	2	2	2	1	0	0	2	2	2	11.3	11.3	11.3	21.919	195	195;210;206;165	1	7	0	3.5144	By MS/MS			By matching	By MS/MS	By MS/MS	5.6	0	0	5.6
S4R2T8;Q571K0;D3Z3B8;Q3UP61;H7BWY4;E9Q9H0;Q811D0	S4R2T8;Q571K0;D3Z3B8;Q3UP61;H7BWY4;E9Q9H0;Q811D0	1;1;1;1;1;1;1	1;1;1;1;1;1;1	1;1;1;1;1;1;1	Disks large homolog 1	Dlg1	;;;;;;	7	1	1	1	1	1	1	0	0	0	1	1	1	0	0	0	1	1	1	0	0	0	2.2	2.2	2.2	60.715	558	558;562;834;872;872;912;905	1	3	0	7.6322	By MS/MS	By MS/MS	By MS/MS				2.2	2.2	2.2	0
D3Z4B0;Q8C0Z3;Q8CFF2;Q8CGI3;Q9CT17;Q6NSR2;Q3UIX4;F6RDI8;E9Q6E5	D3Z4B0;Q8C0Z3;Q8CFF2;Q8CGI3;Q9CT17;Q6NSR2;Q3UIX4;F6RDI8;E9Q6E5	1;1;1;1;1;1;1;1;1	1;1;1;1;1;1;1;1;1	1;1;1;1;1;1;1;1;1		Srsf11	;;;;;;;;	9	1	1	1	1	1	1	1	0	0	1	1	1	1	0	0	1	1	1	1	0	0	8.9	8.9	8.9	19.354	192	192;305;310;313;365;392;476;500;511	1	4	0.0016892	1.7275	By MS/MS	By matching	By matching	By matching			8.9	8.9	8.9	8.9
Q9EQ29;Q5QNR3;D3Z4K0	Q9EQ29;Q5QNR3;D3Z4K0	1;1;1	1;1;1	1;1;1		Ankrd36	;;	3	1	1	1	1	1	0	1	1	1	1	1	0	1	1	1	1	1	0	1	1	1	3.7	3.7	3.7	33.707	300	300;1261;1415	1	7	0.0069552	1.2013	By MS/MS	By MS/MS		By matching	By MS/MS	By MS/MS	3.7	3.7	0	3.7
D3Z4S6;Q922P8	D3Z4S6;Q922P8	1;1	1;1	1;1	Transmembrane protein 132A	Tmem132a	;	2	1	1	1	1	0	0	0	0	0	1	0	0	0	0	0	1	0	0	0	0	0	1.7	1.7	1.7	74.772	687	687;1018	1	1	0	2.9252	By MS/MS						1.7	0	0	0
Q3V1W5;F6WKE4;Q4H437;Q4H438;Q6L8N9;D3Z572;E9PX46;F6R6P2;F8WGM3;O70258	Q3V1W5;F6WKE4;Q4H437;Q4H438;Q6L8N9;D3Z572;E9PX46;F6R6P2;F8WGM3;O70258	1;1;1;1;1;1;1;1;1;1	1;1;1;1;1;1;1;1;1;1	1;1;1;1;1;1;1;1;1;1	Epsilon-sarcoglycan	Sgce	;;;;;;;;;	10	1	1	1	1	1	1	0	0	0	1	1	1	0	0	0	1	1	1	0	0	0	2.5	2.5	2.5	44.685	394	394;396;410;419;427;428;434;443;451;437	1	3	0	2.24	By matching	By MS/MS	By matching				2.5	2.5	2.5	0
Q547R0;E9QAT0;D3Z6U8;E9QNF5;Q6AXB7;P35922	Q547R0;E9QAT0;D3Z6U8;E9QNF5;Q6AXB7;P35922	1;1;1;1;1;1	1;1;1;1;1;1	1;1;1;1;1;1	Fragile X mental retardation protein 1 homolog	Fmr1	;;;;;	6	1	1	1	1	1	1	0	0	0	1	1	1	0	0	0	1	1	1	0	0	0	2.5	2.5	2.5	66.269	589	589;589;591;593;614;614	1	3	0	14.541	By MS/MS	By matching	By MS/MS				2.5	2.5	2.5	0
H7BWX9;D3Z794;P61957;G3UZX6;G3UZA7	H7BWX9;D3Z794;P61957	3;3;3;1;1	3;3;3;1;1	2;2;2;0;0	Small ubiquitin-related modifier 2	Sumo2	;;	5	3	3	2	3	3	3	1	1	1	3	3	3	1	1	1	2	2	2	0	0	0	49.1	49.1	26.4	6.0139	53	53;71;95;47;113	1	18	0	22.471	By MS/MS	By MS/MS	By MS/MS	By matching	By MS/MS	By MS/MS	49.1	49.1	49.1	22.6
D3Z7D2;Q9Z120	D3Z7D2;Q9Z120	1;1	1;1	1;1	tRNA (guanine-N(7)-)-methyltransferase	Mettl1	;	2	1	1	1	0	0	0	0	1	1	0	0	0	0	1	1	0	0	0	0	1	1	6.6	6.6	6.6	25.839	228	228;268	1	2	0	2.9008					By MS/MS	By matching	0	0	0	0
D3Z7F7;Q8BFS6	D3Z7F7;Q8BFS6	1;1	1;1	1;1	Serine/threonine-protein phosphatase CPPED1	Cpped1	;	2	1	1	1	1	1	1	1	1	1	1	1	1	1	1	1	1	1	1	1	1	1	4.6	4.6	4.6	27.215	240	240;312	1	6	0	2.1803	By MS/MS	By matching	By matching	By matching	By MS/MS	By MS/MS	4.6	4.6	4.6	4.6
D3Z7H8	D3Z7H8	2	2	2		Cilp2		1	2	2	2	0	0	0	1	2	2	0	0	0	1	2	2	0	0	0	1	2	2	2.3	2.3	2.3	125.93	1162	1162	1	5	0	2.9676				By MS/MS	By MS/MS	By matching	0	0	0	1.3
D6REG4;Q3T9Z2;Q91Z53	D6REG4;Q3T9Z2;Q91Z53	2;2;2	2;2;2	2;2;2	Glyoxylate reductase/hydroxypyruvate reductase	Grhpr	;;	3	2	2	2	1	1	1	0	2	2	1	1	1	0	2	2	1	1	1	0	2	2	11.2	11.2	11.2	21.262	197	197;328;328	1	8	0	4.3363	By MS/MS	By matching	By matching		By MS/MS	By MS/MS	5.1	5.1	5.1	0
D6RGQ0;E9Q8I0;P06909;E9Q8H9;A0A0A6YVP8;A0A0A6YWP4;Q61405;Q4LDF6;Q61407;Q8R0I8;Q8C5S1	D6RGQ0;E9Q8I0;P06909;E9Q8H9;A0A0A6YVP8;A0A0A6YWP4	9;9;9;8;6;6;2;2;2;2;1	9;9;9;8;6;6;2;2;2;2;1	9;9;9;8;6;6;2;2;2;2;1	Complement factor H	Cfh	;;;;;	11	9	9	9	0	0	0	7	8	9	0	0	0	7	8	9	0	0	0	7	8	9	9.5	9.5	9.5	125.05	1110	1110;1252;1234;1195;707;837;303;332;452;509;194	1	30	0	28.027				By MS/MS	By MS/MS	By MS/MS	0	0	0	7.5
D6RIJ2;Q3U0Y9;Q8BXN0;Q8BJG2;Q4FJQ2;E9PWY9;Q8C0C7	D6RIJ2;Q3U0Y9;Q8BXN0;Q8BJG2;Q4FJQ2;E9PWY9;Q8C0C7	1;1;1;1;1;1;1	1;1;1;1;1;1;1	1;1;1;1;1;1;1	Phenylalanine--tRNA ligase alpha subunit	Farsa	;;;;;;	7	1	1	1	1	1	0	1	1	0	1	1	0	1	1	0	1	1	0	1	1	0	13.3	13.3	13.3	11.184	105	105;186;282;282;282;507;508	1	4	0	12.911	By MS/MS	By matching		By matching	By matching		13.3	13.3	0	13.3
Q4KL64;G3X9I4;D9J342;Q9JJW6;O08583	Q4KL64;G3X9I4;D9J342;Q9JJW6;O08583	2;2;2;2;2	2;2;2;2;2	2;2;2;2;2	Aly/REF export factor 2;THO complex subunit 4	Alyref2;Refbp2;Alyref	;;;;	5	2	2	2	1	1	1	1	2	2	1	1	1	1	2	2	1	1	1	1	2	2	11	11	11	23.812	218	218;218;218;218;255	1	11	0	6.9104	By MS/MS	By MS/MS	By matching	By MS/MS	By MS/MS	By MS/MS	5	5	5	5
G8JL35;E0CYJ0;E0CXA9;Q3UGM5;Q6PEB6	G8JL35;E0CYJ0;E0CXA9;Q3UGM5;Q6PEB6	1;1;1;1;1	1;1;1;1;1	1;1;1;1;1	MOB-like protein phocein	Mob4	;;;;	5	1	1	1	0	0	0	1	1	1	0	0	0	1	1	1	0	0	0	1	1	1	5.5	5.5	5.5	21.047	183	183;186;204;225;225	1	3	0	4.0072				By MS/MS	By matching	By MS/MS	0	0	0	5.5
E0CXE8;E0CXW2;E9PUK2;Q80V03	E0CXE8;E0CXW2;E9PUK2;Q80V03	1;1;1;1	1;1;1;1	1;1;1;1	Uncharacterized aarF domain-containing protein kinase 5	Adck5	;;;	4	1	1	1	1	1	1	1	1	0	1	1	1	1	1	0	1	1	1	1	1	0	6.2	6.2	6.2	14.831	129	129;567;582;582	1	5	0.0031646	1.341	By MS/MS	By MS/MS	By MS/MS	By MS/MS	By matching		6.2	6.2	6.2	6.2
Q6P6I8;E0CYM8;A2ANC1;A0A0R4J1Z7;E9QPT7	Q6P6I8;E0CYM8;A2ANC1;A0A0R4J1Z7;E9QPT7	2;2;1;1;1	2;2;1;1;1	2;2;1;1;1		Sirpa	;;;;	5	2	2	2	2	1	1	2	2	2	2	1	1	2	2	2	2	1	1	2	2	2	4.7	4.7	4.7	55.986	509	509;513;158;291;295	1	10	0	15.555	By matching	By matching	By matching	By matching	By MS/MS	By MS/MS	4.7	2.2	2.2	4.7
E0CYQ2;Q9CQ48	E0CYQ2;Q9CQ48	1;1	1;1	1;1	NudC domain-containing protein 2	Nudcd2	;	2	1	1	1	0	0	0	1	1	1	0	0	0	1	1	1	0	0	0	1	1	1	6.8	6.8	6.8	14.729	132	132;157	1	3	0	3.0995				By MS/MS	By MS/MS	By MS/MS	0	0	0	6.8
Q545L9;F7D432;E9PWE0;E0CYV0;P23506;Q8BPI6;F6TXE3;F6V9F1	Q545L9;F7D432;E9PWE0;E0CYV0;P23506;Q8BPI6;F6TXE3;F6V9F1	6;6;6;6;6;4;3;3	6;6;6;6;6;4;3;3	6;6;6;6;6;4;3;3	Protein-L-isoaspartate O-methyltransferase;Protein-L-isoaspartate(D-aspartate) O-methyltransferase	Pcmt1	;;;;;;;	8	6	6	6	3	3	3	2	3	3	3	3	3	2	3	3	3	3	3	2	3	3	30.8	30.8	30.8	24.634	227	227;271;285;286;227;207;111;177	1	23	0	95.156	By MS/MS	By MS/MS	By MS/MS	By MS/MS	By MS/MS	By MS/MS	14.5	14.5	14.5	11
E9PV44;O35143;Q8BTA7	E9PV44;O35143;Q8BTA7	2;2;1	2;2;1	2;2;1	ATPase inhibitor, mitochondrial	Atpif1	;;	3	2	2	2	2	2	2	1	1	1	2	2	2	1	1	1	2	2	2	1	1	1	25.7	25.7	25.7	8.7887	74	74;106;60	1	11	0	12.783	By MS/MS	By MS/MS	By MS/MS	By MS/MS	By MS/MS	By MS/MS	25.7	25.7	25.7	12.2
E9PVC6;E9Q9E1;E9PVC5;Q6NZJ6;Q8K0J8;Q6PD42;A0A0J9YUS5;A0A0J9YU44;A0A0J9YUL1;A0A0J9YTV0;D3YWY7;D3YWM1;D3Z439;Q8BUW8;Q8R2V4;A0A0J9YVC1;Q3UTK0;Q3UQI5;A0PJB5;Q3UYM6;A0A0J9YUC1;Q3UZD9;E9Q770	E9PVC6;E9Q9E1;E9PVC5;Q6NZJ6;Q8K0J8;Q6PD42;A0A0J9YUS5	4;4;4;4;3;3;3;1;1;1;1;1;1;1;1;1;1;1;1;1;1;1;1	4;4;4;4;3;3;3;1;1;1;1;1;1;1;1;1;1;1;1;1;1;1;1	4;4;4;4;3;3;3;1;1;1;1;1;1;1;1;1;1;1;1;1;1;1;1	Eukaryotic translation initiation factor 4 gamma 1	Eif4g1	;;;;;;	23	4	4	4	2	2	2	2	3	2	2	2	2	2	3	2	2	2	2	2	3	2	3.2	3.2	3.2	171.28	1553	1553;1593;1594;1600;642;823;1303;119;129;137;170;202;209;471;479;795;826;831;842;866;900;958;958	1	13	0	4.4387	By MS/MS	By MS/MS	By MS/MS	By MS/MS	By matching	By matching	1.3	1.3	1.3	1.9
E9PVX6	E9PVX6	2	2	2		Mki67		1	2	2	2	0	0	0	2	1	2	0	0	0	2	1	2	0	0	0	2	1	2	0.8	0.8	0.8	350.86	3177	3177	1	5	0	3.7901				By MS/MS	By matching	By MS/MS	0	0	0	0.8
E9QNR5;E9PWD2;Q69ZU6	E9QNR5;E9PWD2;Q69ZU6	2;2;2	2;2;2	2;2;2	Thrombospondin type-1 domain-containing protein 7A	Thsd7a	;;	3	2	2	2	2	1	1	0	0	0	2	1	1	0	0	0	2	1	1	0	0	0	1.2	1.2	1.2	183.65	1646	1646;1646;1645	1	4	0.0076982	1.1675	By MS/MS	By matching	By matching				1.2	0.7	0.7	0
E9PWE8;Q3TT92;Q62188;Q3TAS8;D3YUS0;Q71H74;D3Z567	E9PWE8;Q3TT92;Q62188;Q3TAS8	14;12;12;7;5;5;2	14;12;12;7;5;5;2	12;10;10;5;3;5;2	Dihydropyrimidinase-related protein 3	Dpysl3	;;;	7	14	14	12	9	7	8	11	10	10	9	7	8	11	10	10	9	7	8	9	8	8	30.2	30.2	26.8	73.884	683	683;568;570;315;216;223;103	1	55	0	104.27	By MS/MS	By MS/MS	By MS/MS	By MS/MS	By MS/MS	By MS/MS	19.9	15.5	18.2	22.1
E9PWF0;Q05895;Q8K3G4;D3Z6N1	E9PWF0;Q05895	9;9;1;1	9;9;1;1	9;9;1;1	Thrombospondin-3	Thbs3	;	4	9	9	9	3	3	3	8	9	9	3	3	3	8	9	9	3	3	3	8	9	9	11.5	11.5	11.5	100.18	919	919;956;95;131	1	41	0	30.345	By MS/MS	By MS/MS	By matching	By MS/MS	By MS/MS	By MS/MS	3.6	3.6	3.6	8.8
E9PWK7;Q91YM0;Q8C7S3;Q3V1K8;Q8C8K1;P54761	E9PWK7;Q91YM0;Q8C7S3;Q3V1K8;Q8C8K1;P54761	2;2;2;2;2;2	2;2;2;2;2;2	2;2;2;2;2;2	Receptor protein-tyrosine kinase;Ephrin type-B receptor 4	Ephb4	;;;;;	6	2	2	2	1	1	1	0	1	1	1	1	1	0	1	1	1	1	1	0	1	1	2.5	2.5	2.5	103.15	935	935;987;987;987;996;987	1	5	0	5.5734	By MS/MS	By matching	By matching		By MS/MS	By MS/MS	1.3	1.3	1.3	0
E9PWQ3;J3QQ16;A0A087WS16;O88493;D3YWD1;Q9Z0I9;Q05504;Q99K31;Q66K11;Q80VJ0;Q6PES2;O88494	E9PWQ3;J3QQ16;A0A087WS16;O88493;D3YWD1;Q9Z0I9	68;60;60;52;38;37;17;10;6;6;6;3	68;60;60;52;38;37;17;10;6;6;6;3	68;60;60;52;38;37;17;10;6;6;6;3		Col6a3	;;;;;	12	68	68	68	61	57	49	33	28	27	61	57	49	33	28	27	61	57	49	33	28	27	26.4	26.4	26.4	353.93	3284	3284;2677;2677;2657;1703;1703;959;616;373;393;425;200	1	279	0	323.31	By MS/MS	By MS/MS	By MS/MS	By MS/MS	By MS/MS	By MS/MS	23.6	22.4	18.6	12.2
Q9CZ20;Q62143;O78206;L7N260;O19467;E9PWT4;E9QJR9;P79568;P79567;Q31199;Q52PG7;Q31168;O78207;W5XQG0;Q792Z7;P14431;P14430;P14429;P01899	Q9CZ20;Q62143;O78206;L7N260;O19467;E9PWT4;E9QJR9;P79568;P79567;Q31199;Q52PG7;Q31168;O78207;W5XQG0;Q792Z7;P14431;P14430;P14429;P01899	1;1;1;1;1;1;1;1;1;1;1;1;1;1;1;1;1;1;1	1;1;1;1;1;1;1;1;1;1;1;1;1;1;1;1;1;1;1	1;1;1;1;1;1;1;1;1;1;1;1;1;1;1;1;1;1;1	H-2 class I histocompatibility antigen, Q9 alpha chain;H-2 class I histocompatibility antigen, Q8 alpha chain;H-2 class I histocompatibility antigen, Q7 alpha chain;H-2 class I histocompatibility antigen, D-B alpha chain	H2-Q5;Q8/9d;H-2D;H2-Q7;H2-D1;H2-Q6;H2-Q8;H2-Q9	;;;;;;;;;;;;;;;;;;	19	1	1	1	1	1	1	1	1	1	1	1	1	1	1	1	1	1	1	1	1	1	5.4	5.4	5.4	21.061	184	184;184;206;215;257;310;325;326;326;328;334;337;337;359;362;200;326;334;362	1	6	0	3.7518	By matching	By matching	By matching	By matching	By MS/MS	By MS/MS	5.4	5.4	5.4	5.4
E9PX70;Q60847;Q3TNZ7;F6WIM8	E9PX70;Q60847	46;46;8;3	46;46;8;3	46;46;8;3	Collagen alpha-1(XII) chain	Col12a1	;	4	46	46	46	38	38	35	25	28	28	38	38	35	25	28	28	38	38	35	25	28	28	18.6	18.6	18.6	333.73	3064	3064;3120;633;314	1	206	0	208.06	By MS/MS	By MS/MS	By MS/MS	By MS/MS	By MS/MS	By MS/MS	15	15	13.7	9.6
E9PYB0;F7CVJ5;F7DBB3;Q3UUE0	E9PYB0;F7CVJ5;F7DBB3	10;9;8;1	10;9;8;1	10;9;8;1		Ahnak2	;;	4	10	10	10	8	7	5	8	8	8	8	7	5	8	8	8	8	7	5	8	8	8	36.2	36.2	36.2	182.61	1738	1738;1126;1576;409	1	47	0	53.043	By MS/MS	By MS/MS	By MS/MS	By MS/MS	By MS/MS	By MS/MS	33.3	29.6	17.5	27
G3XA35;E9PYH0;E9QMK3;E9QMK2;Q62059;Q8C9U7;Q8BS97;Q4VA91;Q3TNR6;Q3UXS4;Q3TQ47;Q05CR7;Q3TTS3	G3XA35;E9PYH0;E9QMK3;E9QMK2;Q62059	5;5;4;4;4;2;2;2;2;2;2;2;1	5;5;4;4;4;2;2;2;2;2;2;2;1	5;5;4;4;4;2;2;2;2;2;2;2;1	Versican core protein	Vcan	;;;;	13	5	5	5	0	1	1	3	3	4	0	1	1	3	3	4	0	1	1	3	3	4	2.8	2.8	2.8	262.71	2394	2394;3354;655;1615;3357;210;368;368;372;518;620;841;151	1	13	0	10.32		By matching	By MS/MS	By MS/MS	By MS/MS	By MS/MS	0	0.8	0.8	1.5
E9PYH2;Q91V12	E9PYH2;Q91V12	4;4	4;4	4;4	Cytosolic acyl coenzyme A thioester hydrolase	Acot7	;	2	4	4	4	2	2	2	2	2	3	2	2	2	2	2	3	2	2	2	2	2	3	14.3	14.3	14.3	42.826	384	384;381	1	13	0	17.178	By MS/MS	By MS/MS	By MS/MS	By MS/MS	By MS/MS	By MS/MS	6	6	6	6
Q80UN0;E9PYI8;Q9JMA1;Q3TC32	Q80UN0;E9PYI8;Q9JMA1;Q3TC32	4;4;4;2	4;4;4;2	4;4;4;2	Ubiquitin carboxyl-terminal hydrolase;Ubiquitin carboxyl-terminal hydrolase 14	Usp14	;;;	4	4	4	4	3	3	2	4	3	3	3	3	2	4	3	3	3	3	2	4	3	3	10.3	10.3	10.3	52.233	458	458;458;493;239	1	23	0	19.87	By MS/MS	By MS/MS	By MS/MS	By MS/MS	By MS/MS	By MS/MS	7.6	7.6	4.1	10.3
Q8VC94;E9PZB3;E9PYL9;Q9CXW4	Q8VC94;E9PZB3;E9PYL9;Q9CXW4	1;1;1;1	1;1;1;1	1;1;1;1	60S ribosomal protein L11	Rpl11;Gm5093;Gm10036	;;;	4	1	1	1	1	1	1	0	0	0	1	1	1	0	0	0	1	1	1	0	0	0	5.4	5.4	5.4	19.024	167	167;174;178;178	1	3	0.0024174	1.4612	By MS/MS	By MS/MS	By matching				5.4	5.4	5.4	0
E9PZ00;Q3TXJ0;Q8BFQ1;Q3U8C4;Q3TXP9;Q3TWL8;Q3TWF9;Q3TIT5;Q3TWM9;Q3UAS4;Q3U897;Q3U825;Q3U5W2;Q3TKK3;Q3TKB2;Q3TID4;Q3TWE9;K3W4L3;B2RUD7;Q3UFE8;J3QPG5;Q61207;Q3UE29	E9PZ00;Q3TXJ0;Q8BFQ1;Q3U8C4;Q3TXP9;Q3TWL8;Q3TWF9;Q3TIT5;Q3TWM9;Q3UAS4;Q3U897;Q3U825;Q3U5W2;Q3TKK3;Q3TKB2;Q3TID4;Q3TWE9;K3W4L3;B2RUD7;Q3UFE8;J3QPG5;Q61207;Q3UE29	19;19;19;19;19;19;19;19;18;18;18;18;18;18;18;18;18;18;18;18;18;18;16	19;19;19;19;19;19;19;19;18;18;18;18;18;18;18;18;18;18;18;18;18;18;16	19;19;19;19;19;19;19;19;18;18;18;18;18;18;18;18;18;18;18;18;18;18;16	Prosaposin	Psap	;;;;;;;;;;;;;;;;;;;;;;	23	19	19	19	17	17	18	17	17	17	17	17	18	17	17	17	17	17	18	17	17	17	40.7	40.7	40.7	60.672	551	551;553;554;554;554;554;554;554;527;545;554;554;554;554;554;554;554;556;556;557;557;557;551	1	146	0	133.1	By MS/MS	By MS/MS	By MS/MS	By MS/MS	By MS/MS	By MS/MS	35	35	38.7	36.7
E9PZ16;B1B0C7;Q05793;Q3UHH3;Q5RKM8;Q52KG8;Q2XQV0	E9PZ16;B1B0C7;Q05793;Q3UHH3	103;102;84;60;33;28;4	103;102;84;60;33;28;4	103;102;84;60;33;28;4	Basement membrane-specific heparan sulfate proteoglycan core protein;Endorepellin;LG3 peptide	Hspg2	;;;	7	103	103	103	77	80	75	82	81	80	77	80	75	82	81	80	77	80	75	82	81	80	32.7	32.7	32.7	469.78	4383	4383;4375;3707;2672;1100;834;279	1	593	0	323.31	By MS/MS	By MS/MS	By MS/MS	By MS/MS	By MS/MS	By MS/MS	24.6	25	24	25.2
E9PZC4;Q3U6G1;E9PZC3;Q923D2	E9PZC4;Q3U6G1;E9PZC3;Q923D2	2;2;2;2	2;2;2;2	2;2;2;2	Flavin reductase (NADPH)	Blvrb	;;;	4	2	2	2	0	0	1	1	2	1	0	0	1	1	2	1	0	0	1	1	2	1	27.5	27.5	27.5	13.4	120	120;206;247;206	1	5	0	12.392			By matching	By MS/MS	By matching	By MS/MS	0	0	6.7	6.7
G3X9T8;G3X8Q5;E9PZD8;Q61147;Q2F3J4;Q8BV37;G3UXG1;CON__ENSEMBL:ENSBTAP00000031900	G3X9T8;G3X8Q5;E9PZD8;Q61147;Q2F3J4;Q8BV37	6;6;6;6;3;3;1;1	6;6;6;6;3;3;1;1	6;6;6;6;3;3;1;1	Ceruloplasmin	Cp	;;;;;	8	6	6	6	2	4	2	6	5	5	2	4	2	6	5	5	2	4	2	6	5	5	7	7	7	121.08	1060	1060;1085;1086;1061;434;503;120;1064	1	24	0	13.15	By MS/MS	By matching	By matching	By MS/MS	By MS/MS	By MS/MS	2.4	4.6	2.4	7
E9PZF0;Q5NC82;Q01768;B0LAA8;Q8R4B4	E9PZF0;Q5NC82;Q01768;B0LAA8;Q8R4B4	16;13;13;12;9	16;13;13;12;9	8;8;8;7;4	Nucleoside diphosphate kinase;Nucleoside diphosphate kinase B	Gm20390;Nme2	;;;;	5	16	16	8	14	12	12	14	12	14	14	12	12	14	12	14	6	5	5	8	8	8	79	79	30.3	30.2	267	267;152;152;144;365	1	121	0	85.878	By MS/MS	By MS/MS	By MS/MS	By MS/MS	By MS/MS	By MS/MS	69.3	62.9	65.5	76.4
E9Q0G1;Q9CQJ6	E9Q0G1;Q9CQJ6	2;2	2;2	2;2	Density-regulated protein	Denr	;	2	2	2	2	1	2	2	0	0	0	1	2	2	0	0	0	1	2	2	0	0	0	15.4	15.4	15.4	20.396	182	182;198	1	5	0.002443	1.5218	By MS/MS	By matching	By MS/MS				11	15.4	15.4	0
E9Q0U7;Q61699;Q8C6H1;D3Z3I9	E9Q0U7;Q61699;Q8C6H1	8;8;5;1	7;7;5;1	7;7;5;1	Heat shock protein 105 kDa	Hsph1	;;	4	8	7	7	5	5	6	2	4	3	5	4	5	2	3	2	5	4	5	2	3	2	10.4	8.7	8.7	91.677	817	817;858;345;144	1	21	0	10.633	By MS/MS	By MS/MS	By MS/MS	By matching	By MS/MS	By MS/MS	5.9	6.5	7.6	2.4
Q8K388;E9Q0X4;Q8BLX7;A3KFV6;A3KFV7	Q8K388;E9Q0X4;Q8BLX7	6;6;6;1;1	6;6;6;1;1	6;6;6;1;1	Collagen alpha-1(XVI) chain	Col16a1	;;	5	6	6	6	4	4	4	4	5	4	4	4	4	4	5	4	4	4	4	4	5	4	5.3	5.3	5.3	104.65	1046	1046;1046;1580;129;1283	1	25	0	19.19	By MS/MS	By MS/MS	By MS/MS	By MS/MS	By MS/MS	By MS/MS	2.8	2.8	2.8	3.6
E9Q1D6;Q0VD84;E9QNQ3;O08999;F6UFW9	E9Q1D6;Q0VD84;E9QNQ3;O08999	9;9;9;8;1	9;9;9;8;1	9;9;9;8;1	Latent-transforming growth factor beta-binding protein 2	Ltbp2	;;;	5	9	9	9	0	0	0	8	9	9	0	0	0	8	9	9	0	0	0	8	9	9	6.9	6.9	6.9	190.72	1766	1766;1786;1809;1813;204	1	32	0	30.554				By MS/MS	By MS/MS	By MS/MS	0	0	0	6.1
Q8C2A3;Q3UNN1;E9Q9F5;E9Q1G8;O55131;Q5DTS3;Q3UGE0;Q8C752	Q8C2A3;Q3UNN1;E9Q9F5;E9Q1G8;O55131;Q5DTS3	10;10;10;10;10;6;4;1	9;9;9;9;9;5;3;1	9;9;9;9;9;5;3;1	Septin-7	2018-09-07	;;;;;	8	10	9	9	8	10	9	1	0	1	7	9	8	1	0	1	7	9	8	1	0	1	30.6	26.8	26.8	48.754	418	418;418;437;437;436;391;155;126	1	31	0	59.257	By MS/MS	By MS/MS	By MS/MS	By matching		By MS/MS	25.6	30.6	25.1	4.1
E9Q1S3;Q8C1E4;Q01405;A2AN97	E9Q1S3;Q8C1E4;Q01405	17;17;17;1	17;17;17;1	14;14;14;0	Protein transport protein Sec23A	Sec23a	;;	4	17	17	14	12	10	11	4	8	7	12	10	11	4	8	7	11	9	9	4	5	4	29.5	29.5	25.7	82.955	736	736;765;765;58	1	58	0	47.934	By MS/MS	By MS/MS	By MS/MS	By MS/MS	By MS/MS	By MS/MS	17.8	15.8	18.2	7.1
F6ZEW4;E9Q1T9;Q9ERK4;Q9CSW8;E9QAX7	F6ZEW4;E9Q1T9;Q9ERK4;Q9CSW8	3;3;3;2;1	3;3;3;2;1	3;3;3;2;1	Exportin-2	Cse1l	;;;	5	3	3	3	2	1	1	2	0	1	2	1	1	2	0	1	2	1	1	2	0	1	4.7	4.7	4.7	74.406	658	658;915;971;76;415	1	7	0	3.2627	By MS/MS	By matching	By matching	By MS/MS		By MS/MS	3.3	1.4	1.4	2.7
E9Q242;Q3TMB8;P54822;E9Q3T7;A0A0G2JFL8;A0A140LHU1	E9Q242;Q3TMB8;P54822;E9Q3T7	3;3;3;2;1;1	3;3;3;2;1;1	3;3;3;2;1;1	Adenylosuccinate lyase	Adsl	;;;	6	3	3	3	2	1	1	2	2	2	2	1	1	2	2	2	2	1	1	2	2	2	9	9	9	53.13	469	469;484;484;425;36;133	1	13	0	6.9354	By MS/MS	By MS/MS	By MS/MS	By MS/MS	By MS/MS	By MS/MS	6.6	2.3	2.3	4.7
E9Q265;Q8R0F3	E9Q265;Q8R0F3	1;1	1;1	1;1	Sulfatase-modifying factor 1	Sumf1	;	2	1	1	1	0	1	1	0	0	0	0	1	1	0	0	0	0	1	1	0	0	0	3.5	3.5	3.5	37.841	347	347;372	1	2	0.0016878	1.7274		By MS/MS	By matching				0	3.5	3.5	0
Q3UR81;Q6P7V9;E9Q2X6;Q8CG47	Q3UR81;Q6P7V9;E9Q2X6;Q8CG47	1;1;1;1	1;1;1;1	1;1;1;1	Structural maintenance of chromosomes protein;Structural maintenance of chromosomes protein 4	Smc4	;;;	4	1	1	1	0	1	1	0	0	0	0	1	1	0	0	0	0	1	1	0	0	0	5.3	5.3	5.3	21.748	189	189;1216;1261;1286	1	2	0.0076864	1.1647		By MS/MS	By matching				0	5.3	5.3	0
Q58E35;E9Q3T0;P47955	Q58E35;E9Q3T0;P47955	1;1;1	1;1;1	1;1;1	60S acidic ribosomal protein P1	Rplp1;Gm10073	;;	3	1	1	1	1	1	1	1	1	1	1	1	1	1	1	1	1	1	1	1	1	1	14	14	14	11.475	114	114;114;114	1	13	0	26.839	By matching	By matching	By MS/MS	By matching	By MS/MS	By MS/MS	14	14	14	14
E9Q450;Q8BP43;E9Q448;S4R2U0	E9Q450;Q8BP43;E9Q448;S4R2U0	21;20;14;11	3;3;3;0	0;0;0;0		Tpm1	;;;	4	21	3	0	21	18	17	9	10	9	3	2	1	0	0	0	0	0	0	0	0	0	49.6	8.1	0	32.848	284	284;284;284;157	1	7	0	4.1854	By MS/MS	By MS/MS	By matching	By matching	By matching	By matching	49.6	43.3	40.8	22.5
E9Q4T8;Q6ZQ84;Q9JLV5	E9Q4T8;Q6ZQ84;Q9JLV5	3;3;3	3;3;3	3;3;3	Cullin-3	Cul3;mKIAA0617	;;	3	3	3	3	1	2	1	2	0	1	1	2	1	2	0	1	1	2	1	2	0	1	5.3	5.3	5.3	81.11	702	702;792;768	1	7	0.00086505	1.875	By MS/MS	By MS/MS	By matching	By MS/MS		By matching	1.7	3.6	1.9	3.6
F8WH23;E9Q5D9;Q61581;Q3U131	F8WH23;E9Q5D9;Q61581;Q3U131	12;12;12;9	12;12;12;9	1;1;1;0	Insulin-like growth factor-binding protein 7	Igfbp7	;;;	4	12	12	1	8	8	8	9	9	9	8	8	8	9	9	9	1	1	1	1	1	1	42.2	42.2	3.9	29.1	282	282;313;281;253	1	61	0	78.853	By MS/MS	By MS/MS	By MS/MS	By MS/MS	By MS/MS	By MS/MS	29.1	29.1	29.1	38.3
E9Q5E1;Q80TF3;Q147Z9;A2AGW4	E9Q5E1;Q80TF3;Q147Z9	3;3;2;1	3;3;2;1	3;3;2;1	Protocadherin-19	Pcdh19	;;	4	3	3	3	0	1	0	3	3	3	0	1	0	3	3	3	0	1	0	3	3	3	2.7	2.7	2.7	120.82	1097	1097;1145;992;641	1	10	0	2.4484		By matching		By MS/MS	By MS/MS	By MS/MS	0	0.9	0	2.7
E9Q616;Q6UL10;A0PJF4;Q61484;Q8VDN3;Q8BKS2;A0JLR7;Q8CGE7;Q6UIL4;Q8BRB8;Q3UYW8;G5E8K8;Q8R2L7;Q8CEX7	E9Q616	87;43;37;27;23;22;20;15;14;10;3;2;2;2	87;43;37;27;23;22;20;15;14;10;3;2;2;2	87;43;37;27;23;22;20;15;14;10;3;2;2;2		Ahnak		14	87	87	87	43	47	48	56	62	53	43	47	48	56	62	53	43	47	48	56	62	53	40	40	40	604.25	5656	5656;2106;1564;1231;1024;939;1069;665;677;520;130;150;173;176	1	321	0	323.31	By MS/MS	By MS/MS	By MS/MS	By MS/MS	By MS/MS	By MS/MS	20.5	20.6	22.8	26.6
E9Q668;O08665;Q0VGP2;M9MMK0;Q62177	E9Q668;O08665	5;5;1;1;1	5;5;1;1;1	5;5;1;1;1	Semaphorin-3A	Sema3a	;	5	5	5	5	4	4	4	3	1	1	4	4	4	3	1	1	4	4	4	3	1	1	9.9	9.9	9.9	78.543	688	688;772;749;749;748	1	20	0	26.689	By MS/MS	By MS/MS	By MS/MS	By matching	By MS/MS	By MS/MS	8.6	8.3	6.5	7.3
E9Q6C2;Q14DT6;Q8CG14;Q3T9K7;A0A1W2P7F1;Q8CFG8;E0CZE7	E9Q6C2;Q14DT6;Q8CG14;Q3T9K7	19;17;17;14;7;7;1	19;17;17;14;7;7;1	19;17;17;14;7;7;1	Complement C1s-A subcomponent;Complement C1s-A subcomponent heavy chain;Complement C1s-A subcomponent light chain	C1s1;C1sa	;;;	7	19	19	19	8	9	10	12	17	15	8	9	10	12	17	15	8	9	10	12	17	15	34.6	34.6	34.6	77.499	694	694;694;688;688;694;688;136	1	80	0	323.31	By MS/MS	By MS/MS	By MS/MS	By MS/MS	By MS/MS	By MS/MS	12.7	15.1	19.6	19.6
Q3UZ06;E9Q6R3;O08547	Q3UZ06;E9Q6R3;O08547	1;1;1	1;1;1	1;1;1	Vesicle-trafficking protein SEC22b	Sec22b	;;	3	1	1	1	1	1	1	0	0	1	1	1	1	0	0	1	1	1	1	0	0	1	7.2	7.2	7.2	18.946	166	166;166;215	1	4	0	4.0472	By MS/MS	By matching	By matching			By MS/MS	7.2	7.2	7.2	0
F6T0D3;Q3V1A8;E9Q704;F8VQA4;P97467	F6T0D3;Q3V1A8;E9Q704;F8VQA4;P97467	1;1;1;1;1	1;1;1;1;1	1;1;1;1;1	Peptidyl-glycine alpha-amidating monooxygenase;Peptidylglycine alpha-hydroxylating monooxygenase;Peptidyl-alpha-hydroxyglycine alpha-amidating lyase	Pam	;;;;	5	1	1	1	1	1	1	0	0	0	1	1	1	0	0	0	1	1	1	0	0	0	4.7	4.7	4.7	19.258	169	169;519;873;978;979	1	3	0.0039124	1.2767	By MS/MS	By matching	By matching				4.7	4.7	4.7	0
Q3U055;E9Q718;Q9R0B9	Q3U055;E9Q718;Q9R0B9	5;5;5	5;5;5	5;5;5	Procollagen-lysine,2-oxoglutarate 5-dioxygenase 2	Plod2	;;	3	5	5	5	1	2	2	1	3	3	1	2	2	1	3	3	1	2	2	1	3	3	9.1	9.1	9.1	86.885	758	758;758;737	1	12	0	30.137	By MS/MS	By MS/MS	By MS/MS	By MS/MS	By MS/MS	By MS/MS	1.2	2.6	2.6	1.2
E9Q7G0;Q3TH77;A0A1B0GT61;A0A1B0GSW3	E9Q7G0	3;1;1;1	3;1;1;1	3;1;1;1		Numa1		4	3	3	3	3	2	2	1	1	1	3	2	2	1	1	1	3	2	2	1	1	1	1.6	1.6	1.6	235.63	2094	2094;744;875;1082	1	10	0	5.5225	By MS/MS	By matching	By matching	By matching	By MS/MS	By matching	1.6	1	1	0.6
E9Q919;Q9Z0Y1	E9Q919;Q9Z0Y1	2;2	2;2	2;2	Dynactin subunit 3	Dctn3	;	2	2	2	2	2	2	2	2	2	2	2	2	2	2	2	2	2	2	2	2	2	2	12.6	12.6	12.6	17.982	159	159;186	1	12	0.0039308	1.2975	By MS/MS	By MS/MS	By matching	By MS/MS	By MS/MS	By MS/MS	12.6	12.6	12.6	12.6
E9Q9H2;E9Q9H3;P54103	E9Q9H2;E9Q9H3;P54103	3;3;3	3;3;3	3;3;3	DnaJ homolog subfamily C member 2;DnaJ homolog subfamily C member 2, N-terminally processed	Dnajc2	;;	3	3	3	3	2	1	1	0	1	0	2	1	1	0	1	0	2	1	1	0	1	0	4.4	4.4	4.4	63.44	547	547;619;621	1	5	0	2.8196	By MS/MS	By matching	By MS/MS		By MS/MS		3.1	1.5	1.5	0
E9QA15;Q7TMN5;REV__B2RXW8;REV__F7CYX4;REV__Q8BSS9;REV__B8QI34;REV__Q5DTM9;REV__B2RXQ2;REV__B8QI33	E9QA15	26;5;1;1;1;1;1;1;1	2;0;0;0;0;0;0;0;0	0;0;0;0;0;0;0;0;0		Cald1		9	26	2	0	24	19	19	1	2	2	2	1	1	0	0	0	0	0	0	0	0	0	29.4	2.7	0	89.272	768	768;187;1241;1256;1257;1257;1261;1266;1267	1	4	0	6.1809	By MS/MS	By MS/MS	By matching	By matching	By matching	By matching	28.5	24.2	24.2	2
Q8VCQ8;E9QA16;E9Q0M9;Q3UGC3;S4R1T7;D3Z6I7;F6QLP8;F6RGN9;E9Q9F3;Q3TUS1	Q8VCQ8;E9QA16;E9Q0M9;Q3UGC3;S4R1T7;D3Z6I7;F6QLP8	28;28;26;24;24;24;14;9;8;7	28;28;26;24;24;24;14;9;8;7	2;2;2;2;2;0;0;0;2;2		Cald1	;;;;;;	10	28	28	2	26	22	22	3	4	4	26	22	22	3	4	4	2	2	2	1	1	1	43.8	43.8	2.8	60.452	530	530;536;534;387;534;554;274;137;253;220	1	98	0	153.58	By MS/MS	By MS/MS	By MS/MS	By MS/MS	By MS/MS	By MS/MS	42.5	38.1	38.1	7.9
F6W0G8;E9QB02;Q68FL6	F6W0G8;E9QB02;Q68FL6	1;1;1	1;1;1	1;1;1	Methionine--tRNA ligase, cytoplasmic	Mars	;;	3	1	1	1	1	1	1	1	1	1	1	1	1	1	1	1	1	1	1	1	1	1	6.5	6.5	6.5	19.693	184	184;910;902	1	8	0.00085837	1.8428	By MS/MS	By MS/MS	By MS/MS	By MS/MS	By MS/MS	By MS/MS	6.5	6.5	6.5	6.5
Q4VAF0;E9QJT5;P56376;Q8BMV3	Q4VAF0;E9QJT5;P56376	5;5;5;1	5;5;5;1	5;5;5;1	Acylphosphatase;Acylphosphatase-1	Acyp1	;;	4	5	5	5	4	4	4	5	5	5	4	4	4	5	5	5	4	4	4	5	5	5	41	41	41	14.925	134	134;157;99;108	1	27	0	22.012	By MS/MS	By MS/MS	By matching	By MS/MS	By MS/MS	By MS/MS	31.3	31.3	31.3	41
Q7TQG5;E9QK04;P97798;A0A1L1SRD6	Q7TQG5;E9QK04;P97798;A0A1L1SRD6	2;2;2;1	2;2;2;1	2;2;2;1	Neogenin	Neo1	;;;	4	2	2	2	2	2	2	1	1	1	2	2	2	1	1	1	2	2	2	1	1	1	1.2	1.2	1.2	159.97	1465	1465;1492;1493;405	1	9	0	3.9399	By MS/MS	By matching	By matching	By matching	By MS/MS	By matching	1.2	1.2	1.2	0.5
E9QLZ0;Q8BMC3;P98083	E9QLZ0;Q8BMC3;P98083	1;1;1	1;1;1	1;1;1	SHC-transforming protein 2;SHC-transforming protein 1	Shc2;Shc1	;;	3	1	1	1	0	0	0	1	1	0	0	0	0	1	1	0	0	0	0	1	1	0	2.1	2.1	2.1	61.771	573	573;573;579	1	2	0.0054475	1.2481				By matching	By MS/MS		0	0	0	2.1
Q7TMR8;E9QPE2;E9QN12;P05622;Q3TZ27;Q003I5;Q3UYC9	Q7TMR8;E9QPE2;E9QN12;P05622;Q3TZ27;Q003I5;Q3UYC9	5;5;5;5;4;4;4	5;5;5;5;4;4;4	5;5;5;5;4;4;4	Platelet-derived growth factor receptor beta;Receptor protein-tyrosine kinase	Pdgfrb	;;;;;;	7	5	5	5	4	3	2	1	1	1	4	3	2	1	1	1	4	3	2	1	1	1	4.6	4.6	4.6	122.93	1099	1099;1099;1103;1098;717;755;1103	1	12	0	8.9927	By MS/MS	By MS/MS	By matching	By matching	By matching	By MS/MS	3.9	2.5	1.7	0.7
E9QN31;Q922K7;Q99KC3;A0A0N4SW16	E9QN31;Q922K7;Q99KC3	4;3;2;1	4;3;2;1	4;3;2;1	Probable 28S rRNA (cytosine-C(5))-methyltransferase	Nop2	;;	4	4	4	4	2	2	2	4	4	4	2	2	2	4	4	4	2	2	2	4	4	4	6.8	6.8	6.8	86.906	794	794;793;432;133	1	18	0	4.9071	By matching	By MS/MS	By MS/MS	By MS/MS	By MS/MS	By MS/MS	3	3	3	6.8
E9QPI5;Q6A026	E9QPI5;Q6A026	1;1	1;1	1;1	Sister chromatid cohesion protein PDS5 homolog A	Pds5a	;	2	1	1	1	1	1	1	0	0	0	1	1	1	0	0	0	1	1	1	0	0	0	1.1	1.1	1.1	150.22	1332	1332;1332	1	3	0	12.737	By matching	By MS/MS	By MS/MS				1.1	1.1	1.1	0
F6QA74;Q544Z7;P28352;D3Z124	F6QA74;Q544Z7;P28352;D3Z124	4;4;4;2	4;4;4;2	4;4;4;2	DNA-(apurinic or apyrimidinic site) lyase;DNA-(apurinic or apyrimidinic site) lyase, mitochondrial	Apex1	;;;	4	4	4	4	3	3	3	2	3	3	3	3	3	2	3	3	3	3	3	2	3	3	19	19	19	32.318	289	289;317;317;177	1	17	0	33.528	By MS/MS	By MS/MS	By MS/MS	By MS/MS	By MS/MS	By MS/MS	15.6	15.6	15.6	9.3
F6YH22;F6QL70;Q5M8M8;P47915	F6YH22;F6QL70;Q5M8M8;P47915	1;1;1;1	1;1;1;1	1;1;1;1	60S ribosomal protein L29	Gm5218;Gm17669;Rpl29	;;;	4	1	1	1	1	0	0	0	0	0	1	0	0	0	0	0	1	0	0	0	0	0	7.1	7.1	7.1	16.853	154	154;154;160;160	1	1	0	5.2489	By MS/MS						7.1	0	0	0
F6RJ39;Q9JIX8;B8JJ90;Q05D19;Q7TSL7;B8JJ91;Q80TU6;Q52KR6;B8JJ92	F6RJ39;Q9JIX8;B8JJ90;Q05D19;Q7TSL7;B8JJ91;Q80TU6	5;5;3;3;3;3;3;2;2	5;5;3;3;3;3;3;2;2	5;5;3;3;3;3;3;2;2	Apoptotic chromatin condensation inducer in the nucleus	Acin1	;;;;;;	9	5	5	5	3	4	4	4	2	2	3	4	4	4	2	2	3	4	4	4	2	2	4.6	4.6	4.6	143.54	1272	1272;1338;221;378;581;634;1266;552;580	1	19	0	10.149	By MS/MS	By MS/MS	By MS/MS	By MS/MS	By MS/MS	By MS/MS	2.7	3.6	3.6	3.6
F6RPJ9;Q8CGB9;Q9JHR7	F6RPJ9;Q8CGB9;Q9JHR7	5;5;4	5;5;4	5;5;4	Insulin-degrading enzyme	Ide	;;	3	5	5	5	3	3	2	1	2	2	3	3	2	1	2	2	3	3	2	1	2	2	5.1	5.1	5.1	114.15	987	987;1019;1019	1	13	0	6.0759	By MS/MS	By MS/MS	By matching	By matching	By MS/MS	By matching	2.7	2.7	1.6	0.8
F6SVV1;Q4FZE6;P62082	F6SVV1;Q4FZE6;P62082	3;3;3	3;3;3	3;3;3	40S ribosomal protein S7	Gm9493;Rps7	;;	3	3	3	3	2	2	2	0	2	2	2	2	2	0	2	2	2	2	2	0	2	2	14.6	14.6	14.6	21.882	192	192;194;194	1	10	0	8.6961	By MS/MS	By MS/MS	By MS/MS		By MS/MS	By MS/MS	8.3	8.3	8.3	0
F6T2H5;Q3UMV8;Q3UD03;Q3U199;Q3TCV9;Q6NSR8	F6T2H5;Q3UMV8;Q3UD03;Q3U199;Q3TCV9;Q6NSR8	1;1;1;1;1;1	1;1;1;1;1;1	1;1;1;1;1;1	Probable aminopeptidase NPEPL1	Npepl1	;;;;;	6	1	1	1	1	1	1	0	0	0	1	1	1	0	0	0	1	1	1	0	0	0	5.7	5.7	5.7	22.423	210	210;254;524;524;524;524	1	3	0	3.2927	By MS/MS	By matching	By matching				5.7	5.7	5.7	0
F6VNW5;H3BJA3;Q4FJZ6;Q3T9P2;O09172	F6VNW5;H3BJA3;Q4FJZ6;Q3T9P2;O09172	1;1;1;1;1	1;1;1;1;1	1;1;1;1;1	Glutamate--cysteine ligase regulatory subunit	Gclm	;;;;	5	1	1	1	1	1	1	1	1	1	1	1	1	1	1	1	1	1	1	1	1	1	8.5	8.5	8.5	16.997	153	153;199;274;274;274	1	6	0	4.7194	By MS/MS	By matching	By matching	By matching	By MS/MS	By MS/MS	8.5	8.5	8.5	8.5
Q5M9N8;Q3UBI6;Q3TK73;F6XI62;P14148	Q5M9N8;Q3UBI6;Q3TK73;F6XI62;P14148	1;1;1;1;1	1;1;1;1;1	1;1;1;1;1	60S ribosomal protein L7	Rpl7	;;;;	5	1	1	1	1	1	1	1	1	1	1	1	1	1	1	1	1	1	1	1	1	1	3.7	3.7	3.7	31.419	270	270;270;270;279;270	1	6	0.0008569	1.8271	By MS/MS	By matching	By matching	By MS/MS	By matching	By MS/MS	3.7	3.7	3.7	3.7
Q1WWN0;F6XWD4;Q3UMT1	Q1WWN0;F6XWD4;Q3UMT1	1;1;1	1;1;1	1;1;1	Protein phosphatase 1 regulatory subunit 12C	Ppp1r12c	;;	3	1	1	1	0	1	1	0	0	0	0	1	1	0	0	0	0	1	1	0	0	0	4.7	4.7	4.7	33.904	300	300;704;782	1	2	0.002457	1.5617		By MS/MS	By matching				0	4.7	4.7	0
F6YBV1;Q6A015;Q8K0V4	F6YBV1;Q6A015;Q8K0V4	1;1;1	1;1;1	1;1;1	CCR4-NOT transcription complex subunit 3	Cnot3;mKIAA0691	;;	3	1	1	1	1	0	1	1	0	0	1	0	1	1	0	0	1	0	1	1	0	0	3.8	3.8	3.8	37.488	340	340;677;751	1	3	0	3.0927	By MS/MS		By matching	By matching			3.8	0	3.8	3.8
Q7M739;F6ZDS4;Q3V1L5;Q8BU18;Q05CS8;Q32P08;Q3TZB5;Q8BK71;Q8K2T9;F6RX08;Q3UVR0	Q7M739;F6ZDS4;Q3V1L5;Q8BU18;Q05CS8;Q32P08;Q3TZB5	10;10;7;5;5;5;5;4;3;3;2	10;10;7;5;5;5;5;4;3;3;2	10;10;7;5;5;5;5;4;3;3;2	Nucleoprotein TPR	Tpr	;;;;;;	11	10	10	10	7	6	7	4	5	4	7	6	7	4	5	4	7	6	7	4	5	4	4.5	4.5	4.5	266.92	2357	2357;2431;1244;681;687;785;819;411;549;611;1006	1	33	0	19.06	By MS/MS	By MS/MS	By MS/MS	By MS/MS	By matching	By MS/MS	3.1	2.6	3.1	1.9
F6ZSG0;Q80WJ7;F6ZQL0;F6QHD1	F6ZSG0;Q80WJ7;F6ZQL0;F6QHD1	2;2;1;1	2;2;1;1	2;2;1;1	Protein LYRIC	Mtdh	;;;	4	2	2	2	1	0	1	1	1	1	1	0	1	1	1	1	1	0	1	1	1	1	7.3	7.3	7.3	38.407	356	356;579;220;365	1	5	0	3.7291	By MS/MS		By matching	By matching	By MS/MS	By matching	3.7	0	3.7	3.7
F7ALS6;P05201	F7ALS6;P05201	2;2	2;2	2;2	Aspartate aminotransferase, cytoplasmic	Got1	;	2	2	2	2	1	0	0	2	2	2	1	0	0	2	2	2	1	0	0	2	2	2	15.4	15.4	15.4	20.267	182	182;413	1	7	0	16.008	By matching			By MS/MS	By MS/MS	By MS/MS	7.7	0	0	15.4
Q3V2T0;F7D5L2;Q99J09	Q3V2T0;F7D5L2;Q99J09	1;1;1	1;1;1	1;1;1	Methylosome protein 50	Wdr77	;;	3	1	1	1	0	0	0	1	1	1	0	0	0	1	1	1	0	0	0	1	1	1	12.4	12.4	12.4	14.813	137	137;167;342	1	3	0.0008881	2.1012				By matching	By MS/MS	By matching	0	0	0	12.4
Q6KAT1;F8VQ06;Q61810	Q6KAT1;F8VQ06;Q61810	2;2;1	2;2;1	2;2;1	Latent-transforming growth factor beta-binding protein 3	mFLJ00070;Ltbp3	;;	3	2	2	2	2	1	1	1	1	1	2	1	1	1	1	1	2	1	1	1	1	1	2.2	2.2	2.2	125.79	1167	1167;1253;1268	1	13	0.0016625	1.6404	By MS/MS	By MS/MS	By matching	By matching	By MS/MS	By MS/MS	2.2	1.3	1.3	1.3
Q3UNG0;F8VQJ3;P02468	Q3UNG0;F8VQJ3;P02468	7;7;5	7;7;5	7;7;5	Laminin subunit gamma-1	Lamc1	;;	3	7	7	7	4	3	2	6	5	5	4	3	2	6	5	5	4	3	2	6	5	5	10.8	10.8	10.8	86.717	790	790;1607;1607	1	25	0	26.154	By MS/MS	By MS/MS	By MS/MS	By MS/MS	By MS/MS	By MS/MS	5.8	4.1	2.3	9.5
Q63ZW9;Q8BTF0;F8WHL2;Q8CIE6;Q99JW9;Q8BTF3;Q8R393	Q63ZW9;Q8BTF0;F8WHL2;Q8CIE6;Q99JW9;Q8BTF3;Q8R393	4;4;4;4;3;3;3	4;4;4;4;3;3;3	4;4;4;4;3;3;3	Coatomer subunit alpha;Coatomer subunit alpha;Xenin;Proxenin	Copa	;;;;;;	7	4	4	4	3	3	2	2	3	3	3	3	2	2	3	3	3	3	2	2	3	3	3.3	3.3	3.3	127.23	1131	1131;1224;1233;1224;300;470;580	1	16	0	4.0282	By MS/MS	By matching	By matching	By matching	By MS/MS	By MS/MS	2.7	2.7	1.9	1.4
F8WHM5;Q53WR6;Q61543;E9PWD8;F6RSH1	F8WHM5;Q53WR6;Q61543	6;6;6;2;1	6;6;6;2;1	6;6;6;2;1	Golgi apparatus protein 1	Glg1	;;	5	6	6	6	5	5	3	3	2	4	5	5	3	3	2	4	5	5	3	3	2	4	5.2	5.2	5.2	132.35	1163	1163;1175;1175;302;591	1	23	0	12.42	By MS/MS	By MS/MS	By matching	By MS/MS	By matching	By MS/MS	4.6	4.6	2.5	2.3
F8WHU9;Q8C8U3;Q3TI08;Q9JJA1;Q3TY03;Q3TIH8;Q62384	F8WHU9;Q8C8U3;Q3TI08;Q9JJA1;Q3TY03;Q3TIH8;Q62384	1;1;1;1;1;1;1	1;1;1;1;1;1;1	1;1;1;1;1;1;1	Zinc finger protein ZPR1	Zpr1	;;;;;;	7	1	1	1	1	1	1	0	0	1	1	1	1	0	0	1	1	1	1	0	0	1	3.4	3.4	3.4	42.327	386	386;426;450;459;459;459;459	1	4	0.00088261	2.0299	By MS/MS	By matching	By matching			By MS/MS	3.4	3.4	3.4	0
Q3U7I9;F8WIR1;Q3UCW4;Q3UCD9;Q3UC89;Q3UAQ1;Q3U7P0;Q3TXL5;Q3TWR6;Q3TWD0;Q3TIR0;Q8C243;P18242;Q3U8W5;Q3U651;Q3TJN3;F6Y6L6;Q8VCK2;A0A1B0GT66;Q3TWL1;Q05BF3	Q3U7I9;F8WIR1;Q3UCW4;Q3UCD9;Q3UC89;Q3UAQ1;Q3U7P0;Q3TXL5;Q3TWR6;Q3TWD0;Q3TIR0;Q8C243;P18242;Q3U8W5;Q3U651;Q3TJN3;F6Y6L6	5;5;5;5;5;5;5;5;5;5;5;5;5;4;4;4;3;2;2;2;1	5;5;5;5;5;5;5;5;5;5;5;5;5;4;4;4;3;2;2;2;1	5;5;5;5;5;5;5;5;5;5;5;5;5;4;4;4;3;2;2;2;1	Cathepsin D	Ctsd	;;;;;;;;;;;;;;;;	21	5	5	5	4	3	2	3	2	4	4	3	2	3	2	4	4	3	2	3	2	4	15.1	15.1	15.1	44.314	404	404;404;410;410;410;410;410;410;410;410;410;445;410;410;410;410;278;217;273;335;87	1	18	0	6.0217	By MS/MS	By MS/MS	By matching	By MS/MS	By MS/MS	By MS/MS	11.4	8.9	5	9.4
Q4FJQ6;Q3U3L3;F8WIV2;Q60854;K7E6F1;E9Q108;E9Q0P9;E9Q3Y1;Q8BZR2;E9Q6X2;E9PYY0;E9PZQ9;E9Q4R2;A0A1Y7VLW2;Q6P6K7;W4VSP4;Q8VHQ0	Q4FJQ6;Q3U3L3;F8WIV2;Q60854;K7E6F1	11;11;11;11;6;4;4;3;3;3;2;1;1;1;1;1;1	11;11;11;11;6;4;4;3;3;3;2;1;1;1;1;1;1	11;11;11;11;6;4;4;3;3;3;2;1;1;1;1;1;1	Serpin B6	Serpinb6a;Serpinb6	;;;;	17	11	11	11	8	5	5	11	9	10	8	5	5	11	9	10	8	5	5	11	9	10	33.9	33.9	33.9	42.598	378	378;378;399;378;228;187;193;144;156;162;120;68;72;194;378;379;385	1	53	0	17.898	By MS/MS	By MS/MS	By MS/MS	By MS/MS	By MS/MS	By MS/MS	25.9	16.1	20.4	33.9
F8WJ41;Q5M9M4;P62245;D3YVB4;D3Z712	F8WJ41;Q5M9M4;P62245;D3YVB4;D3Z712	2;2;2;1;1	2;2;2;1;1	2;2;2;1;1	40S ribosomal protein S15a	Rps15a	;;;;	5	2	2	2	1	1	1	2	2	2	1	1	1	2	2	2	1	1	1	2	2	2	15.7	15.7	15.7	12.31	108	108;130;130;71;78	1	9	0.002447	1.5388	By MS/MS	By matching	By matching	By matching	By MS/MS	By MS/MS	8.3	8.3	8.3	15.7
F8WJI3;Q8R3Q6;E9Q4B5	F8WJI3;Q8R3Q6	3;3;1	3;3;1	3;3;1	Coiled-coil domain-containing protein 58	Ccdc58	;	3	3	3	3	2	2	2	3	3	3	2	2	2	3	3	3	2	2	2	3	3	3	30.6	30.6	30.6	15.601	134	134;144;102	1	15	0	7.0052	By MS/MS	By MS/MS	By matching	By MS/MS	By MS/MS	By MS/MS	20.9	20.9	20.9	30.6
F8WJK8;Q3U9V1;Q3U8D2;Q3U3N7;Q99L47;E9Q1X9;Q3TGW8;E9Q1V0	F8WJK8;Q3U9V1;Q3U8D2;Q3U3N7;Q99L47	5;5;5;5;5;2;2;1	5;5;5;5;5;2;2;1	5;5;5;5;5;2;2;1	Hsc70-interacting protein	St13	;;;;	8	5	5	5	5	5	5	0	0	0	5	5	5	0	0	0	5	5	5	0	0	0	16.9	16.9	16.9	40.538	362	362;371;371;371;371;79;245;129	1	15	0	4.8646	By MS/MS	By MS/MS	By matching				16.9	16.9	16.9	0
Q3UZV6;Q32MS9;Q3TTB7;G3UWC2;Q9CZR2	Q3UZV6;Q32MS9;Q3TTB7;G3UWC2;Q9CZR2	1;1;1;1;1	1;1;1;1;1	1;1;1;1;1	N-acetylated-alpha-linked acidic dipeptidase 2	Naalad2	;;;;	5	1	1	1	0	1	1	0	0	0	0	1	1	0	0	0	0	1	1	0	0	0	1.5	1.5	1.5	82.8	740	740;740;778;778;740	1	2	0.0016964	1.7635		By MS/MS	By MS/MS				0	1.5	1.5	0
G3UXT7;Q8CFQ9;Q564D0;Q3USY4;Q3UK30;P56959;G3UZD2;Q91VQ2	G3UXT7;Q8CFQ9;Q564D0;Q3USY4;Q3UK30;P56959	3;3;3;3;3;3;1;1	3;3;3;3;3;3;1;1	3;3;3;3;3;3;1;1	RNA-binding protein FUS	Fus	;;;;;	8	3	3	3	0	1	1	3	3	3	0	1	1	3	3	3	0	1	1	3	3	3	40	40	40	13.897	130	130;517;518;518;518;518;104;280	1	11	0	8.7147		By MS/MS	By matching	By MS/MS	By MS/MS	By MS/MS	0	18.5	18.5	40
G3UXX3;Q91XH5;Q64105;G3UZ79	G3UXX3;Q91XH5;Q64105;G3UZ79	3;3;3;2	3;3;3;2	3;3;3;2	Sepiapterin reductase	Spr	;;;	4	3	3	3	1	1	1	3	3	3	1	1	1	3	3	3	1	1	1	3	3	3	16.4	16.4	16.4	23.357	219	219;262;261;126	1	12	0	5.405	By matching	By matching	By matching	By MS/MS	By MS/MS	By MS/MS	6.8	6.8	6.8	16.4
G3UXY9;Q9R1E6	G3UXY9;Q9R1E6	1;1	1;1	1;1	Ectonucleotide pyrophosphatase/phosphodiesterase family member 2	Enpp2	;	2	1	1	1	0	0	0	0	1	1	0	0	0	0	1	1	0	0	0	0	1	1	1.3	1.3	1.3	104.63	910	910;862	1	2	0.0024331	1.5111					By MS/MS	By MS/MS	0	0	0	0
G3UXZ5;Q5HZK3;P97371;G3UXY0;G3UWN9;G3X9K9;G3UXR1	G3UXZ5;Q5HZK3;P97371;G3UXY0;G3UWN9;G3X9K9	7;7;7;6;4;4;2	7;7;7;6;4;4;2	6;6;6;5;4;3;1	Proteasome activator complex subunit 1	Psme1	;;;;;	7	7	7	6	3	4	4	3	4	2	3	4	4	3	4	2	3	4	4	2	4	2	36.6	36.6	31.9	27.411	238	238;249;249;226;173;236;42	1	20	0	20.879	By MS/MS	By MS/MS	By MS/MS	By MS/MS	By MS/MS	By MS/MS	13	22.7	22.7	13.4
G3UY38;Q3UMT7;G5E924;Q8R081	G3UY38;Q3UMT7;G5E924;Q8R081	3;3;3;3	3;3;3;3	3;3;3;3	Heterogeneous nuclear ribonucleoprotein L	Hnrnpl	;;;	4	3	3	3	2	1	2	1	1	1	2	1	2	1	1	1	2	1	2	1	1	1	6.6	6.6	6.6	50.564	456	456;592;615;586	1	8	0	2.3201	By MS/MS	By MS/MS	By MS/MS	By matching	By matching	By MS/MS	3.5	2	3.5	3.1
Q7TPT7;Q790I0;Q3U3D3;G3UY93;Q9Z1Q9;Q3TII4;G3UZ22;G3UYW2	Q7TPT7;Q790I0;Q3U3D3;G3UY93;Q9Z1Q9;Q3TII4	7;7;7;7;7;5;2;1	7;7;7;7;7;5;2;1	7;7;7;7;7;5;2;1	Valine--tRNA ligase	Vars	;;;;;	8	7	7	7	5	5	6	5	5	4	5	5	6	5	5	4	5	5	6	5	5	4	6.4	6.4	6.4	140.23	1263	1263;1263;1263;1278;1263;895;230;125	1	30	0	15.319	By MS/MS	By MS/MS	By MS/MS	By MS/MS	By MS/MS	By MS/MS	4.5	4.5	5.2	4.8
G3UYF9;Q792E4;Q03958	G3UYF9;Q792E4;Q03958	2;2;2	2;2;2	2;2;2	Prefoldin subunit 6	Pfdn6	;;	3	2	2	2	0	0	0	1	2	2	0	0	0	1	2	2	0	0	0	1	2	2	21.8	21.8	21.8	11.409	101	101;127;127	1	5	0	2.9087				By MS/MS	By MS/MS	By MS/MS	0	0	0	11.9
Q8CFZ0;G3UYP0;P63280	Q8CFZ0;G3UYP0;P63280	2;2;2	2;2;2	2;2;2	SUMO-conjugating enzyme UBC9	Ube2i	;;	3	2	2	2	2	1	1	2	2	2	2	1	1	2	2	2	2	1	1	2	2	2	22.8	22.8	22.8	11.225	101	101;103;158	1	13	0	4.6892	By MS/MS	By MS/MS	By matching	By MS/MS	By MS/MS	By MS/MS	22.8	12.9	12.9	22.8
G3UYV7;Q059I1;P62858	G3UYV7;Q059I1;P62858	2;2;2	2;2;2	2;2;2	40S ribosomal protein S28	Rps28	;;	3	2	2	2	2	2	2	2	2	2	2	2	2	2	2	2	2	2	2	2	2	2	37.5	37.5	37.5	6.3442	56	56;69;69	1	15	0	66.943	By MS/MS	By MS/MS	By MS/MS	By MS/MS	By MS/MS	By MS/MS	37.5	37.5	37.5	37.5
Q9D2D1;Q544R6;G3X8T3;P16675;A2A5J9;A2A5J8	Q9D2D1;Q544R6;G3X8T3;P16675	9;9;9;9;1;1	9;9;9;9;1;1	9;9;9;9;1;1	Carboxypeptidase;Lysosomal protective protein;Lysosomal protective protein 32 kDa chain;Lysosomal protective protein 20 kDa chain	Ctsa	;;;	6	9	9	9	6	6	6	7	7	8	6	6	6	7	7	8	6	6	6	7	7	8	24.9	24.9	24.9	53.829	474	474;474;492;474;207;215	1	44	0	40.972	By MS/MS	By MS/MS	By MS/MS	By MS/MS	By MS/MS	By MS/MS	15.4	15.4	15.4	17.1
Q8K016;G3X977;Q61703;Q3UEG7	Q8K016;G3X977;Q61703;Q3UEG7	2;2;2;1	1;1;1;1	1;1;1;1	Inter-alpha-trypsin inhibitor heavy chain H2	Itih2	;;;	4	2	1	1	1	1	1	2	2	2	0	0	0	1	1	1	0	0	0	1	1	1	2.5	1.4	1.4	105.94	946	946;950;946;452	1	3	0	3.62	By matching	By matching	By matching	By MS/MS	By MS/MS	By MS/MS	1.2	1.2	1.2	2.5
G3X9I1;G5E911;Q6NSU0;Q91VU0;E9Q6F0	G3X9I1;G5E911;Q6NSU0;Q91VU0	5;5;5;5;1	5;5;5;5;1	5;5;5;5;1	Protein FAM3C	Fam3c	;;;	5	5	5	5	4	4	4	3	4	2	4	4	4	3	4	2	4	4	4	3	4	2	24.4	24.4	24.4	21.486	197	197;247;311;227;110	1	21	0	36.281	By MS/MS	By MS/MS	By MS/MS	By MS/MS	By MS/MS	By MS/MS	17.8	24.4	16.2	19.8
H3BLF8;G3XA48;P58044	H3BLF8;G3XA48;P58044	1;1;1	1;1;1	1;1;1	Isopentenyl-diphosphate Delta-isomerase 1	Idi1	;;	3	1	1	1	1	1	0	0	0	0	1	1	0	0	0	0	1	1	0	0	0	0	13.5	13.5	13.5	18.426	163	163;283;227	1	2	0	12.952	By MS/MS	By matching					13.5	13.5	0	0
Q3TQS0;G5CPP0	Q3TQS0;G5CPP0	1;1	1;1	1;1		Calr4	;	2	1	1	1	1	1	1	0	0	0	1	1	1	0	0	0	1	1	1	0	0	0	3.1	3.1	3.1	49.447	420	420;439	1	6	0.002445	1.5387	By MS/MS	By MS/MS	By MS/MS				3.1	3.1	3.1	0
G5DDB7;Q8R3B1	G5DDB7;Q8R3B1	1;1	1;1	1;1	Phosphoinositide phospholipase C;1-phosphatidylinositol 4,5-bisphosphate phosphodiesterase delta-1	Plcd1	;	2	1	1	1	0	0	0	0	0	1	0	0	0	0	0	1	0	0	0	0	0	1	1.4	1.4	1.4	88.845	782	782;756	1	1	0.0024651	1.5696						By MS/MS	0	0	0	0
G5E850;Q544Z9;P56395	G5E850;Q544Z9;P56395	1;1;1	1;1;1	1;1;1	Cytochrome b5	Cyb5a	;;	3	1	1	1	1	0	0	1	0	0	1	0	0	1	0	0	1	0	0	1	0	0	9.2	9.2	9.2	11.142	98	98;134;134	1	2	0	2.6107	By MS/MS			By MS/MS			9.2	0	0	9.2
Q9JM06;Q542X5;G5E8D6;Q9WVJ9;E9Q3N9;E9Q3F3;F6Z1C2;E9Q2T8;E9Q2A0;F7AYH6;E9Q1U0	Q9JM06;Q542X5;G5E8D6;Q9WVJ9;E9Q3N9;E9Q3F3;F6Z1C2	11;11;11;11;10;8;7;3;2;1;1	11;11;11;11;10;8;7;3;2;1;1	11;11;11;11;10;8;7;3;2;1;1	EGF-containing fibulin-like extracellular matrix protein 2	Efemp2	;;;;;;	11	11	11	11	9	10	10	7	8	9	9	10	10	7	8	9	9	10	10	7	8	9	31.2	31.2	31.2	49.452	443	443;443;462;443;402;280;157;191;153;120;128	1	56	0	34.326	By MS/MS	By MS/MS	By MS/MS	By MS/MS	By MS/MS	By MS/MS	22.1	25.5	25.5	17.8
G5E8R1;G5E8R0;E9Q455;S4R261	G5E8R1;G5E8R0;E9Q455	16;15;15;2	3;3;3;2	0;0;0;0		Tpm1	;;	4	16	3	0	15	14	14	4	5	5	3	2	2	0	0	0	0	0	0	0	0	0	54	14.5	0	28.556	248	248;245;251;49	1	7	0	20.624	By MS/MS	By MS/MS	By MS/MS	By matching	By matching	By matching	50.8	49.6	49.6	14.5
G5E8R4;Q922D4	G5E8R4;Q922D4	1;1	1;1	1;1	Serine/threonine-protein phosphatase 6 regulatory subunit 3	Ppp6r3	;	2	1	1	1	1	1	1	0	1	0	1	1	1	0	1	0	1	1	1	0	1	0	1.3	1.3	1.3	97.862	873	873;844	1	4	0.0016543	1.589	By MS/MS	By matching	By matching		By matching		1.3	1.3	1.3	0
Q3UGV7;G5E8R8;Q6P5G6	Q3UGV7;G5E8R8;Q6P5G6	1;1;1	1;1;1	1;1;1	UBX domain-containing protein 7	Ubxn7	;;	3	1	1	1	1	1	1	0	0	0	1	1	1	0	0	0	1	1	1	0	0	0	2.7	2.7	2.7	54.842	489	489;489;467	1	3	0.00087032	1.9154	By MS/MS	By matching	By matching				2.7	2.7	2.7	0
H3BJ30;H3BJW3;Q6NVF9;H3BKW0	H3BJ30;H3BJW3;Q6NVF9	3;3;3;1	3;3;3;1	3;3;3;1	Cleavage and polyadenylation specificity factor subunit 6	Cpsf6	;;	4	3	3	3	1	1	1	1	2	2	1	1	1	1	2	2	1	1	1	1	2	2	6.2	6.2	6.2	59.308	552	552;588;551;182	1	8	0	4.2658	By MS/MS	By matching	By matching	By MS/MS	By MS/MS	By MS/MS	2	2	2	1.6
Q4FJX7;H3BJ97;Q99JR5	Q4FJX7;H3BJ97;Q99JR5	4;4;4	4;4;4	4;4;4	Tubulointerstitial nephritis antigen-like	Tinagl1	;;	3	4	4	4	0	0	0	2	4	4	0	0	0	2	4	4	0	0	0	2	4	4	10.6	10.6	10.6	46.848	415	415;435;466	1	10	0	6.2426				By MS/MS	By MS/MS	By MS/MS	0	0	0	7.5
H3BJW0;P29268;H3BK14	H3BJW0;P29268	5;5;2	5;5;2	5;5;2	Connective tissue growth factor	Ctgf	;	3	5	5	5	2	3	2	5	5	5	2	3	2	5	5	5	2	3	2	5	5	5	16	16	16	31.508	293	293;348;80	1	26	0	13.606	By MS/MS	By MS/MS	By MS/MS	By MS/MS	By MS/MS	By MS/MS	7.5	11.9	7.8	16
H3BKH6;Q9R0P3;H3BJP2;H3BK43;H3BLJ9;H3BJL6;H3BJC6	H3BKH6;Q9R0P3;H3BJP2;H3BK43;H3BLJ9;H3BJL6	6;6;5;5;5;5;2	6;6;5;5;5;5;2	6;6;5;5;5;5;2	S-formylglutathione hydrolase	Esd	;;;;;	7	6	6	6	2	1	1	5	5	3	2	1	1	5	5	3	2	1	1	5	5	3	29.8	29.8	29.8	32.829	295	295;282;247;249;259;265;135	1	17	0	7.3841	By MS/MS	By matching	By matching	By MS/MS	By MS/MS	By MS/MS	14.9	7.1	7.8	22.7
H3BKM0;Q5SWR1;Q9DBG3;H3BIY9;H3BJ06;Q5SWR0	H3BKM0;Q5SWR1;Q9DBG3;H3BIY9	9;9;9;8;2;1	9;9;9;8;2;1	5;5;5;4;1;0	AP complex subunit beta;AP-2 complex subunit beta	Ap2b1	;;;	6	9	9	5	4	3	3	7	8	8	4	3	3	7	8	8	2	1	1	4	5	5	10.2	10.2	5.7	101.36	913	913;951;937;942;199;44	1	33	0	11.749	By MS/MS	By MS/MS	By matching	By MS/MS	By MS/MS	By MS/MS	4.3	3.4	3.4	8.1
Q05BH6;Q7TPZ2;H3BL37;O08784;Q3TBZ3;Q3TAB2;F6R3V4;H3BIX0;Q6PFZ6	Q05BH6;Q7TPZ2;H3BL37;O08784;Q3TBZ3;Q3TAB2;F6R3V4;H3BIX0;Q6PFZ6	4;4;4;4;3;3;3;3;2	4;4;4;4;3;3;3;3;2	4;4;4;4;3;3;3;3;2	Treacle protein	Tcof1	;;;;;;;;	9	4	4	4	3	4	4	2	2	2	3	4	4	2	2	2	3	4	4	2	2	2	3.9	3.9	3.9	126.37	1237	1237;1320;1356;1320;650;696;1013;1056;942	1	17	0	6.8853	By MS/MS	By MS/MS	By MS/MS	By MS/MS	By matching	By MS/MS	2.7	3.9	3.9	2.2
H3BLB7;Q8BSM9;P47879	H3BLB7;Q8BSM9;P47879	2;2;2	2;2;2	2;2;2	Insulin-like growth factor-binding protein 4	Igfbp4	;;	3	2	2	2	2	2	2	1	0	0	2	2	2	1	0	0	2	2	2	1	0	0	19.9	19.9	19.9	18.052	161	161;254;254	1	10	0	4.3432	By MS/MS	By MS/MS	By MS/MS	By matching			19.9	19.9	19.9	9.3
Z4YL87;H7BWY8;Q8C8T8	Z4YL87;H7BWY8;Q8C8T8	1;1;1	1;1;1	1;1;1	Pre-rRNA-processing protein TSR2 homolog	Tsr2	;;	3	1	1	1	0	0	0	1	1	1	0	0	0	1	1	1	0	0	0	1	1	1	5.2	5.2	5.2	21.022	192	192;195;191	1	3	0	2.3394				By MS/MS	By MS/MS	By MS/MS	0	0	0	5.2
H7BX26;Q6A065	H7BX26;Q6A065	1;1	1;1	1;1	Centrosomal protein of 170 kDa	Cep170	;	2	1	1	1	1	1	1	0	0	0	1	1	1	0	0	0	1	1	1	0	0	0	0.6	0.6	0.6	173.94	1578	1578;1588	1	3	0	4.3704	By MS/MS	By MS/MS	By MS/MS				0.6	0.6	0.6	0
H7BX38;P40224	H7BX38;P40224	5;5	5;5	5;5	Stromal cell-derived factor 1	Cxcl12	;	2	5	5	5	4	4	4	4	4	4	4	4	4	4	4	4	4	4	4	4	4	4	32.8	32.8	32.8	13.634	119	119;93	1	31	0	21.849	By MS/MS	By MS/MS	By MS/MS	By MS/MS	By MS/MS	By MS/MS	31.1	31.1	31.1	26.9
H7BX95;Q6PDM2;F7AI47	H7BX95;Q6PDM2	3;3;1	3;3;1	3;3;1	Serine/arginine-rich splicing factor 1	Srsf1	;	3	3	3	3	3	2	3	0	0	0	3	2	3	0	0	0	3	2	3	0	0	0	11.5	11.5	11.5	28.329	253	253;248;106	1	8	0	7.4402	By MS/MS	By MS/MS	By MS/MS				11.5	7.5	11.5	0
H9H9T1;Q3TGF2	H9H9T1;Q3TGF2	1;1	1;1	1;1	Protein FAM107B	Fam107b	;	2	1	1	1	1	1	1	1	1	1	1	1	1	1	1	1	1	1	1	1	1	1	7.8	7.8	7.8	17.994	153	153;131	1	9	0	3.0074	By MS/MS	By MS/MS	By MS/MS	By MS/MS	By MS/MS	By matching	7.8	7.8	7.8	7.8
I7HPY0;Q91VW3	I7HPY0;Q91VW3	1;1	1;1	1;1	SH3 domain-binding glutamic acid-rich-like protein 3	Sh3bgrl3	;	2	1	1	1	1	1	1	1	1	1	1	1	1	1	1	1	1	1	1	1	1	1	27	27	27	4.2126	37	37;93	1	7	0	4.3822	By MS/MS	By MS/MS	By MS/MS	By MS/MS	By MS/MS	By MS/MS	27	27	27	27
Q8R3Y3;Q7TMR2;Q99JV6;J3QNE8;Q5I012	Q8R3Y3;Q7TMR2;Q99JV6;J3QNE8;Q5I012	1;1;1;1;1	1;1;1;1;1	1;1;1;1;1	Putative sodium-coupled neutral amino acid transporter 10	Slc38a10	;;;;	5	1	1	1	0	0	0	1	1	1	0	0	0	1	1	1	0	0	0	1	1	1	7.1	7.1	7.1	24.055	224	224;521;630;1090;1090	1	3	0.001675	1.6887				By MS/MS	By matching	By MS/MS	0	0	0	7.1
K0BWC3;Q9ET54;D3Z1J5;Q8C306;Q9ET53	K0BWC3;Q9ET54;D3Z1J5;Q8C306	3;3;2;2;1	3;3;2;2;1	3;3;2;2;1	Palladin	Palld	;;;	5	3	3	3	3	3	2	0	0	0	3	3	2	0	0	0	3	3	2	0	0	0	2.6	2.6	2.6	108.3	1002	1002;1408;336;442;323	1	8	0	4.8015	By MS/MS	By MS/MS	By MS/MS				2.6	2.6	1.7	0
Q8C089;Q3TSR0;K0J1C6;Q8C197;Q3TXF7;Q9ES89	Q8C089;Q3TSR0;K0J1C6;Q8C197;Q3TXF7;Q9ES89	1;1;1;1;1;1	1;1;1;1;1;1	1;1;1;1;1;1	Exostosin-like 2	Extl2	;;;;;	6	1	1	1	1	1	1	1	1	1	1	1	1	1	1	1	1	1	1	1	1	1	4	4	4	31.095	274	274;316;329;330;330;330	1	6	0.00085763	1.8285	By matching	By matching	By matching	By MS/MS	By MS/MS	By MS/MS	4	4	4	4
Q3V0D7;K3W4Q5	Q3V0D7;K3W4Q5	1;1	1;1	1;1		Fam186a	;	2	1	1	1	0	0	0	1	1	1	0	0	0	1	1	1	0	0	0	1	1	1	1.2	1.2	1.2	99.024	880	880;3035	1	3	0.00086957	1.9071				By matching	By matching	By MS/MS	0	0	0	1.2
Q8C4N8;Q9D859;Q8BPG5;K7Q7T7;Q3TLP8;P63001;A2AC13;Q14A12;Q8QZS2;P60764;Q05144	Q8C4N8;Q9D859;Q8BPG5;K7Q7T7;Q3TLP8;P63001	5;5;5;5;5;5;2;2;2;2;1	5;5;5;5;5;5;2;2;2;2;1	5;5;5;5;5;5;2;2;2;2;1	Ras-related C3 botulinum toxin substrate 1	Rac1	;;;;;	11	5	5	5	3	2	1	5	5	5	3	2	1	5	5	5	3	2	1	5	5	5	48	48	48	11.409	100	100;192;192;192;211;192;185;192;195;192;192	1	21	0	12.107	By MS/MS	By matching	By matching	By MS/MS	By MS/MS	By MS/MS	38	24	14	48
M0QWS4;Q9CR09	M0QWS4;Q9CR09	2;2	2;2	2;2	Ubiquitin-fold modifier-conjugating enzyme 1	Ufc1	;	2	2	2	2	1	1	1	1	1	1	1	1	1	1	1	1	1	1	1	1	1	1	20.4	20.4	20.4	11.351	93	93;167	1	6	0.00085985	1.8477	By MS/MS	By matching	By MS/MS	By MS/MS	By matching	By matching	9.7	9.7	9.7	10.8
M0QWX0;Q3TMN1;Q58E65;Q3UI33;O08663	M0QWX0;Q3TMN1;Q58E65;Q3UI33;O08663	2;2;2;2;2	2;2;2;2;2	2;2;2;2;2	Methionine aminopeptidase;Methionine aminopeptidase 2	Metap2	;;;;	5	2	2	2	2	1	2	1	0	0	2	1	2	1	0	0	2	1	2	1	0	0	17.9	17.9	17.9	11.681	106	106;455;478;488;478	1	6	0.00086133	1.864	By MS/MS	By MS/MS	By matching	By matching			17.9	7.5	17.9	10.4
Q6P1B9;O08539;Q8BXH2;S4R2J8;S4R1B8;S4R270;C6EQG9;A0A0G2JEG8;D3Z6Q9;Q7TQF7;Q8C5M9	Q6P1B9;O08539	7;7;2;2;2;2;2;2;2;2;1	7;7;2;2;2;2;2;2;2;2;1	7;7;2;2;2;2;2;2;2;2;1	Myc box-dependent-interacting protein 1	Bin1	;	11	7	7	7	4	4	4	3	2	3	4	4	4	3	2	3	4	4	4	3	2	3	18.2	18.2	18.2	52.763	477	477;588;250;473;478;505;642;690;489;686;23	1	20	0	16.079	By MS/MS	By MS/MS	By matching	By matching	By MS/MS	By MS/MS	13	13.8	13.8	9.2
O08553;Q3TXY0;Q6P1J1;P97427;Q71H75;Q3TY94	O08553	12;2;2;2;1;1	10;1;1;1;1;1	10;1;1;1;1;1	Dihydropyrimidinase-related protein 2	Dpysl2		6	12	10	10	10	8	9	9	7	8	10	8	9	7	5	6	10	8	9	7	5	6	33	29	29	62.277	572	572;651;686;572;191;493	1	46	0	42.899	By MS/MS	By MS/MS	By MS/MS	By MS/MS	By MS/MS	By MS/MS	29	23.1	24.3	26
O08749;Q3TIE8	O08749;Q3TIE8	2;1	2;1	2;1	Dihydrolipoyl dehydrogenase, mitochondrial;Dihydrolipoyl dehydrogenase	Dld	;	2	2	2	2	0	0	0	0	2	2	0	0	0	0	2	2	0	0	0	0	2	2	5.7	5.7	5.7	54.272	509	509;510	1	4	0	4.232					By MS/MS	By MS/MS	0	0	0	0
Q3U518;Q3TWG2;O08795	Q3U518;Q3TWG2;O08795	7;7;7	7;7;7	7;7;7	Glucosidase 2 subunit beta	Prkcsh	;;	3	7	7	7	7	6	6	3	3	3	7	6	6	3	3	3	7	6	6	3	3	3	11.5	11.5	11.5	58.792	521	521;521;521	1	34	0	19.814	By MS/MS	By MS/MS	By MS/MS	By MS/MS	By MS/MS	By MS/MS	11.5	10.2	10.2	6
O08915;D3YW40	O08915;D3YW40	3;2	3;2	3;2	AH receptor-interacting protein	Aip	;	2	3	3	3	2	1	0	0	1	0	2	1	0	0	1	0	2	1	0	0	1	0	11.2	11.2	11.2	37.605	330	330;172	1	4	0	8.3943	By MS/MS	By matching			By MS/MS		7.9	3.3	0	0
O08972;Q99LD8	O08972;Q99LD8	1;1	1;1	1;1	N(G),N(G)-dimethylarginine dimethylaminohydrolase 2	Ddah2	;	2	1	1	1	1	1	1	1	1	1	1	1	1	1	1	1	1	1	1	1	1	1	3.7	3.7	3.7	25.368	244	244;285	1	6	0.0076805	1.1603	By MS/MS	By MS/MS	By MS/MS	By matching	By MS/MS	By matching	3.7	3.7	3.7	3.7
O08997	O08997	3	3	3	Copper transport protein ATOX1	Atox1		1	3	3	3	2	2	2	3	2	2	2	2	2	3	2	2	2	2	2	3	2	2	32.4	32.4	32.4	7.3384	68	68	1	13	0	6.019	By MS/MS	By MS/MS	By MS/MS	By MS/MS	By MS/MS	By matching	30.9	30.9	30.9	32.4
O09131;D3Z1Q9;Q9D2J1;Q9D2S1;Q8BW12;Q8K2Q2	O09131	8;2;2;2;2;2	8;2;2;2;2;2	8;2;2;2;2;2	Glutathione S-transferase omega-1	Gsto1		6	8	8	8	7	6	5	3	5	5	7	6	5	3	5	5	7	6	5	3	5	5	27.5	27.5	27.5	27.497	240	240;172;192;248;248;248	1	38	0	16.88	By MS/MS	By MS/MS	By MS/MS	By MS/MS	By MS/MS	By MS/MS	26.2	23.3	19.6	11.2
Q3TBM1;O09159;Q3TB95	Q3TBM1;O09159;Q3TB95	9;9;5	9;9;5	9;9;5	Alpha-mannosidase;Lysosomal alpha-mannosidase	Man2b1	;;	3	9	9	9	4	3	4	6	8	8	4	3	4	6	8	8	4	3	4	6	8	8	10	10	10	114.62	1013	1013;1013;516	1	35	0	35.535	By MS/MS	By MS/MS	By MS/MS	By MS/MS	By MS/MS	By MS/MS	4.2	3.4	4.2	6.4
Q8C9Y1;O35188	Q8C9Y1;O35188	4;4	4;4	4;4	Fractalkine;Processed fractalkine	Cx3cl1	;	2	4	4	4	1	2	1	4	4	4	1	2	1	4	4	4	1	2	1	4	4	4	7.3	7.3	7.3	42.097	395	395;395	1	18	0	10.207	By MS/MS	By MS/MS	By MS/MS	By MS/MS	By MS/MS	By MS/MS	2.8	4.3	1.8	7.3
Q9CY29;Q3ULG4;O35226;F7AI87	Q9CY29;Q3ULG4;O35226;F7AI87	2;2;2;1	2;2;2;1	2;2;2;1	26S proteasome non-ATPase regulatory subunit 4	Psmd4	;;;	4	2	2	2	1	1	1	2	2	2	1	1	1	2	2	2	1	1	1	2	2	2	6.2	6.2	6.2	40.042	370	370;379;376;194	1	10	0	2.8955	By matching	By MS/MS	By matching	By MS/MS	By MS/MS	By MS/MS	3.2	3.2	3.2	6.2
Q9CT07;Q543M7;O35344	Q9CT07;Q543M7;O35344	1;1;1	1;1;1	1;1;1	Importin subunit alpha;Importin subunit alpha-4	Kpna3	;;	3	1	1	1	1	1	1	1	1	1	1	1	1	1	1	1	1	1	1	1	1	1	3	3	3	37.402	337	337;521;521	1	6	0	2.4006	By MS/MS	By MS/MS	By MS/MS	By MS/MS	By MS/MS	By MS/MS	3	3	3	3
Q3UF24;Q3TB79;Q8C2J1;Q80Y25;Q3UDG8;Q3TI07;O35350	Q3UF24;Q3TB79;Q8C2J1;Q80Y25;Q3UDG8;Q3TI07;O35350	2;2;2;2;2;2;2	2;2;2;2;2;2;2	2;2;2;2;2;2;2	Calpain-1 catalytic subunit	Capn1	;;;;;;	7	2	2	2	2	2	2	0	0	0	2	2	2	0	0	0	2	2	2	0	0	0	4.2	4.2	4.2	63.059	543	543;699;713;713;713;713;713	1	6	0.0024712	1.5757	By MS/MS	By matching	By MS/MS				4.2	4.2	4.2	0
Q9CSU2;Q3UD26;O35593	Q9CSU2;Q3UD26;O35593	1;1;1	1;1;1	1;1;1	26S proteasome non-ATPase regulatory subunit 14	Psmd14	;;	3	1	1	1	1	1	1	1	1	1	1	1	1	1	1	1	1	1	1	1	1	1	5	5	5	28.772	259	259;310;310	1	6	0	3.2811	By matching	By matching	By matching	By MS/MS	By MS/MS	By MS/MS	5	5	5	5
Q5SVG5;Q5SVG4;Q3U1K9;Q3TVN4;Q8CC13;O35643;Q6NXY3	Q5SVG5;Q5SVG4;Q3U1K9;Q3TVN4;Q8CC13;O35643;Q6NXY3	6;6;6;6;6;6;4	2;2;2;2;2;2;2	2;2;2;2;2;2;2	AP complex subunit beta;AP-1 complex subunit beta-1	Ap1b1	;;;;;;	7	6	2	2	2	3	3	5	5	5	0	1	1	2	2	2	0	1	1	2	2	2	6.8	2.3	2.3	101.19	916	916;923;943;943;953;943;542	1	8	0.0016694	1.6729	By matching	By matching	By matching	By MS/MS	By MS/MS	By MS/MS	2.2	3.4	3.4	5.9
O35684	O35684	1	1	1	Neuroserpin	Serpini1		1	1	1	1	1	1	1	1	0	0	1	1	1	1	0	0	1	1	1	1	0	0	3.2	3.2	3.2	46.347	410	410	1	4	0.0024	1.3971	By MS/MS	By matching	By matching	By matching			3.2	3.2	3.2	3.2
O35685	O35685	9	9	9	Nuclear migration protein nudC	Nudc		1	9	9	9	7	7	7	2	3	3	7	7	7	2	3	3	7	7	7	2	3	3	26.5	26.5	26.5	38.358	332	332	1	33	0	29.006	By MS/MS	By MS/MS	By MS/MS	By MS/MS	By MS/MS	By MS/MS	18.4	19.3	21.7	6.9
Q9CV89;Q3TUQ5;O35691	Q9CV89;Q3TUQ5;O35691	1;1;1	1;1;1	1;1;1	Pinin	Pnn	;;	3	1	1	1	0	1	1	0	0	0	0	1	1	0	0	0	0	1	1	0	0	0	4.7	4.7	4.7	27.131	235	235;726;725	1	2	0.00087566	1.9527		By MS/MS	By MS/MS				0	4.7	4.7	0
Q811L7;Q8C2Q7;O35737;Q8R582;Q3TNG9;P70333;Q3UR26	Q811L7;Q8C2Q7;O35737;Q8R582;Q3TNG9;P70333	3;3;3;2;2;2;1	1;1;1;0;0;1;1	1;1;1;0;0;1;1	Heterogeneous nuclear ribonucleoprotein H;Heterogeneous nuclear ribonucleoprotein H, N-terminally processed;Heterogeneous nuclear ribonucleoprotein H2	Hnrnph1;Hnrnpf;Hnrnph2	;;;;;	7	3	1	1	2	1	2	3	3	3	1	0	1	1	1	1	1	0	1	1	1	1	9.6	3.6	3.6	49.199	449	449;472;449;188;272;449;171	1	5	0	9.4578	By MS/MS	By matching	By MS/MS	By MS/MS	By matching	By MS/MS	5.8	2.2	5.8	9.6
Q3UYQ4;O35841	Q3UYQ4;O35841	5;5	5;5	5;5	Apoptosis inhibitor 5	Api5	;	2	5	5	5	5	4	4	2	2	2	5	4	4	2	2	2	5	4	4	2	2	2	10.5	10.5	10.5	59.046	524	524;504	1	23	0	8.9518	By MS/MS	By MS/MS	By MS/MS	By MS/MS	By MS/MS	By MS/MS	10.5	8.6	8.6	5
Q3TUF3;O35887;Q3UG11;Q3TQD1;G3UWV3;G3V004;G3UWR0;G3UY49;G3UXA8;G3UXA3	Q3TUF3;O35887;Q3UG11;Q3TQD1;G3UWV3;G3V004;G3UWR0	16;16;15;11;10;9;9;7;6;5	16;16;15;11;10;9;9;7;6;5	3;3;2;3;1;0;3;3;0;0	Calumenin	Calu	;;;;;;	10	16	16	3	15	14	13	6	6	4	15	14	13	6	6	4	2	3	3	2	2	2	45.4	45.4	7.6	37.063	315	315;315;315;247;154;163;227;141;168;74	1	75	0	260.37	By MS/MS	By MS/MS	By MS/MS	By MS/MS	By MS/MS	By MS/MS	45.1	39.7	39.7	21.9
Q3UKZ1;Q3U5S6;O35988	Q3UKZ1;Q3U5S6;O35988	1;1;1	1;1;1	1;1;1	Syndecan;Syndecan-4	Sdc4	;;	3	1	1	1	1	1	1	0	0	0	1	1	1	0	0	0	1	1	1	0	0	0	5.1	5.1	5.1	21.448	198	198;198;198	1	3	0.0023885	1.3695	By matching	By matching	By MS/MS				5.1	5.1	5.1	0
Q3UFJ5;O54775	Q3UFJ5;O54775	1;1	1;1	1;1	WNT1-inducible-signaling pathway protein 1	Wisp1	;	2	1	1	1	1	1	1	1	1	1	1	1	1	1	1	1	1	1	1	1	1	1	3	3	3	40.702	367	367;367	1	6	0	2.6434	By MS/MS	By MS/MS	By matching	By MS/MS	By matching	By matching	3	3	3	3
O54962	O54962	2	2	2	Barrier-to-autointegration factor;Barrier-to-autointegration factor, N-terminally processed	Banf1		1	2	2	2	2	2	0	2	2	2	2	2	0	2	2	2	2	2	0	2	2	2	40.4	40.4	40.4	10.102	89	89	1	11	0	15.254	By MS/MS	By matching		By matching	By matching	By MS/MS	40.4	40.4	0	40.4
O55029	O55029	2	2	2	Coatomer subunit beta	Copb2		1	2	2	2	2	1	1	1	1	1	2	1	1	1	1	1	2	1	1	1	1	1	2.1	2.1	2.1	102.45	905	905	1	8	0	10.583	By MS/MS	By MS/MS	By MS/MS	By matching	By MS/MS	By MS/MS	2.1	1.1	1.1	1
Q545K4;Q3UBJ6;Q3UA13;Q3U818;Q3U740;O55135;A6PWZ2;Q9R071	Q545K4;Q3UBJ6;Q3UA13;Q3U818;Q3U740;O55135;A6PWZ2;Q9R071	2;2;2;2;2;2;1;1	2;2;2;2;2;2;1;1	2;2;2;2;2;2;1;1	Eukaryotic translation initiation factor 6	Eif6	;;;;;;;	8	2	2	2	1	1	1	1	2	2	1	1	1	1	2	2	1	1	1	1	2	2	9.8	9.8	9.8	26.511	245	245;245;245;245;245;245;58;245	1	8	0	9.4086	By MS/MS	By matching	By MS/MS	By MS/MS	By MS/MS	By MS/MS	4.1	4.1	4.1	4.1
O55234	O55234	1	1	1	Proteasome subunit beta type-5	Psmb5		1	1	1	1	0	0	0	1	1	0	0	0	0	1	1	0	0	0	0	1	1	0	5.3	5.3	5.3	28.532	264	264	1	2	0.00087336	1.9398				By MS/MS	By matching		0	0	0	5.3
O70251;A0A087WS46;G3UX43;G3UZ47;M0QWK5;M0QWH8	O70251;A0A087WS46;G3UX43;G3UZ47	4;3;2;2;1;1	4;3;2;2;1;1	4;3;2;2;1;1	Elongation factor 1-beta	Eef1b;Eef1b2	;;;	6	4	4	4	4	4	3	2	3	3	4	4	3	2	3	3	4	4	3	2	3	3	30.7	30.7	30.7	24.693	225	225;184;68;94;43;48	1	26	0	102.79	By MS/MS	By MS/MS	By MS/MS	By matching	By MS/MS	By MS/MS	30.7	30.7	16.4	10.7
Q3UJC3;O70310	Q3UJC3;O70310	2;2	2;2	2;2	Glycylpeptide N-tetradecanoyltransferase;Glycylpeptide N-tetradecanoyltransferase 1	Nmt1	;	2	2	2	2	2	2	2	1	1	1	2	2	2	1	1	1	2	2	2	1	1	1	4	4	4	56.888	496	496;496	1	9	0	2.7044	By MS/MS	By MS/MS	By MS/MS	By matching	By matching	By matching	4	4	4	2.4
Q3TZ17;O70400;S4R1V0	Q3TZ17;O70400;S4R1V0	6;6;5	6;6;5	6;6;5	PDZ and LIM domain protein 1	Pdlim1	;;	3	6	6	6	5	4	5	6	4	2	5	4	5	6	4	2	5	4	5	6	4	2	20.5	20.5	20.5	35.744	327	327;327;198	1	30	0	17.55	By MS/MS	By MS/MS	By MS/MS	By MS/MS	By MS/MS	By MS/MS	16.8	11.9	16.8	20.5
Q543D7;O70433	Q543D7;O70433	1;1	1;1	1;1	Four and a half LIM domains protein 2	Fhl2	;	2	1	1	1	1	1	1	1	1	1	1	1	1	1	1	1	1	1	1	1	1	1	3.9	3.9	3.9	32.072	279	279;279	1	6	0.0091884	1.1235	By MS/MS	By matching	By matching	By matching	By matching	By MS/MS	3.9	3.9	3.9	3.9
Q9DCD8;Q58EV4;O70435;E0CZ34;F8WH02;E0CYL6	Q9DCD8;Q58EV4;O70435;E0CZ34;F8WH02;E0CYL6	2;2;2;1;1;1	2;2;2;1;1;1	2;2;2;1;1;1	Proteasome subunit alpha type;Proteasome subunit alpha type-3	Psma3	;;;;;	6	2	2	2	0	0	0	1	2	1	0	0	0	1	2	1	0	0	0	1	2	1	8.2	8.2	8.2	28.49	255	255;255;255;35;40;52	1	4	0	11.885				By MS/MS	By MS/MS	By MS/MS	0	0	0	4.7
Q9JJ20;O70456	Q9JJ20;O70456	4;4	1;1	1;1	14-3-3 protein sigma	Sfn	;	2	4	1	1	4	3	3	2	2	2	1	1	1	1	1	1	1	1	1	1	1	1	12.1	3.2	3.2	27.833	248	248;248	1	8	0.002449	1.5394	By matching	By MS/MS	By MS/MS	By MS/MS	By MS/MS	By MS/MS	12.1	9.3	9.3	6.5
Q3TI06;Q3UIZ1;Q3TS38;Q3TJE8;Q3TJ71;O70475	Q3TI06;Q3UIZ1;Q3TS38;Q3TJE8;Q3TJ71;O70475	2;2;2;2;2;2	2;2;2;2;2;2	2;2;2;2;2;2	UDP-glucose 6-dehydrogenase	Ugdh	;;;;;	6	2	2	2	1	1	1	1	1	1	1	1	1	1	1	1	1	1	1	1	1	1	5.8	5.8	5.8	48.462	434	434;493;493;493;493;493	1	6	0.0039401	1.3153	By MS/MS	By matching	By matching	By matching	By MS/MS	By MS/MS	3	3	3	2.8
Q6ZWQ5;Q99M52;Q3TGS7;Q3V2H3;O70493	Q6ZWQ5;Q99M52;Q3TGS7;Q3V2H3;O70493	3;3;3;3;3	3;3;3;3;3	3;3;3;3;3	Sorting nexin-12	Snx12	;;;;	5	3	3	3	1	2	1	3	3	2	1	2	1	3	3	2	1	2	1	3	3	2	17.3	17.3	17.3	18.884	162	162;166;166;170;165	1	12	0	2.9527	By MS/MS	By MS/MS	By MS/MS	By MS/MS	By MS/MS	By matching	4.3	11.1	4.3	17.3
O70591;F8WJ30	O70591;F8WJ30	4;3	4;3	4;3	Prefoldin subunit 2	Pfdn2	;	2	4	4	4	3	3	3	2	3	3	3	3	3	2	3	3	3	3	3	2	3	3	29.2	29.2	29.2	16.534	154	154;129	1	18	0	27.458	By MS/MS	By matching	By MS/MS	By MS/MS	By MS/MS	By MS/MS	21.4	21.4	21.4	16.9
O88271	O88271	1	1	1	Craniofacial development protein 1	Cfdp1		1	1	1	1	1	1	1	0	0	0	1	1	1	0	0	0	1	1	1	0	0	0	5.4	5.4	5.4	32.921	295	295	1	3	0.001705	1.7884	By MS/MS	By matching	By MS/MS				5.4	5.4	5.4	0
Q8CFA3;Q3TPN0;O88322;Q8R5G0;Q3US45;A0A286YCQ5;Q8C6Z2	Q8CFA3;Q3TPN0;O88322;Q8R5G0;Q3US45;A0A286YCQ5;Q8C6Z2	37;37;37;36;36;30;24	37;37;37;36;36;30;24	36;36;36;35;35;30;24	Nidogen-2	NID-2;Nid2	;;;;;;	7	37	37	36	32	30	29	23	22	21	32	30	29	23	22	21	31	29	28	22	21	20	33.4	33.4	32.7	153.91	1403	1403;1403;1403;1403;1403;1171;1294	1	192	0	323.31	By MS/MS	By MS/MS	By MS/MS	By MS/MS	By MS/MS	By MS/MS	31	30.1	24.8	24.6
Q3TE06;Q9DC08;Q3TJY2;Q80ZI9;O88342;Q9DBM8;Q3TNK2;Q3U136;A0A0J9YU05	Q3TE06;Q9DC08;Q3TJY2;Q80ZI9;O88342;Q9DBM8;Q3TNK2;Q3U136	20;20;20;20;20;19;18;18;6	20;20;20;20;20;19;18;18;6	20;20;20;20;20;19;18;18;6	WD repeat-containing protein 1	Wdr1	;;;;;;;	9	20	20	20	10	14	17	11	13	13	10	14	17	11	13	13	10	14	17	11	13	13	38.8	38.8	38.8	63.42	580	580;606;606;658;606;606;606;639;333	1	89	0	193.82	By MS/MS	By MS/MS	By MS/MS	By MS/MS	By MS/MS	By MS/MS	20.9	26	35.2	18.8
Q3UQL2;O88543;Q3TEA5;F6YCA7;Q8BX58	Q3UQL2;O88543;Q3TEA5	3;3;2;1;1	3;3;2;1;1	3;3;2;1;1	COP9 signalosome complex subunit 3	Cops3	;;	5	3	3	3	3	3	2	1	1	0	3	3	2	1	1	0	3	3	2	1	1	0	7.6	7.6	7.6	47.832	423	423;423;134;244;313	1	10	0	5.5325	By MS/MS	By MS/MS	By MS/MS	By matching	By matching		7.6	7.6	4.5	3.1
Q3TIJ1;Q14AI7;O88544;F6QTS1	Q3TIJ1;Q14AI7;O88544	3;3;3;1	3;3;3;1	3;3;3;1	COP9 signalosome complex subunit 4	Cops4	;;	4	3	3	3	1	2	1	1	1	1	1	2	1	1	1	1	1	2	1	1	1	1	8.9	8.9	8.9	46.285	406	406;406;406;253	1	7	0	4.2651	By MS/MS	By MS/MS	By matching	By matching	By MS/MS	By matching	3.4	5.9	3.4	3
O88569;B7ZP22;A0A0N4SUM2	O88569;B7ZP22	23;20;8	23;20;8	23;20;8	Heterogeneous nuclear ribonucleoproteins A2/B1	Hnrnpa2b1	;	3	23	23	23	16	15	15	20	22	22	16	15	15	20	22	22	16	15	15	20	22	22	61.8	61.8	61.8	37.402	353	353;341;155	1	145	0	318.61	By MS/MS	By MS/MS	By MS/MS	By MS/MS	By MS/MS	By MS/MS	49.6	48.7	49.6	59.8
Q3TPR2;Q3UGN9;Q3TGH8;Q3TQ49;Q3UMC8;O88811;P70297	Q3TPR2;Q3UGN9;Q3TGH8;Q3TQ49;Q3UMC8;O88811;P70297	1;1;1;1;1;1;1	1;1;1;1;1;1;1	1;1;1;1;1;1;1	Signal transducing adapter molecule 2;Signal transducing adapter molecule 1	Stam;Stam2	;;;;;;	7	1	1	1	1	1	1	0	0	0	1	1	1	0	0	0	1	1	1	0	0	0	4	4	4	27.195	253	253;462;523;548;553;523;548	1	3	0	2.1778	By MS/MS	By matching	By matching				4	4	4	0
Q9D237;Q8CA82;Q3TD57;O88839	Q9D237;Q8CA82;Q3TD57;O88839	3;3;3;3	3;3;3;3	3;3;3;3	Disintegrin and metalloproteinase domain-containing protein 15	Adam15	;;;	4	3	3	3	1	0	1	2	3	3	1	0	1	2	3	3	1	0	1	2	3	3	18.2	18.2	18.2	24.056	220	220;809;815;864	1	10	0	5.1581	By MS/MS		By matching	By matching	By MS/MS	By MS/MS	8.2	0	8.2	14.1
O88840;Q61554;Q60784;Q7TMG6;Q99L19;Q3TNW1;Q571J3;Q61555	O88840;Q61554;Q60784	38;38;20;7;7;7;1;1	38;38;20;7;7;7;1;1	38;38;20;7;7;7;1;1	Fibrillin-1	Fbn1	;;	8	38	38	38	34	29	31	19	23	22	34	29	31	19	23	22	34	29	31	19	23	22	12.4	12.4	12.4	418.31	3857	3857;2873;1095;213;272;485;2225;2907	1	196	0	123.35	By MS/MS	By MS/MS	By MS/MS	By MS/MS	By MS/MS	By MS/MS	10.8	9.8	10.4	6.9
Q0QER9;Q5HZJ8;Q3TJ51;Q8C338;O88844;A0A087WPT4;A0A087WRS9;A0A087WRM4;D3YVY3	Q0QER9;Q5HZJ8;Q3TJ51;Q8C338;O88844	7;7;7;7;7;3;3;1;1	7;7;7;7;7;3;3;1;1	7;7;7;7;7;3;3;1;1	Isocitrate dehydrogenase [NADP];Isocitrate dehydrogenase [NADP] cytoplasmic	Idh1	;;;;	9	7	7	7	4	4	5	5	5	6	4	4	5	5	5	6	4	4	5	5	5	6	24.3	24.3	24.3	42.59	378	378;414;414;422;414;187;202;84;143	1	29	0	21.43	By MS/MS	By MS/MS	By MS/MS	By MS/MS	By MS/MS	By MS/MS	12.4	12.4	14.6	14.6
Q3TTY6;Q3UX93;O88952	Q3TTY6;Q3UX93;O88952	1;1;1	1;1;1	1;1;1	Protein lin-7 homolog C	Lin7c	;;	3	1	1	1	0	0	0	1	1	1	0	0	0	1	1	1	0	0	0	1	1	1	5.7	5.7	5.7	21.447	193	193;197;197	1	3	0	3.9546				By MS/MS	By matching	By matching	0	0	0	5.7
O88968	O88968	5	5	5	Transcobalamin-2	Tcn2		1	5	5	5	4	5	5	1	1	1	4	5	5	1	1	1	4	5	5	1	1	1	16.3	16.3	16.3	47.585	430	430	1	19	0	57.401	By MS/MS	By MS/MS	By MS/MS	By matching	By MS/MS	By MS/MS	14.2	16.3	16.3	3.3
Q8BNF3;Q3U2Z6;Q3TDY6;O89023	Q8BNF3;Q3U2Z6;Q3TDY6;O89023	1;1;1;1	1;1;1;1	1;1;1;1	Tripeptidyl-peptidase 1	Tpp1	;;;	4	1	1	1	0	0	0	1	1	1	0	0	0	1	1	1	0	0	0	1	1	1	4.4	4.4	4.4	34.522	320	320;562;562;562	1	3	0.0062016	1.2272				By matching	By matching	By MS/MS	0	0	0	4.4
Q9JME4;Q9D1Q3;Q3TVJ0;O89051;Q3UCT9;Q9CW90;Q9CVA8	Q9JME4;Q9D1Q3;Q3TVJ0;O89051;Q3UCT9	3;3;3;3;2;1;1	3;3;3;3;2;1;1	3;3;3;3;2;1;1	Integral membrane protein 2B;BRI2, membrane form;BRI2 intracellular domain;BRI2C, soluble form;Bri23 peptide	Itm2b	;;;;	7	3	3	3	3	3	3	2	1	2	3	3	3	2	1	2	3	3	3	2	1	2	14.8	14.8	14.8	24.164	210	210;266;266;266;266;32;32	1	15	0	17.178	By MS/MS	By MS/MS	By MS/MS	By MS/MS	By MS/MS	By MS/MS	14.8	14.8	14.8	10.5
Q545K5;O89086;Q8BG13;Q5RJV3;S4R2M6	Q545K5;O89086;Q8BG13	9;9;7;4;3	9;9;7;4;3	9;9;7;4;3	RNA-binding protein 3	Rbm3	;;	5	9	9	9	9	8	9	6	6	6	9	8	9	6	6	6	9	8	9	6	6	6	66	66	66	16.604	153	153;153;154;128;90	1	51	0	115.25	By MS/MS	By MS/MS	By MS/MS	By MS/MS	By MS/MS	By MS/MS	66	64.7	66	49.7
Q544T5;P00375	Q544T5;P00375	2;2	2;2	2;2	Dihydrofolate reductase	Dhfr	;	2	2	2	2	1	1	1	2	2	2	1	1	1	2	2	2	1	1	1	2	2	2	9.6	9.6	9.6	21.606	187	187;187	1	9	0.00086356	1.8719	By matching	By matching	By MS/MS	By MS/MS	By MS/MS	By MS/MS	4.3	4.3	4.3	9.6
Q99KF5;P00493;Q6TDG6	Q99KF5;P00493	3;3;1	3;3;1	3;3;1	Hypoxanthine-guanine phosphoribosyltransferase	Hprt;Hprt1	;	3	3	3	3	1	0	0	1	2	2	1	0	0	1	2	2	1	0	0	1	2	2	25.7	25.7	25.7	24.544	218	218;218;51	1	6	0	5.8672	By MS/MS			By matching	By MS/MS	By MS/MS	6	0	0	6
P01027;B5APU1;Q207D2;E1APH6;H3BKW9	P01027	9;2;2;2;1	9;2;2;2;1	9;2;2;2;1	Complement C3;Complement C3 beta chain;C3-beta-c;Complement C3 alpha chain;C3a anaphylatoxin;Acylation stimulating protein;Complement C3b alpha chain;Complement C3c alpha chain fragment 1;Complement C3dg fragment;Complement C3g fragment;Complement C3d fragment;Complement C3f fragment;Complement C3c alpha chain fragment 2	C3		5	9	9	9	0	0	0	6	8	9	0	0	0	6	8	9	0	0	0	6	8	9	5.7	5.7	5.7	186.48	1663	1663;293;299;312;185	1	23	0	11.51				By MS/MS	By MS/MS	By MS/MS	0	0	0	3.2
Q3U679;P01887;Q9D239	Q3U679;P01887;Q9D239	5;5;4	5;5;4	5;5;4	Beta-2-microglobulin	B2m	;;	3	5	5	5	3	3	4	3	4	4	3	3	4	3	4	4	3	3	4	3	4	4	42	42	42	13.78	119	119;119;119	1	49	0	14.892	By MS/MS	By MS/MS	By MS/MS	By MS/MS	By MS/MS	By MS/MS	35.3	35.3	42	35.3
P02463;A0A1B0GSI7;A0A1B0GRC0	P02463;A0A1B0GSI7;A0A1B0GRC0	12;9;6	12;9;6	10;8;5	Collagen alpha-1(IV) chain;Arresten	Col4a1	;;	3	12	12	10	11	11	11	4	3	3	11	11	11	4	3	3	9	9	9	2	1	1	11.7	11.7	11.1	160.68	1669	1669;1562;328	1	52	0	86.038	By MS/MS	By MS/MS	By MS/MS	By MS/MS	By MS/MS	By MS/MS	9.8	9.8	10.5	3.7
Q4FK28;Q4FJZ7;P03958	Q4FK28;Q4FJZ7;P03958	2;2;2	2;2;2	2;2;2	Adenosine deaminase	Ada	;;	3	2	2	2	1	1	1	2	2	2	1	1	1	2	2	2	1	1	1	2	2	2	6.5	6.5	6.5	39.991	352	352;352;352	1	9	0.0031621	1.3409	By MS/MS	By MS/MS	By MS/MS	By matching	By matching	By MS/MS	3.7	3.7	3.7	6.5
Q6NY00;Q5FWB7;P05064;A6ZI44;A0A0U1RPN8;D3YWI1;Q9CPQ9;A6ZI46;D3Z510;D3YV98;A0A0U1RPT5;A6ZI47	Q6NY00;Q5FWB7;P05064;A6ZI44;A0A0U1RPN8;D3YWI1;Q9CPQ9;A6ZI46;D3Z510;D3YV98;A0A0U1RPT5	22;22;22;20;16;16;15;15;13;13;13;9	22;22;22;20;16;16;15;15;13;13;13;9	22;22;22;20;16;16;15;15;13;13;13;9	Fructose-bisphosphate aldolase;Fructose-bisphosphate aldolase A	Aldoa;Aldoart1	;;;;;;;;;;	12	22	22	22	20	20	20	19	20	18	20	20	20	19	20	18	20	20	20	19	20	18	52.5	52.5	52.5	39.311	364	364;364;364;418;190;236;364;419;131;193;209;364	1	157	0	302.71	By MS/MS	By MS/MS	By MS/MS	By MS/MS	By MS/MS	By MS/MS	52.5	48.4	48.4	52.5
P05202	P05202	9	9	9	Aspartate aminotransferase, mitochondrial	Got2		1	9	9	9	4	5	4	7	6	6	4	5	4	7	6	6	4	5	4	7	6	6	22.1	22.1	22.1	47.411	430	430	1	33	0	39.088	By MS/MS	By MS/MS	By MS/MS	By MS/MS	By MS/MS	By MS/MS	10.2	12.1	9.8	18.4
P05213;Q99KA2;A0A0A0MQA5;P68368;O89052;Q3UX10	P05213;Q99KA2;A0A0A0MQA5;P68368	13;11;9;9;2;2	13;11;9;9;2;2	1;1;1;1;0;0	Tubulin alpha-1B chain;Tubulin alpha-4A chain	Tuba1b;Tuba4a	;;;	6	13	13	1	6	5	5	7	10	9	6	5	5	7	10	9	1	0	1	1	1	1	44.6	44.6	2.9	50.151	451	451;347;477;448;99;446	1	48	0	185.9	By MS/MS	By MS/MS	By MS/MS	By MS/MS	By MS/MS	By MS/MS	19.7	14.2	14.4	20.6
Q564E2;Q3TI99;Q3TCI7;P06151;A0A1B0GSR9;A0A1B0GSX0;Q99K20;Q3UDU4;Q3THB4;D3YZQ9;A0A1B0GT41;A0A1B0GQX5;A0A1B0GSL7;Q3UIC3;Q6NXW3;A0A1B0GRW9;A0A1B0GS79;A0A1B0GRC1;A0A1B0GRS2;D3YVR7;D3YZE4;Q64483;Q548Z6;P00342;A0A1B0GSR2;A0A1B0GRE9	Q564E2;Q3TI99;Q3TCI7;P06151;A0A1B0GSR9;A0A1B0GSX0;Q99K20;Q3UDU4;Q3THB4;D3YZQ9;A0A1B0GT41;A0A1B0GQX5	22;22;22;22;20;20;19;19;19;15;12;12;10;10;9;6;6;5;5;2;2;2;2;2;1;1	22;22;22;22;20;20;19;19;19;15;12;12;10;10;9;6;6;5;5;2;2;2;2;2;1;1	20;20;20;20;18;18;17;17;17;13;10;10;9;10;9;6;6;5;5;1;1;1;1;1;1;1	L-lactate dehydrogenase;L-lactate dehydrogenase A chain	Ldha	;;;;;;;;;;;	26	22	22	20	15	15	16	17	20	20	15	15	16	17	20	20	14	14	15	15	18	18	65.7	65.7	58.1	36.498	332	332;332;332;332;315;361;315;330;332;236;176;201;128;169;104;104;205;66;68;235;237;332;332;332;171;274	1	117	0	323.31	By MS/MS	By MS/MS	By MS/MS	By MS/MS	By MS/MS	By MS/MS	50.9	51.2	53.6	53.9
P06745;B7ZWL9;B2RXT5;A0A0U1RP97;CON__Q3ZBD7;A0A0U1RQ72;A0A0U1RQ18	P06745;B7ZWL9;B2RXT5	20;12;12;8;7;6;6	20;12;12;8;7;6;6	20;12;12;8;7;6;6	Glucose-6-phosphate isomerase	Gpi;Gpi1	;;	7	20	20	20	14	15	11	11	13	12	14	15	11	11	13	12	14	15	11	11	13	12	44.3	44.3	44.3	62.766	558	558;344;344;152;557;130;191	1	97	0	323.31	By MS/MS	By MS/MS	By MS/MS	By MS/MS	By MS/MS	By MS/MS	25.8	28.1	19.9	27.1
Q3UWH6;Q9D0C0;Q543M3;Q3UHZ4;Q3U5U9;Q3TT75;Q3TNC8;P06797;A0A1Y7VNQ4;A0A1Y7VNM3;Q3TVJ1;A0A1Y7VJC1	Q3UWH6;Q9D0C0;Q543M3;Q3UHZ4;Q3U5U9;Q3TT75;Q3TNC8;P06797;A0A1Y7VNQ4;A0A1Y7VNM3;Q3TVJ1;A0A1Y7VJC1	4;4;4;4;4;4;4;4;3;3;3;2	4;4;4;4;4;4;4;4;3;3;3;2	4;4;4;4;4;4;4;4;3;3;3;2	Cathepsin L1;Cathepsin L1 heavy chain;Cathepsin L1 light chain	Ctsl	;;;;;;;;;;;	12	4	4	4	3	3	3	4	4	4	3	3	3	4	4	4	3	3	3	4	4	4	11.4	11.4	11.4	34.771	308	308;334;334;334;334;334;334;334;163;205;334;94	1	34	0	15.641	By MS/MS	By matching	By matching	By MS/MS	By MS/MS	By MS/MS	11	11	11	11.4
Q3TQP6;P06801;Q99LF5;Q921S3;Q3TQW1;Q61829	Q3TQP6;P06801;Q99LF5;Q921S3;Q3TQW1	14;14;13;13;8;3	14;14;13;13;8;3	14;14;13;13;8;3	Malic enzyme;NADP-dependent malic enzyme	Me1	;;;;	6	14	14	14	12	10	9	7	4	4	12	10	9	7	4	4	12	10	9	7	4	4	33.3	33.3	33.3	61.48	552	552;572;570;572;246;332	1	47	0	108.76	By MS/MS	By MS/MS	By MS/MS	By MS/MS	By MS/MS	By MS/MS	27.7	24.3	21.9	21.6
Q0VBA8;P06869;Q8C6L2	Q0VBA8;P06869	7;7;3	7;7;3	7;7;3	Urokinase-type plasminogen activator;Urokinase-type plasminogen activator long chain A;Urokinase-type plasminogen activator short chain A;Urokinase-type plasminogen activator chain B	Plau	;	3	7	7	7	7	7	5	0	1	1	7	7	5	0	1	1	7	7	5	0	1	1	21.2	21.2	21.2	48.267	433	433;433;232	1	21	0	48.966	By MS/MS	By MS/MS	By MS/MS		By MS/MS	By matching	21.2	21.2	15.9	0
Q3U4F9;Q3TLQ6;Q3TDK0;P07141;D3Z090;D3YTW1;F6RNW8	Q3U4F9;Q3TLQ6;Q3TDK0;P07141;D3Z090	8;8;8;8;4;1;1	8;8;8;8;4;1;1	8;8;8;8;4;1;1	Macrophage colony-stimulating factor 1;Processed macrophage colony-stimulating factor 1	Csf1	;;;;	7	8	8	8	7	7	7	7	6	7	7	7	7	7	6	7	7	7	7	7	6	7	14.1	14.1	14.1	60.647	552	552;552;552;552;182;163;278	1	51	0	159.61	By MS/MS	By MS/MS	By MS/MS	By MS/MS	By MS/MS	By MS/MS	11.6	11.6	11.6	14.1
Q9CZI7;Q542G9;P07356;B0V2N8;B0V2N7;Q3UCD3;Q99KH3;B0V2N5	Q9CZI7;Q542G9;P07356;B0V2N8;B0V2N7;Q3UCD3	9;9;9;8;8;8;4;3	9;9;9;8;8;8;4;3	9;9;9;8;8;8;4;3	Annexin;Annexin A2	Anxa2	;;;;;	8	9	9	9	4	4	4	6	4	7	4	4	4	6	4	7	4	4	4	6	4	7	31.3	31.3	31.3	38.609	339	339;339;339;176;196;339;222;272	1	29	0	30.15	By MS/MS	By MS/MS	By MS/MS	By MS/MS	By MS/MS	By MS/MS	15	15	15	19.8
Q80Y52;P07901;Q3UIF3;Q3TKA2;A0PJ91;Q3TKB9;Q3TKG0;Q3TJU7;Q8C5U3;Q8C2A9;B7ZC50;A2A6A2;B7ZC49;REV__Q8BL66	Q80Y52;P07901;Q3UIF3;Q3TKA2;A0PJ91;Q3TKB9;Q3TKG0;Q3TJU7;Q8C5U3	22;22;21;21;19;18;18;17;16;7;6;3;3;1	12;12;12;11;9;9;9;10;9;3;2;1;1;0	12;12;12;11;9;9;9;10;9;3;2;1;1;0	Heat shock protein HSP 90-alpha	Hsp90aa1	;;;;;;;;	14	22	12	12	21	20	17	3	5	4	11	10	7	1	3	2	11	10	7	1	3	2	32.2	19.5	19.5	84.787	733	733;733;733;733;565;556;557;556;557;274;201;98;103;1411	1	37	0	36.116	By MS/MS	By MS/MS	By MS/MS	By matching	By MS/MS	By MS/MS	31	29.7	23.9	5.3
Q91V38;Q3UBU0;Q3UAD6;P08113;Q3TUD6;Q8CCY5;F7C312;Q8C2R2;Q9CW12	Q91V38;Q3UBU0;Q3UAD6;P08113;Q3TUD6;Q8CCY5;F7C312	18;18;18;18;14;14;13;5;2	16;16;16;16;14;14;13;3;2	16;16;16;16;14;14;13;3;2	Endoplasmin	Hsp90b1	;;;;;;	9	18	16	16	18	15	16	3	1	1	16	14	15	2	0	0	16	14	15	2	0	0	21.6	19.8	19.8	92.489	802	802;802;802;802;612;615;373;277;141	1	47	0	43.746	By MS/MS	By MS/MS	By MS/MS	By matching	By matching	By matching	21.6	18.1	19	4.9
Q7TT32;Q3UH72;Q3TVI5;Q5DTG2;P08121;Q8BLW4;Q8K173;Q8BKY2;Q8BJU6;Q3TW25;Q8BMR6;A0A087WPS3;A0A087WPJ5;Q9CSB7	Q7TT32;Q3UH72;Q3TVI5;Q5DTG2;P08121;Q8BLW4;Q8K173;Q8BKY2	62;62;62;62;62;61;60;58;19;19;13;10;10;3	62;62;62;62;62;61;60;58;19;19;13;10;10;3	51;51;51;51;51;51;50;48;15;15;10;9;9;1	Collagen alpha-1(III) chain	Col3a1	;;;;;;;	14	62	62	51	54	53	54	49	48	49	54	53	54	49	48	49	45	44	45	40	38	39	52.5	52.5	42.6	138.97	1464	1464;1464;1464;1467;1464;1464;1222;1464;338;382;218;195;245;292	1	460	0	323.31	By MS/MS	By MS/MS	By MS/MS	By MS/MS	By MS/MS	By MS/MS	45.3	43.4	45.2	42.1
Q3UF30;Q3TC45;P08207	Q3UF30;Q3TC45;P08207	4;4;4	4;4;4	4;4;4	Protein S100-A10	S100a10	;;	3	4	4	4	4	4	4	4	3	2	4	4	4	4	3	2	4	4	4	4	3	2	49.5	49.5	49.5	11.213	97	97;97;97	1	27	0	29.855	By MS/MS	By MS/MS	By MS/MS	By MS/MS	By MS/MS	By MS/MS	49.5	49.5	49.5	49.5
P08228;Q8C355	P08228	9;2	9;2	9;2	Superoxide dismutase [Cu-Zn]	Sod1		2	9	9	9	7	6	5	6	6	7	7	6	5	6	6	7	7	6	5	6	6	7	56.5	56.5	56.5	15.942	154	154;128	1	63	0	39.854	By MS/MS	By MS/MS	By MS/MS	By MS/MS	By MS/MS	By MS/MS	46.1	47.4	39	40.9
P08249;A0A0G2JF23;A0A0G2JGY4	P08249	17;7;4	17;7;4	17;7;4	Malate dehydrogenase, mitochondrial	Mdh2		3	17	17	17	16	13	14	10	11	12	16	13	14	10	11	12	16	13	14	10	11	12	62.1	62.1	62.1	35.611	338	338;199;153	1	91	0	221.1	By MS/MS	By MS/MS	By MS/MS	By MS/MS	By MS/MS	By MS/MS	58.9	48.8	53	39.6
Q3UDR2;Q3UBY9;Q3U738;Q3TWE3;Q3TIM0;Q3THC3;Q3TF72;P09103;Q3URP6;Q3UJA8;Q3UA23;Q3TGS0;Q3TT76;Q3TIQ5;E9Q8G8	Q3UDR2;Q3UBY9;Q3U738;Q3TWE3;Q3TIM0;Q3THC3;Q3TF72;P09103;Q3URP6;Q3UJA8;Q3UA23;Q3TGS0;Q3TT76	19;19;19;19;19;19;19;19;18;18;18;18;11;8;8	19;19;19;19;19;19;19;19;18;18;18;18;11;8;8	19;19;19;19;19;19;19;19;18;18;18;18;11;8;8	Protein disulfide-isomerase	P4hb	;;;;;;;;;;;;	15	19	19	19	16	18	17	9	9	10	16	18	17	9	9	10	16	18	17	9	9	10	34.9	34.9	34.9	56.6	505	505;509;509;509;509;509;509;509;509;509;509;509;385;144;165	1	89	0	78.741	By MS/MS	By MS/MS	By MS/MS	By MS/MS	By MS/MS	By MS/MS	30.3	31.7	31.7	17.2
Q8CE30;Q8CD23;Q3TL52;Q3TGR3;P09405;Q3TT41;Q9CT46	Q8CE30;Q8CD23;Q3TL52;Q3TGR3;P09405;Q3TT41	13;13;13;13;13;12;4	13;13;13;13;13;12;4	13;13;13;13;13;12;4	Nucleolin	Ncl	;;;;;	7	13	13	13	13	11	11	5	3	6	13	11	11	5	3	6	13	11	11	5	3	6	19.8	19.8	19.8	76.711	707	707;707;707;707;707;707;444	1	53	0	37.904	By MS/MS	By MS/MS	By MS/MS	By MS/MS	By MS/MS	By MS/MS	19.8	18.5	18.5	8.5
P09411;S4R2M7;P09041;B0LAA9	P09411;S4R2M7	22;14;4;3	22;14;4;3	22;14;4;3	Phosphoglycerate kinase 1;Phosphoglycerate kinase	Pgk1	;	4	22	22	22	16	17	16	14	17	16	16	17	16	14	17	16	16	17	16	14	17	16	72.7	72.7	72.7	44.55	417	417;255;417;76	1	128	0	312.31	By MS/MS	By MS/MS	By MS/MS	By MS/MS	By MS/MS	By MS/MS	57.1	57.3	53.5	48.4
Q4FJX9;P09671;Q3U8W4;Q3TJA2	Q4FJX9;P09671;Q3U8W4;Q3TJA2	3;3;2;2	3;3;2;2	3;3;2;2	Superoxide dismutase;Superoxide dismutase [Mn], mitochondrial	Sod2	;;;	4	3	3	3	1	1	2	2	1	2	1	1	2	2	1	2	1	1	2	2	1	2	19.4	19.4	19.4	24.603	222	222;222;222;222	1	9	0	16.143	By matching	By MS/MS	By matching	By MS/MS	By matching	By matching	6.8	6.8	13.1	12.6
P0DP28;P0DP27;P0DP26;Q3UKW2;Q3UZY7;Q9D6P8;P20801	P0DP28;P0DP27;P0DP26;Q3UKW2	3;3;3;2;1;1;1	3;3;3;2;1;1;1	3;3;3;2;1;1;1		Calm1	;;;	7	3	3	3	1	2	3	1	2	2	1	2	3	1	2	2	1	2	3	1	2	2	24.8	24.8	24.8	16.837	149	149;149;149;197;160;149;160	1	12	0	44.79	By MS/MS	By MS/MS	By MS/MS	By matching	By MS/MS	By MS/MS	8.7	13.4	24.8	11.4
Q58E64;Q3UA81;P10126;Q3UZQ3;Q3TII3;D3YZ68;D3Z3I8;P62631;Q4FZE5	Q58E64;Q3UA81;P10126;Q3UZQ3;Q3TII3;D3YZ68;D3Z3I8	19;19;19;18;18;13;12;8;2	19;19;19;18;18;13;12;8;2	19;19;19;18;18;13;12;8;2	Elongation factor 1-alpha;Elongation factor 1-alpha 1	Eef1a1	;;;;;;	9	19	19	19	17	16	13	15	13	15	17	16	13	15	13	15	17	16	13	15	13	15	52.6	52.6	52.6	50.113	462	462;462;462;462;462;249;186;463;108	1	107	0	270.65	By MS/MS	By MS/MS	By MS/MS	By MS/MS	By MS/MS	By MS/MS	48.5	45.9	24.9	39.8
Q5SVU3;Q3U5S8;P10148;Q3U5L6	Q5SVU3;Q3U5S8;P10148;Q3U5L6	4;4;4;3	4;4;4;3	4;4;4;3	C-C motif chemokine;C-C motif chemokine 2	Ccl2	;;;	4	4	4	4	1	1	1	4	4	4	1	1	1	4	4	4	1	1	1	4	4	4	16.9	16.9	16.9	16.326	148	148;148;148;96	1	15	0	4.9271	By matching	By MS/MS	By matching	By MS/MS	By MS/MS	By MS/MS	5.4	5.4	5.4	16.9
P10493	P10493	34	33	33	Nidogen-1	Nid1		1	34	33	33	25	23	24	26	27	26	24	22	23	25	26	25	24	22	23	25	26	25	33.9	33.1	33.1	136.54	1245	1245	1	165	0	323.31	By MS/MS	By MS/MS	By MS/MS	By MS/MS	By MS/MS	By MS/MS	25.1	25	26.3	28.5
Q3TVS6;Q3TC17;P10605;Q6LAF6	Q3TVS6;Q3TC17;P10605	13;13;13;6	13;13;13;6	13;13;13;6	Cathepsin B;Cathepsin B light chain;Cathepsin B heavy chain	Ctsb	;;	4	13	13	13	12	10	10	9	10	10	12	10	10	9	10	10	12	10	10	9	10	10	38.1	38.1	38.1	37.319	339	339;339;339;194	1	76	0	201.71	By MS/MS	By MS/MS	By MS/MS	By MS/MS	By MS/MS	By MS/MS	35.7	31.3	31.3	31.6
P10639	P10639	9	9	9	Thioredoxin	Txn		1	9	9	9	6	5	6	7	8	8	6	5	6	7	8	8	6	5	6	7	8	8	72.4	72.4	72.4	11.675	105	105	1	47	0	95.018	By MS/MS	By MS/MS	By MS/MS	By MS/MS	By MS/MS	By MS/MS	54.3	45.7	45.7	63.8
Q3UWX7;Q3UPE0;P10711;E9PYD5	Q3UWX7;Q3UPE0;P10711;E9PYD5	7;7;7;6	7;7;7;6	7;7;7;6	Transcription elongation factor A protein 1	Tcea1	;;;	4	7	7	7	6	4	4	4	5	5	6	4	4	4	5	5	6	4	4	4	5	5	25.6	25.6	25.6	33.88	301	301;301;301;312	1	30	0	36.235	By MS/MS	By MS/MS	By MS/MS	By MS/MS	By MS/MS	By MS/MS	22.3	14.3	13	13.3
Q8C1Y3;Q3U4Y0;P10922	Q8C1Y3;Q3U4Y0;P10922	1;1;1	1;1;1	1;1;1	Histone H1.0;Histone H1.0, N-terminally processed	H1f0	;;	3	1	1	1	1	1	1	0	0	0	1	1	1	0	0	0	1	1	1	0	0	0	5	5	5	19.253	179	179;194;194	1	3	0.0039277	1.2962	By matching	By MS/MS	By matching				5	5	5	0
P11087;Q99LL6;Q60785;Q61022;CON__Q862S4	P11087	76;37;13;2;2	76;37;13;2;2	75;36;13;2;2	Collagen alpha-1(I) chain	Col1a1		5	76	76	75	63	62	61	57	50	53	63	62	61	57	50	53	62	61	60	56	49	52	71.9	71.9	71	138.03	1453	1453;589;325;92;114	1	837	0	323.31	By MS/MS	By MS/MS	By MS/MS	By MS/MS	By MS/MS	By MS/MS	63.1	61.3	59.5	58.8
Q3UAX2;Q8C562;Q4FJQ8;Q3UCZ2;Q3UCH4;Q3UCD4;Q3UC81;Q3UC44;Q3UBE9;Q3UB98;Q3UB54;Q3U841;Q3U784;Q3U715;Q3U6S8;Q3U5U0;P11152;Q3U9P4;Q3U831	Q3UAX2;Q8C562;Q4FJQ8;Q3UCZ2;Q3UCH4;Q3UCD4;Q3UC81;Q3UC44;Q3UBE9;Q3UB98;Q3UB54;Q3U841;Q3U784;Q3U715;Q3U6S8;Q3U5U0;P11152;Q3U9P4;Q3U831	4;4;4;4;4;4;4;4;4;4;4;4;4;4;4;4;4;2;2	4;4;4;4;4;4;4;4;4;4;4;4;4;4;4;4;4;2;2	4;4;4;4;4;4;4;4;4;4;4;4;4;4;4;4;4;2;2	Lipoprotein lipase	Lpl	;;;;;;;;;;;;;;;;;;	19	4	4	4	4	4	4	0	0	0	4	4	4	0	0	0	4	4	4	0	0	0	15.9	15.9	15.9	52.025	464	464;474;474;474;474;474;474;474;474;474;474;474;474;474;474;474;474;180;180	1	15	0	15.438	By MS/MS	By MS/MS	By MS/MS				15.9	15.9	15.9	0
P11214	P11214	5	5	5	Tissue-type plasminogen activator;Tissue-type plasminogen activator chain A;Tissue-type plasminogen activator chain B	Plat		1	5	5	5	4	2	2	5	4	4	4	2	2	5	4	4	4	2	2	5	4	4	11.8	11.8	11.8	63.096	559	559	1	31	0	24.162	By MS/MS	By MS/MS	By MS/MS	By MS/MS	By MS/MS	By MS/MS	10	4.3	4.3	11.8
Q922T9;Q8VH34;Q3TX84;Q3TA96;Q9DC13;P11438	Q922T9;Q8VH34;Q3TX84;Q3TA96;Q9DC13;P11438	2;2;2;2;2;2	2;2;2;2;2;2	2;2;2;2;2;2	Lysosome-associated membrane glycoprotein 1	Lamp1	;;;;;	6	2	2	2	1	1	0	1	2	1	1	1	0	1	2	1	1	1	0	1	2	1	13.8	13.8	13.8	20.456	189	189;406;406;406;407;406	1	6	0	8.3461	By MS/MS	By matching		By matching	By MS/MS	By MS/MS	5.8	5.8	0	5.8
Q99JW7;P11440;D3Z2T9;Q8R4A4;E9Q9E4;A0A0G2JDL3;E9PZX7;Q543F6;Q8BP21;Q545C3;Q0VDL5;Q3U4J9;Q0VBK8;Q8C411;Q8BN81;Q6NVF8;I6L9D3;E3W997;Q0VDL6;E9PVC7;Q3TM24;A0A1L1SUS7;Q91WP4;Q543G3;Q3UPI3;A0A1Y7VLM0;P49615;P30285;Q64261;Q99J95;Q3V3A1;Q04899;O35495;Q04735;Q8K0D0;Q14AX6;Q69ZA1	Q99JW7;P11440;D3Z2T9;Q8R4A4	6;6;5;3;1;1;1;1;1;1;1;1;1;1;1;1;1;1;1;1;1;1;1;1;1;1;1;1;1;1;1;1;1;1;1;1;1	6;6;5;3;1;1;1;1;1;1;1;1;1;1;1;1;1;1;1;1;1;1;1;1;1;1;1;1;1;1;1;1;1;1;1;1;1	4;4;3;2;0;0;0;0;0;0;0;0;0;0;0;0;0;0;0;0;0;0;0;0;0;0;0;0;0;0;0;0;0;0;0;0;0	Cyclin-dependent kinase 1	Cdk1	;;;	37	6	6	4	2	2	2	6	6	5	2	2	2	6	6	5	2	2	2	4	4	3	17.3	17.3	10.8	33.832	295	295;297;200;191;253;260;271;292;303;303;307;326;326;339;339;423;430;435;451;451;461;481;496;496;496;837;292;303;326;372;433;451;469;496;523;1484;1511	1	26	0	20.797	By MS/MS	By MS/MS	By MS/MS	By MS/MS	By MS/MS	By MS/MS	7.1	7.1	7.1	17.3
Q71LX8;P11499;Q80YC2;Q811H6;E9Q3D6;E9PX27;D3Z1R1;E9Q0C3;Q922F6	Q71LX8;P11499	25;25;10;10;7;5;4;4;1	25;25;10;10;7;5;4;4;1	13;13;7;7;2;1;0;4;1	Heat shock protein HSP 90-beta	Hsp90ab1	;	9	25	25	13	24	22	21	10	10	11	24	22	21	10	10	11	12	11	10	7	7	8	35.5	35.5	20.7	83.28	724	724;724;363;378;189;112;76;161;491	1	114	0	122.6	By MS/MS	By MS/MS	By MS/MS	By MS/MS	By MS/MS	By MS/MS	34.5	33	31.9	16.9
P11983;W0TYI4;F2Z483;Q9QZ34;Q6LBL9;Q62289;Q9QZ36;Q9QZ35;Q62290;Q9QZ33;Q62291	P11983	9;4;2;2;2;2;2;2;2;2;1	9;4;2;2;2;2;2;2;2;2;1	9;4;2;2;2;2;2;2;2;2;1	T-complex protein 1 subunit alpha	Tcp1		11	9	9	9	9	9	6	4	4	3	9	9	6	4	4	3	9	9	6	4	4	3	21	21	21	60.448	556	556;235;103;132;132;132;133;133;133;134;127	1	42	0	20.99	By MS/MS	By MS/MS	By MS/MS	By MS/MS	By MS/MS	By MS/MS	21	21	12.2	8.8
Q3TXI9;Q3TWF3;Q53ZT3;P12023;Q6GR78;Q3TVS1;Q8BPC7;Q8BPV5;Q3U775;Q3U9N6;A0A1L1SS44;Q3TPZ7;Q7TT34;Q64348;Q60709;Q3UDL6;Q61482;Q06335	Q3TXI9;Q3TWF3;Q53ZT3;P12023;Q6GR78;Q3TVS1;Q8BPC7	11;11;11;11;10;9;8;2;1;1;1;1;1;1;1;1;1;1	11;11;11;11;10;9;8;2;1;1;1;1;1;1;1;1;1;1	11;11;11;11;10;9;8;2;1;1;1;1;1;1;1;1;1;1	Amyloid beta A4 protein;N-APP;Soluble APP-alpha;Soluble APP-beta;C99;Beta-amyloid protein 42;Beta-amyloid protein 40;C83;P3(42);P3(40);C80;Gamma-secretase C-terminal fragment 59;Gamma-secretase C-terminal fragment 57;Gamma-secretase C-terminal fragment 50;C31	App	;;;;;;	18	11	11	11	9	9	11	6	6	6	9	9	11	6	6	6	9	9	11	6	6	6	14.9	14.9	14.9	84.396	752	752;752;770;770;695;582;384;218;302;315;624;633;695;695;751;751;763;707	1	63	0	76.025	By MS/MS	By MS/MS	By MS/MS	By MS/MS	By MS/MS	By MS/MS	12.6	12.6	14.9	9
P12032;Q6GXA9	P12032;Q6GXA9	7;4	7;4	7;4	Metalloproteinase inhibitor 1	Timp1	;	2	7	7	7	7	7	6	6	6	6	7	7	6	6	6	6	7	7	6	6	6	6	35.6	35.6	35.6	22.628	205	205;100	1	46	0	19.258	By MS/MS	By MS/MS	By MS/MS	By MS/MS	By MS/MS	By MS/MS	35.6	35.6	31.7	27.8
P12399;A0A286YDF0;A0A286YD41;A0A0R4J245;A0A286YD17;P12400	P12399;A0A286YDF0	4;3;1;1;1;1	4;3;1;1;1;1	4;3;1;1;1;1	Protein CTLA-2-alpha	Ctla2a	;	6	4	4	4	4	2	1	0	0	0	4	2	1	0	0	0	4	2	1	0	0	0	25.5	25.5	25.5	15.883	137	137;136;59;112;136;113	1	7	0	3.7132	By MS/MS	By MS/MS	By MS/MS				25.5	13.1	5.8	0
P14152;B1ATQ3	P14152	10;2	10;2	10;2	Malate dehydrogenase, cytoplasmic	Mdh1		2	10	10	10	7	8	7	5	6	7	7	8	7	5	6	7	7	8	7	5	6	7	36.8	36.8	36.8	36.511	334	334;155	1	45	0	63.652	By MS/MS	By MS/MS	By MS/MS	By MS/MS	By MS/MS	By MS/MS	23.4	25.7	21.9	17.7
Q8BK46;Q3ULJ5;Q3U5M8;P14685	Q8BK46;Q3ULJ5;Q3U5M8;P14685	2;2;2;2	2;2;2;2	2;2;2;2	26S proteasome non-ATPase regulatory subunit 3	Psmd3	;;;	4	2	2	2	0	1	1	1	2	2	0	1	1	1	2	2	0	1	1	1	2	2	4.2	4.2	4.2	60.722	530	530;530;530;530	1	7	0	3.406		By matching	By MS/MS	By MS/MS	By matching	By MS/MS	0	1.7	1.7	2.5
P14733;Q8C553	P14733;Q8C553	24;23	22;21	21;20	Lamin-B1	Lmnb1	;	2	24	22	21	15	16	17	11	11	12	13	14	15	11	11	12	13	13	14	11	11	12	31.5	29.9	28.6	66.785	588	588;413	1	84	0	68.356	By MS/MS	By MS/MS	By MS/MS	By MS/MS	By MS/MS	By MS/MS	22.4	21.8	23.8	17.9
Q5M8R8;P14869;Q5FWB6;S4R1N1;D3YVM5;O89073	Q5M8R8;P14869;Q5FWB6;S4R1N1	7;7;6;4;3;1	7;7;6;4;3;1	7;7;6;4;3;1	60S acidic ribosomal protein P0	Rplp0	;;;	6	7	7	7	7	7	5	5	5	5	7	7	5	5	5	5	7	7	5	5	5	5	32.5	32.5	32.5	34.216	317	317;317;317;221;145;131	1	36	0	36.001	By MS/MS	By MS/MS	By MS/MS	By MS/MS	By MS/MS	By MS/MS	32.5	32.5	18.6	24.3
Q8BSI9;Q3UIC2;P15116;D3YYT0	Q8BSI9;Q3UIC2;P15116;D3YYT0	8;8;8;6	8;8;8;6	8;8;8;6	Cadherin-2	Cdh2	;;;	4	8	8	8	5	3	5	6	7	6	5	3	5	6	7	6	5	3	5	6	7	6	13.6	13.6	13.6	99.855	906	906;906;906;849	1	42	0	29.834	By MS/MS	By MS/MS	By matching	By MS/MS	By MS/MS	By MS/MS	8.3	5.4	7.9	9.5
Q5NC81;P15532;Q5NC80;Q5NC79	Q5NC81;P15532;Q5NC80	10;10;9;4	2;2;1;0	2;2;1;0	Nucleoside diphosphate kinase;Nucleoside diphosphate kinase A	Nme1	;;	4	10	2	2	9	8	8	7	6	8	1	1	1	1	2	2	1	1	1	1	2	2	73.7	19.1	19.1	17.208	152	152;152;127;117	1	9	0	39.009	By MS/MS	By MS/MS	By MS/MS	By MS/MS	By MS/MS	By MS/MS	61.2	56.6	61.2	56.6
Q3TJS1;Q3U478;P15535;B1AXY5	Q3TJS1;Q3U478;P15535	4;4;4;1	4;4;4;1	4;4;4;1	Beta-1,4-galactosyltransferase 1;Lactose synthase A protein;N-acetyllactosamine synthase;Beta-N-acetylglucosaminylglycopeptide beta-1,4-galactosyltransferase;Beta-N-acetylglucosaminyl-glycolipid beta-1,4-galactosyltransferase;Processed beta-1,4-galactosyltransferase 1	B4galt1	;;	4	4	4	4	3	3	2	3	2	2	3	3	2	3	2	2	3	3	2	3	2	2	11.9	11.9	11.9	42.959	386	386;399;399;346	1	16	0	27.399	By MS/MS	By MS/MS	By MS/MS	By MS/MS	By matching	By MS/MS	8.5	8.5	4.7	9.3
P15626;D3YX76;F6Y363;Q7M0F4;Q8R5I6	P15626;D3YX76	13;10;5;5;5	9;6;2;4;2	8;6;2;3;1	Glutathione S-transferase Mu 2	Gstm2	;	5	13	9	8	10	10	7	10	8	8	7	7	5	6	6	5	6	6	5	5	5	4	59.6	43.1	38.5	25.716	218	218;184;85;142;218	1	42	0	12.338	By MS/MS	By MS/MS	By MS/MS	By MS/MS	By MS/MS	By MS/MS	44.5	44.5	33.5	46.8
P16045	P16045	8	8	8	Galectin-1	Lgals1		1	8	8	8	4	5	6	6	7	8	4	5	6	6	7	8	4	5	6	6	7	8	74.8	74.8	74.8	14.866	135	135	1	102	0	101.32	By MS/MS	By MS/MS	By MS/MS	By MS/MS	By MS/MS	By MS/MS	37.8	40.7	46.7	46.7
Q3V471;Q8C253;P16110;Q61357	Q3V471;Q8C253;P16110;Q61357	5;5;5;3	5;5;5;3	5;5;5;3	Galectin;Galectin-3	Lgals3	;;;	4	5	5	5	2	2	3	4	5	5	2	2	3	4	5	5	2	2	3	4	5	5	28	28	28	19.937	186	186;264;264;139	1	24	0	16.385	By MS/MS	By matching	By matching	By MS/MS	By MS/MS	By MS/MS	6.5	11.8	12.4	19.9
P16125;A0A0N4SVV8;D3Z7F0;Q5M8R7	P16125;A0A0N4SVV8;D3Z7F0	4;3;3;1	2;1;1;1	2;1;1;1	L-lactate dehydrogenase B chain;L-lactate dehydrogenase	Ldhb	;;	4	4	2	2	3	3	3	3	3	3	2	2	2	1	1	1	2	2	2	1	1	1	14.4	6.9	6.9	36.572	334	334;193;198;101	1	11	0	14.971	By MS/MS	By MS/MS	By matching	By matching	By MS/MS	By matching	10.5	10.5	10.5	10.2
Q3UP14;Q3UNY8;P16882;Q920Z4;Q61652;E0CXS6	Q3UP14;Q3UNY8;P16882;Q920Z4;Q61652;E0CXS6	2;2;2;1;1;1	2;2;2;1;1;1	2;2;2;1;1;1	Growth hormone receptor;Growth hormone-binding protein	Ghr	;;;;;	6	2	2	2	1	0	0	2	2	2	1	0	0	2	2	2	1	0	0	2	2	2	3.5	3.5	3.5	72.622	650	650;650;650;142;142;183	1	10	0	4.3453	By matching			By MS/MS	By MS/MS	By MS/MS	1.4	0	0	3.5
Q3TE85;Q566K0;P17095	Q3TE85;Q566K0;P17095	1;1;1	1;1;1	1;1;1	High mobility group protein HMG-I/HMG-Y	Hmga1	;;	3	1	1	1	0	0	0	1	1	1	0	0	0	1	1	1	0	0	0	1	1	1	15.1	15.1	15.1	11.485	106	106;107;107	1	3	0	22.035				By MS/MS	By MS/MS	By matching	0	0	0	15.1
Q5FW97;P17182;Q6PHC1;Q8CF78;B0QZL1;B1ARR7;B1ARR6;D3Z2S4;A0A0N4SUX5;Q545V3;Q3UJ20;Q4FK59;P17183;P21550;A0A0N4SUI6;D3YVD3;Q5SX59;D3Z6E4;Q922A0;A0A0N4SUW8;Q5SX61;Q5SX60;J3QPZ9	Q5FW97;P17182;Q6PHC1;Q8CF78	25;25;18;13;10;9;3;3;3;3;3;3;3;3;2;2;2;2;2;1;1;1;1	25;25;18;13;10;9;3;3;3;3;3;3;3;3;2;2;2;2;2;1;1;1;1	25;25;18;13;10;9;3;3;3;3;3;3;3;3;2;2;2;2;2;1;1;1;1	Alpha-enolase;Enolase	EG433182;Eno1	;;;	23	25	25	25	23	22	20	20	20	21	23	22	20	20	20	21	23	22	20	20	20	21	72.4	72.4	72.4	47.14	434	434;434;366;321;221;119;67;162;391;434;434;434;434;434;58;121;196;315;338;37;70;80;190	1	211	0	323.31	By MS/MS	By MS/MS	By MS/MS	By MS/MS	By MS/MS	By MS/MS	63.1	61.3	53.2	63.8
Q6PEE6;Q3U7X9;Q69ZW4;P17427;P17426;A0A140LHG0	Q6PEE6;Q3U7X9;Q69ZW4;P17427;P17426;A0A140LHG0	2;2;2;2;2;1	2;2;2;2;2;1	2;2;2;2;2;1	AP-2 complex subunit alpha-2;AP-2 complex subunit alpha-1	Ap2a2;Ap2a1	;;;;;	6	2	2	2	2	0	0	0	0	0	2	0	0	0	0	0	2	0	0	0	0	0	2	2	2	104	938	938;938;967;938;977;38	1	2	0	3.2726	By MS/MS						2	0	0	0
P17439;A0A0G2JDK2	P17439;A0A0G2JDK2	8;7	8;7	8;7	Glucosylceramidase	Gba	;	2	8	8	8	5	3	3	3	5	7	5	3	3	3	5	7	5	3	3	3	5	7	17.5	17.5	17.5	57.621	515	515;388	1	26	0	28.241	By MS/MS	By MS/MS	By matching	By MS/MS	By MS/MS	By MS/MS	9.1	6.4	6	7
Q5SVY2;Q3UAJ1;Q3TE63;P17742;Q9CZK9;A0A1L1SST0;F8VPN3;A0A1L1SRX5;V9GXC1;V9GX31	Q5SVY2;Q3UAJ1;Q3TE63;P17742;Q9CZK9;A0A1L1SST0	14;14;14;14;12;10;6;2;2;2	14;14;14;14;12;10;6;2;2;2	14;14;14;14;12;10;6;2;2;2	Peptidyl-prolyl cis-trans isomerase;Peptidyl-prolyl cis-trans isomerase A;Peptidyl-prolyl cis-trans isomerase A, N-terminally processed	Ppia	;;;;;	10	14	14	14	11	12	12	12	13	11	11	12	12	12	13	11	11	12	12	12	13	11	82.3	82.3	82.3	17.971	164	164;164;164;164;167;156;147;40;77;77	1	139	0	140.15	By MS/MS	By MS/MS	By MS/MS	By MS/MS	By MS/MS	By MS/MS	67.1	71.3	71.3	81.7
P17751;H7BXC3	P17751;H7BXC3	15;11	15;11	15;11	Triosephosphate isomerase	Tpi1	;	2	15	15	15	13	14	13	12	9	13	13	14	13	12	9	13	13	14	13	12	9	13	60.5	60.5	60.5	32.191	299	299;167	1	100	0	204.59	By MS/MS	By MS/MS	By MS/MS	By MS/MS	By MS/MS	By MS/MS	56.9	60.2	55.2	50.2
Q91ZH2;Q542J9;P17918;A0A140T8V5;Q9CZD6	Q91ZH2;Q542J9;P17918;A0A140T8V5;Q9CZD6	12;12;12;10;8	12;12;12;10;8	12;12;12;10;8	Proliferating cell nuclear antigen	Pcna	;;;;	5	12	12	12	10	7	8	9	10	9	10	7	8	9	10	9	10	7	8	9	10	9	67.8	67.8	67.8	28.845	261	261;261;261;261;262	1	57	0	147.83	By MS/MS	By MS/MS	By MS/MS	By MS/MS	By MS/MS	By MS/MS	53.3	33	41	47.9
Q3TX21;P18406	Q3TX21;P18406	4;4	4;4	4;4	Protein CYR61	Cyr61	;	2	4	4	4	3	2	2	2	2	2	3	2	2	2	2	2	3	2	2	2	2	2	11.9	11.9	11.9	41.709	379	379;379	1	16	0	10.105	By MS/MS	By matching	By matching	By MS/MS	By MS/MS	By MS/MS	8.2	4.7	4.7	6.1
P18608	P18608	1	1	1	Non-histone chromosomal protein HMG-14	Hmgn1		1	1	1	1	1	0	0	1	0	0	1	0	0	1	0	0	1	0	0	1	0	0	9.4	9.4	9.4	10.152	96	96	1	2	0.0016849	1.7204	By MS/MS			By MS/MS			9.4	0	0	9.4
Q544Y7;P18760;F8WGL3;Q9CX22	Q544Y7;P18760;F8WGL3;Q9CX22	11;11;10;8	11;11;10;8	9;9;8;6	Cofilin-1	Cfl1	;;;	4	11	11	9	11	10	9	9	10	10	11	10	9	9	10	10	9	8	7	7	8	8	70.5	70.5	59.6	18.559	166	166;166;227;229	1	105	0	323.31	By MS/MS	By MS/MS	By MS/MS	By MS/MS	By MS/MS	By MS/MS	70.5	68.7	68.7	68.7
P19096;A0A0U1RNJ1;Q3UHT6;Q3TB22	P19096;A0A0U1RNJ1;Q3UHT6;Q3TB22	32;31;31;25	32;31;31;25	32;31;31;25	Fatty acid synthase;[Acyl-carrier-protein] S-acetyltransferase;[Acyl-carrier-protein] S-malonyltransferase;3-oxoacyl-[acyl-carrier-protein] synthase;3-oxoacyl-[acyl-carrier-protein] reductase;3-hydroxyacyl-[acyl-carrier-protein] dehydratase;Enoyl-[acyl-carrier-protein] reductase;Oleoyl-[acyl-carrier-protein] hydrolase	Fasn	;;;	4	32	32	32	18	18	15	19	22	19	18	18	15	19	22	19	18	18	15	19	22	19	17.1	17.1	17.1	272.43	2504	2504;2502;2504;2179	1	125	0	146.22	By MS/MS	By MS/MS	By MS/MS	By MS/MS	By MS/MS	By MS/MS	9.3	9.9	7.3	9.6
P19157;K9JA74;P46425;Q8VC73;F6RWR5	P19157	5;2;2;1;1	5;2;2;1;1	5;2;2;1;1	Glutathione S-transferase P 1	Gstp1		5	5	5	5	4	4	2	4	4	4	4	4	2	4	4	4	4	4	2	4	4	4	31.9	31.9	31.9	23.609	210	210;188;210;210;210	1	30	0	56.803	By MS/MS	By MS/MS	By matching	By MS/MS	By MS/MS	By MS/MS	25.7	25.7	15.2	24.3
Q3TWG9;Q3TJK3;P19324;Q8BVU9;Q8BV87;Q3TMD2;A0A140LHR4;A0A140LHK0;A0A140LHD6	Q3TWG9;Q3TJK3;P19324;Q8BVU9;Q8BV87;Q3TMD2	15;15;15;14;14;14;3;2;1	15;15;15;14;14;14;3;2;1	15;15;15;14;14;14;3;2;1	Serpin H1	Serpinh1	;;;;;	9	15	15	15	14	15	14	6	6	7	14	15	14	6	6	7	14	15	14	6	6	7	49.4	49.4	49.4	46.529	417	417;417;417;417;417;417;203;115;53	1	82	0	290.27	By MS/MS	By MS/MS	By MS/MS	By MS/MS	By MS/MS	By MS/MS	46.8	49.4	48.9	18.7
Q8VEK8;Q6NSS4;Q3TVX6;P19788	Q8VEK8;Q6NSS4;Q3TVX6;P19788	1;1;1;1	1;1;1;1	1;1;1;1	Matrix Gla protein	Mgp	;;;	4	1	1	1	0	0	0	1	1	1	0	0	0	1	1	1	0	0	0	1	1	1	14	14	14	11.236	93	93;104;104;104	1	3	0	3.1375				By matching	By MS/MS	By MS/MS	0	0	0	14
Q3U9G2;P20029;Q3TWF2;Q3TKF8;Q3TI47;Q3U7T8;Q9DC41;Q3U6V3;Q3UEM8;Q3TUS2	Q3U9G2;P20029;Q3TWF2;Q3TKF8;Q3TI47;Q3U7T8;Q9DC41;Q3U6V3;Q3UEM8	32;32;31;31;31;30;29;27;24;9	30;30;29;29;29;28;27;25;22;9	30;30;29;29;29;28;27;25;22;9	78 kDa glucose-regulated protein	Hspa5	;;;;;;;;	10	32	30	30	23	26	27	17	18	17	21	24	25	15	16	15	21	24	25	15	16	15	48.1	48.1	48.1	72.405	655	655;655;655;655;655;619;655;655;520;236	1	142	0	122.38	By MS/MS	By MS/MS	By MS/MS	By MS/MS	By MS/MS	By MS/MS	38.9	38.8	40.9	29.9
Q3TXR9;P20060	Q3TXR9;P20060	8;8	8;8	8;8	Beta-hexosaminidase;Beta-hexosaminidase subunit beta	Hexb	;	2	8	8	8	4	4	3	6	7	8	4	4	3	6	7	8	4	4	3	6	7	8	14.9	14.9	14.9	61.115	536	536;536	1	32	0	16.049	By MS/MS	By matching	By MS/MS	By MS/MS	By MS/MS	By MS/MS	7.1	7.1	5.2	11.2
P20108;Q8K4K8	P20108;Q8K4K8	4;2	4;2	4;2	Thioredoxin-dependent peroxide reductase, mitochondrial	Prdx3	;	2	4	4	4	2	2	2	1	2	2	2	2	2	1	2	2	2	2	2	1	2	2	18.3	18.3	18.3	28.127	257	257;254	1	11	0	14.172	By MS/MS	By matching	By MS/MS	By MS/MS	By matching	By MS/MS	9.3	9.3	8.6	4.3
Q5FWJ3;P20152;Q3V2S4;Q3U6S1;Q3TFD9;A0A0A6YWC8;Q3UAX1;Q3TWV0;Q3UD36;A4IF59;A2AKJ2;Q3V2C6;Q3V1K9;P31001;G5E846;G3X981;P15331;CON__Q9DCV7;CON__Q3KNV1;CON__P08729;CON__P05787;Q9DCV7;P11679;Q9JJY2;Q3UMG4;D3YZ35;CON__Q9H552;CON__Q9NSB2;CON__Q6ISB0;A0A0R4J036;P46660;P08553;Q4L0E6;CON__H-INV:HIT000292931;E9Q1Y9;CON__Q61726;CON__O43790;B2RTB6;CON__Q6NT21;CON__P78385;Q61726;CON__Q14533;CON__P78386;Q05DD2;C…	Q5FWJ3;P20152;Q3V2S4;Q3U6S1;Q3TFD9;A0A0A6YWC8;Q3UAX1;Q3TWV0;Q3UD36	43;43;42;42;42;40;39;39;37;21;8;6;6;6;5;5;5;3;3;3;3;3;3;2;2;2;2;2;2;2;2;2;1;1;1;1;1;1;1;1;1;1;1;1;1;1;1;1;1;1;1;1;1;1;1;1;1;1;1;1;1;1;1;1;1;1;1;1;1;1;1	43;43;42;42;42;40;39;39;37;21;8;6;6;6;5;5;5;3;3;3;3;3;3;2;2;2;2;2;2;2;2;2;1;1;1;1;1;1;1;1;1;1;1;1;1;1;1;1;1;1;1;1;1;1;1;1;1;1;1;1;1;1;1;1;1;1;1;1;1;1;1	42;42;41;41;41;39;38;38;36;20;7;6;6;6;5;5;5;2;2;2;2;2;2;2;2;2;2;1;1;2;2;2;0;0;0;0;0;0;0;0;0;0;0;1;0;0;0;0;0;0;0;0;0;0;0;0;0;0;0;1;0;0;0;0;0;0;0;1;0;0;1	Vimentin	Vim	;;;;;;;;	71	43	43	42	34	33	35	35	36	37	34	33	35	35	36	37	33	32	34	34	35	36	69.5	69.5	68	53.687	466	466;466;466;466;466;427;466;466;405;218;134;469;469;469;475;507;475;457;469;469;483;457;490;176;335;470;499;600;600;848;501;848;420;443;479;479;486;486;493;493;495;505;507;510;521;521;525;531;535;538;538;538;551;564;564;564;590;629;638;1046;430;481;486;495;507;525;531;543;594;603;1090	1	370	0	315.55	By MS/MS	By MS/MS	By MS/MS	By MS/MS	By MS/MS	By MS/MS	59.2	61.8	62.2	59.7
Q91V47;Q3UK94;Q684Q9;P21126;B2M0S0;B2M0R9;B2M0S1;F8WHM4	Q91V47;Q3UK94;Q684Q9;P21126;B2M0S0;B2M0R9	6;6;6;6;5;4;1;1	6;6;6;6;5;4;1;1	6;6;6;6;5;4;1;1	Ubiquitin-like protein 4A	DXS254E;Ubl4;Ubl4a;Tu11	;;;;;	8	6	6	6	2	3	2	4	4	6	2	3	2	4	4	6	2	3	2	4	4	6	43.4	43.4	43.4	17.228	152	152;157;172;157;157;157;53;102	1	21	0	13.594	By MS/MS	By MS/MS	By matching	By MS/MS	By MS/MS	By MS/MS	13.2	17.8	13.2	25.7
Q3U5K7;Q9EPX9;P21460;A2APX3	Q3U5K7;Q9EPX9;P21460;A2APX3	8;8;8;6	8;8;8;6	8;8;8;6	Cystatin-C	Cst3	;;;	4	8	8	8	5	5	6	5	7	7	5	5	6	5	7	7	5	5	6	5	7	7	55.5	55.5	55.5	15.217	137	137;140;140;102	1	57	0	101.41	By MS/MS	By MS/MS	By MS/MS	By MS/MS	By MS/MS	By MS/MS	42.3	42.3	42.3	41.6
Q3TDU5;P21956;Q9QWQ1	Q3TDU5;P21956;Q9QWQ1	4;4;2	4;4;2	4;4;2	Lactadherin	Mfge8;MFG-E8	;;	3	4	4	4	1	1	1	2	4	2	1	1	1	2	4	2	1	1	1	2	4	2	13.6	13.6	13.6	47.197	426	426;463;192	1	11	0	57.61	By matching	By MS/MS	By MS/MS	By MS/MS	By MS/MS	By MS/MS	2.8	2.8	2.8	5.4
Q3ZB23;P22724	Q3ZB23;P22724	1;1	1;1	1;1	Protein Wnt;Protein Wnt-4	Wnt4	;	2	1	1	1	0	0	0	0	0	1	0	0	0	0	0	1	0	0	0	0	0	1	2.6	2.6	2.6	39.049	351	351;351	1	1	0.0098859	1.113						By MS/MS	0	0	0	0
P23116;Q6A0B9;Q3UEK3;Q3TKF9;Q3UM46;Q3UL99;Q3TRH1	P23116;Q6A0B9	11;6;5;5;5;5;3	11;6;5;5;5;5;3	11;6;5;5;5;5;3	Eukaryotic translation initiation factor 3 subunit A	Eif3a	;	7	11	11	11	11	11	10	2	1	1	11	11	10	2	1	1	11	11	10	2	1	1	8	8	8	161.93	1344	1344;857;677;727;737;807;502	1	36	0	28.301	By MS/MS	By MS/MS	By MS/MS	By matching	By matching	By MS/MS	8	8	7.1	1.7
Q9DCC5;Q32P00;P23198;I6L9I7;D3Z1A9;D3Z313	Q9DCC5;Q32P00;P23198;I6L9I7	4;4;4;3;1;1	4;4;4;3;1;1	3;3;3;2;1;1	Chromobox protein homolog 3	Cbx3	;;;	6	4	4	3	4	4	4	3	3	3	4	4	4	3	3	3	3	3	3	2	2	2	30.1	30.1	21.3	20.811	183	183;183;183;183;71;110	1	22	0	48.027	By MS/MS	By MS/MS	By matching	By MS/MS	By MS/MS	By MS/MS	30.1	30.1	30.1	22.4
Q543K9;P23492;Q9D8C9	Q543K9;P23492	9;9;2	9;9;2	9;9;2	Purine nucleoside phosphorylase	Pnp	;	3	9	9	9	7	7	8	7	8	6	7	7	8	7	8	6	7	7	8	7	8	6	39.1	39.1	39.1	32.263	289	289;289;305	1	48	0	64.04	By MS/MS	By MS/MS	By MS/MS	By MS/MS	By MS/MS	By MS/MS	30.4	30.4	30.8	32.9
Q5HZI6;P23591	Q5HZI6;P23591	1;1	1;1	1;1	GDP-L-fucose synthase	Tsta3	;	2	1	1	1	1	1	1	1	1	1	1	1	1	1	1	1	1	1	1	1	1	1	3.7	3.7	3.7	35.877	321	321;321	1	6	0.0016906	1.7279	By MS/MS	By MS/MS	By matching	By MS/MS	By MS/MS	By MS/MS	3.7	3.7	3.7	3.7
Q3TJN1;Q9CXX6;Q8CBC8;Q3TKJ1;P24288;A0A0N4SV61;B2KFA8;E9Q4K3	Q3TJN1;Q9CXX6;Q8CBC8;Q3TKJ1;P24288;A0A0N4SV61;B2KFA8;E9Q4K3	2;2;2;2;2;1;1;1	2;2;2;2;2;1;1;1	2;2;2;2;2;1;1;1	Branched-chain-amino-acid aminotransferase;Branched-chain-amino-acid aminotransferase, cytosolic	Bcat1	;;;;;;;	8	2	2	2	2	2	2	1	0	1	2	2	2	1	0	1	2	2	2	1	0	1	4.7	4.7	4.7	42.791	386	386;398;453;453;386;180;223;393	1	8	0	9.6639	By MS/MS	By MS/MS	By MS/MS	By MS/MS		By MS/MS	4.7	4.7	4.7	2.1
Q9DCY1;P24369;Q6ZQM2	Q9DCY1;P24369	14;14;5	14;14;5	14;14;5	Peptidyl-prolyl cis-trans isomerase;Peptidyl-prolyl cis-trans isomerase B	Ppib	;	3	14	14	14	8	9	8	8	10	12	8	9	8	8	10	12	8	9	8	8	10	12	58.3	58.3	58.3	23.713	216	216;216;142	1	68	0	115.38	By MS/MS	By MS/MS	By MS/MS	By MS/MS	By MS/MS	By MS/MS	42.6	45.4	38.9	38.9
Q99LB4;Q3UJ44;Q3TNN6;P24452	Q99LB4;Q3UJ44;Q3TNN6;P24452	3;3;3;3	3;3;3;3	3;3;3;3	Macrophage-capping protein	Capg	;;;	4	3	3	3	1	1	2	2	3	2	1	1	2	2	3	2	1	1	2	2	3	2	11.2	11.2	11.2	38.768	349	349;349;349;352	1	19	0	26.034	By MS/MS	By matching	By MS/MS	By MS/MS	By MS/MS	By MS/MS	3.4	3.4	7.2	7.4
P24527	P24527	6	6	6	Leukotriene A-4 hydrolase	Lta4h		1	6	6	6	2	4	3	2	3	4	2	4	3	2	3	4	2	4	3	2	3	4	11.5	11.5	11.5	69.05	611	611	1	20	0	8.2507	By MS/MS	By MS/MS	By MS/MS	By MS/MS	By MS/MS	By MS/MS	4.6	8.3	5.6	3.4
Q3UPJ2;Q3UAT9;Q3U9N8;P24547;A0A0A6YXS4;A0A0A6YY72	Q3UPJ2;Q3UAT9;Q3U9N8;P24547;A0A0A6YXS4;A0A0A6YY72	2;2;2;2;1;1	2;2;2;2;1;1	2;2;2;2;1;1	Inosine-5-monophosphate dehydrogenase;Inosine-5-monophosphate dehydrogenase 2	Impdh2	;;;;;	6	2	2	2	2	2	2	2	2	2	2	2	2	2	2	2	2	2	2	2	2	2	4.9	4.9	4.9	55.863	514	514;514;514;514;248;320	1	12	0	9.8203	By MS/MS	By MS/MS	By MS/MS	By MS/MS	By matching	By matching	4.9	4.9	4.9	4.9
Q3UZH2;Q3ULD6;Q3UI57;P25206	Q3UZH2;Q3ULD6;Q3UI57;P25206	2;2;2;2	2;2;2;2	2;2;2;2	DNA helicase;DNA replication licensing factor MCM3	Mcm3	;;;	4	2	2	2	2	1	1	0	0	0	2	1	1	0	0	0	2	1	1	0	0	0	2.8	2.8	2.8	91.544	812	812;812;812;812	1	7	0	9.6067	By MS/MS	By matching	By matching				2.8	1.4	1.4	0
Q8BSJ3;Q6PI17;P25785;B1AQJ3;Q6GXA8	Q8BSJ3;Q6PI17;P25785;B1AQJ3;Q6GXA8	12;12;12;9;6	12;12;12;9;6	12;12;12;9;6	Metalloproteinase inhibitor 2	Timp2	;;;;	5	12	12	12	9	10	9	8	8	8	9	10	9	8	8	8	9	10	9	8	8	8	60	60	60	24.342	220	220;220;220;143;95	1	67	0	114.89	By MS/MS	By MS/MS	By MS/MS	By MS/MS	By MS/MS	By MS/MS	33.6	47.7	47.3	37.3
P26039;Q3UHS6;Q80TM2;Q0V930;Q3TBC3;A2AIM2;E9PUM4;B2RY15;A0A1L1SQ51;Q71LX4;Q8CDM9;Q8C9Z8;Q6PB69;Q8CHG4;A0A1L1SRI1;Q68FD6;Q9CS79;A0A1L1SQP9;F6S1V7;F6SX70;Q3TKJ2;Q3TN69	P26039;Q3UHS6;Q80TM2;Q0V930;Q3TBC3	42;41;41;22;21;7;6;6;6;5;4;3;3;3;3;3;2;2;1;1;1;1	42;41;41;22;21;7;6;6;6;5;4;3;3;3;3;3;2;2;1;1;1;1	42;41;41;22;21;7;6;6;6;5;4;3;3;3;3;3;2;2;1;1;1;1	Talin-1	Tln1	;;;;	22	42	42	42	37	34	32	22	20	22	37	34	32	22	20	22	37	34	32	22	20	22	18	18	18	269.82	2541	2541;2541;2564;1190;1051;241;2542;2542;2544;2375;1452;300;529;1471;1471;1775;547;923;122;279;321;702	1	179	0	217.59	By MS/MS	By MS/MS	By MS/MS	By MS/MS	By MS/MS	By MS/MS	16.6	14.2	13	10.3
Q4KML7;Q3UXR4;Q3UL48;Q3TCP5;P26040;Q8CBU4	Q4KML7;Q3UXR4;Q3UL48;Q3TCP5;P26040;Q8CBU4	13;13;13;13;13;10	2;2;2;2;2;2	2;2;2;2;2;2	Ezrin	Ezr	;;;;;	6	13	2	2	9	8	8	11	11	12	0	0	0	2	2	2	0	0	0	2	2	2	17.7	3.8	3.8	69.406	586	586;586;586;586;586;421	1	6	0	7.7475	By matching	By matching	By matching	By MS/MS	By MS/MS	By MS/MS	12.8	9.6	9.6	13
P26041;Q3TZQ2;Q05DU4;Q3UF33	P26041;Q3TZQ2;Q05DU4	56;52;47;8	56;52;47;8	43;39;34;8	Moesin	Msn	;;	4	56	56	43	41	42	43	38	39	39	41	42	43	38	39	39	31	33	34	27	28	27	71.9	71.9	55.3	67.766	577	577;577;439;140	1	350	0	323.31	By MS/MS	By MS/MS	By MS/MS	By MS/MS	By MS/MS	By MS/MS	54.6	54.2	54.2	53.9
Q3TH46;Q3U111;P26043;Q3UJJ8;Q7TSG6;Q8C2N4;Q05CE6;Q3TS74	Q3TH46;Q3U111;P26043;Q3UJJ8;Q7TSG6;Q8C2N4;Q05CE6	31;31;31;28;21;18;18;8	18;18;18;18;9;6;6;8	18;18;18;18;9;6;6;8	Radixin	Rdx	;;;;;;	8	31	18	18	23	20	19	19	18	19	13	11	10	8	7	7	13	11	10	8	7	7	37.4	22.8	22.8	76.852	657	657;662;583;652;389;333;413;188	1	65	0	97.95	By MS/MS	By MS/MS	By MS/MS	By MS/MS	By MS/MS	By MS/MS	31.2	24.5	23.3	23.4
Q922I0;Q3KQM4;Q505Q1;Q80XR5;P26369	Q922I0;Q3KQM4;Q505Q1;Q80XR5;P26369	1;1;1;1;1	1;1;1;1;1	1;1;1;1;1	Splicing factor U2AF 65 kDa subunit	U2af2	;;;;	5	1	1	1	0	0	0	1	1	1	0	0	0	1	1	1	0	0	0	1	1	1	2.6	2.6	2.6	33.77	306	306;307;403;471;475	1	3	0.0099161	1.121				By MS/MS	By MS/MS	By MS/MS	0	0	0	2.6
P26443;Q3TSQ7	P26443;Q3TSQ7	2;1	2;1	2;1	Glutamate dehydrogenase 1, mitochondrial	Glud1	;	2	2	2	2	2	2	2	1	1	1	2	2	2	1	1	1	2	2	2	1	1	1	3.4	3.4	3.4	61.336	558	558;326	1	10	0	2.2046	By matching	By MS/MS	By MS/MS	By matching	By matching	By MS/MS	3.4	3.4	3.4	1.6
Q3ULN5;P26883;Q1JUQ7;Q1JUQ8;Q1JUQ6;Q3UBA0;Q3UKJ3;F6X9I3	Q3ULN5;P26883;Q1JUQ7;Q1JUQ8;Q1JUQ6;Q3UBA0;Q3UKJ3;F6X9I3	2;2;1;1;1;1;1;1	2;2;1;1;1;1;1;1	2;2;1;1;1;1;1;1	Peptidyl-prolyl cis-trans isomerase;Peptidyl-prolyl cis-trans isomerase FKBP1A	Fkbp1a	;;;;;;;	8	2	2	2	2	2	2	2	2	2	2	2	2	2	2	2	2	2	2	2	2	2	25	25	25	12.052	108	108;108;37;59;62;80;150;161	1	18	0	8.1086	By matching	By MS/MS	By MS/MS	By MS/MS	By MS/MS	By MS/MS	25	25	25	25
P27046;Q8C4L1;F6QMB7	P27046	16;1;1	16;1;1	16;1;1	Alpha-mannosidase 2	Man2a1		3	16	16	16	11	10	9	12	12	12	11	10	9	12	12	12	11	10	9	12	12	12	19.1	19.1	19.1	131.63	1150	1150;68;280	1	72	0	55.254	By MS/MS	By MS/MS	By MS/MS	By MS/MS	By MS/MS	By MS/MS	14.3	12.2	10.3	14.3
P27546;E9PZ43;A0A0G2JDN7;A0A140T8T5;A0A0G2JFH2;A0A0G2JG35;A0A0G2JFK3;A0A0G2JDY5;A0A0G2JFT4;A0A0G2JE57;A0A0G2JDU1	P27546;E9PZ43;A0A0G2JDN7	24;14;12;11;11;6;5;5;4;1;1	24;14;12;11;11;6;5;5;4;1;1	24;14;12;11;11;6;5;5;4;1;1	Microtubule-associated protein 4;Microtubule-associated protein	Map4	;;	11	24	24	24	19	18	19	11	12	12	19	18	19	11	12	12	19	18	19	11	12	12	26.6	26.6	26.6	117.43	1125	1125;933;902;414;1441;290;207;220;276;81;116	1	103	0	115.1	By MS/MS	By MS/MS	By MS/MS	By MS/MS	By MS/MS	By MS/MS	20.6	19.6	20.4	12.4
P27612	P27612	3	3	3	Phospholipase A-2-activating protein	Plaa		1	3	3	3	2	2	2	0	1	0	2	2	2	0	1	0	2	2	2	0	1	0	3.3	3.3	3.3	87.22	794	794	1	7	0	3.0014	By matching	By MS/MS	By MS/MS		By MS/MS		2.1	2.1	2.1	0
P27773;F6Q404	P27773	31;7	31;7	31;7	Protein disulfide-isomerase A3	Pdia3		2	31	31	31	27	25	26	22	21	21	27	25	26	22	21	21	27	25	26	22	21	21	57.8	57.8	57.8	56.678	505	505;124	1	185	0	225.81	By MS/MS	By MS/MS	By MS/MS	By MS/MS	By MS/MS	By MS/MS	54.3	51.7	51.7	46.3
Q3TXH3;Q3TP83;Q3TLP7;P28301;Q3TWI1;Q3TX90;Q3UXV2	Q3TXH3;Q3TP83;Q3TLP7;P28301;Q3TWI1;Q3TX90	15;15;15;15;14;10;6	15;15;15;15;14;10;6	15;15;15;15;14;10;6	Protein-lysine 6-oxidase	Lox	;;;;;	7	15	15	15	10	7	8	11	13	12	10	7	8	11	13	12	10	7	8	11	13	12	40.9	40.9	40.9	46.7	411	411;411;411;411;411;411;286	1	88	0	87.528	By MS/MS	By MS/MS	By MS/MS	By MS/MS	By MS/MS	By MS/MS	30.4	19.5	19	19.5
Q6P5I3;P28474	Q6P5I3;P28474	2;2	2;2	2;2	S-(hydroxymethyl)glutathione dehydrogenase;Alcohol dehydrogenase class-3	Adh5	;	2	2	2	2	1	1	1	0	2	2	1	1	1	0	2	2	1	1	1	0	2	2	10.2	10.2	10.2	39.547	374	374;374	1	7	0	4.4858	By MS/MS	By matching	By matching		By MS/MS	By MS/MS	2.1	2.1	2.1	0
P28481	P28481	4	1	1	Collagen alpha-1(II) chain;Collagen alpha-1(II) chain;Chondrocalcin	Col2a1		1	4	1	1	3	4	4	4	3	2	0	1	1	1	0	0	0	1	1	1	0	0	3.7	1.2	1.2	141.97	1487	1487	1	3	0.00088183	2.0262	By matching	By MS/MS	By matching	By MS/MS	By matching	By matching	2.5	3.7	3.7	3.7
Q3TNY9;P28653;Q3UXK8;Q7TMW3;Q3TAF9;Q6PG76	Q3TNY9;P28653;Q3UXK8;Q7TMW3;Q3TAF9	19;19;17;16;16;3	19;19;17;16;16;3	18;18;16;15;15;3	Biglycan	Bgn	;;;;	6	19	19	18	18	16	15	17	14	14	18	16	15	17	14	14	17	15	15	17	14	14	58	58	55.8	41.639	369	369;369;369;369;369;134	1	147	0	323.31	By MS/MS	By MS/MS	By MS/MS	By MS/MS	By MS/MS	By MS/MS	54.2	52.8	50.7	52
Q3UKR1;Q3TSV1;P28654;Q6LAK9	Q3UKR1;Q3TSV1;P28654	9;9;9;2	8;8;8;2	8;8;8;2	Decorin	Dcn	;;	4	9	8	8	8	8	7	4	2	3	7	7	7	4	2	3	7	7	7	4	2	3	27.7	25.4	25.4	39.809	354	354;354;354;102	1	34	0	25.428	By MS/MS	By MS/MS	By MS/MS	By MS/MS	By MS/MS	By MS/MS	27.7	27.7	25.4	16.4
Q8BWX1;Q3TKP3;Q3TCF4;P28658	Q8BWX1;Q3TKP3;Q3TCF4;P28658	1;1;1;1	1;1;1;1	1;1;1;1	Ataxin-10	Atxn10	;;;	4	1	1	1	0	0	0	0	1	1	0	0	0	0	1	1	0	0	0	0	1	1	4	4	4	48.244	426	426;475;475;475	1	2	0.0099312	1.1223					By MS/MS	By matching	0	0	0	0
P28667	P28667	2	2	2	MARCKS-related protein	Marcksl1		1	2	2	2	2	2	2	0	0	0	2	2	2	0	0	0	2	2	2	0	0	0	14	14	14	20.165	200	200	1	6	0	34.345	By MS/MS	By MS/MS	By MS/MS				14	14	14	0
Q544Y8;Q3TVQ3;Q3U9K2;Q9D2V3;Q3UD85;Q3UAJ3;Q3U9N4;Q3U8W3;P28798;Q3UC19;Q3TX66;Q3TWT4;Q3U5Q6;Q3TW77;H3BJE0;Q3UDD6;H3BLC9;H3BJ90	Q544Y8;Q3TVQ3;Q3U9K2;Q9D2V3;Q3UD85;Q3UAJ3;Q3U9N4;Q3U8W3;P28798;Q3UC19;Q3TX66;Q3TWT4;Q3U5Q6;Q3TW77;H3BJE0;Q3UDD6	11;11;11;11;11;11;11;11;11;10;10;10;10;10;7;7;3;3	11;11;11;11;11;11;11;11;11;10;10;10;10;10;7;7;3;3	11;11;11;11;11;11;11;11;11;10;10;10;10;10;7;7;3;3	Granulins;Acrogranin;Granulin-1;Granulin-2;Granulin-3;Granulin-4;Granulin-5;Granulin-6;Granulin-7	Grn	;;;;;;;;;;;;;;;	18	11	11	11	8	6	6	7	6	8	8	6	6	7	6	8	8	6	6	7	6	8	24.1	24.1	24.1	63.458	589	589;589;593;602;602;602;602;602;589;589;589;589;602;602;247;462;214;335	1	57	0	71.324	By MS/MS	By MS/MS	By MS/MS	By MS/MS	By MS/MS	By MS/MS	17.3	13.1	12.1	16
Q922W6;Q3UFJ0;P28862;A1L3D0;O55123	Q922W6;Q3UFJ0;P28862;A1L3D0;O55123	2;2;2;1;1	2;2;2;1;1	2;2;2;1;1	Stromelysin-1;Stromelysin-2	Mmp3;Mmp10	;;;;	5	2	2	2	0	0	0	1	1	2	0	0	0	1	1	2	0	0	0	1	1	2	4.2	4.2	4.2	54.104	479	479;479;477;476;476	1	4	0.0054602	1.265				By matching	By MS/MS	By MS/MS	0	0	0	2.1
Q8BN32;Q3U8U8;P29341;Q99KL3;Q9D4E6;Q9DBE3;Q792Y0;Q91YZ8;D3Z5M2;Q62029;A3KFU5;A3KFU8;Q99LF8;Q6PHQ9;Q3V2M1;Q3UX16;F6ZAX1;V9GXG3;Q05DT1;Q921B8;Q3TSA5;Q3TUS5;Q8C7D3	Q8BN32;Q3U8U8;P29341;Q99KL3;Q9D4E6	16;16;16;12;8;6;6;6;6;6;6;6;6;6;5;5;3;3;2;1;1;1;1	16;16;16;12;8;6;6;6;6;6;6;6;6;6;5;5;3;3;2;1;1;1;1	16;16;16;12;8;6;6;6;6;6;6;6;6;6;5;5;3;3;2;1;1;1;1	Polyadenylate-binding protein;Polyadenylate-binding protein 1	Pabpc1;Pabpc6	;;;;	23	16	16	16	9	10	9	11	9	12	9	10	9	11	9	12	9	10	9	11	9	12	29.2	29.2	29.2	70.669	636	636;636;636;527;643;168;603;615;615;628;631;644;660;660;266;590;118;168;77;119;230;249;381	1	73	0	135	By MS/MS	By MS/MS	By MS/MS	By MS/MS	By MS/MS	By MS/MS	18.1	18.4	16.5	21.4
Q3TXV7;Q8BNS6;Q3UCP6;Q3U936;Q3TW10;Q3TVI2;Q3TKF6;P29416;Q3THQ0	Q3TXV7;Q8BNS6;Q3UCP6;Q3U936;Q3TW10;Q3TVI2;Q3TKF6;P29416;Q3THQ0	3;3;3;3;3;3;3;3;2	3;3;3;3;3;3;3;3;2	3;3;3;3;3;3;3;3;2	Beta-hexosaminidase;Beta-hexosaminidase subunit alpha	Hexa	;;;;;;;;	9	3	3	3	2	2	2	1	2	2	2	2	2	1	2	2	2	2	2	1	2	2	5.8	5.8	5.8	59.74	521	521;528;528;528;528;528;528;528;528	1	11	0	3.0352	By MS/MS	By MS/MS	By matching	By MS/MS	By matching	By MS/MS	3.6	3.6	3.6	2.1
Q8K0X1;Q3UPN1;Q3TR98;P29533;Q91X98;A0A0G2JFP9;Q544V4	Q8K0X1;Q3UPN1;Q3TR98;P29533;Q91X98;A0A0G2JFP9;Q544V4	15;15;15;15;14;8;8	15;15;15;15;14;8;8	15;15;15;15;14;8;8	Vascular cell adhesion protein 1	Vcam1	;;;;;;	7	15	15	15	10	10	11	9	9	10	10	10	11	9	9	10	10	10	11	9	9	10	23.4	23.4	23.4	81.329	739	739;739;739;739;739;237;345	1	66	0	148.8	By MS/MS	By MS/MS	By MS/MS	By MS/MS	By MS/MS	By MS/MS	18.3	17.2	17.9	14.6
Q3UI46;P29595;Q3TY05	Q3UI46;P29595;Q3TY05	2;2;1	2;2;1	2;2;1	NEDD8	Nedd8	;;	3	2	2	2	1	1	0	1	2	1	1	1	0	1	2	1	1	1	0	1	2	1	34.6	34.6	34.6	8.9723	81	81;81;68	1	6	0	42.726	By MS/MS	By MS/MS		By MS/MS	By MS/MS	By matching	17.3	17.3	0	17.3
Q3UC73;P30412	Q3UC73;P30412	4;4	4;4	4;4	Peptidyl-prolyl cis-trans isomerase;Peptidyl-prolyl cis-trans isomerase C	Ppic	;	2	4	4	4	3	3	3	4	4	4	3	3	3	4	4	4	3	3	3	4	4	4	18.9	18.9	18.9	22.794	212	212;212	1	21	0	24.143	By MS/MS	By MS/MS	By matching	By MS/MS	By MS/MS	By MS/MS	17.5	17.5	17.5	18.9
P30416;Q8CBS1;F7CAT1;F6S2D5	P30416	10;3;1;1	10;3;1;1	10;3;1;1	Peptidyl-prolyl cis-trans isomerase FKBP4;Peptidyl-prolyl cis-trans isomerase FKBP4, N-terminally processed	Fkbp4		4	10	10	10	7	7	6	6	5	5	7	7	6	6	5	5	7	7	6	6	5	5	22.9	22.9	22.9	51.572	458	458;61;187;260	1	42	0	23.264	By MS/MS	By MS/MS	By MS/MS	By MS/MS	By MS/MS	By MS/MS	15.1	15.1	12.9	14
Q3UAZ7;Q9CT19;Q3U566;P30681;A0A1B0GQX9	Q3UAZ7;Q9CT19;Q3U566;P30681;A0A1B0GQX9	8;8;8;8;5	8;8;8;8;5	7;7;7;7;4	High mobility group protein B2	Hmgb2	;;;;	5	8	8	7	6	6	7	4	5	5	6	6	7	4	5	5	5	5	6	3	4	4	35.4	35.4	28.7	20.533	181	181;191;210;210;99	1	36	0	16.661	By MS/MS	By MS/MS	By MS/MS	By MS/MS	By MS/MS	By MS/MS	26.5	27.1	35.4	28.7
Q3UZG4;P31230;Q8C2U7;A0A0G2JDH0;Q3TUZ1;A0A0G2JEU9;A0A0G2JDV0;A0A0G2JDW6	Q3UZG4;P31230;Q8C2U7	7;7;6;3;3;3;3;3	7;7;6;3;3;3;3;3	7;7;6;3;3;3;3;3	Aminoacyl tRNA synthase complex-interacting multifunctional protein 1;Endothelial monocyte-activating polypeptide 2	Aimp1	;;	8	7	7	7	2	2	2	7	7	7	2	2	2	7	7	7	2	2	2	7	7	7	23.8	23.8	23.8	35.166	319	319;310;319;55;64;80;85;115	1	27	0	7.7292	By matching	By MS/MS	By matching	By MS/MS	By MS/MS	By matching	9.1	9.1	9.1	23.8
Q548W7;P31786;Q4VWZ5;D3Z563;M0QWU8;Q3ULV8	Q548W7;P31786;Q4VWZ5;D3Z563	7;7;6;4;3;3	7;7;6;4;3;3	7;7;6;4;3;3	Acyl-CoA-binding protein	Dbi	;;;	6	7	7	7	6	7	6	4	4	5	6	7	6	4	4	5	6	7	6	4	4	5	79.3	79.3	79.3	10	87	87;87;135;63;77;87	1	42	0	33.146	By MS/MS	By MS/MS	By MS/MS	By MS/MS	By MS/MS	By MS/MS	70.1	79.3	70.1	40.2
Q9JJE1;Q3UK05;Q3U3F4;Q3TMJ8;P31938;M0QWN2;Q3UPM3;Q91YS7;Q63932	Q9JJE1;Q3UK05;Q3U3F4;Q3TMJ8;P31938;M0QWN2;Q3UPM3;Q91YS7;Q63932	2;2;2;2;2;1;1;1;1	2;2;2;2;2;1;1;1;1	2;2;2;2;2;1;1;1;1	Dual specificity mitogen-activated protein kinase kinase 1;Dual specificity mitogen-activated protein kinase kinase 2	Map2k1;Map2k2	;;;;;;;;	9	2	2	2	0	0	0	1	2	1	0	0	0	1	2	1	0	0	0	1	2	1	5.6	5.6	5.6	43.374	393	393;393;393;393;393;203;244;400;401	1	4	0	3.7671				By matching	By MS/MS	By MS/MS	0	0	0	3.1
P32020	P32020	4	4	4	Non-specific lipid-transfer protein	Scp2		1	4	4	4	3	1	2	1	1	1	3	1	2	1	1	1	3	1	2	1	1	1	7.9	7.9	7.9	59.125	547	547	1	9	0	6.8277	By MS/MS	By matching	By matching	By MS/MS	By MS/MS	By matching	6	2	3.8	1.8
Q91VT9;Q8C6F2;Q3TZU9;Q80XJ5;P32507	Q91VT9;Q8C6F2;Q3TZU9;Q80XJ5;P32507	1;1;1;1;1	1;1;1;1;1	1;1;1;1;1	Nectin-2	Pvrl2	;;;;	5	1	1	1	1	1	1	1	0	0	1	1	1	1	0	0	1	1	1	1	0	0	4.1	4.1	4.1	50.756	467	467;467;467;530;530	1	4	0.0016708	1.6754	By MS/MS	By matching	By matching	By matching			4.1	4.1	4.1	4.1
P33174	P33174	1	1	1	Chromosome-associated kinesin KIF4	Kif4		1	1	1	1	1	1	1	0	0	0	1	1	1	0	0	0	1	1	1	0	0	0	0.8	0.8	0.8	139.52	1231	1231	1	3	0	4.5452	By matching	By MS/MS	By MS/MS				0.8	0.8	0.8	0
Q3UG07;P33434;Q6GXA5	Q3UG07;P33434	8;8;1	8;8;1	8;8;1	72 kDa type IV collagenase;PEX	Mmp2	;	3	8	8	8	7	8	5	0	0	0	7	8	5	0	0	0	7	8	5	0	0	0	18.9	18.9	18.9	74.102	662	662;662;111	1	25	0	14.023	By MS/MS	By MS/MS	By MS/MS				15.6	18.9	9.8	0
P34022;H7BX22;Q3U6M5;O08846	P34022;H7BX22;Q3U6M5	5;4;4;1	5;4;4;1	5;4;4;1	Ran-specific GTPase-activating protein	Ranbp1	;;	4	5	5	5	5	5	5	4	4	3	5	5	5	4	4	3	5	5	5	4	4	3	32	32	32	23.596	203	203;153;203;52	1	34	0	32.485	By MS/MS	By MS/MS	By MS/MS	By MS/MS	By MS/MS	By MS/MS	32	32	32	26.6
Q545F0;P34884	Q545F0;P34884	4;4	4;4	4;4	Macrophage migration inhibitory factor	Mif	;	2	4	4	4	3	3	3	3	4	3	3	3	3	3	4	3	3	3	3	3	4	3	41.7	41.7	41.7	12.504	115	115;115	1	24	0	19.154	By MS/MS	By MS/MS	By MS/MS	By MS/MS	By MS/MS	By MS/MS	23.5	23.5	23.5	23.5
P35235;Q9CT18;Q05C78;Q63848	P35235;Q9CT18;Q05C78	6;4;4;1	6;4;4;1	6;4;4;1	Tyrosine-protein phosphatase non-receptor type 11	Ptpn11	;;	4	6	6	6	4	2	2	3	2	2	4	2	2	3	2	2	4	2	2	3	2	2	11.2	11.2	11.2	68.46	597	597;269;276;164	1	15	0	11.943	By MS/MS	By MS/MS	By MS/MS	By matching	By matching	By MS/MS	7.4	4.9	3.2	6.9
Q3UG16;P35585	Q3UG16;P35585	2;2	2;2	2;2	AP-1 complex subunit mu-1	Ap1m1	;	2	2	2	2	2	2	2	2	0	1	2	2	2	2	0	1	2	2	2	2	0	1	6.4	6.4	6.4	48.542	423	423;423	1	9	0	2.3848	By MS/MS	By matching	By matching	By matching		By matching	6.4	6.4	6.4	6.4
P35700;B1AXW5;B1AXW6;Q3U9J9;B1AXW4	P35700;B1AXW5;B1AXW6;Q3U9J9;B1AXW4	15;14;14;11;9	15;14;14;11;9	14;13;13;10;9	Peroxiredoxin-1	Prdx1	;;;;	5	15	15	14	9	11	10	14	14	14	9	11	10	14	14	14	9	11	10	13	13	13	57.8	57.8	57.8	22.176	199	199;169;176;199;123	1	109	0	106.88	By MS/MS	By MS/MS	By MS/MS	By MS/MS	By MS/MS	By MS/MS	47.7	51.8	48.2	57.8
Q8C2K0;Q5BLK0;Q3TIQ2;P35979;Q6DI58	Q8C2K0;Q5BLK0;Q3TIQ2;P35979;Q6DI58	4;4;4;4;2	4;4;4;4;2	4;4;4;4;2	60S ribosomal protein L12	Rpl12	;;;;	5	4	4	4	2	2	2	3	3	4	2	2	2	3	3	4	2	2	2	3	3	4	34.1	34.1	34.1	17.806	164	164;165;165;165;218	1	16	0	35.47	By MS/MS	By MS/MS	By MS/MS	By MS/MS	By MS/MS	By MS/MS	18.9	18.9	18.9	24.4
P36552;Q3U029	P36552	4;1	4;1	4;1	Oxygen-dependent coproporphyrinogen-III oxidase, mitochondrial	Cpox		2	4	4	4	3	3	4	2	2	2	3	3	4	2	2	2	3	3	4	2	2	2	11.3	11.3	11.3	49.714	443	443;380	1	16	0	21.064	By MS/MS	By MS/MS	By matching	By matching	By MS/MS	By MS/MS	9.3	9.3	11.3	5
Q546R1;Q99NF7;P36993;Q9EQE2;Q9EQE3;Q8R4T7;Q5BKS2;P49443;Q3V461	Q546R1;Q99NF7;P36993;Q9EQE2;Q9EQE3;Q8R4T7;Q5BKS2;P49443	3;3;3;2;2;2;2;2;1	3;3;3;2;2;2;2;2;1	3;3;3;2;2;2;2;2;1	Protein phosphatase 1B;Protein phosphatase 1A	Ppm1b;Ppm1a	;;;;;;;	9	3	3	3	2	3	3	3	3	3	2	3	3	3	3	3	2	3	3	3	3	3	7.7	7.7	7.7	42.795	390	390;477;390;323;326;326;476;382;247	1	17	0	13.924	By MS/MS	By MS/MS	By MS/MS	By MS/MS	By MS/MS	By MS/MS	5.4	7.7	7.7	7.7
P37804;A0A1L1STN8	P37804;A0A1L1STN8	16;9	16;9	16;9	Transgelin	Tagln	;	2	16	16	16	15	15	16	9	9	8	15	15	16	9	9	8	15	15	16	9	9	8	67.7	67.7	67.7	22.576	201	201;109	1	90	0	71.496	By MS/MS	By MS/MS	By MS/MS	By MS/MS	By MS/MS	By MS/MS	62.2	62.7	67.7	46.8
Q3TGL4;P37889;Q99K58	Q3TGL4;P37889;Q99K58	34;34;32	34;34;32	34;34;32	Fibulin-2	Fbln2	;;	3	34	34	34	30	28	29	24	25	25	30	28	29	24	25	25	30	28	29	24	25	25	28.2	28.2	28.2	126.5	1174	1174;1221;1174	1	209	0	323.31	By MS/MS	By MS/MS	By MS/MS	By MS/MS	By MS/MS	By MS/MS	24.6	24.8	25.1	23.3
P38647	P38647	10	10	10	Stress-70 protein, mitochondrial	Hspa9		1	10	10	10	6	3	4	4	7	8	6	3	4	4	7	8	6	3	4	4	7	8	17.4	17.4	17.4	73.46	679	679	1	32	0	57.068	By MS/MS	By MS/MS	By MS/MS	By MS/MS	By MS/MS	By MS/MS	9.3	4.1	5.9	6.2
Q99M86;Q91Z50;Q8R069;Q8C952;Q3TGH6;Q8C5X6;P39749	Q99M86;Q91Z50;Q8R069;Q8C952;Q3TGH6;Q8C5X6;P39749	2;2;2;2;2;2;2	2;2;2;2;2;2;2	2;2;2;2;2;2;2	Flap endonuclease 1	Fen1	;;;;;;	7	2	2	2	0	0	0	1	2	2	0	0	0	1	2	2	0	0	0	1	2	2	5.8	5.8	5.8	42.3	378	378;380;380;380;380;411;378	1	5	0.0069444	1.1986				By MS/MS	By MS/MS	By matching	0	0	0	2.9
Q3U0U5;P40124;Q3UVJ2;Q3UNQ0;Q3TC53;B1ARS0;D3YTR7;Q8BKZ3;A0A286YCS6;Q9CYT6	Q3U0U5;P40124;Q3UVJ2;Q3UNQ0;Q3TC53	17;17;16;16;16;5;1;1;1;1	17;17;16;16;16;5;1;1;1;1	17;17;16;16;16;5;1;1;1;1	Adenylyl cyclase-associated protein;Adenylyl cyclase-associated protein 1	Cap1	;;;;	10	17	17	17	12	9	10	7	10	8	12	9	10	7	10	8	12	9	10	7	10	8	48.9	48.9	48.9	51.574	474	474;474;474;474;474;164;364;421;421;476	1	65	0	43.639	By MS/MS	By MS/MS	By MS/MS	By MS/MS	By MS/MS	By MS/MS	29.5	23.2	25.5	18.1
P40142;A0A286YE28;O55021;E0CY51;Q9Z2L5	P40142;A0A286YE28	31;22;2;2;2	31;22;2;2;2	31;22;2;2;2	Transketolase	Tkt	;	5	31	31	31	23	23	22	23	28	28	23	23	22	23	28	28	23	23	22	23	28	28	63.6	63.6	63.6	67.63	623	623;502;28;42;65	1	179	0	143.87	By MS/MS	By MS/MS	By MS/MS	By MS/MS	By MS/MS	By MS/MS	47.2	41.7	40.8	39.2
P40336;A0A1W2P7Z9;Q6PE78	P40336;A0A1W2P7Z9;Q6PE78	2;1;1	2;1;1	2;1;1	Vacuolar protein sorting-associated protein 26A	Vps26a	;;	3	2	2	2	1	1	1	1	2	1	1	1	1	1	2	1	1	1	1	1	2	1	7.6	7.6	7.6	38.113	327	327;123;161	1	7	0	6.3292	By MS/MS	By matching	By matching	By matching	By MS/MS	By matching	4	4	4	3.7
Q9DBN7;P42125	Q9DBN7;P42125	3;3	3;3	3;3	Enoyl-CoA delta isomerase 1, mitochondrial	Eci1	;	2	3	3	3	0	0	0	2	3	2	0	0	0	2	3	2	0	0	0	2	3	2	13.5	13.5	13.5	32.223	289	289;289	1	7	0	3.0533				By MS/MS	By MS/MS	By matching	0	0	0	8.3
P42208;E9Q3V6;F6WYM0;D3YYB1;D3Z3C0;D3Z1S1;F6UKN5;G3UYQ0;D3YV76;D3YZU7	P42208;E9Q3V6;F6WYM0;D3YYB1;D3Z3C0	12;11;7;7;7;5;4;2;2;2	12;11;7;7;7;5;4;2;2;2	11;11;6;6;6;4;4;2;1;1	Septin-2	2018-09-02	;;;;	10	12	12	11	8	9	10	3	5	4	8	9	10	3	5	4	7	8	9	3	5	4	37.4	37.4	33	41.525	361	361;321;212;213;221;177;107;45;77;120	1	39	0	39.588	By MS/MS	By MS/MS	By MS/MS	By MS/MS	By MS/MS	By MS/MS	26.9	24.9	30.2	9.1
Q3UL22;Q6A0F1;P42932;H3BL49;Q9WVS5;Q3UKQ2;Q8BVY8;Q9CS06;H3BJB6;Q9CRW7;H3BLL1;H3BKG2;H3BKR8	Q3UL22;Q6A0F1;P42932;H3BL49;Q9WVS5;Q3UKQ2;Q8BVY8;Q9CS06	16;16;16;15;15;15;15;13;7;7;3;3;2	16;16;16;15;15;15;15;13;7;7;3;3;2	16;16;16;15;15;15;15;13;7;7;3;3;2	T-complex protein 1 subunit theta	Cct8;Cctq	;;;;;;;	13	16	16	16	12	12	11	9	8	10	12	12	11	9	8	10	12	12	11	9	8	10	33.4	33.4	33.4	59.555	548	548;555;548;489;547;548;548;458;239;263;132;158;71	1	72	0	52.199	By MS/MS	By MS/MS	By MS/MS	By MS/MS	By MS/MS	By MS/MS	26.8	25	24.3	18.2
P43274;Q5SZA3;Q3U292;Q149Z9;P15864;P43277;P43275;I7HFT9;Q07133	P43274;Q5SZA3;Q3U292;Q149Z9;P15864;P43277;P43275	4;3;3;3;3;3;2;1;1	4;3;3;3;3;3;2;1;1	4;3;3;3;3;3;2;1;1	Histone H1.4;Histone H1.2;Histone H1.3;Histone H1.1	Hist1h1e;Hist1h1c;Hist1h1d;Hist1h1a	;;;;;;	9	4	4	4	2	2	3	3	4	4	2	2	3	3	4	4	2	2	3	3	4	4	15.1	15.1	15.1	21.977	219	219;212;221;221;212;221;213;209;208	1	19	0	6.1223	By MS/MS	By MS/MS	By MS/MS	By MS/MS	By MS/MS	By MS/MS	9.6	9.6	9.6	10
Q1WWK3;P43276	Q1WWK3;P43276	1;1	1;1	1;1	Histone H1.5	Hist1h1b	;	2	1	1	1	1	1	0	0	0	0	1	1	0	0	0	0	1	1	0	0	0	0	5	5	5	22.445	222	222;223	1	2	0	2.7884	By MS/MS	By MS/MS					5	5	0	0
Q3UDY1;P45376;Q3TCL2;Q5U415;D3YVJ7;Q3ULP0	Q3UDY1;P45376;Q3TCL2;Q5U415	10;10;9;9;4;4	10;10;9;9;4;4	10;10;9;9;4;4	Aldose reductase	Akr1b3;Akr1b1	;;;	6	10	10	10	6	6	6	6	5	6	6	6	6	6	5	6	6	6	6	6	5	6	40.8	40.8	40.8	35.732	316	316;316;310;316;176;185	1	36	0	25.308	By MS/MS	By MS/MS	By MS/MS	By MS/MS	By MS/MS	By MS/MS	22.2	22.2	22.2	20.9
P45377;D3Z494;Q8BIV6;G5E895;Q5M9J9;Q3UGS8;P21300	P45377;D3Z494;Q8BIV6;G5E895	3;2;2;2;1;1;1	3;2;2;2;1;1;1	3;2;2;2;1;1;1	Aldose reductase-related protein 2	Akr1b8;Akr1b10	;;;	7	3	3	3	2	0	0	2	1	1	2	0	0	2	1	1	2	0	0	2	1	1	10.8	10.8	10.8	36.12	316	316;288;316;316;316;316;316	1	6	0	2.891	By MS/MS			By MS/MS	By matching	By matching	8.2	0	0	5.1
Q3UHW9;P45591;A0A1Y7VJ71	Q3UHW9;P45591	6;6;2	4;4;2	4;4;2	Cofilin-2	Cfl2	;	3	6	4	4	6	4	4	3	3	3	4	2	2	1	1	1	4	2	2	1	1	1	43.4	32.5	32.5	18.709	166	166;166;58	1	11	0	40.027	By MS/MS	By MS/MS	By MS/MS	By MS/MS	By matching	By matching	43.4	26.5	26.5	22.9
Q3TND1;P45878;Q3UND3	Q3TND1;P45878;Q3UND3	5;5;4	5;5;4	5;5;4	Peptidyl-prolyl cis-trans isomerase;Peptidyl-prolyl cis-trans isomerase FKBP2	Fkbp2	;;	3	5	5	5	3	4	4	2	3	3	3	4	4	2	3	3	3	4	4	2	3	3	57.9	57.9	57.9	15.344	140	140;140;140	1	20	0	70.774	By MS/MS	By MS/MS	By matching	By MS/MS	By MS/MS	By MS/MS	37.1	47.1	47.1	17.1
Q4FJM2;P46414	Q4FJM2;P46414	1;1	1;1	1;1	Cyclin-dependent kinase inhibitor 1B	Cdkn1b	;	2	1	1	1	0	1	1	0	0	0	0	1	1	0	0	0	0	1	1	0	0	0	6.6	6.6	6.6	22.21	197	197;197	1	2	0	8.5662		By MS/MS	By MS/MS				0	6.6	6.6	0
Q80XR3;Q3UYY0;P47199	Q80XR3;Q3UYY0;P47199	1;1;1	1;1;1	1;1;1	Quinone oxidoreductase	Cryz	;;	3	1	1	1	1	0	0	0	0	0	1	0	0	0	0	0	1	0	0	0	0	0	4.2	4.2	4.2	35.367	331	331;331;331	1	1	0.0017065	1.7935	By MS/MS						4.2	0	0	0
Q5RKN9;Q3UAS2;Q3UJV2;P47753;A0A0G2JE27;Q3TLJ0	Q5RKN9;Q3UAS2;Q3UJV2;P47753;A0A0G2JE27;Q3TLJ0	3;3;3;3;2;2	2;2;2;2;1;1	2;2;2;2;1;1	F-actin-capping protein subunit alpha-1	Capza1	;;;;;	6	3	2	2	2	3	3	3	3	3	1	2	2	2	2	2	1	2	2	2	2	2	15	11.5	11.5	32.953	286	286;286;290;286;112;286	1	11	0	7.2185	By MS/MS	By MS/MS	By matching	By matching	By matching	By MS/MS	8.7	15	15	15
Q5DQJ3;Q3UCD2;Q3UBZ3;P47754;A0A0N4SVM0;D6RCW7;Q3U7G3	Q5DQJ3;Q3UCD2;Q3UBZ3;P47754;A0A0N4SVM0;D6RCW7;Q3U7G3	4;4;4;4;3;3;2	4;4;4;4;3;3;2	3;3;3;3;2;2;2	F-actin-capping protein subunit alpha-2	Capza2	;;;;;;	7	4	4	3	4	4	4	2	3	3	4	4	4	2	3	3	3	3	3	1	2	2	21.3	21.3	17.8	32.967	286	286;286;286;286;169;174;225	1	21	0	19.576	By MS/MS	By MS/MS	By MS/MS	By MS/MS	By MS/MS	By MS/MS	21.3	21.3	21.3	8.7
Q923G3;Q3TVK4;P47757;Q3TRH8;A2AMW0;F7CAZ6;A0A0A0MQI9;F6YHZ8;P97856;Q9D9A5	Q923G3;Q3TVK4;P47757;Q3TRH8;A2AMW0;F7CAZ6;A0A0A0MQI9;F6YHZ8	9;9;9;8;8;6;5;5;2;1	9;9;9;8;8;6;5;5;2;1	9;9;9;8;8;6;5;5;2;1	F-actin-capping protein subunit beta	Capzb	;;;;;;;	10	9	9	9	6	6	8	8	7	7	6	6	8	8	7	7	6	6	8	8	7	7	40.8	40.8	40.8	30.628	272	272;272;277;260;260;204;109;188;90;132	1	46	0	50.437	By MS/MS	By MS/MS	By MS/MS	By MS/MS	By MS/MS	By MS/MS	27.6	23.5	37.5	35.7
Q91Z57;Q3U9R7;Q3UB84;Q3UAS7;Q3TXK9;Q3TWI5;P47791	Q91Z57;Q3U9R7;Q3UB84;Q3UAS7;Q3TXK9;Q3TWI5;P47791	3;3;3;3;3;3;3	3;3;3;3;3;3;3	3;3;3;3;3;3;3	Glutathione reductase, mitochondrial	Gsr	;;;;;;	7	3	3	3	2	1	2	1	2	2	2	1	2	1	2	2	2	1	2	1	2	2	9.1	9.1	9.1	40.549	375	375;453;482;482;483;491;500	1	10	0	6.0156	By MS/MS	By matching	By MS/MS	By MS/MS	By MS/MS	By MS/MS	5.9	2.9	5.9	3.2
P47880	P47880	6	6	6	Insulin-like growth factor-binding protein 6	Igfbp6		1	6	6	6	6	6	5	5	4	5	6	6	5	5	4	5	6	6	5	5	4	5	26.1	26.1	26.1	25.346	238	238	1	39	0	323.31	By MS/MS	By MS/MS	By MS/MS	By MS/MS	By MS/MS	By MS/MS	26.1	26.1	19.7	22.7
Q3UFI4;Q3UCH0;P47911	Q3UFI4;Q3UCH0;P47911	2;2;2	2;2;2	2;2;2	60S ribosomal protein L6	Rpl6	;;	3	2	2	2	1	1	1	1	1	1	1	1	1	1	1	1	1	1	1	1	1	1	6.4	6.4	6.4	33.528	296	296;296;296	1	6	0	2.1871	By MS/MS	By matching	By matching	By matching	By MS/MS	By MS/MS	3	3	3	3.4
Q3THE1;Q3TKR5;Q58EU6;Q3U850;P47962;D3YYV8	Q3THE1;Q3TKR5;Q58EU6;Q3U850;P47962;D3YYV8	7;7;7;7;7;5	7;7;7;7;7;5	7;7;7;7;7;5	60S ribosomal protein L5	Rpl5	;;;;;	6	7	7	7	5	4	4	3	3	2	5	4	4	3	3	2	5	4	4	3	3	2	46.7	46.7	46.7	15.996	137	137;296;297;297;297;163	1	22	0	19.155	By MS/MS	By MS/MS	By MS/MS	By MS/MS	By MS/MS	By MS/MS	32.8	32.1	32.1	24.1
P48678;D3YUF7;Q9CTL2;Q8BNX5;Q3V159	P48678	46;9;3;3;2	46;9;3;3;2	44;9;3;3;0	Prelamin-A/C;Lamin-A/C	Lmna		5	46	46	44	39	38	34	30	31	31	39	38	34	30	31	31	37	36	32	30	31	31	61.7	61.7	60.3	74.237	665	665;117;107;135;474	1	237	0	284.17	By MS/MS	By MS/MS	By MS/MS	By MS/MS	By MS/MS	By MS/MS	56.1	52.3	50.1	48
P48722;Q3TTD4	P48722;Q3TTD4	6;4	4;4	4;4	Heat shock 70 kDa protein 4L	Hspa4l	;	2	6	4	4	2	4	4	3	4	5	2	2	2	2	2	3	2	2	2	2	2	3	8.1	4.5	4.5	94.381	838	838;232	1	13	0	7.8409	By MS/MS	By MS/MS	By matching	By MS/MS	By MS/MS	By MS/MS	2.5	6.1	6.1	4.1
P48759	P48759	15	15	15	Pentraxin-related protein PTX3	Ptx3		1	15	15	15	12	14	13	8	10	7	12	14	13	8	10	7	12	14	13	8	10	7	39.4	39.4	39.4	41.811	381	381	1	68	0	72.797	By MS/MS	By MS/MS	By MS/MS	By MS/MS	By MS/MS	By MS/MS	35.7	36.2	35.7	26.2
P48774;E9PV63;E9PVM7;E9Q5L9;E9Q024	P48774;E9PV63;E9PVM7	3;2;2;1;1	2;1;1;1;1	2;1;1;1;1	Glutathione S-transferase Mu 5	Gstm5	;;	5	3	2	2	2	3	3	3	3	3	1	2	2	2	2	2	1	2	2	2	2	2	12.5	8.5	8.5	26.635	224	224;158;215;69;73	1	11	0	6.0745	By MS/MS	By matching	By MS/MS	By MS/MS	By MS/MS	By MS/MS	8.5	12.5	12.5	12.5
Q3U7F3;Q3TIK8;Q5EBP8;Q3UK83;P49312;Q3TFB1;B7ZWG9	Q3U7F3;Q3TIK8;Q5EBP8;Q3UK83;P49312;Q3TFB1	13;13;13;13;13;11;3	13;13;13;13;13;11;3	12;12;12;12;12;10;3	Heterogeneous nuclear ribonucleoprotein A1;Heterogeneous nuclear ribonucleoprotein A1, N-terminally processed	Hnrnpa1	;;;;;	7	13	13	12	13	12	12	10	11	12	13	12	12	10	11	12	12	11	11	10	11	12	41.2	41.2	41.2	34.238	320	320;320;373;373;320;320;275	1	103	0	168.82	By MS/MS	By MS/MS	By MS/MS	By MS/MS	By MS/MS	By MS/MS	41.2	40.9	40.9	40.9
Q921D5;Q8C1Z0;Q542F4;Q3UA65;P49717;Q76NI2;Q5DTS8;Q9D077	Q921D5;Q8C1Z0;Q542F4;Q3UA65;P49717;Q76NI2;Q5DTS8;Q9D077	2;2;2;2;2;1;1;1	2;2;2;2;2;1;1;1	2;2;2;2;2;1;1;1	DNA replication licensing factor MCM4	Mcm4;Mcm4(cdc21)	;;;;;;;	8	2	2	2	2	2	2	2	2	2	2	2	2	2	2	2	2	2	2	2	2	2	1.9	1.9	1.9	96.719	862	862;862;862;862;862;40;677;862	1	12	0	2.6738	By MS/MS	By MS/MS	By MS/MS	By MS/MS	By MS/MS	By MS/MS	1.9	1.9	1.9	1.9
Q5EAT0;P49962;D3YZX8;Q3UIK3	Q5EAT0;P49962;D3YZX8;Q3UIK3	4;4;3;3	4;4;3;3	4;4;3;3	Signal recognition particle 9 kDa protein	Srp9	;;;	4	4	4	4	4	2	1	2	2	2	4	2	1	2	2	2	4	2	1	2	2	2	40.7	40.7	40.7	10.194	86	86;86;63;86	1	15	0	6.2249	By MS/MS	By matching	By matching	By MS/MS	By MS/MS	By MS/MS	40.7	19.8	10.5	18.6
Q3U5U5;Q3U4D1;Q3TF14;P50247;Q5M9P0;Q8BPI7;A2ALT5	Q3U5U5;Q3U4D1;Q3TF14;P50247;Q5M9P0;Q8BPI7	7;7;7;7;6;5;2	7;7;7;7;6;5;2	7;7;7;7;6;5;2	Adenosylhomocysteinase	Ahcy	;;;;;	7	7	7	7	5	6	4	5	5	5	5	6	4	5	5	5	5	6	4	5	5	5	18.5	18.5	18.5	47.786	432	432;432;432;432;432;324;95	1	30	0	22.496	By MS/MS	By MS/MS	By matching	By MS/MS	By MS/MS	By MS/MS	13	16.2	10.4	13.9
P50396;D6RI86;B7FAU8	P50396	16;4;4	12;2;4	12;2;4	Rab GDP dissociation inhibitor alpha	Gdi1		3	16	12	12	11	10	10	13	12	11	8	7	7	9	8	9	8	7	7	9	8	9	46.5	35.8	35.8	50.521	447	447;78;149	1	48	0	100.66	By MS/MS	By MS/MS	By MS/MS	By MS/MS	By MS/MS	By MS/MS	31.8	28.9	24.6	33.6
P50428;F6QGM0	P50428	3;1	3;1	3;1	Arylsulfatase A	Arsa		2	3	3	3	1	0	0	2	3	2	1	0	0	2	3	2	1	0	0	2	3	2	7.9	7.9	7.9	53.748	506	506;103	1	8	0	4.8375	By matching			By MS/MS	By MS/MS	By MS/MS	2.2	0	0	4
P50516;D3Z1B9;D3YWH3;D3YZ23	P50516;D3Z1B9	8;4;2;1	8;4;2;1	8;4;2;1	V-type proton ATPase catalytic subunit A	Atp6v1a	;	4	8	8	8	5	5	5	6	6	5	5	5	5	6	6	5	5	5	5	6	6	5	14.9	14.9	14.9	68.325	617	617;237;196;77	1	33	0	24.242	By MS/MS	By matching	By matching	By MS/MS	By MS/MS	By MS/MS	8.8	8.8	8.9	11.8
P50543	P50543	3	3	3	Protein S100-A11	S100a11		1	3	3	3	3	2	1	3	1	2	3	2	1	3	1	2	3	2	1	3	1	2	40.8	40.8	40.8	11.083	98	98	1	21	0	108.66	By MS/MS	By MS/MS	By matching	By MS/MS	By MS/MS	By MS/MS	40.8	27.6	16.3	40.8
Q05BN2;Q3UMW2;Q3TGU7;P50580	Q05BN2;Q3UMW2;Q3TGU7;P50580	11;11;11;11	11;11;11;11	11;11;11;11	Proliferation-associated protein 2G4	Pa2g4	;;;	4	11	11	11	8	10	9	4	5	4	8	10	9	4	5	4	8	10	9	4	5	4	37.1	37.1	37.1	41.508	372	372;394;394;394	1	45	0	23.354	By MS/MS	By MS/MS	By MS/MS	By MS/MS	By MS/MS	By MS/MS	29.8	34.9	31.7	16.1
Q8BNU3;Q543D2;P50608;Q7TPZ1	Q8BNU3;Q543D2;P50608;Q7TPZ1	6;6;6;4	6;6;6;4	6;6;6;4	Fibromodulin	Fmod	;;;	4	6	6	6	6	5	5	5	4	4	6	5	5	5	4	4	6	5	5	5	4	4	23.9	23.9	23.9	43.053	376	376;376;376;404	1	34	0	52.437	By MS/MS	By MS/MS	By MS/MS	By MS/MS	By MS/MS	By MS/MS	23.9	21.8	21.8	21.8
Q571K9;Q8CI86;Q3TWI4;P51432;Q62076;Q3TPL1	Q571K9;Q8CI86;Q3TWI4;P51432;Q62076;Q3TPL1	2;2;2;2;1;1	2;2;2;2;1;1	2;2;2;2;1;1	Phosphoinositide phospholipase C;1-phosphatidylinositol 4,5-bisphosphate phosphodiesterase beta-3	Plcb3	;;;;;	6	2	2	2	0	0	0	2	1	2	0	0	0	2	1	2	0	0	0	2	1	2	2.2	2.2	2.2	117.16	1048	1048;1234;1234;1234;241;560	1	5	0	2.183				By matching	By matching	By MS/MS	0	0	0	2.2
Q3U9T8;Q3U3N8;P51670;Q2M4I0;Q3UAJ6	Q3U9T8;Q3U3N8;P51670;Q2M4I0	5;5;5;4;1	5;5;5;4;1	5;5;5;4;1	C-C motif chemokine;C-C motif chemokine 9;CCL9(29-101);CCL9(30-101);CCL9(31-101)	Ccl9	;;;	5	5	5	5	0	0	1	4	5	5	0	0	1	4	5	5	0	0	1	4	5	5	27.9	27.9	27.9	13.871	122	122;122;122;122;39	1	15	0	17.17			By matching	By MS/MS	By MS/MS	By MS/MS	0	0	9	21.3
P51859;E0CXA0;E0CYW7	P51859;E0CXA0	10;7;4	10;7;4	8;7;4	Hepatoma-derived growth factor	Hdgf	;	3	10	10	8	7	10	9	4	4	3	7	10	9	4	4	3	6	8	7	2	2	1	33.3	33.3	29.1	26.268	237	237;202;84	1	41	0	15.482	By MS/MS	By MS/MS	By MS/MS	By MS/MS	By MS/MS	By MS/MS	24.5	33.3	32.5	11.4
P51885	P51885	1	1	1	Lumican	Lum		1	1	1	1	0	1	1	0	0	0	0	1	1	0	0	0	0	1	1	0	0	0	3	3	3	38.265	338	338	1	2	0.0061967	1.2222		By MS/MS	By MS/MS				0	3	3	0
Q641N9;Q52L97;P52293	Q641N9;Q52L97;P52293	1;1;1	1;1;1	1;1;1	Importin subunit alpha;Importin subunit alpha-1	Kpna2	;;	3	1	1	1	1	1	1	1	0	0	1	1	1	1	0	0	1	1	1	1	0	0	3.4	3.4	3.4	47.967	441	441;529;529	1	4	0	9.2764	By MS/MS	By matching	By matching	By matching			3.4	3.4	3.4	3.4
P52480;A0A1L1SU37;A0A1L1SQV8;A0A1L1SSN6;A0A1L1STV8;A0A1L1SUV0;A0A1L1ST52;A0A1L1SVH2;Q3UEH4;E9Q509;Q3UEI4;A7MCU9;G3X925;P53657	P52480	39;19;12;11;11;10;4;1;1;1;1;1;1;1	39;19;12;11;11;10;4;1;1;1;1;1;1;1	39;19;12;11;11;10;4;1;1;1;1;1;1;1	Pyruvate kinase PKM	Pkm		14	39	39	39	33	33	32	34	34	35	33	33	32	34	34	35	33	33	32	34	34	35	71.6	71.6	71.6	57.844	531	531;232;187;176;184;155;102;51;543;543;546;570;574;574	1	269	0	323.31	By MS/MS	By MS/MS	By MS/MS	By MS/MS	By MS/MS	By MS/MS	65.9	65.9	65.3	71.2
Q4FJM3;Q3V1E0;P52800;F6RSU6	Q4FJM3;Q3V1E0;P52800	3;3;3;1	3;3;3;1	3;3;3;1	Ephrin-B2	Efnb2	;;	4	3	3	3	1	2	1	2	1	1	1	2	1	2	1	1	1	2	1	2	1	1	10.4	10.4	10.4	37.202	336	336;386;336;218	1	8	0	12.448	By MS/MS	By matching	By MS/MS	By matching	By matching	By MS/MS	4.5	6	3.3	7.1
Q6NSP9;P52927	Q6NSP9;P52927	2;2	2;2	2;2	High mobility group protein HMGI-C	Hmga2	;	2	2	2	2	2	2	2	2	2	2	2	2	2	2	2	2	2	2	2	2	2	2	24.8	24.8	24.8	14.055	129	129;108	1	12	0	2.584	By MS/MS	By MS/MS	By matching	By MS/MS	By MS/MS	By MS/MS	24.8	24.8	24.8	24.8
Q99JL6;Q5XJF6;Q3U561;P53026	Q99JL6;Q5XJF6;Q3U561;P53026	3;3;3;3	3;3;3;3	3;3;3;3	Ribosomal protein;60S ribosomal protein L10a	Rpl10a	;;;	4	3	3	3	1	1	1	3	3	3	1	1	1	3	3	3	1	1	1	3	3	3	28.6	28.6	28.6	15.108	133	133;217;217;217	1	12	0	3.7434	By MS/MS	By MS/MS	By matching	By MS/MS	By MS/MS	By MS/MS	6	6	6	28.6
Q8JZZ5;P53811	Q8JZZ5;P53811	5;5	5;5	3;3	Phosphatidylinositol transfer protein beta isoform	Pitpnb	;	2	5	5	3	3	2	3	3	2	2	3	2	3	3	2	2	3	2	2	2	1	1	12.9	12.9	9.6	31.616	272	272;271	1	16	0	5.7073	By MS/MS	By matching	By MS/MS	By MS/MS	By MS/MS	By matching	9.6	6.2	9.2	10.3
Q8BXY4;Q3TEG7;Q6PDZ3;Q0PD65;Q9DB48;Q5U628;Q0PD64;P53994;P59279	Q8BXY4;Q3TEG7;Q6PDZ3;Q0PD65;Q9DB48;Q5U628;Q0PD64;P53994;P59279	1;1;1;1;1;1;1;1;1	1;1;1;1;1;1;1;1;1	1;1;1;1;1;1;1;1;1	Ras-related protein Rab-2A;Ras-related protein Rab-2B	Rab2a;Rab2b	;;;;;;;;	9	1	1	1	1	0	0	0	0	0	1	0	0	0	0	0	1	0	0	0	0	0	7.7	7.7	7.7	19.157	168	168;193;212;212;216;216;216;212;216	1	1	0	2.1312	By MS/MS						7.7	0	0	0
Q3U935;Q3U5V2;Q3ULK8;Q5QJQ9;P53996;A0A0N4SVS6	Q3U935;Q3U5V2;Q3ULK8;Q5QJQ9;P53996;A0A0N4SVS6	5;5;5;5;5;4	5;5;5;5;5;4	5;5;5;5;5;4	Cellular nucleic acid-binding protein	Cnbp	;;;;;	6	5	5	5	4	4	4	3	3	3	4	4	4	3	3	3	4	4	4	3	3	3	37.1	37.1	37.1	18.742	170	170;171;177;178;178;171	1	28	0	76.519	By MS/MS	By MS/MS	By MS/MS	By MS/MS	By MS/MS	By MS/MS	29.4	29.4	32.4	24.7
Q9ESZ9;P54320;A0A0J9YV95	Q9ESZ9;P54320;A0A0J9YV95	2;2;1	2;2;1	2;2;1	Elastin	Eln	;;	3	2	2	2	1	1	0	1	2	2	1	1	0	1	2	2	1	1	0	1	2	2	4	4	4	67.203	810	810;860;287	1	7	0	3.0608	By MS/MS	By matching		By MS/MS	By MS/MS	By matching	1.9	1.9	0	1.9
Q3TJ52;Q3UQN3;Q3U041;P54728;Q6NVC3;Q9D717;Q8BRA9;Q3TN85;Q8CAP3;P54726	Q3TJ52;Q3UQN3;Q3U041;P54728;Q6NVC3	10;10;10;10;9;1;1;1;1;1	10;10;10;10;9;1;1;1;1;1	10;10;10;10;9;1;1;1;1;1	UV excision repair protein RAD23 homolog B	Rad23b	;;;;	10	10	10	10	8	9	8	6	6	6	8	9	8	6	6	6	8	9	8	6	6	6	30	30	30	34.613	327	327;411;416;416;415;136;296;322;362;363	1	44	0	41.983	By MS/MS	By MS/MS	By MS/MS	By MS/MS	By MS/MS	By MS/MS	24.2	26.6	23.5	20.8
P54754	P54754	1	1	1	Ephrin type-B receptor 3	Ephb3		1	1	1	1	1	1	1	1	1	1	1	1	1	1	1	1	1	1	1	1	1	1	1	1	1	109.66	993	993	1	6	0.00088968	2.106	By matching	By MS/MS	By matching	By MS/MS	By MS/MS	By MS/MS	1	1	1	1
P54823	P54823	2	2	2	Probable ATP-dependent RNA helicase DDX6	Ddx6		1	2	2	2	1	1	0	0	0	2	1	1	0	0	0	2	1	1	0	0	0	2	3.9	3.9	3.9	54.191	483	483	1	4	0.0024155	1.46	By matching	By matching				By MS/MS	2.3	2.3	0	0
Q3U5N4;P54923	Q3U5N4;P54923	6;6	6;6	6;6	[Protein ADP-ribosylarginine] hydrolase	Adprh	;	2	6	6	6	2	1	0	6	5	6	2	1	0	6	5	6	2	1	0	6	5	6	19.6	19.6	19.6	40.068	362	362;362	1	20	0	4.8919	By MS/MS	By matching		By MS/MS	By MS/MS	By MS/MS	9.9	7.2	0	19.6
Q3UFS5;P55065;Q4FJT5;A2A5K2;Q3UE59;A2A5K4;A2A5K3	Q3UFS5;P55065;Q4FJT5;A2A5K2;Q3UE59	13;13;12;11;10;4;3	13;13;12;11;10;4;3	13;13;12;11;10;4;3	Phospholipid transfer protein	Pltp	;;;;	7	13	13	13	8	8	7	8	9	9	8	8	7	8	9	9	8	8	7	8	9	9	31.8	31.8	31.8	54.452	493	493;493;493;441;377;165;147	1	52	0	32.062	By MS/MS	By MS/MS	By MS/MS	By MS/MS	By MS/MS	By MS/MS	20.9	18.1	14.4	19.1
Q8C7Q6;P55288	Q8C7Q6;P55288	4;4	4;4	4;4	Cadherin-11	Cdh11	;	2	4	4	4	4	4	4	0	1	1	4	4	4	0	1	1	4	4	4	0	1	1	6.2	6.2	6.2	88.125	796	796;796	1	14	0	21.702	By MS/MS	By MS/MS	By MS/MS		By matching	By MS/MS	6.2	6.2	6.2	0
Q545S4;Q9CZ46;P55821	Q545S4;Q9CZ46;P55821	3;3;3	1;1;1	1;1;1	Stathmin;Stathmin-2	Stmn2	;;	3	3	1	1	3	3	3	2	2	2	1	1	1	1	1	1	1	1	1	1	1	1	11.7	5.6	5.6	20.828	179	179;209;179	1	6	0	7.4657	By MS/MS	By MS/MS	By MS/MS	By matching	By MS/MS	By matching	11.7	11.7	11.7	10.6
P56375	P56375	1	1	1	Acylphosphatase-2	Acyp2		1	1	1	1	1	1	1	0	0	0	1	1	1	0	0	0	1	1	1	0	0	0	12.3	12.3	12.3	11.877	106	106	1	3	0	8.4339	By MS/MS	By matching	By matching				12.3	12.3	12.3	0
Q3U4W8;P56399;D3YYA5;D3Z4K7	Q3U4W8;P56399;D3YYA5	8;8;4;2	8;8;4;2	8;8;4;2	Ubiquitin carboxyl-terminal hydrolase;Ubiquitin carboxyl-terminal hydrolase 5	Usp5	;;	4	8	8	8	5	4	4	2	4	3	5	4	4	2	4	3	5	4	4	2	4	3	15.1	15.1	15.1	93.354	835	835;858;209;303	1	23	0	45.891	By MS/MS	By MS/MS	By MS/MS	By matching	By MS/MS	By MS/MS	7.9	6.8	7.4	3.8
P56480	P56480	8	8	8	ATP synthase subunit beta, mitochondrial	Atp5b		1	8	8	8	6	5	4	8	6	5	6	5	4	8	6	5	6	5	4	8	6	5	21.4	21.4	21.4	56.3	529	529	1	34	0	22.206	By MS/MS	By MS/MS	By MS/MS	By MS/MS	By MS/MS	By MS/MS	16.6	14	10.8	21.4
Q564F6;P56812;D3Z7Q5	Q564F6;P56812;D3Z7Q5	5;5;4	5;5;4	5;5;4	Programmed cell death protein 5	Pdcd5	;;	3	5	5	5	5	4	4	3	4	4	5	4	4	3	4	4	5	4	4	3	4	4	45.2	45.2	45.2	14.275	126	126;126;205	1	31	0	18.484	By MS/MS	By MS/MS	By MS/MS	By MS/MS	By MS/MS	By MS/MS	45.2	36.5	36.5	27.8
P57759;A8C1V9;F8WJI4;F8WIM7;D6RG87	P57759;A8C1V9	4;2;1;1;1	4;2;1;1;1	4;2;1;1;1	Endoplasmic reticulum resident protein 29	Erp29	;	5	4	4	4	3	3	3	3	3	2	3	3	3	3	3	2	3	3	3	3	3	2	14.9	14.9	14.9	28.823	262	262;88;55;57;95	1	19	0	10.728	By MS/MS	By matching	By matching	By MS/MS	By MS/MS	By MS/MS	12.2	12.2	12.2	11.1
P57784	P57784	1	1	1	U2 small nuclear ribonucleoprotein A	Snrpa1		1	1	1	1	1	1	1	1	1	1	1	1	1	1	1	1	1	1	1	1	1	1	4.3	4.3	4.3	28.357	255	255	1	6	0.00087184	1.9222	By matching	By matching	By MS/MS	By MS/MS	By MS/MS	By MS/MS	4.3	4.3	4.3	4.3
P58022;Q5PR71	P58022;Q5PR71	12;8	12;8	12;8	Lysyl oxidase homolog 2	Loxl2	;	2	12	12	12	10	11	11	2	2	1	10	11	11	2	2	1	10	11	11	2	2	1	16.6	16.6	16.6	87.002	776	776;393	1	46	0	63.772	By MS/MS	By MS/MS	By MS/MS	By MS/MS	By matching	By MS/MS	16.2	16.4	16.4	1.7
Q3UMI7;Q3UDC8;P58252;Q8BMA8;Q3UZ14;Q3UBL9;Q3TX47;Q3TK17;Q6P9L9;Q3TWX1;Q3TLB1;Q3TJZ1;Q8C153;Q3TW58;Q3TSK4;Q3TPG2;Q99LT6;Q61509;O89069;O89070;G3UXK8;G3UZ34;Q7TMX4;Q543F1;Q3U5Q3;Q3TMY8;A2AH85;Q6A0E3;O08810	Q3UMI7;Q3UDC8;P58252;Q8BMA8;Q3UZ14;Q3UBL9;Q3TX47;Q3TK17;Q6P9L9;Q3TWX1;Q3TLB1;Q3TJZ1;Q8C153;Q3TW58;Q3TSK4	48;48;48;47;47;47;47;47;46;46;46;46;45;44;25;22;20;16;8;7;1;1;1;1;1;1;1;1;1	48;48;48;47;47;47;47;47;46;46;46;46;45;44;25;22;20;16;8;7;1;1;1;1;1;1;1;1;1	48;48;48;47;47;47;47;47;46;46;46;46;45;44;25;22;20;16;8;7;1;1;1;1;1;1;1;1;1	Elongation factor 2	Eef2	;;;;;;;;;;;;;;	29	48	48	48	38	41	41	39	37	35	38	41	41	39	37	35	38	41	41	39	37	35	60.6	60.6	60.6	95.326	858	858;858;858;858;858;858;858;858;843;858;858;858;858;858;418;367;287;268;259;109;85;962;971;971;971;971;972;976;971	1	320	0	323.31	By MS/MS	By MS/MS	By MS/MS	By MS/MS	By MS/MS	By MS/MS	54.3	51.9	55.5	53.7
Q543N6;P58389;Q8C0E1;A2AWE9;A2AWF0;B7ZDE0;D6RFC2;F6Z6I0	Q543N6;P58389;Q8C0E1;A2AWE9	7;7;6;4;3;2;1;1	7;7;6;4;3;2;1;1	7;7;6;4;3;2;1;1	Serine/threonine-protein phosphatase 2A activator	Ppp2r4	;;;	8	7	7	7	5	6	6	4	6	6	5	6	6	4	6	6	5	6	6	4	6	6	32.5	32.5	32.5	36.71	323	323;323;323;281;104;61;49;126	1	33	0	22.783	By MS/MS	By MS/MS	By MS/MS	By MS/MS	By MS/MS	By MS/MS	25.1	28.5	28.5	20.4
Q05CM5;Q05CH7;Q8BVV6;Q3TKY2;Q3TQR3;P59325	Q05CM5;Q05CH7;Q8BVV6;Q3TKY2;Q3TQR3;P59325	1;1;1;1;1;1	1;1;1;1;1;1	1;1;1;1;1;1	Eukaryotic translation initiation factor 5	Eif5	;;;;;	6	1	1	1	1	1	0	0	0	0	1	1	0	0	0	0	1	1	0	0	0	0	4	4	4	28.453	251	251;287;375;384;429;429	1	2	0.00087413	1.9491	By MS/MS	By matching					4	4	0	0
Q9D3C4;Q8BVW6;Q7TPD9;P59999	Q9D3C4;Q8BVW6;Q7TPD9;P59999	3;3;3;3	3;3;3;3	3;3;3;3	Actin-related protein 2/3 complex subunit 4	Arpc4	;;;	4	3	3	3	2	3	2	2	2	1	2	3	2	2	2	1	2	3	2	2	2	1	18.5	18.5	18.5	19.653	168	168;168;168;168	1	12	0	7.3507	By MS/MS	By MS/MS	By MS/MS	By matching	By MS/MS	By MS/MS	13.1	18.5	13.1	13.1
Q3UJN2;Q3U1C2;P60122;Q05CB6;D3YW60	Q3UJN2;Q3U1C2;P60122	3;3;3;1;1	3;3;3;1;1	3;3;3;1;1	RuvB-like 1	Ruvbl1	;;	5	3	3	3	3	2	3	0	0	0	3	2	3	0	0	0	3	2	3	0	0	0	7.2	7.2	7.2	50.213	456	456;456;456;67;134	1	8	0	2.651	By MS/MS	By matching	By matching				7.2	5	7.2	0
P60335	P60335	6	6	5	Poly(rC)-binding protein 1	Pcbp1		1	6	6	5	4	4	4	2	3	4	4	4	4	2	3	4	3	3	3	2	3	4	27.8	27.8	24.7	37.497	356	356	1	27	0	35.652	By MS/MS	By MS/MS	By MS/MS	By MS/MS	By MS/MS	By MS/MS	15.7	15.7	15.7	7.6
Q3UL78;P60766	Q3UL78;P60766	3;3	3;3	3;3	Cell division control protein 42 homolog	Cdc42	;	2	3	3	3	3	3	2	2	2	2	3	3	2	2	2	2	3	3	2	2	2	2	21.8	21.8	21.8	16.503	147	147;191	1	14	0	3.7086	By MS/MS	By MS/MS	By matching	By MS/MS	By MS/MS	By MS/MS	21.8	21.8	14.3	14.3
Q4FZL1;Q5F2A7;Q3UXC2;Q3TFG3;P60843;Q3TLL6;Q3TGK7;Q3TSJ4;Q78WR5;Q3U8I0;Q8BTU6;Q52KC1;P10630;A2AFK7;E9Q561;E9PV04;A0A0N4SVP8;Q91VC3;Q99LR0;D6RJ60;D6RJ11;A0A0N4SVM5	Q4FZL1;Q5F2A7;Q3UXC2;Q3TFG3;P60843;Q3TLL6;Q3TGK7;Q3TSJ4;Q78WR5;Q3U8I0;Q8BTU6;Q52KC1;P10630	5;5;5;5;5;4;4;3;3;3;3;3;3;2;2;2;2;2;1;1;1;1	5;5;5;5;5;4;4;3;3;3;3;3;3;2;2;2;2;2;1;1;1;1	5;5;5;5;5;4;4;3;3;3;3;3;3;2;2;2;2;2;1;1;1;1	Eukaryotic initiation factor 4A-I;Eukaryotic initiation factor 4A-II;Eukaryotic initiation factor 4A-II, N-terminally processed	Eif4a1;Eif4a2	;;;;;;;;;;;;	22	5	5	5	2	2	3	5	4	4	2	2	3	5	4	4	2	2	3	5	4	4	15.6	15.6	15.6	46.022	405	405;406;406;406;406;364;406;225;236;286;362;407;407;299;312;411;411;411;68;96;97;266	1	24	0	27.301	By MS/MS	By MS/MS	By matching	By MS/MS	By MS/MS	By MS/MS	5.4	6.7	10.6	15.6
Q5BLK2;P60867	Q5BLK2;P60867	3;3	3;3	3;3	40S ribosomal protein S20	Rps20	;	2	3	3	3	2	2	2	2	2	2	2	2	2	2	2	2	2	2	2	2	2	2	25.2	25.2	25.2	13.373	119	119;119	1	12	0.0016584	1.6318	By MS/MS	By MS/MS	By matching	By MS/MS	By MS/MS	By MS/MS	15.1	15.1	15.1	16
Q3UNC9;P61025;V9GWZ0;D3YXP1;Q9D108;Q9D0L3	Q3UNC9;P61025;V9GWZ0;D3YXP1;Q9D108;Q9D0L3	2;2;1;1;1;1	2;2;1;1;1;1	2;2;1;1;1;1	Cyclin-dependent kinases regulatory subunit;Cyclin-dependent kinases regulatory subunit 1	Cks1brt;Cks1b	;;;;;	6	2	2	2	2	1	1	1	1	1	2	1	1	1	1	1	2	1	1	1	1	1	27.1	27.1	27.1	11.553	96	96;79;54;57;79;79	1	11	0	4.5078	By MS/MS	By matching	By MS/MS	By MS/MS	By MS/MS	By MS/MS	27.1	10.4	10.4	10.4
Q5SW83;P61161;Q8BMA4	Q5SW83;P61161;Q8BMA4	8;8;6	8;8;6	8;8;6	Actin-related protein 2	Actr2	;;	3	8	8	8	7	6	6	4	4	5	7	6	6	4	4	5	7	6	6	4	4	5	25.6	25.6	25.6	44.76	394	394;394;330	1	33	0	19.262	By MS/MS	By MS/MS	By MS/MS	By MS/MS	By MS/MS	By MS/MS	21.3	19.5	19.5	14.5
P61164;E0CZD4;E0CYB4;Q8R5C5	P61164;E0CZD4;E0CYB4;Q8R5C5	2;1;1;1	2;1;1;1	2;1;1;1	Alpha-centractin;Beta-centractin	Actr1a;Actr1b	;;;	4	2	2	2	1	1	1	2	1	1	1	1	1	2	1	1	1	1	1	2	1	1	8	8	8	42.613	376	376;142;149;376	1	7	0.00086881	1.9022	By matching	By MS/MS	By matching	By MS/MS	By MS/MS	By MS/MS	5.9	5.9	5.9	8
Q3U344;P84078;P61205;Q8BSL7;D3YV25;E9Q2C2;A2A6T9;Q14BR4;Q9DD04;P84084;P61750	Q3U344;P84078;P61205;Q8BSL7	4;4;4;3;1;1;1;1;1;1;1	4;4;4;3;1;1;1;1;1;1;1	4;4;4;3;1;1;1;1;1;1;1	ADP-ribosylation factor 1;ADP-ribosylation factor 3;ADP-ribosylation factor 2	Arf3;Arf1;Arf2	;;;	11	4	4	4	2	2	2	2	2	3	2	2	2	2	2	3	2	2	2	2	2	3	23.8	23.8	23.8	20.601	181	181;181;181;181;49;64;101;180;181;180;180	1	14	0	6.7399	By MS/MS	By matching	By MS/MS	By matching	By MS/MS	By MS/MS	9.9	9.9	9.9	11.6
Q8R3M1;Q542M2;P61924	Q8R3M1;Q542M2;P61924	2;2;2	2;2;2	2;2;2	Coatomer subunit zeta-1	Copz1	;;	3	2	2	2	1	1	1	1	0	2	1	1	1	1	0	2	1	1	1	1	0	2	12.9	12.9	12.9	18.516	163	163;177;177	1	6	0	3.2071	By MS/MS	By MS/MS	By MS/MS	By MS/MS		By MS/MS	6.1	6.1	6.1	6.1
P61961;H7BWZ1;D3YW97	P61961;H7BWZ1;D3YW97	3;2;2	3;2;2	3;2;2	Ubiquitin-fold modifier 1	Ufm1	;;	3	3	3	3	2	2	2	1	2	2	2	2	2	1	2	2	2	2	2	1	2	2	68.2	68.2	68.2	9.1175	85	85;57;82	1	11	0	17.286	By MS/MS	By MS/MS	By MS/MS	By MS/MS	By MS/MS	By MS/MS	27.1	27.1	27.1	17.6
Q3U8H8;P61971	Q3U8H8;P61971	3;3	3;3	3;3	Nuclear transport factor 2	Nutf2	;	2	3	3	3	2	3	3	2	1	2	2	3	3	2	1	2	2	3	3	2	1	2	38.6	38.6	38.6	14.379	127	127;127	1	13	0	2.7755	By MS/MS	By MS/MS	By matching	By MS/MS	By matching	By MS/MS	17.3	38.6	38.6	17.3
P62075;A0A1W2P7H2;A0A1W2P756	P62075;A0A1W2P7H2	4;3;1	4;3;1	4;3;1	Mitochondrial import inner membrane translocase subunit Tim13	Timm13	;	3	4	4	4	3	3	3	3	3	3	3	3	3	3	3	3	3	3	3	3	3	3	49.5	49.5	49.5	10.458	95	95;80;75	1	18	0	7.2098	By MS/MS	By MS/MS	By matching	By MS/MS	By MS/MS	By MS/MS	41.1	41.1	41.1	33.7
Q3U8W0;P62137;Q3TYF5	Q3U8W0;P62137;Q3TYF5	2;2;1	2;2;1	2;2;1	Serine/threonine-protein phosphatase PP1-alpha catalytic subunit;Serine/threonine-protein phosphatase	Ppp1ca	;;	3	2	2	2	2	2	1	0	1	1	2	2	1	0	1	1	2	2	1	0	1	1	6.4	6.4	6.4	37.526	330	330;330;329	1	7	0.00087642	1.953	By MS/MS	By matching	By matching		By matching	By MS/MS	6.4	6.4	3	0
P62141	P62141	1	1	1	Serine/threonine-protein phosphatase PP1-beta catalytic subunit	Ppp1cb		1	1	1	1	1	1	1	0	1	1	1	1	1	0	1	1	1	1	1	0	1	1	3.1	3.1	3.1	37.186	327	327	1	5	0	2.4125	By MS/MS	By MS/MS	By matching		By matching	By matching	3.1	3.1	3.1	0
Q8BPH1;Q5SS40;P62259;D6REF3;F6WA09	Q8BPH1;Q5SS40;P62259;D6REF3;F6WA09	16;16;16;10;8	14;14;14;8;7	14;14;14;8;7	14-3-3 protein epsilon	Ywhae	;;;;	5	16	14	14	14	12	13	10	10	11	12	11	12	9	9	10	12	11	12	9	9	10	47.8	44.7	44.7	29.189	255	255;255;255;130;154	1	75	0	57.014	By MS/MS	By MS/MS	By MS/MS	By MS/MS	By MS/MS	By MS/MS	39.6	36.5	36.5	32.2
Q9CWI9;Q497E1;Q9CZI5;P62267;Q9CSN9	Q9CWI9;Q497E1;Q9CZI5;P62267;Q9CSN9	2;2;2;2;1	2;2;2;2;1	2;2;2;2;1	40S ribosomal protein S23	Rps23	;;;;	5	2	2	2	1	1	1	1	1	1	1	1	1	1	1	1	1	1	1	1	1	1	16.1	16.1	16.1	15.835	143	143;143;145;143;133	1	6	0.00087796	1.988	By MS/MS	By matching	By matching	By matching	By matching	By MS/MS	7.7	7.7	7.7	8.4
P62311	P62311	1	1	1	U6 snRNA-associated Sm-like protein LSm3	Lsm3		1	1	1	1	1	1	1	1	1	1	1	1	1	1	1	1	1	1	1	1	1	1	11.8	11.8	11.8	11.845	102	102	1	6	0.0031546	1.3345	By matching	By matching	By matching	By MS/MS	By matching	By MS/MS	11.8	11.8	11.8	11.8
Q542U7;P62313	Q542U7;P62313	1;1	1;1	1;1	U6 snRNA-associated Sm-like protein LSm6	Lsm6	;	2	1	1	1	1	1	1	1	1	1	1	1	1	1	1	1	1	1	1	1	1	1	13.8	13.8	13.8	9.1275	80	80;80	1	6	0	2.2573	By matching	By matching	By MS/MS	By matching	By MS/MS	By MS/MS	13.8	13.8	13.8	13.8
Q14AF6;P62317	Q14AF6;P62317	4;4	4;4	4;4	Small nuclear ribonucleoprotein Sm D2	Snrpd2	;	2	4	4	4	2	4	4	0	0	0	2	4	4	0	0	0	2	4	4	0	0	0	31.4	31.4	31.4	13.527	118	118;118	1	10	0	4.1733	By MS/MS	By MS/MS	By MS/MS				14.4	31.4	31.4	0
Q91VM2;P62320	Q91VM2;P62320	1;1	1;1	1;1	Small nuclear ribonucleoprotein Sm D3	Snrpd3	;	2	1	1	1	0	0	0	1	1	1	0	0	0	1	1	1	0	0	0	1	1	1	7.9	7.9	7.9	13.985	126	126;126	1	3	0.0091743	1.1231				By MS/MS	By MS/MS	By MS/MS	0	0	0	7.9
P62627;A2AVR9	P62627;A2AVR9	3;2	3;2	3;2	Dynein light chain roadblock-type 1	Dynlrb1	;	2	3	3	3	2	2	2	3	3	3	2	2	2	3	3	3	2	2	2	3	3	3	38.5	38.5	38.5	10.99	96	96;104	1	15	0	21.87	By MS/MS	By MS/MS	By MS/MS	By MS/MS	By MS/MS	By matching	26	26	26	38.5
Q545F8;Q3V1Z5;Q545X8;Q3UXQ6;V9GWY0;P62702	Q545F8;Q3V1Z5;Q545X8;Q3UXQ6;V9GWY0;P62702	2;2;2;2;2;2	2;2;2;2;2;2	2;2;2;2;2;2	40S ribosomal protein S4;40S ribosomal protein S4, X isoform	Rps4x;Rps4l;Gm15013	;;;;;	6	2	2	2	2	2	2	2	2	2	2	2	2	2	2	2	2	2	2	2	2	2	8.2	8.2	8.2	27.504	245	245;262;263;263;266;263	1	14	0	3.2485	By MS/MS	By MS/MS	By matching	By MS/MS	By matching	By MS/MS	8.2	8.2	8.2	8.2
Q8BN07;P63330;P62715;Q8VED4	Q8BN07;P63330;P62715;Q8VED4	3;3;3;2	3;3;3;2	3;3;3;2	Serine/threonine-protein phosphatase;Serine/threonine-protein phosphatase 2A catalytic subunit alpha isoform;Serine/threonine-protein phosphatase 2A catalytic subunit beta isoform	Ppp2cb;Ppp2ca	;;;	4	3	3	3	3	3	3	2	3	2	3	3	3	2	3	2	3	3	3	2	3	2	14	14	14	32.643	285	285;309;309;278	1	16	0	6.1706	By MS/MS	By MS/MS	By MS/MS	By MS/MS	By MS/MS	By MS/MS	14	14	14	10.2
Q3UJ36;Q3U122;P63268;P62737;Q61852;D3YZY0;D3Z2K3;I6L9D2;A0A0U1RQ96	Q3UJ36;Q3U122;P63268;P62737;Q61852;D3YZY0;D3Z2K3;I6L9D2	16;16;16;16;12;11;10;9;4	1;1;1;1;1;1;1;1;1	1;1;1;1;1;1;1;1;1	Actin, gamma-enteric smooth muscle;Actin, aortic smooth muscle	Actg2;Acta2	;;;;;;;	9	16	1	1	12	13	12	13	14	12	0	1	1	1	1	1	0	1	1	1	1	1	38.6	2.9	2.9	41.876	376	376;377;376;377;393;221;195;202;195	1	5	0.0016598	1.632	By matching	By MS/MS	By matching	By MS/MS	By MS/MS	By MS/MS	32.7	36.7	35.1	35.9
P62774;A0A0J9YV46	P62774;A0A0J9YV46	2;1	2;1	2;1	Myotrophin	Mtpn	;	2	2	2	2	2	1	2	2	2	2	2	1	2	2	2	2	2	1	2	2	2	2	22.9	22.9	22.9	12.861	118	118;73	1	11	0	4.1502	By MS/MS	By matching	By matching	By matching	By MS/MS	By matching	22.9	14.4	22.9	22.9
Q5SW88;Q3UB66;Q0PD67;Q6ZPF0;P62821;Q5SW87;Q5SW86;Q0PD66;Q9D1G1;Q91YW0;Q8BKQ0;Q4FJL0;Q3U621;Q3V3C2;Q0PD42;Q0PD50;Q0PD49;Q3UHW5;Q3TYH2;Q3TYB1;Q0PD40;P61027;Q9DD03;P61028;P55258;Q8K386	Q5SW88;Q3UB66;Q0PD67;Q6ZPF0;P62821;Q5SW87;Q5SW86;Q0PD66;Q9D1G1	4;4;4;4;4;3;2;2;2;1;1;1;1;1;1;1;1;1;1;1;1;1;1;1;1;1	4;4;4;4;4;3;2;2;2;1;1;1;1;1;1;1;1;1;1;1;1;1;1;1;1;1	4;4;4;4;4;3;2;2;2;1;1;1;1;1;1;1;1;1;1;1;1;1;1;1;1;1	Ras-related protein Rab-1A;Ras-related protein Rab-1B	Rab1;Rab1A;Rab1b	;;;;;;;;	26	4	4	4	2	0	0	3	1	1	2	0	0	3	1	1	2	0	0	3	1	1	19.8	19.8	19.8	22.372	202	202;205;205;253;205;138;126;201;201;168;191;200;200;201;202;207;207;208;212;212;212;200;202;207;207;212	1	7	0	4.9067	By MS/MS			By MS/MS	By matching	By MS/MS	11.4	0	0	13.9
Q3ULW0;P62827;Q14AA6;A6H622;Q61820	Q3ULW0;P62827;Q14AA6	9;9;8;3;3	9;9;8;3;3	9;9;8;3;3	GTP-binding nuclear protein Ran	Ran;1700009N14Rik	;;	5	9	9	9	7	8	8	7	8	8	7	8	8	7	8	8	7	8	8	7	8	8	31.5	31.5	31.5	24.351	216	216;216;216;216;216	1	53	0	48.799	By MS/MS	By MS/MS	By MS/MS	By MS/MS	By MS/MS	By MS/MS	26.4	29.6	29.6	27.3
P62869	P62869	4	4	4	Transcription elongation factor B polypeptide 2	Tceb2		1	4	4	4	2	3	3	2	2	1	2	3	3	2	2	1	2	3	3	2	2	1	33.9	33.9	33.9	13.17	118	118	1	13	0	6.6679	By MS/MS	By MS/MS	By MS/MS	By MS/MS	By MS/MS	By matching	15.3	23.7	23.7	18.6
Q497D7;Q5PR15;Q58DZ3;P62889	Q497D7;Q5PR15;Q58DZ3;P62889	2;2;2;2	2;2;2;2	2;2;2;2	60S ribosomal protein L30	Rpl30	;;;	4	2	2	2	2	2	2	2	2	2	2	2	2	2	2	2	2	2	2	2	2	2	27.2	27.2	27.2	12.656	114	114;115;115;115	1	14	0	10.806	By MS/MS	By MS/MS	By MS/MS	By MS/MS	By MS/MS	By MS/MS	27.2	27.2	27.2	27.2
Q9CZP6;Q5YLW3;P62908;Q9D0A2;Q3UK56;Q3UCL7;D3YV43;A0A140LI77;O89068	Q9CZP6;Q5YLW3;P62908;Q9D0A2;Q3UK56;Q3UCL7;D3YV43;A0A140LI77	9;9;9;8;8;8;6;5;4	9;9;9;8;8;8;6;5;4	9;9;9;8;8;8;6;5;4	40S ribosomal protein S3	Rps3	;;;;;;;	9	9	9	9	8	6	7	3	4	4	8	6	7	3	4	4	8	6	7	3	4	4	43.2	43.2	43.2	26.602	243	243;243;243;243;243;243;191;144;123	1	32	0	17.492	By MS/MS	By MS/MS	By MS/MS	By matching	By MS/MS	By MS/MS	39.5	32.1	34.2	18.1
Q3UJS0;P62918	Q3UJS0;P62918	1;1	1;1	1;1	60S ribosomal protein L8	Rpl8	;	2	1	1	1	1	1	1	1	1	1	1	1	1	1	1	1	1	1	1	1	1	1	4.3	4.3	4.3	28.066	257	257;257	1	6	0	5.3165	By MS/MS	By MS/MS	By MS/MS	By MS/MS	By MS/MS	By MS/MS	4.3	4.3	4.3	4.3
Q5SX50;P62962;Q3U7V7;Q8CEH8;Q5SX49;CON__P02584;J3QMC2	Q5SX50;P62962;Q3U7V7;Q8CEH8;Q5SX49;CON__P02584	11;11;10;9;6;6;1	11;11;10;9;6;6;1	11;11;10;9;6;6;1	Profilin;Profilin-1	Pfn1	;;;;;	7	11	11	11	11	11	11	10	11	11	11	11	11	10	11	11	11	11	11	10	11	11	73.6	73.6	73.6	14.957	140	140;140;140;140;112;140;55	1	112	0	252.02	By MS/MS	By MS/MS	By MS/MS	By MS/MS	By MS/MS	By MS/MS	73.6	73.6	73.6	73.6
Q3UHM0;Q5SW18;Q3UH92;Q3TJG1;Q3TIK0;P63005;Q3UGR6;Q5SW16	Q3UHM0;Q5SW18;Q3UH92;Q3TJG1;Q3TIK0;P63005;Q3UGR6	3;3;3;3;3;3;2;1	3;3;3;3;3;3;2;1	3;3;3;3;3;3;2;1	Platelet-activating factor acetylhydrolase IB subunit alpha	Pafah1b1	;;;;;;	8	3	3	3	3	3	2	1	1	1	3	3	2	1	1	1	3	3	2	1	1	1	7.2	7.2	7.2	44.487	391	391;410;410;410;410;410;410;97	1	13	0	4.8931	By MS/MS	By MS/MS	By MS/MS	By matching	By MS/MS	By matching	7.2	7.2	5.1	2.3
Q3UBA6;P63017;Q504P4;Q3TZJ3;Q3U9L2;Q3TH56;Q3TEK2;Q3ULM1;Q3TQ13;Q3TF16;Q3TRH3;Q3UDS0;Q3KQJ4;Q3TB63;Q3TH04;Q3UXU1;Q3UBR0;B7U582;P17156;D3Z5E2;Q9QZ38;Q9R2A1;O88687	Q3UBA6;P63017;Q504P4;Q3TZJ3;Q3U9L2;Q3TH56;Q3TEK2;Q3ULM1;Q3TQ13;Q3TF16;Q3TRH3;Q3UDS0;Q3KQJ4;Q3TB63;Q3TH04;Q3UXU1	40;40;39;39;39;39;39;38;38;38;37;36;33;30;28;21;13;12;12;9;3;2;1	40;40;39;39;39;39;39;38;38;38;37;36;33;30;28;21;13;12;12;9;3;2;1	34;34;33;33;34;33;33;33;34;32;32;30;29;26;24;18;10;7;7;7;3;0;0	Heat shock cognate 71 kDa protein	Hspa8	;;;;;;;;;;;;;;;	23	40	40	34	33	33	30	31	33	33	33	33	30	31	33	33	29	28	26	27	28	28	73.1	73.1	64.2	70.898	646	646;646;627;646;646;646;646;619;646;646;646;553;565;459;518;396;251;633;633;116;58;111;43	1	291	0	262.1	By MS/MS	By MS/MS	By MS/MS	By MS/MS	By MS/MS	By MS/MS	63.9	63.3	57	55.4
P63028;D3YU75	P63028;D3YU75	5;4	5;4	5;4	Translationally-controlled tumor protein	Tpt1	;	2	5	5	5	4	5	4	4	4	2	4	5	4	4	4	2	4	5	4	4	4	2	42.4	42.4	42.4	19.462	172	172;138	1	37	0	85.515	By MS/MS	By MS/MS	By MS/MS	By MS/MS	By MS/MS	By MS/MS	36.6	42.4	36.6	36.6
P63038;D3Z7J9;D3Z2F2	P63038	11;2;2	11;2;2	11;2;2	60 kDa heat shock protein, mitochondrial	Hspd1		3	11	11	11	9	8	5	7	6	5	9	8	5	7	6	5	9	8	5	7	6	5	20.8	20.8	20.8	60.955	573	573;142;202	1	40	0	49.855	By MS/MS	By MS/MS	By MS/MS	By MS/MS	By MS/MS	By MS/MS	17.3	17.1	8.7	14.1
Q3TK95;P63073;A0A0G2JFB4;A0A0G2JGT5;A0A0G2JH04;Q8C470;A0A0G2JG98	Q3TK95;P63073;A0A0G2JFB4;A0A0G2JGT5;A0A0G2JH04;Q8C470	3;3;2;2;2;2;1	3;3;2;2;2;2;1	3;3;2;2;2;2;1	Eukaryotic translation initiation factor 4E	Eif4e	;;;;;	7	3	3	3	1	1	1	3	2	3	1	1	1	3	2	3	1	1	1	3	2	3	14.7	14.7	14.7	25.053	217	217;217;132;183;185;217;79	1	13	0	5.3924	By MS/MS	By MS/MS	By matching	By MS/MS	By MS/MS	By MS/MS	6.5	5.1	5.1	14.7
P63085;Q3UF82;O35558;Q922X7;F6VEI7;A0A0U1RPX4;Q3U2H3;D3Z3G6;Q63844;A0A0U1RPZ0;D3Z6D8;E9PXX5;E9Q3I6;Q8C8P0;Q8BV72;Q6P5G0;Q61532	P63085;Q3UF82;O35558	9;8;5;4;4;3;3;3;3;2;2;1;1;1;1;1;1	9;8;5;4;4;3;3;3;3;2;2;1;1;1;1;1;1	9;8;5;4;4;3;3;3;3;2;2;1;1;1;1;1;1	Mitogen-activated protein kinase 1;Mitogen-activated protein kinase	Mapk1;Erk2	;;	17	9	9	9	5	6	6	6	5	5	5	6	6	6	5	5	5	6	6	6	5	5	22.3	22.3	22.3	41.275	358	358;352;291;121;134;335;367;380;380;214;265;193;233;289;478;583;720	1	43	0	15.961	By MS/MS	By MS/MS	By MS/MS	By MS/MS	By MS/MS	By MS/MS	13.4	14	14	16.8
Q9CSX6;P63089;Q3UZI5;Q3TSL7;Q9CYE5;B0LAE3	Q9CSX6;P63089;Q3UZI5;Q3TSL7;Q9CYE5	7;7;6;5;5;3	7;7;6;5;5;3	1;1;0;0;0;1	Pleiotrophin	Ptn	;;;;	6	7	7	1	7	7	7	0	0	0	7	7	7	0	0	0	1	1	1	0	0	0	46.6	46.6	6.7	18.252	163	163;168;156;129;156;68	1	49	0	323.31	By MS/MS	By MS/MS	By MS/MS				46.6	46.6	46.6	0
P63101;Q8BWN0;D3YXN6;Q3UA58;D3YXF4;D3YW45	P63101	20;9;8;7;5;3	20;9;8;7;5;3	14;7;6;4;4;2	14-3-3 protein zeta/delta	Ywhaz		6	20	20	14	18	15	17	13	9	10	18	15	17	13	9	10	13	13	13	11	6	7	73.1	73.1	52.2	27.771	245	245;117;88;112;44;26	1	107	0	163	By MS/MS	By MS/MS	By MS/MS	By MS/MS	By MS/MS	By MS/MS	64.9	58.4	62	52.2
P63166	P63166	2	2	2	Small ubiquitin-related modifier 1	Sumo1		1	2	2	2	1	1	1	2	2	2	1	1	1	2	2	2	1	1	1	2	2	2	20.8	20.8	20.8	11.557	101	101	1	9	0	3.3861	By MS/MS	By matching	By matching	By MS/MS	By MS/MS	By MS/MS	8.9	8.9	8.9	20.8
Q9D6F6;Q80ZS7;Q9D0M5;P63168	Q9D6F6;Q80ZS7;Q9D0M5;P63168	1;1;1;1	1;1;1;1	1;1;1;1	Dynein light chain 2, cytoplasmic;Dynein light chain 1, cytoplasmic	Dynll1;BC048507;Dynll2	;;;	4	1	1	1	1	1	0	0	0	1	1	1	0	0	0	1	1	1	0	0	0	1	12.4	12.4	12.4	10.336	89	89;89;89;89	1	3	0.0016681	1.6636	By matching	By matching				By MS/MS	12.4	12.4	0	0
Q4KL81;P63260;Q3TSB7;Q3UD81;B1ATY1;G3UYG0	Q4KL81;P63260;Q3TSB7;Q3UD81;B1ATY1	22;22;20;12;11;10	1;1;1;1;1;1	0;0;0;0;0;0	Actin, cytoplasmic 2;Actin, cytoplasmic 2, N-terminally processed	Actg1	;;;;	6	22	1	0	19	18	16	19	17	17	1	1	1	1	0	1	0	0	0	0	0	0	60.5	4.5	0	41.792	375	375;375;375;235;153;132	1	6	0	9.2005	By MS/MS	By MS/MS	By MS/MS	By MS/MS	By matching	By MS/MS	57.6	56.8	54.7	58.7
Q5M9L7;Q3TK12;Q8BT90;P63276	Q5M9L7;Q3TK12;Q8BT90;P63276	2;2;2;2	2;2;2;2	2;2;2;2	40S ribosomal protein S17	Rps17	;;;	4	2	2	2	1	1	1	2	1	1	1	1	1	2	1	1	1	1	1	2	1	1	23.7	23.7	23.7	15.524	135	135;135;141;135	1	7	0	3.8187	By MS/MS	By matching	By matching	By MS/MS	By matching	By matching	16.3	16.3	16.3	23.7
Q4VAG4;P67984	Q4VAG4;P67984	1;1	1;1	1;1	60S ribosomal protein L22	Rpl22	;	2	1	1	1	1	1	1	1	1	1	1	1	1	1	1	1	1	1	1	1	1	1	10.2	10.2	10.2	14.759	128	128;128	1	7	0.00088889	2.1027	By MS/MS	By MS/MS	By matching	By MS/MS	By matching	By matching	10.2	10.2	10.2	10.2
Q9CXK3;Q497E4;P68134;P68033;Q61275;Q3UIJ3;Q3TG92;Q61264;Q61272;A0A1D5RM20	Q9CXK3;Q497E4;P68134;P68033;Q61275;Q3UIJ3;Q3TG92;Q61264;Q61272;A0A1D5RM20	17;17;17;17;16;16;16;13;12;11	2;2;2;2;2;1;2;1;2;1	0;0;0;0;0;0;0;0;0;0	Actin, alpha skeletal muscle;Actin, alpha cardiac muscle 1	Actc1;Acta1	;;;;;;;;;	10	17	2	0	14	14	12	14	15	13	2	2	2	1	2	1	0	0	0	0	0	0	38.5	7.4	0	41.946	377	377;377;377;377;349;377;377;336;336;151	1	10	0	3.8064	By MS/MS	By matching	By MS/MS	By MS/MS	By MS/MS	By MS/MS	35.5	36.6	35	35.8
Q561N4;P68037;D3YZS3;Q3TIH9	Q561N4;P68037;D3YZS3;Q3TIH9	4;4;3;3	4;4;3;3	4;4;3;3	Ubiquitin-conjugating enzyme E2 L3	Ube2l3	;;;	4	4	4	4	2	3	2	3	2	2	2	3	2	3	2	2	2	3	2	3	2	2	48.1	48.1	48.1	17.861	154	154;154;119;154	1	14	0	9.1022	By MS/MS	By MS/MS	By MS/MS	By MS/MS	By MS/MS	By MS/MS	30.5	36.4	22.1	33.8
P68040	P68040	10	10	10	Guanine nucleotide-binding protein subunit beta-2-like 1;Guanine nucleotide-binding protein subunit beta-2-like 1, N-terminally processed	Gnb2l1		1	10	10	10	5	6	6	6	6	7	5	6	6	6	6	7	5	6	6	6	6	7	38.5	38.5	38.5	35.076	317	317	1	38	0	15.762	By MS/MS	By MS/MS	By MS/MS	By MS/MS	By MS/MS	By MS/MS	20.2	23	23	23.7
P68369;Q5FW91;P05214;Q9D9Y2	P68369;Q5FW91;P05214;Q9D9Y2	13;10;10;8	1;1;1;1	1;1;1;1	Tubulin alpha-1A chain;Tubulin alpha-3 chain	Tuba1a;Tuba3a	;;;	4	13	1	1	6	6	5	7	9	8	1	1	1	1	1	1	1	1	1	1	1	1	44.6	3.1	3.1	50.135	451	451;450;450;395	1	6	0	2.6776	By MS/MS	By MS/MS	By matching	By MS/MS	By MS/MS	By matching	19.7	17.1	14.6	20.6
P68372;Q9CVR0;Q9DCR1;Q3U9U3;Q9CRT0;Q9CUN8;CON__ENSEMBL:ENSBTAP00000025008;A2AQ07;G3UZR1;Q62363;D5MR34	P68372;Q9CVR0;Q9DCR1	20;14;14;8;7;6;4;4;2;2;2	6;3;2;1;1;1;0;0;0;1;0	1;1;0;0;0;0;0;0;0;0;0	Tubulin beta-4B chain	Tubb4b	;;	11	20	6	1	12	13	11	17	18	15	2	2	2	5	6	5	1	1	1	1	1	1	57.8	17.8	2.7	49.83	445	445;291;299;375;235;211;536;451;66;100;133	1	25	0	11.817	By MS/MS	By MS/MS	By MS/MS	By MS/MS	By MS/MS	By MS/MS	40	41.8	35.5	49.7
Q52L87;P68373;Q3TIZ0;Q9JJZ2	Q52L87;P68373;Q3TIZ0;Q9JJZ2	13;13;12;7	1;1;1;1	0;0;0;0	Tubulin alpha-1C chain;Tubulin alpha-8 chain	Tuba1c;Tuba8	;;;	4	13	1	0	6	6	4	7	9	8	1	1	0	1	0	0	0	0	0	0	0	0	44.8	2.9	0	49.909	449	449;449;449;449	1	3	0.009901	1.12	By MS/MS	By matching	By matching	By matching	By matching	By matching	19.8	17.1	11.6	20.7
P68510;Q8BJH3	P68510	14;3	10;2	10;2	14-3-3 protein eta	Ywhah		2	14	10	10	12	11	10	5	7	7	8	8	7	3	5	5	8	8	7	3	5	5	48.4	35.4	35.4	28.211	246	246;206	1	38	0	31.947	By MS/MS	By MS/MS	By MS/MS	By MS/MS	By MS/MS	By MS/MS	38.6	36.6	32.9	21.1
Q3TFE8;Q7TSZ6;Q3UHW8;P70168	Q3TFE8;Q7TSZ6;Q3UHW8;P70168	15;15;15;15	15;15;15;15	15;15;15;15	Importin subunit beta-1	Kpnb1	;;;	4	15	15	15	12	13	11	8	7	8	12	13	11	8	7	8	12	13	11	8	7	8	19.4	19.4	19.4	97.112	875	875;876;876;876	1	66	0	176.88	By MS/MS	By MS/MS	By MS/MS	By MS/MS	By MS/MS	By MS/MS	15.5	16.5	14.1	9.7
Q5D098;P70195	Q5D098;P70195	3;3	3;3	3;3	Proteasome subunit beta type;Proteasome subunit beta type-7	Psmb7	;	2	3	3	3	1	2	2	0	0	0	1	2	2	0	0	0	1	2	2	0	0	0	10.5	10.5	10.5	29.76	276	276;277	1	5	0.00088652	2.0907	By MS/MS	By MS/MS	By MS/MS				3.6	6.9	7.2	0
Q14BZ3;P70202	Q14BZ3;P70202	1;1	1;1	1;1	Latexin	Lxn	;	2	1	1	1	1	1	1	1	1	1	1	1	1	1	1	1	1	1	1	1	1	1	5.4	5.4	5.4	25.492	222	222;222	1	6	0	7.6444	By MS/MS	By matching	By matching	By matching	By MS/MS	By MS/MS	5.4	5.4	5.4	5.4
Q5EBQ2;Q3TGC5;P70296;D3Z1V4;D6RHS6;E9QLE5;Q8VIN1	Q5EBQ2;Q3TGC5;P70296;D3Z1V4;D6RHS6	13;13;13;12;9;1;1	13;13;13;12;9;1;1	13;13;13;12;9;1;1	Phosphatidylethanolamine-binding protein 1;Hippocampal cholinergic neurostimulating peptide	Pebp1	;;;;	7	13	13	13	10	7	8	5	8	6	10	7	8	5	8	6	10	7	8	5	8	6	80.7	80.7	80.7	20.83	187	187;187;187;209;136;187;187	1	45	0	99.334	By MS/MS	By MS/MS	By MS/MS	By MS/MS	By MS/MS	By MS/MS	73.8	53.5	60.4	31
Q8BTQ1;Q8BW03;Q8BVF8;Q8BM84;P70372;Q3TT05;Q3UFF9	Q8BTQ1;Q8BW03;Q8BVF8;Q8BM84;P70372;Q3TT05;Q3UFF9	9;9;9;9;9;8;8	9;9;9;9;9;8;8	9;9;9;9;9;8;8	ELAV-like protein;ELAV-like protein 1	Elavl1	;;;;;;	7	9	9	9	4	5	5	6	4	4	4	5	5	6	4	4	4	5	5	6	4	4	27.9	27.9	27.9	33.757	305	305;326;326;326;326;308;326	1	30	0	12.391	By MS/MS	By MS/MS	By MS/MS	By MS/MS	By MS/MS	By MS/MS	13.8	17	17	18.7
Q3UFQ0;Q3UDB5;P70428;V9GX32;Q3U8D5;E9Q1M5;Q8BUJ1;A2AIG3;Q3UYR9;A2AIG6	Q3UFQ0;Q3UDB5;P70428;V9GX32;Q3U8D5;E9Q1M5;Q8BUJ1;A2AIG3	8;8;8;7;7;6;4;4;3;1	8;8;8;7;7;6;4;4;3;1	8;8;8;7;7;6;4;4;3;1	Exostosin-2	Ext2	;;;;;;;	10	8	8	8	3	2	2	6	6	6	3	2	2	6	6	6	3	2	2	6	6	6	14	14	14	80.268	701	701;786;718;586;690;407;190;213;435;122	1	29	0	33.356	By MS/MS	By matching	By matching	By MS/MS	By MS/MS	By MS/MS	4.9	3.6	3.6	10.3
Q3TG37;P70441;Q9R1A1	Q3TG37;P70441	3;3;1	3;3;1	3;3;1	Na(+)/H(+) exchange regulatory cofactor NHE-RF;Na(+)/H(+) exchange regulatory cofactor NHE-RF1	Slc9a3r1	;	3	3	3	3	2	2	2	1	2	1	2	2	2	1	2	1	2	2	2	1	2	1	9.3	9.3	9.3	38.6	355	355;355;142	1	10	0	3.0353	By matching	By MS/MS	By MS/MS	By matching	By matching	By MS/MS	6.8	6.8	6.8	2.5
P70460	P70460	4	4	4	Vasodilator-stimulated phosphoprotein	Vasp		1	4	4	4	4	4	3	0	0	0	4	4	3	0	0	0	4	4	3	0	0	0	12.8	12.8	12.8	39.666	375	375	1	11	0	4.5413	By MS/MS	By MS/MS	By matching				12.8	12.8	10.4	0
Q3UK68;Q60817;P70670	Q3UK68;Q60817;P70670	2;2;2	2;2;2	2;2;2	Nascent polypeptide-associated complex subunit alpha;Nascent polypeptide-associated complex subunit alpha, muscle-specific form	Naca	;;	3	2	2	2	2	2	1	2	2	2	2	2	1	2	2	2	2	2	1	2	2	2	13	13	13	22.58	208	208;215;2187	1	11	0	5.1112	By MS/MS	By matching	By matching	By MS/MS	By MS/MS	By MS/MS	13	13	6.7	13
P70698;Q3TPP2;P70303	P70698;Q3TPP2;P70303	2;1;1	2;1;1	2;1;1	CTP synthase 1;CTP synthase 2	Ctps1;Ctps;Ctps2	;;	3	2	2	2	1	1	0	1	0	0	1	1	0	1	0	0	1	1	0	1	0	0	5.1	5.1	5.1	66.682	591	591;226;586	1	3	0	4.4693	By MS/MS	By matching		By MS/MS			3	3	0	2
Q3UDB1;Q3TIJ7;Q3THH8;Q3TET0;P80313;A0A0N4SV00;Q8C5Q5;Q3UIJ0;Q3TJN2;A0A0N4SUI8	Q3UDB1;Q3TIJ7;Q3THH8;Q3TET0;P80313;A0A0N4SV00;Q8C5Q5;Q3UIJ0;Q3TJN2	12;12;12;12;12;11;11;11;11;1	12;12;12;12;12;11;11;11;11;1	12;12;12;12;12;11;11;11;11;1	T-complex protein 1 subunit eta	Cct7	;;;;;;;;	10	12	12	12	10	8	8	6	7	7	10	8	8	6	7	7	10	8	8	6	7	7	28.7	28.7	28.7	52.904	481	481;544;544;544;544;502;544;544;544;79	1	46	0	81.255	By MS/MS	By MS/MS	By MS/MS	By MS/MS	By MS/MS	By MS/MS	24.5	21	18.1	12.1
Q542X7;P80314;Q9JJD8;A0A1W2P7B7;A0A1W2P828;A0A1W2P8B6;A0A1W2P6Q3;A0A1W2P871	Q542X7;P80314;Q9JJD8	12;12;10;5;2;2;2;1	12;12;10;5;2;2;2;1	12;12;10;5;2;2;2;1	T-complex protein 1 subunit beta	Cct2	;;	8	12	12	12	7	5	5	5	7	8	7	5	5	5	7	8	7	5	5	5	7	8	29.5	29.5	29.5	57.477	535	535;535;488;217;85;115;181;64	1	37	0	83.174	By MS/MS	By MS/MS	By MS/MS	By MS/MS	By MS/MS	By MS/MS	19.1	14.2	12.9	10.1
Q564F4;Q3UJZ8;Q3TII0;P80315;G5E839;G3UYW5;G3UXF3;G3UXG2	Q564F4;Q3UJZ8;Q3TII0;P80315;G5E839	8;8;8;8;7;2;1;1	8;8;8;8;7;2;1;1	8;8;8;8;7;2;1;1	T-complex protein 1 subunit delta	Cct4	;;;;	8	8	8	8	5	4	5	5	5	6	5	4	5	5	5	6	5	4	5	5	5	6	16.3	16.3	16.3	58.066	539	539;539;539;539;509;120;47;59	1	31	0	44.658	By MS/MS	By MS/MS	By MS/MS	By MS/MS	By MS/MS	By MS/MS	9.8	7.8	9.3	11.1
P80316;E0CZA1	P80316	12;4	12;4	12;4	T-complex protein 1 subunit epsilon	Cct5		2	12	12	12	10	7	7	8	8	7	10	7	7	8	8	7	10	7	7	8	8	7	24.6	24.6	24.6	59.623	541	541;199	1	51	0	42.886	By MS/MS	By MS/MS	By MS/MS	By MS/MS	By MS/MS	By MS/MS	22	16.6	16.6	17.4
Q52KG9;Q3TW97;Q3TIX8;Q3TI62;Q3TI05;P80317;Q8VEI1;Q497N0;Q61390;Q8BVT1;B1AT05	Q52KG9;Q3TW97;Q3TIX8;Q3TI62;Q3TI05;P80317;Q8VEI1	13;13;13;13;13;13;8;4;4;2;2	13;13;13;13;13;13;8;4;4;2;2	13;13;13;13;13;13;8;4;4;2;2	T-complex protein 1 subunit zeta	Cct6a	;;;;;;	11	13	13	13	10	11	7	8	9	9	10	11	7	8	9	9	10	11	7	8	9	9	28.8	28.8	28.8	58.076	531	531;531;531;531;531;531;389;531;531;492;492	1	61	0	24.805	By MS/MS	By MS/MS	By MS/MS	By MS/MS	By MS/MS	By MS/MS	19.8	22	13.6	18.3
Q3U0I3;Q3U4U6;P80318;E9Q133;Q3UJP4;F6Q609;Q3TBM6;F6ZVG8	Q3U0I3;Q3U4U6;P80318;E9Q133;Q3UJP4;F6Q609;Q3TBM6	15;15;15;14;14;9;8;1	15;15;15;14;14;9;8;1	15;15;15;14;14;9;8;1	T-complex protein 1 subunit gamma	Cct3	;;;;;;	8	15	15	15	7	7	9	10	12	12	7	7	9	10	12	12	7	7	9	10	12	12	36.5	36.5	36.5	58.278	521	521;545;545;507;545;306;277;85	1	58	0	40.927	By MS/MS	By MS/MS	By MS/MS	By MS/MS	By MS/MS	By MS/MS	17.3	17.7	18	25.9
Q3UKN6;P81117;Q3TV28	Q3UKN6;P81117;Q3TV28	2;2;1	2;2;1	2;2;1	Nucleobindin-2;Nesfatin-1	Nucb2	;;	3	2	2	2	2	2	1	0	0	0	2	2	1	0	0	0	2	2	1	0	0	0	7.6	7.6	7.6	50.353	420	420;420;197	1	5	0	10.747	By MS/MS	By MS/MS	By MS/MS				7.6	7.6	2.6	0
P83870	P83870	3	3	3	PHD finger-like domain-containing protein 5A	Phf5a		1	3	3	3	2	3	3	2	2	3	2	3	3	2	2	3	2	3	3	2	2	3	21.8	21.8	21.8	12.405	110	110	1	16	0	3.0757	By MS/MS	By MS/MS	By MS/MS	By MS/MS	By MS/MS	By MS/MS	15.5	21.8	21.8	13.6
P83917;Q7TPM0;Q9CYJ8	P83917;Q7TPM0;Q9CYJ8	3;2;2	2;1;1	2;1;1	Chromobox protein homolog 1	Cbx1	;;	3	3	2	2	3	3	3	2	2	2	2	2	2	1	1	1	2	2	2	1	1	1	18.9	10.3	10.3	21.418	185	185;138;150	1	10	0	4.6852	By MS/MS	By MS/MS	By matching	By MS/MS	By MS/MS	By matching	18.9	18.9	18.9	13
Q4FZH7;P84089;A0A1W2P7H9;A0A1W2P7T3;G3UW85;Q9DA82;Q9D9P6;Q9D2S9	Q4FZH7;P84089;A0A1W2P7H9;A0A1W2P7T3;G3UW85	5;5;3;3;3;1;1;1	5;5;3;3;3;1;1;1	5;5;3;3;3;1;1;1	Enhancer of rudimentary homolog	Erh	;;;;	8	5	5	5	3	3	4	3	2	3	3	3	4	3	2	3	3	3	4	3	2	3	40.4	40.4	40.4	12.259	104	104;104;71;89;123;105;105;105	1	19	0	45.978	By MS/MS	By MS/MS	By MS/MS	By MS/MS	By MS/MS	By MS/MS	28.8	28.8	33.7	22.1
Q3TWV4;Q5FWI9;Q6A0C9;P84091;Q3UCW9;Q3TH69	Q3TWV4;Q5FWI9;Q6A0C9;P84091;Q3UCW9;Q3TH69	2;2;2;2;1;1	2;2;2;2;1;1	2;2;2;2;1;1	AP-2 complex subunit mu	Ap2m1	;;;;;	6	2	2	2	2	2	1	1	0	0	2	2	1	1	0	0	2	2	1	1	0	0	8.1	8.1	8.1	49.389	433	433;435;436;435;322;435	1	6	0	4.1052	By MS/MS	By MS/MS	By matching	By matching			8.1	8.1	4.6	4.6
Q3U781;Q9D6W4;P84104	Q3U781;Q9D6W4;P84104	1;1;1	1;1;1	1;1;1	Serine/arginine-rich splicing factor 3	Srsf3	;;	3	1	1	1	1	0	1	1	1	1	1	0	1	1	1	1	1	0	1	1	1	1	7.3	7.3	7.3	14.203	124	124;164;164	1	5	0.0054517	1.2519	By matching		By matching	By matching	By MS/MS	By MS/MS	7.3	0	7.3	7.3
P97298;Q5ND37;B7ZC25;F6S1M4;E9PWS2;CON__Q95121	P97298	17;7;7;6;4;3	17;7;7;6;4;3	17;7;7;6;4;3	Pigment epithelium-derived factor	Serpinf1		6	17	17	17	16	17	15	15	11	11	16	17	15	15	11	11	16	17	15	15	11	11	47.2	47.2	47.2	46.233	417	417;206;213;125;147;416	1	100	0	271.46	By MS/MS	By MS/MS	By MS/MS	By MS/MS	By MS/MS	By MS/MS	47.2	47.2	44.4	45.1
Q3UI35;P97299;Q3UUM9	Q3UI35;P97299;Q3UUM9	16;16;15	16;16;15	16;16;15	Secreted frizzled-related protein 2	Sfrp2	;;	3	16	16	16	12	13	14	9	10	8	12	13	14	9	10	8	12	13	14	9	10	8	52.5	52.5	52.5	33.469	295	295;295;295	1	78	0	229.16	By MS/MS	By MS/MS	By MS/MS	By MS/MS	By MS/MS	By MS/MS	41.4	41.4	49.2	37.3
Q3ULG5;Q542I2;Q3UC10;P97311	Q3ULG5;Q542I2;Q3UC10;P97311	2;2;2;2	2;2;2;2	2;2;2;2	DNA helicase;DNA replication licensing factor MCM6	Mcm6	;;;	4	2	2	2	1	1	1	1	1	1	1	1	1	1	1	1	1	1	1	1	1	1	2.8	2.8	2.8	89.783	794	794;821;821;821	1	6	0	12.085	By MS/MS	By matching	By matching	By matching	By MS/MS	By matching	1.3	1.3	1.3	1.5
Q9D1M8;Q71V27;P97314;Q6QMT3;A0A1W2P845;A0A1W2P758;A0A1W2P780;A0A1W2P7N8;A0A1W2P6I3	Q9D1M8;Q71V27;P97314;Q6QMT3;A0A1W2P845;A0A1W2P758	4;4;4;3;3;2;1;1;1	4;4;4;3;3;2;1;1;1	4;4;4;3;3;2;1;1;1	Cysteine and glycine-rich protein 2	Csrp2	;;;;;	9	4	4	4	2	2	2	2	2	1	2	2	2	2	2	1	2	2	2	2	2	1	30.6	30.6	30.6	20.912	193	193;193;193;155;197;136;59;84;114	1	11	0	4.5493	By MS/MS	By MS/MS	By MS/MS	By matching	By MS/MS	By MS/MS	11.9	11.9	11.9	18.7
Q4FJX4;P97315	Q4FJX4;P97315	2;2	2;2	2;2	Cysteine and glycine-rich protein 1	Csrp1	;	2	2	2	2	2	1	1	1	0	1	2	1	1	1	0	1	2	1	1	1	0	1	16.6	16.6	16.6	20.583	193	193;193	1	7	0	48.367	By MS/MS	By MS/MS	By matching	By matching		By matching	16.6	7.8	7.8	7.8
Q3UFP7;Q3UQY7;P97333	Q3UFP7;Q3UQY7;P97333	11;11;11	11;11;11	11;11;11	Neuropilin-1	Nrp1	;;	3	11	11	11	8	9	8	6	7	7	8	9	8	6	7	7	8	9	8	6	7	7	16.7	16.7	16.7	93.594	837	837;840;923	1	45	0	27.371	By MS/MS	By MS/MS	By MS/MS	By MS/MS	By MS/MS	By MS/MS	12.2	14.6	13.5	9.3
Q9D1S3;Q564F3;Q3UJU5;Q3UAC2;Q3U5P8;P97351	Q9D1S3;Q564F3;Q3UJU5;Q3UAC2;Q3U5P8;P97351	3;3;3;3;3;3	3;3;3;3;3;3	3;3;3;3;3;3	40S ribosomal protein S3a	Rps3a1;Rps3a	;;;;;	6	3	3	3	2	2	2	2	2	2	2	2	2	2	2	2	2	2	2	2	2	2	13.3	13.3	13.3	29.885	264	264;264;264;264;264;264	1	15	0	19.786	By MS/MS	By MS/MS	By MS/MS	By MS/MS	By matching	By MS/MS	10.2	10.2	10.2	8
Q5SVP3;P97372;G3X9V0;Q99LN3;E0CZ90	Q5SVP3;P97372;G3X9V0	4;4;3;1;1	3;3;2;1;1	3;3;2;1;1	Proteasome activator complex subunit 2	PSME2b;Psme2	;;	5	4	3	3	3	3	3	3	2	2	3	3	3	2	2	2	3	3	3	2	2	2	23.8	19.2	19.2	27.057	239	239;239;231;64;165	1	19	0	78.408	By MS/MS	By matching	By MS/MS	By MS/MS	By MS/MS	By MS/MS	19.2	19.2	19.2	20.9
Q3U6X7;Q3UGB9;Q3U307;P97377;Q80YP0	Q3U6X7;Q3UGB9;Q3U307;P97377;Q80YP0	4;4;4;4;3	2;2;2;2;1	2;2;2;2;1	Cyclin-dependent kinase 2;Cyclin-dependent kinase 3	Cdk2;Cdk3	;;;;	5	4	2	2	0	0	0	2	4	4	0	0	0	0	2	2	0	0	0	0	2	2	15.8	9.4	9.4	33.887	298	298;346;346;346;303	1	4	0.00088731	2.0983				By matching	By MS/MS	By MS/MS	0	0	0	6.4
Q3U931;Q542W3;Q3U541;P97379;Q3U6B1;Q5DU21	Q3U931;Q542W3;Q3U541;P97379;Q3U6B1	4;4;4;4;3;1	3;3;3;3;3;1	3;3;3;3;3;1	Ras GTPase-activating protein-binding protein 2	G3bp2	;;;;	6	4	3	3	3	2	3	3	2	3	2	1	2	2	1	2	2	1	2	2	1	2	9.4	6.7	6.7	50.647	448	448;449;482;482;550;86	1	10	0	9.5608	By MS/MS	By MS/MS	By MS/MS	By MS/MS	By matching	By MS/MS	7.4	4.5	7.4	7.6
Q91UZ6;Q8R067;Q8BU01;Q3TTS2;P97406	Q91UZ6;Q8R067;Q8BU01;Q3TTS2;P97406	8;8;8;8;8	8;8;8;8;8	8;8;8;8;8		D17H6S56E-5	;;;;	5	8	8	8	5	5	5	6	6	7	5	5	5	6	6	7	5	5	5	6	6	7	16.1	16.1	16.1	65.92	596	596;596;596;596;596	1	44	0	18.777	By MS/MS	By MS/MS	By MS/MS	By MS/MS	By MS/MS	By MS/MS	10.1	11.4	11.4	8.9
Q3V1P4;P97464	Q3V1P4;P97464	4;4	4;4	4;4	Exostosin-1	Ext1	;	2	4	4	4	4	4	4	1	2	1	4	4	4	1	2	1	4	4	4	1	2	1	5.6	5.6	5.6	86.307	746	746;746	1	16	0	26.559	By MS/MS	By MS/MS	By MS/MS	By matching	By MS/MS	By MS/MS	5.6	5.6	5.6	1.1
Q3UNF2;P97470	Q3UNF2;P97470	1;1	1;1	1;1	Serine/threonine-protein phosphatase;Serine/threonine-protein phosphatase 4 catalytic subunit	Ppp4c	;	2	1	1	1	1	1	1	0	0	0	1	1	1	0	0	0	1	1	1	0	0	0	3.6	3.6	3.6	35.08	307	307;307	1	3	0	5.2645	By MS/MS	By matching	By matching				3.6	3.6	3.6	0
Q3UNA7;Q3TEF1;P97494	Q3UNA7;Q3TEF1;P97494	2;2;2	2;2;2	2;2;2	Glutamate--cysteine ligase catalytic subunit	Gclc	;;	3	2	2	2	1	1	1	1	2	1	1	1	1	1	2	1	1	1	1	1	2	1	3.5	3.5	3.5	72.585	637	637;637;637	1	7	0	2.443	By MS/MS	By matching	By matching	By matching	By MS/MS	By MS/MS	1.6	1.6	1.6	1.6
Q3UNN4;Q3UPK0;Q3UMX0;P97496;Q3UZD0	Q3UNN4;Q3UPK0;Q3UMX0;P97496	3;3;3;3;1	1;1;1;1;1	1;1;1;1;1	SWI/SNF complex subunit SMARCC1	Smarcc1	;;;	5	3	1	1	3	2	2	1	1	2	1	1	1	0	0	1	1	1	1	0	0	1	2.6	0.8	0.8	122.78	1098	1098;1104;1104;1104;485	1	4	0	2.3711	By matching	By MS/MS	By MS/MS	By matching	By matching	By MS/MS	2.6	1.8	1.8	1
P97807	P97807	3	3	3	Fumarate hydratase, mitochondrial	Fh		1	3	3	3	0	0	0	3	3	3	0	0	0	3	3	3	0	0	0	3	3	3	6.7	6.7	6.7	54.356	507	507	1	9	0	6.1381				By MS/MS	By MS/MS	By MS/MS	0	0	0	6.7
P97825	P97825	2	2	2	Hematological and neurological expressed 1 protein;Hematological and neurological expressed 1 protein, N-terminally processed	Hn1		1	2	2	2	1	1	1	2	2	2	1	1	1	2	2	2	1	1	1	2	2	2	27.9	27.9	27.9	16.08	154	154	1	9	0.00087489	1.9492	By MS/MS	By matching	By matching	By matching	By matching	By MS/MS	11.7	11.7	11.7	27.9
P97855;Q571F9;Q3UR88;A0A0J9YUY8;A0A0J9YTQ8	P97855;Q571F9;Q3UR88	10;9;6;1;1	10;9;6;1;1	9;9;5;0;0	Ras GTPase-activating protein-binding protein 1	G3bp1	;;	5	10	10	9	7	5	4	5	6	7	7	5	4	5	6	7	6	4	3	4	5	6	24.7	24.7	22.2	51.828	465	465;505;386;117;133	1	37	0	142.62	By MS/MS	By MS/MS	By MS/MS	By MS/MS	By MS/MS	By MS/MS	21.1	13.3	9.7	11
Q3TQF7;Q05DU9;Q3U0I4;P97857;E9PY08;Q3TTE6	Q3TQF7;Q05DU9;Q3U0I4;P97857	7;7;7;7;3;3	7;7;7;7;3;3	7;7;7;7;3;3	A disintegrin and metalloproteinase with thrombospondin motifs 1	Adamts1	;;;	6	7	7	7	6	5	5	4	2	3	6	5	5	4	2	3	6	5	5	4	2	3	10.7	10.7	10.7	91.98	844	844;847;968;968;681;682	1	33	0	115.58	By MS/MS	By MS/MS	By MS/MS	By MS/MS	By MS/MS	By MS/MS	10.4	9.1	7.8	6.4
P97946;Q6P5N9	P97946	8;1	8;1	8;1	Vascular endothelial growth factor D	Figf		2	8	8	8	8	7	5	2	1	0	8	7	5	2	1	0	8	7	5	2	1	0	27.1	27.1	27.1	40.908	358	358;101	1	26	0	26.746	By MS/MS	By MS/MS	By MS/MS	By matching	By matching		27.1	25.1	19.8	7.3
P98063;Q6P550;Q570Z4;E9Q5B9;B7ZNA8;Q9WVM6	P98063;Q6P550;Q570Z4	26;21;15;5;5;5	26;21;15;5;5;5	25;20;14;4;4;4	Bone morphogenetic protein 1;Metalloendopeptidase	Bmp1	;;	6	26	26	25	21	21	19	16	17	17	21	21	19	16	17	17	20	20	18	16	17	17	30.1	30.1	28.8	111.67	991	991;775;511;995;995;1012	1	128	0	178.41	By MS/MS	By MS/MS	By MS/MS	By MS/MS	By MS/MS	By MS/MS	24.6	23.8	22.2	18
P98064	P98064	10	10	9	Mannan-binding lectin serine protease 1;Mannan-binding lectin serine protease 1 heavy chain;Mannan-binding lectin serine protease 1 light chain	Masp1		1	10	10	9	9	6	7	6	6	6	9	6	7	6	6	6	8	5	6	5	6	6	18.6	18.6	17.3	79.967	704	704	1	41	0	30.211	By MS/MS	By MS/MS	By MS/MS	By MS/MS	By MS/MS	By MS/MS	14.9	8.5	12.9	11.8
P99024;Q80ZV2;A0A1D5RM76	P99024	20;9;1	20;9;1	5;3;0	Tubulin beta-5 chain	Tubb5		3	20	20	5	13	15	12	16	17	16	13	15	12	16	17	16	3	3	3	3	4	5	59.7	59.7	16.2	49.67	444	444;186;122	1	104	0	323.31	By MS/MS	By MS/MS	By MS/MS	By MS/MS	By MS/MS	By MS/MS	46.2	51.4	41.7	51.6
P99027	P99027	5	5	5	60S acidic ribosomal protein P2	Rplp2		1	5	5	5	4	3	4	4	3	3	4	3	4	4	3	3	4	3	4	4	3	3	76.5	76.5	76.5	11.651	115	115	1	26	0	174.21	By MS/MS	By MS/MS	By MS/MS	By MS/MS	By MS/MS	By MS/MS	62.6	33.9	60	47.8
Q3UWS9;Q3U7H9;P99029;G3UZJ4;H3BJQ7;Q9D6X2;Q91YU9;Q9JHL8	Q3UWS9;Q3U7H9;P99029;G3UZJ4;H3BJQ7;Q9D6X2;Q91YU9	7;7;7;6;6;5;4;2	7;7;7;6;6;5;4;2	7;7;7;6;6;5;4;2	Peroxiredoxin-5, mitochondrial	Prdx5	;;;;;;	8	7	7	7	6	6	4	6	6	7	6	6	4	6	6	7	6	6	4	6	6	7	44.2	44.2	44.2	20.713	199	199;208;210;166;213;211;89;126	1	35	0	72.166	By MS/MS	By MS/MS	By MS/MS	By MS/MS	By MS/MS	By MS/MS	36.2	36.2	28.6	36.2
Q543R4;Q00493	Q543R4;Q00493	20;20	20;20	20;20	Carboxypeptidase E	Cpe	;	2	20	20	20	17	15	17	18	16	16	17	15	17	18	16	16	17	15	17	18	16	16	51.9	51.9	51.9	53.255	476	476;476	1	150	0	323.31	By MS/MS	By MS/MS	By MS/MS	By MS/MS	By MS/MS	By MS/MS	47.9	43.7	47.9	47.1
Q3TPG1;Q3UPW7;Q8VDR2;Q00547	Q3TPG1;Q3UPW7;Q8VDR2;Q00547	1;1;1;1	1;1;1;1	1;1;1;1	Hyaluronan mediated motility receptor	Hmmr	;;;	4	1	1	1	1	1	1	1	1	0	1	1	1	1	1	0	1	1	1	1	1	0	2.8	2.8	2.8	28.542	251	251;647;836;794	1	5	1	-2	By MS/MS	By matching	By matching	By matching	By matching		2.8	2.8	2.8	2.8
Q790Y8;Q3TNL1;Q00612;A3KG36;G3UWD6;A0FF38;P97324	Q790Y8;Q3TNL1;Q00612	7;7;7;3;2;2;2	7;7;7;3;2;2;2	7;7;7;3;2;2;2	Glucose-6-phosphate 1-dehydrogenase;Glucose-6-phosphate 1-dehydrogenase X	G6pdx	;;	7	7	7	7	6	5	5	5	5	6	6	5	5	5	5	6	6	5	5	5	5	6	17.7	17.7	17.7	59.262	515	515;515;515;396;513;513;513	1	32	0	12.632	By MS/MS	By MS/MS	By MS/MS	By MS/MS	By MS/MS	By MS/MS	16.1	14.2	14.2	14.2
Q00780	Q00780	6	6	6	Collagen alpha-1(VIII) chain;Vastatin	Col8a1		1	6	6	6	3	1	1	4	5	4	3	1	1	4	5	4	3	1	1	4	5	4	11.6	11.6	11.6	73.606	744	744	1	18	0	8.3004	By MS/MS	By matching	By MS/MS	By MS/MS	By MS/MS	By MS/MS	6.5	3.2	3.2	6.7
Q8CCF8;Q6PE80;Q00993;F6YPR4	Q8CCF8;Q6PE80;Q00993	3;3;3;1	3;3;3;1	3;3;3;1	Receptor protein-tyrosine kinase;Tyrosine-protein kinase receptor UFO	Axl	;;	4	3	3	3	1	0	0	1	2	2	1	0	0	1	2	2	1	0	0	1	2	2	4.4	4.4	4.4	82.794	755	755;879;888;188	1	6	0	7.59	By MS/MS			By MS/MS	By MS/MS	By MS/MS	1.6	0	0	1.5
Q3TX57;Q3TU64;Q01149;Q3TUE2;Q3TP88;Q91VL4;E0CXI2	Q3TX57;Q3TU64;Q01149;Q3TUE2;Q3TP88	85;85;85;83;62;36;4	85;85;85;83;62;36;4	85;85;85;83;62;36;4	Collagen alpha-2(I) chain	Col1a2	;;;;	7	85	85	85	78	75	76	67	67	69	78	75	76	67	67	69	78	75	76	67	67	69	81.6	81.6	81.6	129.56	1372	1372;1372;1372;1241;959;566;177	1	794	0	323.31	By MS/MS	By MS/MS	By MS/MS	By MS/MS	By MS/MS	By MS/MS	78.6	77.3	78.4	74.4
Q9ERV6;Q9WVF5;Q9EP98;Q01279	Q9ERV6;Q9WVF5;Q9EP98;Q01279	1;1;1;1	1;1;1;1	1;1;1;1	Receptor protein-tyrosine kinase;Epidermal growth factor receptor	Egfr	;;;	4	1	1	1	1	1	0	0	1	1	1	1	0	0	1	1	1	1	0	0	1	1	1.7	1.7	1.7	71.476	643	643;655;1210;1210	1	4	0	3.9546	By matching	By matching			By matching	By MS/MS	1.7	1.7	0	0
Q9D031;Q01730;A2AUR7;Q9CSE4;Q3TFN7;Q9CUS2;E0CXG5;B1AYQ0	Q9D031;Q01730;A2AUR7;Q9CSE4;Q3TFN7;Q9CUS2	8;8;7;6;6;5;1;1	8;8;7;6;6;5;1;1	8;8;7;6;6;5;1;1	Ras suppressor protein 1	Rsu1	;;;;;	8	8	8	8	6	4	3	4	5	4	6	4	3	4	5	4	6	4	3	4	5	4	39.7	39.7	39.7	31.461	277	277;277;260;173;248;131;56;112	1	28	0	55.492	By MS/MS	By MS/MS	By MS/MS	By MS/MS	By MS/MS	By MS/MS	23.8	15.5	12.6	15.2
Q01853;Q8BNF8	Q01853;Q8BNF8	36;33	36;33	36;33	Transitional endoplasmic reticulum ATPase	Vcp	;	2	36	36	36	30	31	27	22	24	22	30	31	27	22	24	22	30	31	27	22	24	22	53.2	53.2	53.2	89.321	806	806;723	1	173	0	323.31	By MS/MS	By MS/MS	By MS/MS	By MS/MS	By MS/MS	By MS/MS	45.8	43.5	36.8	36.8
Q02788;D3Z7D5	Q02788;D3Z7D5	29;22	29;22	29;22	Collagen alpha-2(VI) chain	Col6a2	;	2	29	29	29	22	17	17	15	18	17	22	17	17	15	18	17	22	17	17	15	18	17	31.9	31.9	31.9	110.33	1034	1034;933	1	123	0	147.9	By MS/MS	By MS/MS	By MS/MS	By MS/MS	By MS/MS	By MS/MS	22.2	19.2	17.2	17
Q02819;A0A1C7CYU3;Q8BRD3;Q3TCI1;A0A1B0GR41;A0A1B0GR92;A0A1B0GS16;A0A1B0GT83	Q02819;A0A1C7CYU3;Q8BRD3;Q3TCI1;A0A1B0GR41	28;27;27;20;19;13;10;5	28;27;27;20;19;13;10;5	28;27;27;20;19;13;10;5	Nucleobindin-1	Nucb1	;;;;	8	28	28	28	26	25	24	21	19	17	26	25	24	21	19	17	26	25	24	21	19	17	61	61	61	53.408	459	459;455;459;376;271;220;170;121	1	180	0	248.59	By MS/MS	By MS/MS	By MS/MS	By MS/MS	By MS/MS	By MS/MS	60.8	60.1	58.4	48.8
Q03350;Q7TMT3;Q8K2B7	Q03350;Q7TMT3;Q8K2B7	12;11;7	12;11;7	12;11;7	Thrombospondin-2	Thbs2	;;	3	12	12	12	4	5	5	11	11	11	4	5	5	11	11	11	4	5	5	11	11	11	12.7	12.7	12.7	129.88	1172	1172;1172;563	1	55	0	46.949	By MS/MS	By MS/MS	By MS/MS	By MS/MS	By MS/MS	By MS/MS	4.4	5.5	5.5	11.9
Q04447	Q04447	1	1	1	Creatine kinase B-type	Ckb		1	1	1	1	1	1	1	0	0	0	1	1	1	0	0	0	1	1	1	0	0	0	2.9	2.9	2.9	42.713	381	381	1	3	0	2.2867	By MS/MS	By matching	By matching				2.9	2.9	2.9	0
Q04857;Q99LW4;Q8C6Y0;B0LAD9	Q04857;Q99LW4	32;16;12;5	32;16;12;5	32;16;12;5	Collagen alpha-1(VI) chain	Col6a1	;	4	32	32	32	22	25	21	26	28	27	22	25	21	26	28	27	22	25	21	26	28	27	32.1	32.1	32.1	108.49	1025	1025;406;266;165	1	191	0	323.31	By MS/MS	By MS/MS	By MS/MS	By MS/MS	By MS/MS	By MS/MS	26.5	29.6	26.4	26.9
Q4FJM4;Q3UY39;Q3UXL8;Q04998	Q4FJM4;Q3UY39;Q3UXL8;Q04998	5;5;5;5	5;5;5;5	5;5;5;5	Inhibin beta A chain	Inhba	;;;	4	5	5	5	2	1	2	3	4	5	2	1	2	3	4	5	2	1	2	3	4	5	12	12	12	47.402	424	424;424;424;424	1	17	0	11.25	By MS/MS	By MS/MS	By MS/MS	By MS/MS	By MS/MS	By MS/MS	4.7	2.6	4.7	6.6
Q05186	Q05186	6	6	6	Reticulocalbin-1	Rcn1		1	6	6	6	5	4	4	2	2	2	5	4	4	2	2	2	5	4	4	2	2	2	21.2	21.2	21.2	38.113	325	325	1	19	0	6.0846	By MS/MS	By MS/MS	By MS/MS	By matching	By MS/MS	By MS/MS	16.3	12.6	12.6	7.4
Q3TLH6;Q497I3;Q05816	Q3TLH6;Q497I3;Q05816	4;4;4	4;4;4	4;4;4	Fatty acid-binding protein, epidermal	Fabp5	;;	3	4	4	4	3	2	1	3	3	3	3	2	1	3	3	3	3	2	1	3	3	3	23.8	23.8	23.8	14.415	130	130;135;135	1	15	0	8.1524	By MS/MS	By matching	By MS/MS	By MS/MS	By MS/MS	By matching	14.6	14.6	6.9	16.9
Q05BC5;Q6PB94;Q3TGS9;Q05DE0;V9GWV1;V9GXM1;Q9EPJ9	Q05BC5;Q6PB94;Q3TGS9;Q05DE0;V9GWV1;V9GXM1;Q9EPJ9	1;1;1;1;1;1;1	1;1;1;1;1;1;1	1;1;1;1;1;1;1	ADP-ribosylation factor GTPase-activating protein 1	Arfgap1	;;;;;;	7	1	1	1	1	1	1	1	1	0	1	1	1	1	1	0	1	1	1	1	1	0	3.2	3.2	3.2	27.499	248	248;392;394;399;402;424;414	1	5	0.006216	1.2433	By matching	By matching	By MS/MS	By MS/MS	By matching		3.2	3.2	3.2	3.2
Q05CD5;Q8K298	Q05CD5;Q8K298	2;2	2;2	2;2	Actin-binding protein anillin	Anln	;	2	2	2	2	1	1	1	2	2	2	1	1	1	2	2	2	1	1	1	2	2	2	7.6	7.6	7.6	48.267	449	449;1121	1	9	0	2.5797	By MS/MS	By matching	By MS/MS	By MS/MS	By matching	By MS/MS	3.3	3.3	3.3	7.6
Q05CR3	Q05CR3	16	1	1		Plec		1	16	1	1	11	10	10	8	9	7	1	1	0	0	0	0	1	1	0	0	0	0	25	1.9	1.9	77.659	669	669	1	2	0	4.8212	By MS/MS	By MS/MS	By matching	By matching	By matching	By matching	16.7	15.8	14.3	12.7
Q05D44	Q05D44	1	1	1	Eukaryotic translation initiation factor 5B	Eif5b		1	1	1	1	1	1	1	0	0	0	1	1	1	0	0	0	1	1	1	0	0	0	0.7	0.7	0.7	137.61	1216	1216	1	3	0.0031696	1.3474	By MS/MS	By matching	By matching				0.7	0.7	0.7	0
Q3TPM3;Q05DR6;Q3UIA5;Q9WTX6;A0A0N4SUW1;D3Z2H3	Q3TPM3;Q05DR6;Q3UIA5;Q9WTX6	3;3;3;3;1;1	3;3;3;3;1;1	3;3;3;3;1;1	Cullin-1	Cul1	;;;	6	3	3	3	2	3	1	2	1	1	2	3	1	2	1	1	2	3	1	2	1	1	4.1	4.1	4.1	80.588	699	699;705;776;776;51;110	1	10	0	9.5924	By MS/MS	By MS/MS	By MS/MS	By matching	By MS/MS	By matching	3	4.1	1.3	3
Q5FW64;Q06186	Q5FW64;Q06186	1;1	1;1	1;1	Proheparin-binding EGF-like growth factor;Heparin-binding EGF-like growth factor	Hbegf	;	2	1	1	1	0	0	0	0	1	1	0	0	0	0	1	1	0	0	0	0	1	1	7.7	7.7	7.7	22.807	208	208;208	1	2	0	4.8498					By matching	By MS/MS	0	0	0	0
Q3TT49;Q3UQV0;Q07079	Q3TT49;Q3UQV0;Q07079	2;2;2	2;2;2	2;2;2	Insulin-like growth factor-binding protein 5	Igfbp5	;;	3	2	2	2	0	0	0	2	2	2	0	0	0	2	2	2	0	0	0	2	2	2	8.6	8.6	8.6	13.352	116	116;271;271	1	6	0.0016722	1.6813				By MS/MS	By matching	By matching	0	0	0	8.6
Q543R5;Q3TWH7;Q07235;A0A087WQ70;Q4FJU1;A0A087WQM1	Q543R5;Q3TWH7;Q07235;A0A087WQ70;Q4FJU1	5;5;5;4;4;1	5;5;5;4;4;1	5;5;5;4;4;1	Glia-derived nexin	Serpine2	;;;;	6	5	5	5	5	4	4	1	0	0	5	4	4	1	0	0	5	4	4	1	0	0	16.6	16.6	16.6	44.207	397	397;397;397;232;397;232	1	17	0	6.4796	By MS/MS	By MS/MS	By MS/MS	By matching			16.6	13.6	13.6	4.5
Q07797;E9Q5X5;F6VRP8	Q07797	6;2;1	6;2;1	6;2;1	Galectin-3-binding protein	Lgals3bp		3	6	6	6	4	2	1	2	4	2	4	2	1	2	4	2	4	2	1	2	4	2	16.1	16.1	16.1	64.49	577	577;204;139	1	15	0	25.805	By MS/MS	By MS/MS	By matching	By MS/MS	By MS/MS	By MS/MS	8.8	4.2	2.9	4.7
Q543F3;Q08093;D3Z7R6;Q922F8	Q543F3;Q08093;D3Z7R6;Q922F8	9;9;7;6	9;9;7;6	8;8;6;6	Calponin;Calponin-2	Cnn2	;;;	4	9	9	8	7	7	6	4	4	4	7	7	6	4	4	4	7	7	6	3	3	3	35.1	35.1	31.5	33.155	305	305;305;266;242	1	32	0	15.998	By MS/MS	By MS/MS	By MS/MS	By MS/MS	By MS/MS	By MS/MS	27.9	27.9	22.3	17
Q3TR66;Q08761;Q3V0M0	Q3TR66;Q08761	6;6;1	6;6;1	6;6;1	Vitamin K-dependent protein S	Pros1	;	3	6	6	6	4	2	2	4	3	4	4	2	2	4	3	4	4	2	2	4	3	4	7.9	7.9	7.9	74.934	675	675;675;168	1	19	0	9.3132	By MS/MS	By matching	By matching	By MS/MS	By MS/MS	By MS/MS	5	2.7	2.7	5.5
Q0QEL9;Q9CZU6;Q9DAM4;Q80X68	Q0QEL9;Q9CZU6	3;3;1;1	3;3;1;1	3;3;1;1	Citrate synthase;Citrate synthase, mitochondrial	Cs	;	4	3	3	3	1	1	1	3	2	2	1	1	1	3	2	2	1	1	1	3	2	2	13	13	13	24.889	223	223;464;466;466	1	10	0	2.8569	By MS/MS	By matching	By matching	By MS/MS	By MS/MS	By matching	4.9	4.9	4.9	13
Q102J0;Q8R242	Q102J0;Q8R242	1;1	1;1	1;1	Di-N-acetylchitobiase	Ctbs	;	2	1	1	1	0	0	0	1	1	1	0	0	0	1	1	1	0	0	0	1	1	1	4.1	4.1	4.1	41.295	366	366;366	1	3	0.0024096	1.4408				By MS/MS	By matching	By matching	0	0	0	4.1
Q11011;E9Q039;F6QYF8;E9Q6F4;F6V7K3;F2Z3V5;F7ANF4	Q11011;E9Q039;F6QYF8;E9Q6F4	13;12;10;8;3;1;1	13;12;10;8;3;1;1	13;12;10;8;3;1;1	Puromycin-sensitive aminopeptidase	Npepps	;;;	7	13	13	13	8	8	7	10	10	10	8	8	7	10	10	10	8	8	7	10	10	10	17.5	17.5	17.5	103.32	920	920;889;876;674;247;119;218	1	53	0	31.25	By MS/MS	By MS/MS	By MS/MS	By MS/MS	By MS/MS	By MS/MS	9.9	9.9	8.6	12.4
Q14A47;Q8K003	Q14A47;Q8K003	3;3	3;3	3;3	Translation machinery-associated protein 7	Tma7	;	2	3	3	3	2	2	2	2	2	3	2	2	2	2	2	3	2	2	2	2	2	3	21.9	21.9	21.9	7.0662	64	64;64	1	13	0	8.0738	By MS/MS	By MS/MS	By MS/MS	By MS/MS	By MS/MS	By MS/MS	15.6	15.6	15.6	15.6
Q14AX9;Q64449;A2AAA9	Q14AX9;Q64449;A2AAA9	12;12;7	12;12;7	12;12;7	C-type mannose receptor 2	Mrc2	;;	3	12	12	12	8	6	8	7	8	10	8	6	8	7	8	10	8	6	8	7	8	10	10.7	10.7	10.7	167.04	1479	1479;1479;1053	1	56	0	79.455	By MS/MS	By MS/MS	By MS/MS	By MS/MS	By MS/MS	By MS/MS	7.2	5.2	7.4	5.7
Q1A602	Q1A602	29	1	1		Actn4		1	29	1	1	27	25	26	15	16	15	1	1	1	1	1	1	1	1	1	1	1	1	34.8	1.1	1.1	104.91	911	911	1	12	0	26.556	By MS/MS	By MS/MS	By MS/MS	By MS/MS	By MS/MS	By MS/MS	31.6	30.3	32.6	18.7
Q1XID4;Q9CYN9	Q1XID4;Q9CYN9	6;6	6;6	6;6	Renin receptor	Atp6ap2	;	2	6	6	6	5	5	5	5	3	3	5	5	5	5	3	3	5	5	5	5	3	3	15.4	15.4	15.4	39.091	350	350;350	1	29	0	8.3351	By MS/MS	By MS/MS	By MS/MS	By MS/MS	By MS/MS	By MS/MS	13.1	13.1	13.1	12.9
Q9D6G1;Q544Z3;Q80XR6;Q3TMZ8;Q20BD0;Q99020;Q8CIR3	Q9D6G1;Q544Z3;Q80XR6;Q3TMZ8;Q20BD0;Q99020	7;7;7;7;7;7;1	7;7;7;7;7;7;1	7;7;7;7;7;7;1	Heterogeneous nuclear ribonucleoprotein A/B	Hnrnpab	;;;;;	7	7	7	7	4	4	3	6	7	6	4	4	3	6	7	6	4	4	3	6	7	6	25	25	25	29.922	276	276;285;311;325;332;285;117	1	38	0	71.015	By MS/MS	By MS/MS	By MS/MS	By MS/MS	By MS/MS	By MS/MS	21.7	21.7	14.1	22.1
Q3UW97;Q2KHP2;Q9JHI0	Q3UW97;Q2KHP2;Q9JHI0	2;2;2	2;2;2	2;2;2	Matrix metalloproteinase-19	Mmp19	;;	3	2	2	2	2	1	1	0	1	1	2	1	1	0	1	1	2	1	1	0	1	1	5.3	5.3	5.3	50.993	455	455;527;527	1	6	0.00088496	2.0617	By MS/MS	By matching	By matching		By MS/MS	By MS/MS	5.3	2.6	2.6	0
Q2PZL6	Q2PZL6	3	3	3	Protocadherin Fat 4	Fat4		1	3	3	3	2	1	0	1	1	1	2	1	0	1	1	1	2	1	0	1	1	1	0.6	0.6	0.6	540.31	4981	4981	1	6	0	4.0402	By MS/MS	By matching		By MS/MS	By matching	By matching	0.4	0.2	0	0.2
Q2YDW1;Q3UGC7;Q66JS6;Q99JK5;Q66JW9	Q2YDW1;Q3UGC7;Q66JS6;Q99JK5;Q66JW9	2;2;2;1;1	2;2;2;1;1	2;2;2;1;1	Eukaryotic translation initiation factor 3 subunit J-A;Eukaryotic translation initiation factor 3 subunit J-B	Eif3j;Eif3j1;Eif3j2	;;;;	5	2	2	2	2	1	1	0	0	0	2	1	1	0	0	0	2	1	1	0	0	0	8.7	8.7	8.7	25.276	219	219;261;263;111;127	1	4	0	2.3489	By MS/MS	By matching	By MS/MS				8.7	4.6	4.6	0
Q8C5R8;Q32M04;Q3UYQ0;Q9CVZ1;Q3UPD5;Q3TI27;G3UXL2;Q9D7G0;Q9CS42	Q8C5R8;Q32M04;Q3UYQ0;Q9CVZ1;Q3UPD5;Q3TI27;G3UXL2;Q9D7G0;Q9CS42	2;2;1;1;1;1;1;1;1	2;2;1;1;1;1;1;1;1	2;2;1;1;1;1;1;1;1	Ribose-phosphate pyrophosphokinase 1;Ribose-phosphate pyrophosphokinase 2	Prps1l1;Prps1l3;Prps1;Prps2	;;;;;;;;	9	2	2	2	1	1	1	1	2	2	1	1	1	1	2	2	1	1	1	1	2	2	6.6	6.6	6.6	34.82	318	318;320;251;291;318;318;318;318;318	1	8	0	10.951	By MS/MS	By MS/MS	By MS/MS	By MS/MS	By MS/MS	By MS/MS	4.1	4.1	4.1	4.1
Q32MD7;Q9CQE5	Q32MD7;Q9CQE5	1;1	1;1	1;1	Regulator of G-protein signaling 10	Rgs10	;	2	1	1	1	1	0	1	0	0	0	1	0	1	0	0	0	1	0	1	0	0	0	6.6	6.6	6.6	21.151	181	181;181	1	2	0	7.7024	By MS/MS		By MS/MS				6.6	0	6.6	0
Q3TZM7;Q32MD9;F6SDC3	Q3TZM7;Q32MD9;F6SDC3	2;2;1	2;2;1	2;2;1	Cell adhesion molecule-related/down-regulated by oncogenes	Cdon	;;	3	2	2	2	1	0	0	2	2	2	1	0	0	2	2	2	1	0	0	2	2	2	3.3	3.3	3.3	72.493	670	670;1250;218	1	7	0	3.6965	By MS/MS			By MS/MS	By MS/MS	By MS/MS	1.3	0	0	3.3
Q3KQQ1;Q3UVN5;Q9CZ44;A2AT02	Q3KQQ1;Q3UVN5;Q9CZ44;A2AT02	7;7;7;4	7;7;7;4	7;7;7;4	NSFL1 cofactor p47	Nsfl1c	;;;	4	7	7	7	6	5	6	3	4	4	6	5	6	3	4	4	6	5	6	3	4	4	22.8	22.8	22.8	40.594	369	369;372;370;339	1	34	0	21.519	By MS/MS	By MS/MS	By MS/MS	By MS/MS	By MS/MS	By MS/MS	18.2	13.8	18.2	10.3
Q8BGJ5;Q3UBR5;Q3T984;Q922I7;Q8K144;Q5RJV5;Q8CB58;Q3TQW3;Q80T07;Q6NZB8;Q8R509;Q3U5I2;P17225;Q923A7;Q8C2R5;E9QMW9;F7DCW4;E9Q0W3	Q8BGJ5;Q3UBR5;Q3T984;Q922I7;Q8K144;Q5RJV5;Q8CB58;Q3TQW3;Q80T07;Q6NZB8;Q8R509;Q3U5I2;P17225	7;7;7;7;7;7;6;6;6;6;5;5;5;3;3;3;2;1	7;7;7;7;7;7;6;6;6;6;5;5;5;3;3;3;2;1	7;7;7;7;7;7;6;6;6;6;5;5;5;3;3;3;2;1	Polypyrimidine tract-binding protein 1	Ptbp1	;;;;;;;;;;;;	18	7	7	7	5	5	4	5	5	5	5	5	4	5	5	5	5	5	4	5	5	5	21.4	21.4	21.4	56.891	529	529;529;530;555;555;555;489;520;554;555;528;555;527;151;299;353;107;55	1	35	0	54.135	By MS/MS	By MS/MS	By MS/MS	By MS/MS	By MS/MS	By MS/MS	14.9	14.9	9.3	14.9
Q3TN93;Q3T992;Q66K07;Q8R317;Q9QZM0	Q3TN93;Q3T992;Q66K07;Q8R317	3;3;3;3;1	3;3;3;3;1	2;2;2;2;0	Ubiquilin-1	Ubqln1	;;;	5	3	3	2	3	3	3	2	2	2	3	3	3	2	2	2	2	2	2	1	1	1	5.8	5.8	4	58.678	554	554;554;582;582;638	1	15	0	6.5393	By MS/MS	By MS/MS	By matching	By MS/MS	By MS/MS	By MS/MS	5.8	5.8	5.8	4.5
Q3TCK3;Q3T9A1;Q80ZZ0;Q3TIT3;Q3TGS1;Q8K1X5;Q9WVK4;Q3TUW9;Q9QXY6	Q3TCK3;Q3T9A1;Q80ZZ0;Q3TIT3;Q3TGS1;Q8K1X5;Q9WVK4;Q3TUW9	3;3;3;3;3;3;3;2;1	3;3;3;3;3;3;3;2;1	3;3;3;3;3;3;3;2;1	EH domain-containing protein 1	Ehd1	;;;;;;;	9	3	3	3	1	1	1	2	2	2	1	1	1	2	2	2	1	1	1	2	2	2	7.8	7.8	7.8	54.674	485	485;502;534;534;534;556;534;534;535	1	9	0	8.652	By matching	By MS/MS	By matching	By MS/MS	By MS/MS	By MS/MS	2.3	3.1	2.3	5.4
Q78KL9;Q3TAV0;Q3UD20;Q3T9B4;Q9D8S4;A0A1L1SS58	Q78KL9;Q3TAV0;Q3UD20;Q3T9B4;Q9D8S4;A0A1L1SS58	2;2;2;2;2;1	2;2;2;2;2;1	2;2;2;2;2;1	Oligoribonuclease, mitochondrial	Rexo2	;;;;;	6	2	2	2	1	1	1	2	2	2	1	1	1	2	2	2	1	1	1	2	2	2	7.3	7.3	7.3	23.613	205	205;224;228;237;237;140	1	9	0.0024291	1.4878	By MS/MS	By MS/MS	By matching	By MS/MS	By MS/MS	By MS/MS	3.4	3.4	3.4	7.3
Q3T9U1;Q3UDM0;Q921Y0;Q8BPB0	Q3T9U1;Q3UDM0;Q921Y0;Q8BPB0	1;1;1;1	1;1;1;1	1;1;1;1	MOB kinase activator 1A;MOB kinase activator 1B	Mob1b;Mob1a	;;;	4	1	1	1	1	1	1	1	1	1	1	1	1	1	1	1	1	1	1	1	1	1	5.6	5.6	5.6	25.091	216	216;221;216;216	1	11	0	8.5625	By MS/MS	By MS/MS	By MS/MS	By MS/MS	By MS/MS	By MS/MS	5.6	5.6	5.6	5.6
Q3TA54;Q3TU78;Q8BH80;Q9QY76	Q3TA54;Q3TU78;Q8BH80;Q9QY76	2;2;2;2	1;1;1;1	1;1;1;1	Vesicle-associated membrane protein-associated protein B	Vapb	;;;	4	2	1	1	2	2	2	1	0	0	1	1	1	1	0	0	1	1	1	1	0	0	11.1	5.3	5.3	22.737	208	208;231;243;243	1	4	0	4.0737	By matching	By MS/MS	By MS/MS	By matching			11.1	11.1	11.1	5.3
Q3TAH3;Q9CPP0	Q3TAH3;Q9CPP0	1;1	1;1	1;1	Nucleoplasmin-3	Npm3	;	2	1	1	1	0	0	1	1	0	0	0	0	1	1	0	0	0	0	1	1	0	0	9.1	9.1	9.1	19.053	175	175;175	1	2	0	2.1582			By MS/MS	By matching			0	0	9.1	9.1
Q3TN25;Q3TGI9;Q3TAJ5;Q3TS64;Q3TLJ3;Q3UL54;Q8BVY0	Q3TN25;Q3TGI9;Q3TAJ5;Q3TS64;Q3TLJ3;Q3UL54;Q8BVY0	1;1;1;1;1;1;1	1;1;1;1;1;1;1	1;1;1;1;1;1;1	Ribosomal L1 domain-containing protein 1	Rsl1d1	;;;;;;	7	1	1	1	1	1	1	1	1	1	1	1	1	1	1	1	1	1	1	1	1	1	2.8	2.8	2.8	43.363	386	386;386;392;452;452;465;452	1	6	0	4.2144	By MS/MS	By MS/MS	By MS/MS	By MS/MS	By MS/MS	By matching	2.8	2.8	2.8	2.8
Q924A9;Q3U3B7;Q3TAU6;Q3TC14;Q91UZ5	Q924A9;Q3U3B7;Q3TAU6;Q3TC14;Q91UZ5	1;1;1;1;1	1;1;1;1;1	1;1;1;1;1	Inositol monophosphatase 2	Impa2	;;;;	5	1	1	1	1	0	0	0	0	0	1	0	0	0	0	0	1	0	0	0	0	0	3.9	3.9	3.9	28.044	256	256;290;290;363;290	1	1	0.0039246	1.2934	By MS/MS						3.9	0	0	0
Q3UKB4;Q3TYS4;Q3TIS3;Q3TAW4;Q9D662;Q8CDS4;A2ANA0;Q3U2Q0;A2AN98;A2AN99	Q3UKB4;Q3TYS4;Q3TIS3;Q3TAW4;Q9D662;Q8CDS4;A2ANA0;Q3U2Q0	8;8;8;8;8;6;5;5;2;2	5;5;5;5;5;4;3;3;1;1	5;5;5;5;5;4;3;3;1;1	Protein transport protein Sec23B	Sec23b	;;;;;;;	10	8	5	5	3	3	4	4	7	7	2	2	2	4	4	4	2	2	2	4	4	4	13	7.6	7.6	86.402	767	767;767;767;767;767;615;278;295;122;138	1	18	0	8.0368	By MS/MS	By MS/MS	By MS/MS	By MS/MS	By MS/MS	By MS/MS	3.5	3.5	5.9	6
Q3TB11;Q3TW28;Q64514;A0A087WRC0;Q3U4M7;Q05DJ9;Q3V451;Q3V3M8	Q3TB11;Q3TW28;Q64514;A0A087WRC0;Q3U4M7;Q05DJ9	8;8;8;7;7;6;3;3	8;8;8;7;7;6;3;3	8;8;8;7;7;6;3;3	Tripeptidyl-peptidase 2	Tpp2	;;;;;	8	8	8	8	4	6	5	5	4	4	4	6	5	5	4	4	4	6	5	5	4	4	8.8	8.8	8.8	111.11	1011	1011;1249;1262;883;1249;607;316;316	1	28	0	11.585	By MS/MS	By MS/MS	By MS/MS	By MS/MS	By matching	By MS/MS	4.5	6.5	5.2	5.8
Q3U5X7;Q3TXN3;Q3TBY6;Q921V5	Q3U5X7;Q3TXN3;Q3TBY6;Q921V5	3;3;3;3	3;3;3;3	3;3;3;3	Alpha-1,6-mannosyl-glycoprotein 2-beta-N-acetylglucosaminyltransferase	Mgat2	;;;	4	3	3	3	2	1	1	2	1	2	2	1	1	2	1	2	2	1	1	2	1	2	7.5	7.5	7.5	50.981	442	442;442;442;442	1	9	0	5.8837	By MS/MS	By matching	By matching	By MS/MS	By matching	By matching	5.7	2.9	2.9	4.8
Q3U094;Q3TCE7;Q91Z25;Q9WV32;F6THG2;Q3TBA2	Q3U094;Q3TCE7;Q91Z25;Q9WV32;F6THG2;Q3TBA2	3;3;3;3;2;2	3;3;3;3;2;2	3;3;3;3;2;2	Actin-related protein 2/3 complex subunit 1B	Arpc1b	;;;;;	6	3	3	3	0	2	2	2	2	2	0	2	2	2	2	2	0	2	2	2	2	2	10.5	10.5	10.5	41.064	372	372;372;376;372;105;372	1	12	0	8.0952		By MS/MS	By MS/MS	By MS/MS	By MS/MS	By MS/MS	0	7	7	8.3
Q3TCN2	Q3TCN2	1	1	1	Putative phospholipase B-like 2;Putative phospholipase B-like 2 28 kDa form;Putative phospholipase B-like 2 40 kDa form;Putative phospholipase B-like 2 15 kDa form	Plbd2		1	1	1	1	1	1	1	0	0	0	1	1	1	0	0	0	1	1	1	0	0	0	2	2	2	66.289	594	594	1	3	0.0023828	1.3563	By MS/MS	By MS/MS	By matching				2	2	2	0
Q7TQE2;Q8CBM0;Q3TCR9;Q62523;Q8CD55;A0A0N4SVD2;A0A0N4SUX7;A0A0N4SVP4	Q7TQE2;Q8CBM0;Q3TCR9;Q62523;Q8CD55	8;8;8;8;6;2;2;2	8;8;8;8;6;2;2;2	8;8;8;8;6;2;2;2	Zyxin	Zyx	;;;;	8	8	8	8	7	7	7	5	6	6	7	7	7	5	6	6	7	7	7	5	6	6	21.6	21.6	21.6	57.026	533	533;564;564;564;508;109;137;212	1	39	0	74.347	By MS/MS	By MS/MS	By MS/MS	By MS/MS	By MS/MS	By MS/MS	17.6	17.6	17.6	13.7
Q543B9;Q3TCS0;Q9QUR6;Q8C6A3;Q3TQ97	Q543B9;Q3TCS0;Q9QUR6;Q8C6A3	7;7;7;6;3	7;7;7;6;3	7;7;7;6;3	Prolyl endopeptidase	Prep	;;;	5	7	7	7	6	6	5	5	5	5	6	6	5	5	5	5	6	6	5	5	5	5	13	13	13	80.751	710	710;710;710;731;374	1	34	0	28.473	By MS/MS	By MS/MS	By MS/MS	By MS/MS	By MS/MS	By MS/MS	11.3	11.3	9.3	10.1
Q3TD51;Q7M6Y3;Q570Z8	Q3TD51;Q7M6Y3;Q570Z8	2;2;1	2;2;1	2;2;1	Phosphatidylinositol-binding clathrin assembly protein	Picalm	;;	3	2	2	2	1	1	1	1	2	1	1	1	1	1	2	1	1	1	1	1	2	1	4	4	4	64.647	597	597;660;674	1	10	0	22.673	By MS/MS	By MS/MS	By matching	By MS/MS	By MS/MS	By MS/MS	2.5	2.5	2.5	2.5
Q8BNK9;Q3TDA7;Q9WVE8	Q8BNK9;Q3TDA7;Q9WVE8	1;1;1	1;1;1	1;1;1	Protein kinase C and casein kinase substrate in neurons protein 2	Pacsin2	;;	3	1	1	1	1	1	0	0	0	0	1	1	0	0	0	0	1	1	0	0	0	0	14.8	14.8	14.8	13.649	122	122;486;486	1	2	0.0023904	1.3752	By MS/MS	By matching					14.8	14.8	0	0
Q3TDD8;Q3UGC0;Q3TSY9;Q3TLQ9;Q8BGD9;Q3THB0;Q922K6;B2RWE8	Q3TDD8;Q3UGC0;Q3TSY9;Q3TLQ9;Q8BGD9;Q3THB0;Q922K6;B2RWE8	11;11;11;11;11;9;8;6	11;11;11;11;11;9;8;6	11;11;11;11;11;9;8;6	Eukaryotic translation initiation factor 4B	Eif4b	;;;;;;;	8	11	11	11	10	6	5	4	4	5	10	6	5	4	4	5	10	6	5	4	4	5	23.2	23.2	23.2	68.709	609	609;611;611;611;611;611;363;403	1	38	0	258.55	By MS/MS	By MS/MS	By MS/MS	By MS/MS	By MS/MS	By MS/MS	20.5	11.8	7.7	7.6
Q3U6V5;Q3TL10;Q3TF02;Q3TDF8;Q8BWY3;P70199	Q3U6V5;Q3TL10;Q3TF02;Q3TDF8;Q8BWY3;P70199	6;6;6;6;6;5	6;6;6;6;6;5	6;6;6;6;6;5	Eukaryotic peptide chain release factor subunit 1	Etf1	;;;;;	6	6	6	6	4	5	4	1	1	1	4	5	4	1	1	1	4	5	4	1	1	1	17.3	17.3	17.3	43.571	387	387;437;437;437;437;338	1	16	0	14.81	By MS/MS	By MS/MS	By MS/MS	By matching	By MS/MS	By matching	11.6	14	10.9	3.4
Q3TDG9;Q9ER00;Q3TIL5	Q3TDG9;Q9ER00;Q3TIL5	5;5;4	5;5;4	5;5;4	Syntaxin-12	Stx12	;;	3	5	5	5	3	4	2	2	4	2	3	4	2	2	4	2	3	4	2	2	4	2	21.9	21.9	21.9	31.179	274	274;274;274	1	21	0	76.787	By MS/MS	By MS/MS	By MS/MS	By MS/MS	By MS/MS	By MS/MS	15.3	18.6	8.8	9.5
Q3TE95;Q8BP92;Q8BP39	Q3TE95;Q8BP92	3;3;1	3;3;1	3;3;1	Reticulocalbin-2	Rcn2	;	3	3	3	3	2	3	3	0	0	0	2	3	3	0	0	0	2	3	3	0	0	0	17.5	17.5	17.5	41.039	355	355;320;124	1	8	0	16.155	By MS/MS	By MS/MS	By matching				11	17.5	17.5	0
Q3TED3;Q3V117;Q91V92;Q3UEA1;Q3UVY4;Q99K05;Q3TS02;Q6P063	Q3TED3;Q3V117;Q91V92;Q3UEA1	13;13;13;11;6;5;3;2	13;13;13;11;6;5;3;2	13;13;13;11;6;5;3;2	ATP-citrate synthase	Acly	;;;	8	13	13	13	6	6	5	9	8	9	6	6	5	9	8	9	6	6	5	9	8	9	15.3	15.3	15.3	119.62	1091	1091;1101;1091;1034;436;195;491;117	1	47	0	46.013	By MS/MS	By MS/MS	By matching	By MS/MS	By MS/MS	By MS/MS	7	6.9	6	10.7
Q5PPQ7;Q499X7;Q3TEU8;Q9WUM4;Q3TF74;E9PX03;E9PZJ0;E9PVJ1	Q5PPQ7;Q499X7;Q3TEU8;Q9WUM4;Q3TF74	6;6;6;6;5;2;1;1	6;6;6;6;5;2;1;1	6;6;6;6;5;2;1;1	Coronin;Coronin-1C	Coro1c	;;;;	8	6	6	6	4	4	5	3	4	4	4	4	5	3	4	4	4	4	5	3	4	4	16.9	16.9	16.9	53.092	474	474;474;474;474;474;159;66;85	1	24	0	9.7342	By MS/MS	By MS/MS	By MS/MS	By MS/MS	By MS/MS	By MS/MS	10.3	10.3	12.7	6.5
Q4FK11;Q3TTV7;Q3TMM5;Q3TFC2;Q3UM20;Q3TF40;Q99K48	Q4FK11;Q3TTV7;Q3TMM5;Q3TFC2;Q3UM20;Q3TF40;Q99K48	10;10;10;10;10;10;10	9;9;9;9;9;9;9	9;9;9;9;9;9;9	Non-POU domain-containing octamer-binding protein	Nono	;;;;;;	7	10	9	9	7	5	5	2	2	4	6	5	5	2	2	4	6	5	5	2	2	4	16.3	14.6	14.6	54.54	473	473;473;473;473;475;528;473	1	30	0	24.952	By MS/MS	By MS/MS	By MS/MS	By MS/MS	By MS/MS	By MS/MS	11.4	7.8	7.8	4.9
Q505L1;Q3TF62;Q9Z2N8;A0A0A6YWG8	Q505L1;Q3TF62;Q9Z2N8;A0A0A6YWG8	2;2;2;1	2;2;2;1	2;2;2;1	Actin-like protein 6A	Actl6a	;;;	4	2	2	2	2	2	2	1	1	2	2	2	2	1	1	2	2	2	2	1	1	2	5.4	5.4	5.4	47.447	429	429;429;429;245	1	12	0	6.1374	By MS/MS	By MS/MS	By matching	By matching	By MS/MS	By matching	5.4	5.4	5.4	2.3
Q3TF84;Q922Q8	Q3TF84;Q922Q8	1;1	1;1	1;1	Leucine-rich repeat-containing protein 59	Lrrc59	;	2	1	1	1	1	1	1	0	0	0	1	1	1	0	0	0	1	1	1	0	0	0	5.4	5.4	5.4	20.408	186	186;307	1	3	0	2.6075	By matching	By MS/MS	By MS/MS				5.4	5.4	5.4	0
Q8BK18;Q3UJQ3;Q3TMC5;Q3TF87;Q922B2	Q8BK18;Q3UJQ3;Q3TMC5;Q3TF87;Q922B2	6;6;6;6;6	6;6;6;6;6	6;6;6;6;6	Aspartate--tRNA ligase, cytoplasmic	Dars	;;;;	5	6	6	6	4	3	3	2	4	3	4	3	3	2	4	3	4	3	3	2	4	3	13	13	13	57.147	501	501;501;501;501;501	1	19	0	5.5937	By MS/MS	By MS/MS	By matching	By matching	By MS/MS	By MS/MS	8	5.8	5.8	5
Q3TFA9;Q9JHJ0;Q8C3Z3;A0A1L1SQ12;A0A1L1SR42	Q3TFA9;Q9JHJ0;Q8C3Z3	7;7;6;1;1	7;7;6;1;1	7;7;6;1;1	Tropomodulin-3	Tmod3	;;	5	7	7	7	4	5	4	5	5	4	4	5	4	5	5	4	4	5	4	5	5	4	23	23	23	39.472	352	352;352;259;106;107	1	27	0	25.493	By MS/MS	By MS/MS	By MS/MS	By matching	By MS/MS	By MS/MS	15.3	17.9	15.1	18.5
Q3TFB5;Q99J77	Q3TFB5;Q99J77	2;2	2;2	2;2		Nans	;	2	2	2	2	1	2	1	1	1	1	1	2	1	1	1	1	1	2	1	1	1	1	7.2	7.2	7.2	31.244	277	277;359	1	7	0	5.8221	By matching	By MS/MS	By matching	By matching	By MS/MS	By matching	3.6	7.2	3.6	3.6
Q8BWW3;Q3U5N1;Q8BZ65;Q3TFH8;Q8BME1;Q9CYR6	Q8BWW3;Q3U5N1;Q8BZ65;Q3TFH8;Q8BME1;Q9CYR6	1;1;1;1;1;1	1;1;1;1;1;1	1;1;1;1;1;1	Phosphoacetylglucosamine mutase	Pgm3	;;;;;	6	1	1	1	1	1	1	1	1	1	1	1	1	1	1	1	1	1	1	1	1	1	2.6	2.6	2.6	54.989	501	501;520;542;542;548;542	1	6	0	4.7849	By MS/MS	By matching	By matching	By matching	By matching	By MS/MS	2.6	2.6	2.6	2.6
Q3UTE4;Q3TG35;Q61550	Q3UTE4;Q3TG35;Q61550	1;1;1	1;1;1	1;1;1	Double-strand-break repair protein rad21 homolog	Rad21	;;	3	1	1	1	0	0	0	0	1	1	0	0	0	0	1	1	0	0	0	0	1	1	2.2	2.2	2.2	68.059	601	601;635;635	1	2	0.0016821	1.7093					By MS/MS	By MS/MS	0	0	0	0
Q3TG45;Q99JB5;Q9CPS5;Q8BKP5;Q3TW90;Q3TI95;Q3TVY0;Q9CX56;Q3U617	Q3TG45;Q99JB5;Q9CPS5;Q8BKP5;Q3TW90;Q3TI95;Q3TVY0;Q9CX56;Q3U617	4;4;4;4;4;4;4;4;3	4;4;4;4;4;4;4;4;3	4;4;4;4;4;4;4;4;3	26S proteasome non-ATPase regulatory subunit 8	Psmd8	;;;;;;;;	9	4	4	4	3	3	2	1	2	2	3	3	2	1	2	2	3	3	2	1	2	2	19	19	19	28.526	253	253;257;289;289;289;289;307;353;183	1	13	0	14.36	By MS/MS	By MS/MS	By matching	By matching	By MS/MS	By matching	15.8	15.4	12.3	5.9
Q3TG58;Q80U88;Q564E5;Q3V244;Q9WUK2;Q9ET00	Q3TG58;Q80U88;Q564E5;Q3V244;Q9WUK2	3;3;3;3;3;1	3;3;3;3;3;1	3;3;3;3;3;1	Eukaryotic translation initiation factor 4H	Eif4h;mKIAA0038	;;;;	6	3	3	3	1	2	2	2	3	2	1	2	2	2	3	2	1	2	2	2	3	2	19.7	19.7	19.7	25.186	228	228;230;248;248;248;20	1	15	0	3.7777	By MS/MS	By MS/MS	By matching	By MS/MS	By MS/MS	By MS/MS	5.7	15.8	15.8	14
Q6PAC1;Q3TGJ9;Q3UCW8;Q3U9Q8;P13020;A0A0J9YUQ8;CON__Q3SX14;A6PWS5;A0A0J9YUJ8	Q6PAC1;Q3TGJ9;Q3UCW8;Q3U9Q8;P13020;A0A0J9YUQ8;CON__Q3SX14	12;12;11;11;11;7;7;4;3	12;12;11;11;11;7;7;4;3	12;12;11;11;11;7;7;4;3	Gelsolin	Gsn	;;;;;;	9	12	12	12	7	7	7	6	7	7	7	7	7	6	7	7	7	7	7	6	7	7	19.3	19.3	19.3	80.762	731	731;731;731;731;780;568;781;251;166	1	54	0	64.905	By MS/MS	By MS/MS	By MS/MS	By MS/MS	By MS/MS	By MS/MS	11.1	11.1	10.8	9.4
Q3ULF7;Q3TWJ4;Q3TGW0;Q99JY9;Q3TGE1;Q9ERF8;Q3UGH0;A0A087WQ14;A0A087WRA1;A0A087WS98;A0A087WP86;Q641P0;A0A087WPR6;A0A087WQ83	Q3ULF7;Q3TWJ4;Q3TGW0;Q99JY9;Q3TGE1	16;16;16;16;15;5;5;5;5;3;3;2;1;1	16;16;16;16;15;5;5;5;5;3;3;2;1;1	16;16;16;16;15;5;5;5;5;3;3;2;1;1	Actin-related protein 3	Actr3	;;;;	14	16	16	16	13	11	9	11	10	9	13	11	9	11	10	9	13	11	9	11	10	9	42.3	42.3	42.3	47.357	418	418;418;418;418;418;85;113;161;216;129;155;418;41;70	1	66	0	33.234	By MS/MS	By MS/MS	By MS/MS	By MS/MS	By MS/MS	By MS/MS	29.7	24.4	28	27.5
Q3TH49;Q3UJP8;Q64737;D6RCG1	Q3TH49;Q3UJP8;Q64737;D6RCG1	8;8;8;5	8;8;8;5	8;8;8;5	Trifunctional purine biosynthetic protein adenosine-3;Phosphoribosylamine--glycine ligase;Phosphoribosylformylglycinamidine cyclo-ligase;Phosphoribosylglycinamide formyltransferase	Gart	;;;	4	8	8	8	5	5	5	5	4	5	5	5	5	5	4	5	5	5	5	5	4	5	24.5	24.5	24.5	45.697	433	433;1010;1010;306	1	29	0	40.122	By MS/MS	By MS/MS	By MS/MS	By MS/MS	By MS/MS	By MS/MS	13.2	13.2	13.2	15
Q3TH57;Q8CGF7;Q61050	Q3TH57;Q8CGF7	4;4;1	4;4;1	4;4;1	Transcription elongation regulator 1	Tcerg1	;	3	4	4	4	2	2	2	3	2	3	2	2	2	3	2	3	2	2	2	3	2	3	3.7	3.7	3.7	123.79	1100	1100;1100;26	1	14	0	3.8572	By MS/MS	By MS/MS	By MS/MS	By MS/MS	By MS/MS	By MS/MS	1.6	1.6	1.6	2.7
Q544H0;Q3THA0;Q9Z1D1	Q544H0;Q3THA0;Q9Z1D1	2;2;2	2;2;2	2;2;2	Eukaryotic translation initiation factor 3 subunit G	Eif3g	;;	3	2	2	2	1	2	2	0	0	0	1	2	2	0	0	0	1	2	2	0	0	0	5.9	5.9	5.9	35.638	320	320;320;320	1	5	0	4.5671	By MS/MS	By MS/MS	By MS/MS				3.1	5.9	5.9	0
Q6ZWQ9;Q3THE2;Q9D6E6;Q9CXD2;Q922W7;D3Z249;D3YV37	Q6ZWQ9;Q3THE2;Q9D6E6;Q9CXD2;Q922W7	6;6;5;5;4;2;2	6;6;5;5;4;2;2	3;3;3;2;3;0;0	Myosin regulatory light chain 12B	Myl12a;Myl12b	;;;;	7	6	6	3	6	6	6	3	1	1	6	6	6	3	1	1	3	3	3	2	1	1	33.7	33.7	17.4	19.895	172	172;172;172;172;107;58;107	1	26	0	49.831	By MS/MS	By MS/MS	By MS/MS	By matching	By MS/MS	By MS/MS	33.7	33.7	33.7	27.9
Q7TMI0;Q8BK73;Q5BKQ9;Q497E8;Q3UWW9;Q3THG2;Q8BG32;G3UYH2;Q8C0Z6;Q8K2N7;G3UWW7;G3UXL5;G3UX67;G3UWV7;G3UZ28;G3UYL8;G3UX15;G3UYI4;G3UYL3	Q7TMI0;Q8BK73;Q5BKQ9;Q497E8;Q3UWW9;Q3THG2;Q8BG32;G3UYH2;Q8C0Z6;Q8K2N7;G3UWW7;G3UXL5	5;5;5;5;5;5;5;4;4;4;3;3;1;1;1;1;1;1;1	5;5;5;5;5;5;5;4;4;4;3;3;1;1;1;1;1;1;1	5;5;5;5;5;5;5;4;4;4;3;3;1;1;1;1;1;1;1	26S proteasome non-ATPase regulatory subunit 11	Psmd11	;;;;;;;;;;;	19	5	5	5	1	1	2	3	4	3	1	1	2	3	4	3	1	1	2	3	4	3	14.9	14.9	14.9	46.922	416	416;422;422;422;422;422;422;209;295;323;158;160;67;89;95;100;100;113;116	1	14	0	13.531	By MS/MS	By matching	By matching	By MS/MS	By MS/MS	By MS/MS	3.1	3.1	7	8.2
Q3THK3	Q3THK3	1	1	1	General transcription factor IIF subunit 1	Gtf2f1		1	1	1	1	1	1	1	1	1	1	1	1	1	1	1	1	1	1	1	1	1	1	3.9	3.9	3.9	57.241	508	508	1	6	0	2.7177	By MS/MS	By matching	By matching	By matching	By matching	By MS/MS	3.9	3.9	3.9	3.9
Q8BU29;Q6NXZ0;Q3UDF3;Q3UDD5;Q3THP1;Q99KK7;Q3UDY7;Q8BYF3	Q8BU29;Q6NXZ0;Q3UDF3;Q3UDD5;Q3THP1;Q99KK7;Q3UDY7;Q8BYF3	10;10;10;10;10;10;9;6	10;10;10;10;10;10;9;6	10;10;10;10;10;10;9;6	Dipeptidyl peptidase 3	Dpp3	;;;;;;;	8	10	10	10	6	5	6	5	7	6	6	5	6	5	7	6	6	5	6	5	7	6	15.9	15.9	15.9	82.882	738	738;738;738;738;738;738;583;502	1	35	0	80.972	By MS/MS	By MS/MS	By MS/MS	By MS/MS	By MS/MS	By MS/MS	9.8	8.8	11.1	8.5
Q3THQ5;Q60864	Q3THQ5;Q60864	21;21	21;21	21;21	Stress-induced-phosphoprotein 1	Stip1	;	2	21	21	21	14	13	11	9	11	10	14	13	11	9	11	10	14	13	11	9	11	10	36.3	36.3	36.3	62.5	543	543;543	1	77	0	86.443	By MS/MS	By MS/MS	By MS/MS	By MS/MS	By MS/MS	By MS/MS	25.2	22.3	19	20.4
Q8BTX5;Q5M9L0;Q3TII2;Q3THW7;Q91WK2;Q3TIK5;Q8BMZ8	Q8BTX5;Q5M9L0;Q3TII2;Q3THW7;Q91WK2;Q3TIK5;Q8BMZ8	4;4;4;4;4;3;2	4;4;4;4;4;3;2	4;4;4;4;4;3;2	Eukaryotic translation initiation factor 3 subunit H	Eif3h	;;;;;;	7	4	4	4	3	4	3	1	2	2	3	4	3	1	2	2	3	4	3	1	2	2	15.6	15.6	15.6	39.846	352	352;352;352;352;352;352;70	1	15	0	21.226	By MS/MS	By MS/MS	By MS/MS	By matching	By matching	By MS/MS	13.1	15.6	10.5	5.4
Q80V77;Q3TXV1;Q3TWL6;Q3TW71;Q3TKV1;Q3TIP0;Q3TI61;Q8VDM4;Q3U9Y8;Q9CRK7;Q99JX8	Q80V77;Q3TXV1;Q3TWL6;Q3TW71;Q3TKV1;Q3TIP0;Q3TI61;Q8VDM4;Q3U9Y8	3;3;3;3;3;3;3;3;2;1;1	3;3;3;3;3;3;3;3;2;1;1	3;3;3;3;3;3;3;3;2;1;1	26S proteasome non-ATPase regulatory subunit 2	Psmd2	;;;;;;;;	11	3	3	3	3	3	3	1	1	1	3	3	3	1	1	1	3	3	3	1	1	1	6.2	6.2	6.2	66.822	615	615;908;908;908;908;908;908;908;908;118;206	1	12	0	13.379	By MS/MS	By MS/MS	By MS/MS	By matching	By matching	By MS/MS	6.2	6.2	6.2	2.4
Q6NZD2;Q3U4S1;Q3TI63;Q9WV80;Q3UDY9;D3YWH1	Q6NZD2;Q3U4S1;Q3TI63;Q9WV80;Q3UDY9	3;3;3;3;2;1	3;3;3;3;2;1	2;2;2;2;2;1	Sorting nexin-1	Snx1	;;;;	6	3	3	2	2	2	2	1	2	3	2	2	2	1	2	3	1	1	1	1	2	2	6.7	6.7	4.8	58.878	521	521;522;522;522;492;192	1	12	0	29.776	By MS/MS	By matching	By matching	By MS/MS	By MS/MS	By MS/MS	4	4	4	2.1
Q542F1;Q3TIP8;Q9Z1Q5	Q542F1;Q3TIP8;Q9Z1Q5	10;10;10	10;10;10	10;10;10	Chloride intracellular channel protein;Chloride intracellular channel protein 1	Clic1	;;	3	10	10	10	7	7	7	7	8	8	7	7	7	7	8	8	7	7	7	7	8	8	40.2	40.2	40.2	27.013	241	241;241;241	1	49	0	63.628	By MS/MS	By MS/MS	By MS/MS	By MS/MS	By MS/MS	By MS/MS	35.3	35.3	35.3	27.4
Q8C292;Q8C1V4;Q3TIV6;Q8CFK5;Q8R2P8;Q99MN1	Q8C292;Q8C1V4;Q3TIV6;Q8CFK5;Q8R2P8;Q99MN1	12;12;12;12;12;12	12;12;12;12;12;12	12;12;12;12;12;12	Lysine--tRNA ligase	Kars	;;;;;	6	12	12	12	10	7	8	8	6	8	10	7	8	8	6	8	10	7	8	8	6	8	24.7	24.7	24.7	67.883	595	595;595;595;622;624;595	1	49	0	21.044	By MS/MS	By MS/MS	By MS/MS	By MS/MS	By MS/MS	By MS/MS	21.3	16.5	14.5	18.7
Q4KMM5;Q3UZG0;Q3TIZ8;Q91XA2	Q4KMM5;Q3UZG0;Q3TIZ8;Q91XA2	2;2;2;2	2;2;2;2	2;2;2;2	Golgi membrane protein 1	Golm1	;;;	4	2	2	2	0	1	1	1	1	1	0	1	1	1	1	1	0	1	1	1	1	1	5.3	5.3	5.3	44.357	393	393;393;393;393	1	5	0	3.2378		By MS/MS	By MS/MS	By matching	By matching	By MS/MS	0	2.5	2.5	2.8
Q3TJ28;Q9CQD4;Q99LU0	Q3TJ28;Q9CQD4;Q99LU0	1;1;1	1;1;1	1;1;1	Charged multivesicular body protein 1b-2;Charged multivesicular body protein 1b-1	Chmp1b;Chmp1b2;Chmp1b1	;;	3	1	1	1	1	1	1	1	1	1	1	1	1	1	1	1	1	1	1	1	1	1	4	4	4	24.403	225	225;199;199	1	6	0.0016502	1.5839	By MS/MS	By matching	By matching	By MS/MS	By MS/MS	By MS/MS	4	4	4	4
Q3TWZ9;Q3TJ95;Q6IRU5;F7BHJ0;A2VCP8	Q3TWZ9;Q3TJ95;Q6IRU5;F7BHJ0	5;5;4;3;2	5;5;4;3;2	5;5;4;3;2	Clathrin light chain B	Cltb	;;;	5	5	5	5	1	3	4	2	2	2	1	3	4	2	2	2	1	3	4	2	2	2	20.9	20.9	20.9	23.174	211	211;211;229;123;89	1	14	0	9.7727	By MS/MS	By MS/MS	By MS/MS	By matching	By MS/MS	By MS/MS	4.3	12.8	16.1	9.5
Q3TJC2;Q61205;D3Z7E6;D3Z2X5;Q8CA83	Q3TJC2;Q61205;D3Z7E6;D3Z2X5;Q8CA83	4;4;3;2;2	4;4;3;2;2	4;4;3;2;2	Platelet-activating factor acetylhydrolase IB subunit gamma	Pafah1b3	;;;;	5	4	4	4	1	1	1	3	3	3	1	1	1	3	3	3	1	1	1	3	3	3	13.4	13.4	13.4	25.853	232	232;232;180;143;157	1	12	0	3.5347	By MS/MS	By matching	By matching	By MS/MS	By MS/MS	By MS/MS	3.4	3.4	3.4	9.9
Q3TJF2;Q9CZ30;Q3TW21;B1AYJ9	Q3TJF2;Q9CZ30;Q3TW21	3;3;2;1	3;3;2;1	3;3;2;1	Obg-like ATPase 1	Ola1	;;	4	3	3	3	3	3	1	2	1	1	3	3	1	2	1	1	3	3	1	2	1	1	9.3	9.3	9.3	44.787	396	396;396;396;281	1	11	0	8.6401	By MS/MS	By matching	By MS/MS	By MS/MS	By matching	By MS/MS	9.3	9.3	2.3	7.1
Q3TJG6;Q9R0Q7	Q3TJG6;Q9R0Q7	1;1	1;1	1;1	Prostaglandin E synthase 3	Ptges3	;	2	1	1	1	1	1	1	1	1	0	1	1	1	1	1	0	1	1	1	1	1	0	7.5	7.5	7.5	18.747	160	160;160	1	5	0.0017021	1.77	By MS/MS	By matching	By matching	By matching	By matching		7.5	7.5	7.5	7.5
Q3TML0;Q3TJL8;Q9DAB4;Q3THH1;Q922R8	Q3TML0;Q3TJL8;Q9DAB4;Q3THH1;Q922R8	10;10;9;9;9	10;10;9;9;9	10;10;9;9;9	Protein disulfide-isomerase A6	Pdia6	;;;;	5	10	10	10	10	10	9	8	7	7	10	10	9	8	7	7	10	10	9	8	7	7	27	27	27	48.689	445	445;445;391;445;440	1	53	0	52.243	By MS/MS	By MS/MS	By MS/MS	By MS/MS	By MS/MS	By MS/MS	27	27	23.1	19.8
Q3TJZ7;Q3U7P4;Q3TM10;Q6PGH2	Q3TJZ7;Q3U7P4;Q3TM10;Q6PGH2	3;3;3;3	3;3;3;3	3;3;3;3	Hematological and neurological expressed 1-like protein	Hn1l	;;;	4	3	3	3	2	2	2	3	3	3	2	2	2	3	3	3	2	2	2	3	3	3	28.2	28.2	28.2	18.424	174	174;190;190;190	1	15	0	13.954	By MS/MS	By MS/MS	By MS/MS	By MS/MS	By MS/MS	By MS/MS	15.5	15.5	15.5	28.2
Q3TKM9;Q9CPW4;Q3UA72;Q3TK56;Q3UC32	Q3TKM9;Q9CPW4;Q3UA72;Q3TK56;Q3UC32	3;3;2;2;2	3;3;2;2;2	3;3;2;2;2	Actin-related protein 2/3 complex subunit 5	Arpc5	;;;;	5	3	3	3	3	2	2	3	3	3	3	2	2	3	3	3	3	2	2	3	3	3	29.1	29.1	29.1	16.228	151	151;151;92;94;151	1	19	0	8.1409	By MS/MS	By MS/MS	By MS/MS	By MS/MS	By MS/MS	By MS/MS	29.1	16.6	20.5	29.1
Q3TRJ1;Q3TKU6;Q9EQH3;Q3TUV7;Q3UQJ1;Q3TJ43	Q3TRJ1;Q3TKU6;Q9EQH3;Q3TUV7;Q3UQJ1;Q3TJ43	2;2;2;1;1;1	2;2;2;1;1;1	2;2;2;1;1;1	Vacuolar protein sorting-associated protein 35	Vps35	;;;;;	6	2	2	2	1	0	1	1	0	1	1	0	1	1	0	1	1	0	1	1	0	1	2.1	2.1	2.1	91.712	796	796;796;796;204;730;796	1	4	0	3.0177	By MS/MS		By matching	By matching		By MS/MS	0.9	0	0.9	1.3
Q3TKX1;Q3UCY7;Q3TWN7;Q571E2;Q9R1Q9;B7FAU3;Q3UWN7;Q3TT23;Q3THZ3;F6X9J0;B7FAU7;F6ZE56	Q3TKX1;Q3UCY7;Q3TWN7;Q571E2;Q9R1Q9;B7FAU3;Q3UWN7;Q3TT23;Q3THZ3	5;5;5;5;5;4;4;4;4;2;2;1	5;5;5;5;5;4;4;4;4;2;2;1	5;5;5;5;5;4;4;4;4;2;2;1	V-type proton ATPase subunit S1	Atp6ap1	;;;;;;;;	12	5	5	5	4	3	2	2	3	4	4	3	2	2	3	4	4	3	2	2	3	4	23.4	23.4	23.4	45.534	415	415;463;463;487;463;224;378;463;463;101;272;68	1	19	0	115.5	By MS/MS	By MS/MS	By MS/MS	By MS/MS	By MS/MS	By MS/MS	19.5	16.4	7.2	11.1
Q3TL27;Q3UKF5;S4R1I3;Q3UE92;Q6P1B1;Q8VDK8;Q8BKH1	Q3TL27;Q3UKF5;S4R1I3;Q3UE92;Q6P1B1;Q8VDK8;Q8BKH1	2;2;2;2;2;1;1	2;2;2;2;2;1;1	2;2;2;2;2;1;1	Xaa-Pro aminopeptidase 1	Xpnpep1	;;;;;;	7	2	2	2	2	2	2	1	1	1	2	2	2	1	1	1	2	2	2	1	1	1	4.2	4.2	4.2	66.021	592	592;623;635;666;623;347;416	1	9	0.0008658	1.8851	By MS/MS	By matching	By matching	By MS/MS	By MS/MS	By matching	4.2	4.2	4.2	2.4
Q3TL72;Q8C878;Q66JT6	Q3TL72;Q8C878	3;3;1	3;3;1	3;3;1	NEDD8-activating enzyme E1 catalytic subunit	Uba3	;	3	3	3	3	1	1	0	0	3	3	1	1	0	0	3	3	1	1	0	0	3	3	7.6	7.6	7.6	49.957	448	448;462;438	1	8	0	20.14	By matching	By matching			By MS/MS	By MS/MS	3.3	3.3	0	0
Q3TL79;Q8BK64;A0A1Y7VM19	Q3TL79;Q8BK64	6;6;1	6;6;1	6;6;1	Activator of 90 kDa heat shock protein ATPase homolog 1	Ahsa1	;	3	6	6	6	3	2	3	1	1	3	3	2	3	1	1	3	3	2	3	1	1	3	24	24	24	38.145	338	338;338;78	1	13	0	4.9202	By MS/MS	By MS/MS	By MS/MS	By matching	By MS/MS	By MS/MS	8.6	5	8.3	3.3
Q3TLE2;Q8CIB5;A6X941;Q3UMA4	Q3TLE2;Q8CIB5;A6X941;Q3UMA4	2;2;1;1	2;2;1;1	2;2;1;1	Fermitin family homolog 2	Fermt2	;;;	4	2	2	2	1	2	2	1	0	0	1	2	2	1	0	0	1	2	2	1	0	0	4.1	4.1	4.1	77.8	680	680;680;180;680	1	6	0	2.9225	By MS/MS	By MS/MS	By MS/MS	By matching			2.8	4.1	4.1	2.8
Q3TLF6;Q3U2W2;Q7TPV4	Q3TLF6;Q3U2W2;Q7TPV4	1;1;1	1;1;1	1;1;1	Myb-binding protein 1A	Mybbp1a	;;	3	1	1	1	1	1	1	1	1	1	1	1	1	1	1	1	1	1	1	1	1	1	2.2	2.2	2.2	82.41	736	736;1344;1344	1	6	0.0024351	1.5145	By matching	By MS/MS	By matching	By matching	By matching	By MS/MS	2.2	2.2	2.2	2.2
Q3TLX1;Q99KQ4	Q3TLX1;Q99KQ4	3;3	3;3	3;3	Nicotinamide phosphoribosyltransferase	Nampt	;	2	3	3	3	1	1	1	1	2	2	1	1	1	1	2	2	1	1	1	1	2	2	7.7	7.7	7.7	55.462	491	491;491	1	8	0	7.8329	By MS/MS	By matching	By MS/MS	By matching	By MS/MS	By MS/MS	1.8	1.8	1.8	1.6
Q3TM89;Q3UCC5;Q6P8I4;D3YWA4;Q3KQH9;F8WI88	Q3TM89;Q3UCC5;Q6P8I4;D3YWA4;Q3KQH9;F8WI88	3;3;3;2;2;2	3;3;3;2;2;2	3;3;3;2;2;2	PEST proteolytic signal-containing nuclear protein	Pcnp	;;;;;	6	3	3	3	1	1	1	1	2	1	1	1	1	1	2	1	1	1	1	1	2	1	23.8	23.8	23.8	15.561	147	147;178;178;111;164;189	1	10	0	16.746	By MS/MS	By MS/MS	By MS/MS	By MS/MS	By MS/MS	By MS/MS	10.9	10.9	10.9	5.4
Q3UDF8;Q3UIJ2;Q3TML6;Q9Z0N1;A2AAW9;Q9D791;Q9Z0N2;Q3U5H6;Q9CRE9;Q9CZT2	Q3UDF8;Q3UIJ2;Q3TML6;Q9Z0N1;A2AAW9;Q9D791;Q9Z0N2;Q3U5H6;Q9CRE9	11;11;11;11;8;8;8;6;6;3	11;11;11;11;8;8;8;6;6;3	11;11;11;11;8;8;8;6;6;3	Eukaryotic translation initiation factor 2 subunit 3, X-linked;Eukaryotic translation initiation factor 2 subunit 3, Y-linked	Eif2s3x;Eif2s3y	;;;;;;;;	10	11	11	11	7	9	9	6	8	6	7	9	9	6	8	6	7	9	9	6	8	6	29.3	29.3	29.3	48.107	447	447;472;472;472;344;472;472;330;370;101	1	50	0	43.458	By MS/MS	By MS/MS	By MS/MS	By MS/MS	By MS/MS	By MS/MS	22.1	25.7	25.7	18.6
Q80ZP8;Q3TMX5;Q9CXI5;A8C1V1;F6USD5;F6T4L3;F7C1S6	Q80ZP8;Q3TMX5;Q9CXI5;A8C1V1	7;7;6;5;3;3;1	7;7;6;5;3;3;1	7;7;6;5;3;3;1	Mesencephalic astrocyte-derived neurotrophic factor	Manf	;;;	7	7	7	7	5	4	5	4	5	5	5	4	5	4	5	5	5	4	5	4	5	5	41.8	41.8	41.8	19.012	165	165;179;179;170;121;128;52	1	31	0	12.899	By MS/MS	By MS/MS	By MS/MS	By MS/MS	By MS/MS	By MS/MS	30.9	24.2	30.9	26.7
Q542H2;Q3UIT9;Q3TN31;Q9Z2U0;Q3THL2	Q542H2;Q3UIT9;Q3TN31;Q9Z2U0;Q3THL2	3;3;3;3;2	3;3;3;3;2	3;3;3;3;2	Proteasome subunit alpha type;Proteasome subunit alpha type-7	Psma7	;;;;	5	3	3	3	2	2	2	1	1	1	2	2	2	1	1	1	2	2	2	1	1	1	14.5	14.5	14.5	27.855	248	248;248;248;248;178	1	9	0	2.3866	By MS/MS	By matching	By matching	By MS/MS	By matching	By matching	9.7	9.7	9.7	4.8
Q3TN84;Q3UF16;Q60715;Q3TTT2;E9Q7B0	Q3TN84;Q3UF16;Q60715;Q3TTT2;E9Q7B0	8;8;8;6;6	8;8;8;6;6	8;8;8;6;6	Prolyl 4-hydroxylase subunit alpha-1	P4ha1	;;;;	5	8	8	8	8	7	6	3	2	2	8	7	6	3	2	2	8	7	6	3	2	2	13.5	13.5	13.5	60.923	534	534;561;534;454;454	1	28	0	24.856	By MS/MS	By MS/MS	By MS/MS	By matching	By MS/MS	By MS/MS	13.5	13.3	11.4	6.7
Q3TNH0;Q3UR33;Q3U7B3;Q61029;Q3U955;Q61033;Q78WP6	Q3TNH0;Q3UR33;Q3U7B3;Q61029;Q3U955;Q61033	8;8;8;8;7;7;3	8;8;8;8;7;7;3	8;8;8;8;7;7;3	Lamina-associated polypeptide 2, isoforms beta/delta/epsilon/gamma;Lamina-associated polypeptide 2, isoforms alpha/zeta	Tmpo	;;;;;	7	8	8	8	8	7	7	4	3	4	8	7	7	4	3	4	8	7	7	4	3	4	24.8	24.8	24.8	46.049	412	412;452;452;452;452;693;277	1	36	0	90.06	By MS/MS	By MS/MS	By MS/MS	By MS/MS	By MS/MS	By MS/MS	24.8	24.5	24.5	15
Q9CWU3;Q3TPC5;Q3TT94;Q571J7;Q6P1F6;Q7TPQ7;Q8BG02	Q9CWU3;Q3TPC5;Q3TT94;Q571J7;Q6P1F6;Q7TPQ7	3;3;3;3;3;2;1	3;3;3;3;3;2;1	3;3;3;3;3;2;1	Serine/threonine-protein phosphatase 2A 55 kDa regulatory subunit B;Serine/threonine-protein phosphatase 2A 55 kDa regulatory subunit B alpha isoform	Ppp2r2a	;;;;;	7	3	3	3	3	3	3	1	1	1	3	3	3	1	1	1	3	3	3	1	1	1	9	9	9	42.605	367	367;403;447;509;447;246;447	1	12	0	4.5358	By MS/MS	By matching	By matching	By matching	By MS/MS	By MS/MS	9	9	9	3
Q3TPZ5;Q99KJ8;Q8BW43	Q3TPZ5;Q99KJ8	7;7;1	7;7;1	7;7;1	Dynactin subunit 2	Dctn2	;	3	7	7	7	7	7	6	3	2	2	7	7	6	3	2	2	7	7	6	3	2	2	18.4	18.4	18.4	44.116	402	402;402;65	1	30	0	19.227	By MS/MS	By MS/MS	By MS/MS	By MS/MS	By MS/MS	By MS/MS	18.4	18.4	14.7	9.5
Q3TR40;Q80YQ1;Q8CGB2;P35441;CON__Q28194;Q3TPD3;Q3TP59	Q3TR40;Q80YQ1;Q8CGB2;P35441;CON__Q28194	21;21;20;20;14;10;10	21;21;20;20;14;10;10	21;21;20;20;14;10;10	Thrombospondin-1	Thbs1	;;;;	7	21	21	21	20	20	20	14	14	14	20	20	20	14	14	14	20	20	20	14	14	14	19.4	19.4	19.4	129.62	1170	1170;1171;1171;1170;1170;259;262	1	108	0	67.129	By MS/MS	By MS/MS	By MS/MS	By MS/MS	By MS/MS	By MS/MS	18.3	18.3	18.3	13.8
Q3TRH2;Q3U8F5;Q9D8W5;Q9CSW4;B1AT36	Q3TRH2;Q3U8F5;Q9D8W5;Q9CSW4;B1AT36	4;4;4;3;2	4;4;4;3;2	4;4;4;3;2	26S proteasome non-ATPase regulatory subunit 12	Psmd12	;;;;	5	4	4	4	3	2	2	2	1	1	3	2	2	2	1	1	3	2	2	2	1	1	10.3	10.3	10.3	48.328	418	418;456;456;206;436	1	11	0	3.8457	By MS/MS	By matching	By matching	By MS/MS	By MS/MS	By matching	7.2	4.8	4.8	4.8
Q3UZI3;Q3TW51;Q3TRW3;Q78PY7;Q3TJ56;E9Q3E9	Q3UZI3;Q3TW51;Q3TRW3;Q78PY7;Q3TJ56	4;4;4;4;2;1	4;4;4;4;2;1	4;4;4;4;2;1	Staphylococcal nuclease domain-containing protein 1	Snd1	;;;;	6	4	4	4	0	0	1	2	4	3	0	0	1	2	4	3	0	0	1	2	4	3	5.2	5.2	5.2	102.09	910	910;910;910;910;608;262	1	10	0	5.1476			By matching	By MS/MS	By MS/MS	By MS/MS	0	0	2	2.3
Q3TSS2	Q3TSS2	7	1	1		Ptn		1	7	1	1	7	7	7	0	0	0	1	1	1	0	0	0	1	1	1	0	0	0	49	6.5	6.5	17.04	153	153	1	3	0	3.0284	By MS/MS	By MS/MS	By matching				49	49	49	0
Q5BL18;Q4FJT0;Q3TTX0;Q6ZQ61;Q8K310;Q3UFN8;A0A087WSP7;A0A087WQZ1;Q3TZN1;A0A087WQD6;Q9R0U5;A0A087WSU2	Q5BL18;Q4FJT0;Q3TTX0;Q6ZQ61;Q8K310;Q3UFN8;A0A087WSP7;A0A087WQZ1;Q3TZN1	3;3;3;3;3;2;2;2;2;1;1;1	3;3;3;3;3;2;2;2;2;1;1;1	3;3;3;3;3;2;2;2;2;1;1;1	Matrin-3	Matr3	;;;;;;;;	12	3	3	3	1	1	2	2	3	3	1	1	2	2	3	3	1	1	2	2	3	3	5.3	5.3	5.3	94.629	846	846;846;846;852;846;393;508;558;650;155;306;385	1	12	0	3.9641	By MS/MS	By matching	By matching	By MS/MS	By MS/MS	By MS/MS	2.1	2.1	3.7	3.7
Q3UPK6;Q3TUX3;Q3TUI9;Q9Z2U1	Q3UPK6;Q3TUX3;Q3TUI9;Q9Z2U1	3;3;3;3	3;3;3;3	3;3;3;3	Proteasome subunit alpha type;Proteasome subunit alpha type-5	Psma5	;;;	4	3	3	3	3	3	2	0	1	0	3	3	2	0	1	0	3	3	2	0	1	0	17	17	17	26.411	241	241;241;241;241	1	9	0.00086806	1.8981	By MS/MS	By MS/MS	By matching		By matching		17	17	12	0
Q5HZH8;Q3TV93;Q9Z1B5;Q9D802	Q5HZH8;Q3TV93;Q9Z1B5;Q9D802	3;3;3;2	3;3;3;2	3;3;3;2	Mitotic spindle assembly checkpoint protein MAD2A	Mad2l1	;;;	4	3	3	3	2	2	2	3	3	3	2	2	2	3	3	3	2	2	2	3	3	3	12.7	12.7	12.7	23.598	205	205;205;205;105	1	15	0	5.8281	By MS/MS	By MS/MS	By MS/MS	By MS/MS	By MS/MS	By MS/MS	8.8	8.8	8.8	12.7
Q8BPW9;Q8CAJ7;Q3U3I6;Q3TVK3;Q9Z2W0;A0A087WRC1;A0A087WS31;A0A087WSE6;A0A087WSU0;A0A087WNX3;A0A087WSD3	Q8BPW9;Q8CAJ7;Q3U3I6;Q3TVK3;Q9Z2W0;A0A087WRC1;A0A087WS31;A0A087WSE6	10;10;10;10;10;5;5;5;3;3;3	10;10;10;10;10;5;5;5;3;3;3	10;10;10;10;10;5;5;5;3;3;3	Aspartyl aminopeptidase	Dnpep	;;;;;;;	11	10	10	10	4	3	4	5	7	6	4	3	4	5	7	6	4	3	4	5	7	6	24.7	24.7	24.7	51.662	470	470;473;473;475;473;210;222;271;56;85;92	1	31	0	53.218	By MS/MS	By MS/MS	By MS/MS	By MS/MS	By MS/MS	By MS/MS	7.9	7.4	10.9	13.2
Q3TVP0	Q3TVP0	1	1	1		mCG_120563		1	1	1	1	1	1	1	1	1	1	1	1	1	1	1	1	1	1	1	1	1	1	14.6	14.6	14.6	10.617	96	96	1	6	0	22.752	By MS/MS	By MS/MS	By MS/MS	By MS/MS	By MS/MS	By MS/MS	14.6	14.6	14.6	14.6
Q8C290;Q3ULH5;Q3TXW2;Q3TWN5;Q3TVV6;Q8VEK3;O88568;Q3TS50;Q3TGN5	Q8C290;Q3ULH5;Q3TXW2;Q3TWN5;Q3TVV6;Q8VEK3;O88568	7;7;7;7;7;7;6;2;2	7;7;7;7;7;7;6;2;2	7;7;7;7;7;7;6;2;2	Heterogeneous nuclear ribonucleoprotein U	Hnrnpu	;;;;;;	9	7	7	7	6	4	4	3	3	3	6	4	4	3	3	3	6	4	4	3	3	3	7.8	7.8	7.8	87.977	800	800;800;800;800;800;800;798;533;686	1	29	0	15.739	By MS/MS	By MS/MS	By MS/MS	By MS/MS	By MS/MS	By MS/MS	7.5	4.1	4.1	5
Q8BVK3;Q3TW96;A0A0R4J1F6;A0A0R4J085;Q3UHZ7;Q3TAD4;Q91YN5	Q8BVK3;Q3TW96	4;4;1;1;1;1;1	4;4;1;1;1;1;1	4;4;1;1;1;1;1	UDP-N-acetylhexosamine pyrophosphorylase-like protein 1	Uap1l1	;	7	4	4	4	1	1	1	4	3	2	1	1	1	4	3	2	1	1	1	4	3	2	9	9	9	56.872	510	510;507;505;521;522;522;522	1	12	0	4.9866	By MS/MS	By matching	By matching	By MS/MS	By MS/MS	By MS/MS	3.1	3.1	3.1	9
Q78P93;Q3U646;Q3TWT5;Q9WV54;Q3U8A7;D3Z505	Q78P93;Q3U646;Q3TWT5;Q9WV54;Q3U8A7	8;8;8;8;7;1	8;8;8;8;7;1	8;8;8;8;7;1	Acid ceramidase;Acid ceramidase subunit alpha;Acid ceramidase subunit beta	Asah1	;;;;	6	8	8	8	2	3	3	7	6	6	2	3	3	7	6	6	2	3	3	7	6	6	24.9	24.9	24.9	44.669	394	394;394;394;394;394;119	1	27	0	56.57	By MS/MS	By matching	By matching	By MS/MS	By MS/MS	By MS/MS	5.1	9.9	9.4	21.8
Q3U868;Q921K2;Q3TX36;Q3TIV3;Q3TM68;Q3UJ03;Q3TF18;P11103;Q3UX06	Q3U868;Q921K2;Q3TX36;Q3TIV3;Q3TM68;Q3UJ03;Q3TF18;P11103	6;6;6;5;5;5;5;4;1	6;6;6;5;5;5;5;4;1	6;6;6;5;5;5;5;4;1	Poly [ADP-ribose] polymerase 1	Parp1	;;;;;;;	9	6	6	6	5	5	5	2	2	2	5	5	5	2	2	2	5	5	5	2	2	2	7.8	7.8	7.8	107.91	973	973;1014;1014;1014;1014;1014;1014;1013;190	1	24	0	11.519	By MS/MS	By matching	By matching	By matching	By MS/MS	By MS/MS	6.7	6.7	6.7	2.8
Q5RKP0;Q499X4;Q3TXD3;Q62465;Q3U331	Q5RKP0;Q499X4;Q3TXD3;Q62465;Q3U331	10;10;10;10;9	10;10;10;10;9	10;10;10;10;9	Synaptic vesicle membrane protein VAT-1 homolog	Vat1	;;;;	5	10	10	10	7	7	7	7	9	7	7	7	7	7	9	7	7	7	7	7	9	7	30.9	30.9	30.9	42.521	401	401;406;406;406;406	1	47	0	40.313	By MS/MS	By MS/MS	By matching	By MS/MS	By MS/MS	By MS/MS	18.7	19.5	19.5	17.7
Q3TXS7;J3QN38;Q8CGI9;Q5HZG6;Q8BU34;Q8CGG2;Q05CG9	Q3TXS7;J3QN38	3;2;1;1;1;1;1	3;2;1;1;1;1;1	3;2;1;1;1;1;1	26S proteasome non-ATPase regulatory subunit 1	Psmd1;Gm21972	;	7	3	3	3	3	3	2	2	1	1	3	3	2	2	1	1	3	3	2	2	1	1	4.2	4.2	4.2	105.73	953	953;98;824;826;839;844;844	1	12	0	6.3087	By MS/MS	By MS/MS	By MS/MS	By MS/MS	By MS/MS	By matching	4.2	4.2	2.9	2.2
Q3UXP2;Q3TXT7;Q9WTM5;A0A1B0GT54;A0A1B0GSR4;A0A1B0GRW3;A0A1B0GRT1;A0A1B0GR89	Q3UXP2;Q3TXT7;Q9WTM5;A0A1B0GT54;A0A1B0GSR4	5;5;5;3;3;2;1;1	5;5;5;3;3;2;1;1	5;5;5;3;3;2;1;1	RuvB-like 2	Ruvbl2	;;;;	8	5	5	5	3	2	1	3	4	3	3	2	1	3	4	3	3	2	1	3	4	3	11.4	11.4	11.4	51.143	463	463;463;463;134;221;237;48;104	1	16	0	5.1933	By MS/MS	By matching	By matching	By MS/MS	By MS/MS	By MS/MS	6.7	4.1	1.7	7.3
Q5SQF9;Q3TXV9;Q6P9S7;F6RYQ3;E5D8G1	Q5SQF9;Q3TXV9;Q6P9S7;F6RYQ3;E5D8G1	2;2;2;1;1	2;2;2;1;1	2;2;2;1;1	Polypeptide N-acetylgalactosaminyltransferase;Polypeptide N-acetylgalactosaminyltransferase 10	Galnt10;Galntl6	;;;;	5	2	2	2	1	1	1	1	1	2	1	1	1	1	1	2	1	1	1	1	1	2	3.2	3.2	3.2	69.115	603	603;603;603;417;601	1	8	0	3.203	By MS/MS	By matching	By matching	By matching	By MS/MS	By MS/MS	1.5	1.5	1.5	1.5
Q3TYK4;Q9DBC7;Q9CS50;Q3UBA7;Q8C3Z4;A2AI69;F8S0Y0;D3Z068;D3Z0V6;Q921L9;Q3TY04;P12849	Q3TYK4;Q9DBC7;Q9CS50;Q3UBA7;Q8C3Z4	3;3;2;2;2;1;1;1;1;1;1;1	3;3;2;2;2;1;1;1;1;1;1;1	3;3;2;2;2;1;1;1;1;1;1;1	cAMP-dependent protein kinase type I-alpha regulatory subunit;cAMP-dependent protein kinase type I-alpha regulatory subunit, N-terminally processed	Prkar1a	;;;;	12	3	3	3	1	1	1	3	3	3	1	1	1	3	3	3	1	1	1	3	3	3	5.3	5.3	5.3	57.28	510	510;381;257;257;403;171;239;251;257;381;381;381	1	12	0	2.2879	By matching	By MS/MS	By MS/MS	By MS/MS	By MS/MS	By MS/MS	1.6	1.6	1.6	5.3
Q6XMP4;Q3UD67;Q3TZ32;Q8BGQ7;Q6PDM7;Q8R346	Q6XMP4;Q3UD67;Q3TZ32;Q8BGQ7;Q6PDM7;Q8R346	17;17;17;17;10;9	17;17;17;17;10;9	17;17;17;17;10;9	Alanine--tRNA ligase, cytoplasmic	Aars	;;;;;	6	17	17	17	14	14	14	11	9	8	14	14	14	11	9	8	14	14	14	11	9	8	19.6	19.6	19.6	106.97	968	968;968;968;968;507;458	1	77	0	32.208	By MS/MS	By MS/MS	By MS/MS	By MS/MS	By MS/MS	By MS/MS	16.1	15.6	15.6	13.9
Q3TZY4;Q80W04	Q3TZY4;Q80W04	1;1	1;1	1;1	Transmembrane and coiled-coil domains protein 2	Tmcc2	;	2	1	1	1	0	0	0	0	1	1	0	0	0	0	1	1	0	0	0	0	1	1	2.1	2.1	2.1	69.155	628	628;706	1	2	0.0023962	1.3909					By matching	By MS/MS	0	0	0	0
Q3U0V1;A0A0G2JE55;A0A0G2JGT1	Q3U0V1	12;2;2	12;2;2	10;0;0	Far upstream element-binding protein 2	Khsrp		3	12	12	10	8	9	9	9	9	9	8	9	9	9	9	9	7	8	8	7	7	7	16.8	16.8	14.7	76.775	748	748;142;157	1	55	0	34.475	By MS/MS	By MS/MS	By MS/MS	By MS/MS	By MS/MS	By MS/MS	13.6	13.6	15.4	15
Q3U1J4;Q91YC8;Q3ULS8	Q3U1J4;Q91YC8;Q3ULS8	14;9;7	14;9;7	14;9;7	DNA damage-binding protein 1	Ddb1	;;	3	14	14	14	10	10	8	8	11	11	10	10	8	8	11	11	10	10	8	8	11	11	13.4	13.4	13.4	126.85	1140	1140;994;599	1	59	0	24.019	By MS/MS	By MS/MS	By MS/MS	By MS/MS	By MS/MS	By MS/MS	9.3	9.3	6.7	8.5
Q99L75;Q3U2G2;Q571M2;Q61316;Q8C6R3;E0CY23;A0A0N4SVU2	Q99L75;Q3U2G2;Q571M2;Q61316	21;21;21;19;10;2;1	21;21;21;19;10;2;1	19;19;19;17;9;0;0	Heat shock 70 kDa protein 4	Hspa4	;;;	7	21	21	19	17	12	14	12	12	11	17	12	14	12	12	11	17	10	12	11	10	9	32.1	32.1	28.5	94.08	841	841;842;930;841;245;571;158	1	79	0	155.84	By MS/MS	By MS/MS	By MS/MS	By MS/MS	By MS/MS	By MS/MS	25.6	19.5	22.1	18
Q3U2X7;Q64299	Q3U2X7;Q64299	9;9	9;9	9;9	Protein NOV homolog	Nov	;	2	9	9	9	9	9	8	2	0	0	9	9	8	2	0	0	9	9	8	2	0	0	35.3	35.3	35.3	38.856	354	354;354	1	31	0	54.318	By MS/MS	By MS/MS	By MS/MS	By matching			35.3	35.3	35.3	8.8
Q3U8F7;Q3U3C2;Q9Z0J0;Q3TXQ4	Q3U8F7;Q3U3C2;Q9Z0J0;Q3TXQ4	6;6;6;5	6;6;6;5	6;6;6;5	Epididymal secretory protein E1	Npc2	;;;	4	6	6	6	5	5	4	6	5	4	5	5	4	6	5	4	5	5	4	6	5	4	44.3	44.3	44.3	16.442	149	149;149;149;149	1	29	0	20.42	By MS/MS	By MS/MS	By MS/MS	By MS/MS	By MS/MS	By MS/MS	43	43	29.5	44.3
Q3U4H0;Q61166	Q3U4H0;Q61166	4;4	4;4	4;4	Microtubule-associated protein RP/EB family member 1	Mapre1	;	2	4	4	4	3	2	3	2	4	3	3	2	3	2	4	3	3	2	3	2	4	3	15.7	15.7	15.7	30.016	268	268;268	1	20	0	20.367	By MS/MS	By MS/MS	By MS/MS	By MS/MS	By MS/MS	By MS/MS	15.7	9	14.9	11.2
Q3UDI8;Q3U4T8;Q3V122;Q61881;D3Z6N3	Q3UDI8;Q3U4T8;Q3V122;Q61881;D3Z6N3	4;4;4;4;3	4;4;4;4;3	4;4;4;4;3	DNA helicase;DNA replication licensing factor MCM7	Mcm7	;;;;	5	4	4	4	2	0	1	1	2	1	2	0	1	1	2	1	2	0	1	1	2	1	6.5	6.5	6.5	81.196	719	719;719;720;719;389	1	7	0	13.746	By MS/MS		By matching	By matching	By MS/MS	By matching	3.1	0	1.3	1.5
Q91VZ1;Q3U5L3;Q9CWK8	Q91VZ1;Q3U5L3;Q9CWK8	2;2;2	1;1;1	1;1;1	Sorting nexin-2	Snx2	;;	3	2	1	1	1	1	1	1	1	2	0	0	0	1	1	1	0	0	0	1	1	1	4.6	2.7	2.7	58.452	519	519;519;519	1	3	0	6.0006	By matching	By matching	By matching	By matching	By MS/MS	By matching	1.9	1.9	1.9	2.7
Q3U5P4;Q99J29;Q920A5	Q3U5P4;Q99J29;Q920A5	4;4;4	4;4;4	4;4;4	Retinoid-inducible serine carboxypeptidase	Scpep1	;;	3	4	4	4	3	2	2	2	2	3	3	2	2	2	2	3	3	2	2	2	2	3	11.8	11.8	11.8	45.102	400	400;452;452	1	14	0	3.3049	By MS/MS	By MS/MS	By matching	By MS/MS	By MS/MS	By matching	8	5.8	5.8	6.2
Q3U6P5;Q9Z204	Q3U6P5;Q9Z204	7;7	7;7	7;7	Heterogeneous nuclear ribonucleoproteins C1/C2	Hnrnpc	;	2	7	7	7	6	6	3	4	5	5	6	6	3	4	5	5	6	6	3	4	5	5	20.1	20.1	20.1	36.905	334	334;313	1	32	0	30.193	By MS/MS	By MS/MS	By MS/MS	By MS/MS	By MS/MS	By MS/MS	18	18	11.4	14.7
Q3U7R1	Q3U7R1	2	2	2	Extended synaptotagmin-1	Esyt1		1	2	2	2	2	2	2	1	1	2	2	2	2	1	1	2	2	2	2	1	1	2	2.2	2.2	2.2	121.55	1092	1092	1	11	0	8.6834	By MS/MS	By MS/MS	By matching	By MS/MS	By MS/MS	By MS/MS	2.2	2.2	2.2	1.1
Q3U7Z6;Q9DBJ1;Q6NWV5;Q5NCI4;O70250	Q3U7Z6;Q9DBJ1;Q6NWV5	16;16;13;5;5	16;16;13;5;5	16;16;13;5;5	Phosphoglycerate mutase 1	Pgam1	;;	5	16	16	16	11	11	9	13	14	15	11	11	9	13	14	15	11	11	9	13	14	15	74.4	74.4	74.4	28.832	254	254;254;197;253;253	1	96	0	323.31	By MS/MS	By MS/MS	By MS/MS	By MS/MS	By MS/MS	By MS/MS	51.2	48.8	37.4	58.7
Q3U878;Q3UGB5;Q9JII5;D3Z4J1	Q3U878;Q3UGB5;Q9JII5;D3Z4J1	2;2;2;1	2;2;2;1	2;2;2;1	DAZ-associated protein 1	Dazap1	;;;	4	2	2	2	2	2	1	1	1	1	2	2	1	1	1	1	2	2	1	1	1	1	7.7	7.7	7.7	43.077	405	405;406;406;171	1	8	0	2.3202	By MS/MS	By matching	By matching	By matching	By matching	By matching	7.7	7.7	3.7	4
Q9D094;Q3UDH1;Q3U890;Q61035;Q8C2D1;Q8VDX8;G5E823;Q99KK9	Q9D094;Q3UDH1;Q3U890;Q61035;Q8C2D1;Q8VDX8	17;17;17;17;16;16;3;3	17;17;17;17;16;16;3;3	17;17;17;17;16;16;3;3	Histidine--tRNA ligase, cytoplasmic	Hars	;;;;;	8	17	17	17	16	13	14	11	11	9	16	13	14	11	11	9	16	13	14	11	11	9	36.7	36.7	36.7	57.543	509	509;509;509;509;509;509;424;505	1	79	0	216.3	By MS/MS	By MS/MS	By MS/MS	By MS/MS	By MS/MS	By MS/MS	35	31	33	24.4
Q3UBF4;Q3U8R9;Q8CDN6;Q3UNH3	Q3UBF4;Q3U8R9;Q8CDN6;Q3UNH3	7;7;7;6	7;7;7;6	7;7;7;6	Thioredoxin-like protein 1	Txnl1	;;;	4	7	7	7	6	6	5	5	3	3	6	6	5	5	3	3	6	6	5	5	3	3	37.4	37.4	37.4	32.328	289	289;289;289;301	1	28	0	35.412	By MS/MS	By MS/MS	By MS/MS	By MS/MS	By MS/MS	By MS/MS	33.6	33.6	26.3	30.4
Q8VHM5;Q3UMT8;Q3U8W9;A2AW41;Q9CT37;Q99KG1;Q3UZI0;Q3UKV5;F7B5B5;V9GWW3;G3UXU5;S4R1E9;A2AW40;Q8BL32	Q8VHM5;Q3UMT8;Q3U8W9;A2AW41;Q9CT37;Q99KG1;Q3UZI0;Q3UKV5;F7B5B5	6;6;6;5;5;5;5;5;3;2;1;1;1;1	6;6;6;5;5;5;5;5;3;2;1;1;1;1	4;4;4;3;3;3;3;3;2;2;0;0;1;1		Hnrnpr	;;;;;;;;	14	6	6	4	4	4	3	2	2	3	4	4	3	2	2	3	4	3	2	1	1	2	11.1	11.1	7.8	70.887	632	632;632;632;270;381;601;604;610;531;103;67;72;73;307	1	18	0	9.1206	By MS/MS	By matching	By MS/MS	By matching	By MS/MS	By MS/MS	7.8	7.6	5.9	3.5
Q3U944;Q9D0F3	Q3U944;Q9D0F3	1;1	1;1	1;1	Protein ERGIC-53	Lman1	;	2	1	1	1	1	1	1	1	1	1	1	1	1	1	1	1	1	1	1	1	1	1	2	2	2	61.273	547	547;517	1	9	0	2.4578	By MS/MS	By matching	By matching	By MS/MS	By MS/MS	By matching	2	2	2	2
Q3U962;Q8BNA3;Q63870	Q3U962	43;6;1	43;6;1	42;6;1	Collagen alpha-2(V) chain	Col5a2		3	43	43	42	38	36	36	30	30	30	38	36	36	30	30	30	37	35	35	29	29	30	39.9	39.9	39.1	145.02	1497	1497;281;2944	1	259	0	299.17	By MS/MS	By MS/MS	By MS/MS	By MS/MS	By MS/MS	By MS/MS	35.5	32.9	33.6	28.8
Q3U9A8;Q9JJU8	Q3U9A8;Q9JJU8	5;5	5;5	5;5	SH3 domain-binding glutamic acid-rich-like protein	Sh3bgrl	;	2	5	5	5	5	5	5	5	5	3	5	5	5	5	5	3	5	5	5	5	5	3	47.4	47.4	47.4	12.739	114	114;114	1	34	0	68.802	By MS/MS	By MS/MS	By MS/MS	By MS/MS	By MS/MS	By MS/MS	47.4	47.4	47.4	47.4
Q3U9U5;Q61335	Q3U9U5;Q61335	2;2	2;2	2;2	B-cell receptor-associated protein 31	Bcap31	;	2	2	2	2	2	1	1	0	0	0	2	1	1	0	0	0	2	1	1	0	0	0	8.2	8.2	8.2	27.986	245	245;245	1	4	0	14.072	By MS/MS	By MS/MS	By matching				8.2	4.1	4.1	0
Q3UA32;Q3UM52;Q6PB93;O08832	Q3UA32;Q3UM52;Q6PB93	6;6;6;1	6;6;6;1	6;6;6;1	Polypeptide N-acetylgalactosaminyltransferase;Polypeptide N-acetylgalactosaminyltransferase 2;Polypeptide N-acetylgalactosaminyltransferase 2 soluble form	Galnt2	;;	4	6	6	6	3	4	4	4	4	5	3	4	4	4	4	5	3	4	4	4	4	5	11.4	11.4	11.4	61.361	544	544;618;570;578	1	28	0	35.497	By MS/MS	By MS/MS	By matching	By MS/MS	By MS/MS	By MS/MS	5.7	7.5	7.5	7.5
Q4FK49;Q3UA53;Q9D819;Q8BTY3	Q4FK49;Q3UA53;Q9D819;Q8BTY3	6;6;6;5	6;6;6;5	6;6;6;5	Inorganic pyrophosphatase	Ppa1	;;;	4	6	6	6	5	4	3	3	3	5	5	4	3	3	3	5	5	4	3	3	3	5	28.4	28.4	28.4	32.667	289	289;289;289;288	1	27	0	30.03	By MS/MS	By MS/MS	By MS/MS	By MS/MS	By MS/MS	By MS/MS	22.8	19.7	10.4	15.6
Q91V28;Q3UAG2;Q9DCD0;Q91YT9	Q91V28;Q3UAG2;Q9DCD0;Q91YT9	18;18;18;10	18;18;18;10	18;18;18;10	6-phosphogluconate dehydrogenase, decarboxylating	Pgd	;;;	4	18	18	18	13	13	12	12	14	13	13	13	12	12	14	13	13	13	12	12	14	13	40.8	40.8	40.8	53.261	483	483;483;483;309	1	79	0	64.301	By MS/MS	By MS/MS	By MS/MS	By MS/MS	By MS/MS	By MS/MS	34	34	29	33.3
Q9CS24;Q3UQU5;Q80W39;Q3UJB0;Q3UBH2;Q3UAI4	Q9CS24;Q3UQU5;Q80W39;Q3UJB0;Q3UBH2;Q3UAI4	2;2;2;2;2;2	2;2;2;2;2;2	2;2;2;2;2;2		Sf3b2	;;;;;	6	2	2	2	1	1	1	2	2	2	1	1	1	2	2	2	1	1	1	2	2	2	8	8	8	32.249	301	301;681;878;878;878;878	1	9	0	2.5878	By matching	By MS/MS	By matching	By MS/MS	By MS/MS	By MS/MS	4	4	4	8
Q3UBB0;Q8BFR4;Q3UDX9;A0A1W2P8D3;Q6PCZ1	Q3UBB0;Q8BFR4;Q3UDX9	4;4;3;1;1	4;4;3;1;1	4;4;3;1;1	N-acetylglucosamine-6-sulfatase	Gns	;;	5	4	4	4	3	3	2	3	3	2	3	3	2	3	3	2	3	3	2	3	3	2	10.4	10.4	10.4	51.542	451	451;544;404;165;186	1	18	0	10.328	By MS/MS	By MS/MS	By matching	By MS/MS	By MS/MS	By MS/MS	7.5	7.5	4.7	7.8
Q3UBN8;Q9Z0S1;A0A1B0GRV0;D3Z0E6;Q3U449;D3Z5X0	Q3UBN8;Q9Z0S1;A0A1B0GRV0;D3Z0E6;Q3U449	8;8;7;6;6;2	8;8;7;6;6;2	8;8;7;6;6;2	3(2),5-bisphosphate nucleotidase 1	Bpnt1	;;;;	6	8	8	8	4	3	3	7	7	7	4	3	3	7	7	7	4	3	3	7	7	7	30.8	30.8	30.8	33.212	308	308;308;323;253;308;83	1	31	0	23.952	By MS/MS	By MS/MS	By matching	By MS/MS	By MS/MS	By MS/MS	12.3	10.1	10.1	23.4
Q3UBP6;Q3UBQ4	Q3UBP6;Q3UBQ4	21;19	2;2	0;0		Actb	;	2	21	2	0	19	18	15	18	17	16	2	2	1	2	2	2	0	0	0	0	0	0	56.3	7.2	0	41.768	375	375;374	1	15	0	72.884	By MS/MS	By MS/MS	By MS/MS	By matching	By MS/MS	By MS/MS	54.1	53.3	51.2	54.4
Q3UBU9;Q62446;A0A1Y7VLK0;A0A1Y7VJ86;A0A1Y7VP01;A0A1Y7VMJ9	Q3UBU9;Q62446;A0A1Y7VLK0;A0A1Y7VJ86	10;10;7;5;4;2	10;10;7;5;4;2	10;10;7;5;4;2	Peptidyl-prolyl cis-trans isomerase;Peptidyl-prolyl cis-trans isomerase FKBP3	Fkbp3	;;;	6	10	10	10	7	8	8	7	7	6	7	8	8	7	7	6	7	8	8	7	7	6	35.3	35.3	35.3	25.147	224	224;224;188;88;149;76	1	43	0	33.958	By MS/MS	By MS/MS	By MS/MS	By MS/MS	By MS/MS	By MS/MS	26.8	30.4	30.4	28.6
Q3UC72;Q3UPA3;Q61598;Q3UUX9;Q3TIY6;A0A1Y7VL99;Q9CZ18;A0A1Y7VLG4	Q3UC72;Q3UPA3;Q61598;Q3UUX9;Q3TIY6;A0A1Y7VL99;Q9CZ18	18;18;18;17;16;13;10;1	18;18;18;17;16;13;10;1	14;14;14;13;12;10;8;1	Rab GDP dissociation inhibitor beta	Gdi2	;;;;;;	8	18	18	14	15	16	14	14	14	10	15	16	14	14	14	10	12	13	11	10	10	8	46.4	46.4	36.9	57.439	509	509;512;445;445;445;318;230;104	1	91	0	323.31	By MS/MS	By MS/MS	By MS/MS	By MS/MS	By MS/MS	By MS/MS	37.3	42	37.3	38.3
Q3UDE2;F2Z423	Q3UDE2;F2Z423	2;1	2;1	2;1	Tubulin--tyrosine ligase-like protein 12	Ttll12	;	2	2	2	2	0	0	0	2	2	1	0	0	0	2	2	1	0	0	0	2	2	1	3.8	3.8	3.8	74.042	639	639;210	1	5	0	2.4725				By MS/MS	By MS/MS	By MS/MS	0	0	0	3.8
Q3UDN8;Q5EBP9;Q62318	Q3UDN8;Q5EBP9;Q62318	3;3;3	3;3;3	3;3;3	Transcription intermediary factor 1-beta	Trim28	;;	3	3	3	3	2	1	2	1	2	2	2	1	2	1	2	2	2	1	2	1	2	2	5.4	5.4	5.4	68.685	631	631;834;834	1	10	0	23.711	By MS/MS	By MS/MS	By matching	By matching	By MS/MS	By MS/MS	4.1	1.7	4.1	2.4
Q3UE37	Q3UE37	2	2	2	Ubiquitin-conjugating enzyme E2 Z	Ube2z		1	2	2	2	0	1	1	1	1	1	0	1	1	1	1	1	0	1	1	1	1	1	4.8	4.8	4.8	38.368	356	356	1	5	0	2.7694		By matching	By MS/MS	By MS/MS	By matching	By matching	0	2.8	2.8	2
Q3UEB3;Q0VDY2	Q3UEB3;Q0VDY2	5;3	5;3	5;3	Poly(U)-binding-splicing factor PUF60	Puf60	;	2	5	5	5	4	4	4	3	2	1	4	4	4	3	2	1	4	4	4	3	2	1	12.4	12.4	12.4	60.248	564	564;241	1	18	0	4.4124	By MS/MS	By MS/MS	By MS/MS	By matching	By matching	By MS/MS	10.6	10.6	10.6	8.7
Q3UF95;Q9Z1R2;Q9CRG8;G3UYQ2;G3UZT6;S4R224;Q8HWH4;G3UXT8;A0A1B0GX81;Q3TDL4	Q3UF95;Q9Z1R2;Q9CRG8;G3UYQ2;G3UZT6	3;3;2;2;2;1;1;1;1;1	3;3;2;2;2;1;1;1;1;1	3;3;2;2;2;1;1;1;1;1	Large proline-rich protein BAG6	Bag6	;;;;	10	3	3	3	2	1	1	1	1	1	2	1	1	1	1	1	2	1	1	1	1	1	3.4	3.4	3.4	119.14	1136	1136;1154;114;1082;1122;120;522;563;1107;1108	1	7	0	16.166	By MS/MS	By matching	By matching	By MS/MS	By matching	By matching	2.1	1	1	1.3
Q3UFW2;Q8C0D9	Q3UFW2;Q8C0D9	1;1	1;1	1;1	Centrosomal protein of 68 kDa	Cep68	;	2	1	1	1	1	1	1	1	1	1	1	1	1	1	1	1	1	1	1	1	1	1	2.2	2.2	2.2	54.571	499	499;733	1	6	0.0016793	1.7023	By matching	By MS/MS	By matching	By matching	By MS/MS	By matching	2.2	2.2	2.2	2.2
Q3UFZ6;Q60865;F6YLI0	Q3UFZ6;Q60865	6;6;1	6;6;1	6;6;1	Caprin-1	Caprin1	;	3	6	6	6	5	6	6	2	3	4	5	6	6	2	3	4	5	6	6	2	3	4	21.1	21.1	21.1	37.582	337	337;707;254	1	28	0	93.143	By MS/MS	By MS/MS	By MS/MS	By MS/MS	By MS/MS	By MS/MS	21.1	21.1	21.1	6.5
Q9CRS5;Q5SUT0;Q3UI30;Q6NVA3;Q5SUS9;Q61545	Q9CRS5;Q5SUT0;Q3UI30;Q6NVA3;Q5SUS9;Q61545	3;3;3;3;3;3	3;3;3;3;3;3	3;3;3;3;3;3	RNA-binding protein EWS	Ewsr1	;;;;;	6	3	3	3	3	3	2	1	1	1	3	3	2	1	1	1	3	3	2	1	1	1	11.4	11.4	11.4	34.616	333	333;618;655;656;661;655	1	11	0	16.844	By MS/MS	By MS/MS	By MS/MS	By matching	By MS/MS	By MS/MS	11.4	11.4	7.2	4.5
Q3UI43	Q3UI43	1	1	1	BRISC and BRCA1-A complex member 1	Babam1		1	1	1	1	1	1	1	1	1	1	1	1	1	1	1	1	1	1	1	1	1	1	3.3	3.3	3.3	36.793	333	333	1	6	0	4.7144	By matching	By MS/MS	By MS/MS	By MS/MS	By MS/MS	By MS/MS	3.3	3.3	3.3	3.3
Q3UID0;Q6PDG5;A0A1W2P6N7	Q3UID0;Q6PDG5	4;4;1	4;4;1	2;2;1	SWI/SNF complex subunit SMARCC2	Smarcc2	;	3	4	4	2	4	2	2	2	2	2	4	2	2	2	2	2	2	1	1	1	1	1	3.5	3.5	1.9	124.68	1130	1130;1213;142	1	14	0	2.7927	By MS/MS	By MS/MS	By matching	By matching	By matching	By matching	3.5	1.9	1.9	1.9
Q91W72;Q3UXM3;Q3UIL5;Q571N9;Q9QYH6	Q91W72;Q3UXM3;Q3UIL5;Q571N9;Q9QYH6	1;1;1;1;1	1;1;1;1;1	1;1;1;1;1	Melanoma-associated antigen D1	Maged1	;;;;	5	1	1	1	1	1	1	1	1	0	1	1	1	1	1	0	1	1	1	1	1	0	2.9	2.9	2.9	59.996	550	550;775;775;798;775	1	5	0	15.495	By MS/MS	By MS/MS	By MS/MS	By MS/MS	By matching		2.9	2.9	2.9	2.9
Q3UIP2;Q61398;Q3UN82;D3YUE2;Q3TX39;A0A0G2JE29;D3YZE3	Q3UIP2;Q61398;Q3UN82;D3YUE2;Q3TX39;A0A0G2JE29	24;24;23;23;22;18;11	24;24;23;23;22;18;11	18;18;18;18;16;13;5	Procollagen C-endopeptidase enhancer 1	Pcolce	;;;;;	7	24	24	18	19	19	17	20	22	22	19	19	17	20	22	22	15	16	13	15	17	17	51.3	51.3	36.8	50.167	468	468;468;468;493;468;246;214	1	236	0	323.31	By MS/MS	By MS/MS	By MS/MS	By MS/MS	By MS/MS	By MS/MS	47.2	45.1	39.1	48.1
Q8K0I5;Q3UWQ9;Q3UKE7;Q3UJ70;Q8JZK9;Q8C5F4	Q8K0I5;Q3UWQ9;Q3UKE7;Q3UJ70;Q8JZK9;Q8C5F4	2;2;2;2;2;1	2;2;2;2;2;1	2;2;2;2;2;1	Hydroxymethylglutaryl-CoA synthase, cytoplasmic	Hmgcs1	;;;;;	6	2	2	2	0	0	0	1	2	2	0	0	0	1	2	2	0	0	0	1	2	2	5.2	5.2	5.2	57.552	520	520;520;520;520;520;268	1	5	0.0024311	1.4912				By matching	By MS/MS	By MS/MS	0	0	0	1.7
Q3UJK2;Q9CY58;A0A0N4SV32;Q3UEI6;Q3UMP4;Q3V274;A0A0N4SUQ1;A0A0N4SUN8;A0A0N4SWH2;A0A0N4SV40;A0A0N4SVK5	Q3UJK2;Q9CY58;A0A0N4SV32;Q3UEI6;Q3UMP4;Q3V274;A0A0N4SUQ1;A0A0N4SUN8;A0A0N4SWH2	18;18;15;15;15;13;9;9;9;5;4	18;18;15;15;15;13;9;9;9;5;4	18;18;15;15;15;13;9;9;9;5;4	Plasminogen activator inhibitor 1 RNA-binding protein	Serbp1	;;;;;;;;	11	18	18	18	15	13	12	6	7	9	15	13	12	6	7	9	15	13	12	6	7	9	48.7	48.7	48.7	42.914	392	392;407;362;386;401;386;147;155;211;186;75	1	76	0	202.93	By MS/MS	By MS/MS	By MS/MS	By MS/MS	By MS/MS	By MS/MS	44.9	39.3	37	20.7
Q8BSZ8;Q543H0;Q3UJL7;Q64674	Q8BSZ8;Q543H0;Q3UJL7;Q64674	5;5;5;5	5;5;5;5	5;5;5;5	Spermidine synthase	Srm	;;;	4	5	5	5	1	2	2	4	5	5	1	2	2	4	5	5	1	2	2	4	5	5	14.2	14.2	14.2	34.019	302	302;302;302;302	1	19	0	5.5504	By MS/MS	By MS/MS	By matching	By MS/MS	By MS/MS	By MS/MS	4.3	8.6	8.6	11.6
Q540D7;Q3UJW9;Q9JII6;Q80XJ7;B1AXW3;Q810X5	Q540D7;Q3UJW9;Q9JII6;Q80XJ7;B1AXW3	15;15;15;14;8;6	15;15;15;14;8;6	15;15;15;14;8;6	Alcohol dehydrogenase [NADP(+)]	Akr1a1	;;;;	6	15	15	15	9	10	11	12	11	10	9	10	11	12	11	10	9	10	11	12	11	10	50.2	50.2	50.2	36.586	325	325;325;325;325;203;118	1	72	0	171.45	By MS/MS	By MS/MS	By MS/MS	By MS/MS	By MS/MS	By MS/MS	32.9	35.1	36.3	40.9
Q9CSR3;Q9CWZ5;Q6PCP0;Q3ULC7;Q9JIK5	Q9CSR3;Q9CWZ5;Q6PCP0;Q3ULC7;Q9JIK5	1;1;1;1;1	1;1;1;1;1	1;1;1;1;1	Nucleolar RNA helicase 2	Ddx21	;;;;	5	1	1	1	1	1	1	0	0	0	1	1	1	0	0	0	1	1	1	0	0	0	18.7	18.7	18.7	9.8798	91	91;832;851;851;851	1	3	0.00086059	1.8616	By MS/MS	By MS/MS	By matching				18.7	18.7	18.7	0
Q3ULI3;Q9CZZ4;Q9CR00;Q3THC1;A0A0G2JGN6	Q3ULI3;Q9CZZ4;Q9CR00;Q3THC1	4;4;4;3;1	4;4;4;3;1	4;4;4;3;1	26S proteasome non-ATPase regulatory subunit 9	Psmd9	;;;	5	4	4	4	4	3	4	2	2	2	4	3	4	2	2	2	4	3	4	2	2	2	20.1	20.1	20.1	25.378	229	229;249;222;222;175	1	20	0	13.77	By MS/MS	By MS/MS	By MS/MS	By MS/MS	By MS/MS	By MS/MS	20.1	14.8	20.1	11.4
Q543K5;Q3ULZ3;Q99K85;Q3U6K9;Q8BTJ1;Q99JU9;E9Q6P1	Q543K5;Q3ULZ3;Q99K85;Q3U6K9;Q8BTJ1	18;18;18;16;16;6;6	18;18;18;16;16;6;6	18;18;18;16;16;6;6	Phosphoserine aminotransferase	Psat1	;;;;	7	18	18	18	12	12	11	14	12	12	12	12	11	14	12	12	12	12	11	14	12	12	53.8	53.8	53.8	40.472	370	370;370;370;367;370;130;157	1	90	0	67.345	By MS/MS	By MS/MS	By MS/MS	By MS/MS	By MS/MS	By MS/MS	41.6	42.4	34.3	42.2
Q3UMI9;Q6ZQ38	Q3UMI9;Q6ZQ38	1;1	1;1	1;1	Cullin-associated NEDD8-dissociated protein 1	Cand1	;	2	1	1	1	1	1	1	0	0	0	1	1	1	0	0	0	1	1	1	0	0	0	1.3	1.3	1.3	77.907	700	700;1230	1	3	0.0076687	1.1485	By MS/MS	By matching	By matching				1.3	1.3	1.3	0
Q3UMM1;Q922F4	Q3UMM1;Q922F4	10;10	1;1	1;1	Tubulin beta-6 chain	Tubb6	;	2	10	1	1	4	6	4	8	8	7	0	0	0	1	1	1	0	0	0	1	1	1	24.4	2.7	2.7	50.09	447	447;447	1	3	0.0016807	1.7059	By matching	By matching	By matching	By matching	By matching	By MS/MS	11.6	16.1	9.8	20.4
Q3UNH5;Q91YT7	Q3UNH5;Q91YT7	1;1	1;1	1;1	YTH domain-containing family protein 2	Ythdf2	;	2	1	1	1	1	0	0	0	0	0	1	0	0	0	0	0	1	0	0	0	0	0	2.2	2.2	2.2	62.813	584	584;579	1	1	0.00088339	2.0326	By MS/MS						2.2	0	0	0
Q3UNJ3;Q61576;A2A4H9;F6W360	Q3UNJ3;Q61576;A2A4H9	21;21;14;1	21;21;14;1	20;20;13;1	Peptidyl-prolyl cis-trans isomerase FKBP10	Fkbp10	;;	4	21	21	20	16	16	13	15	15	15	16	16	13	15	15	15	15	15	12	15	15	15	36.2	36.2	36.2	64.64	580	580;581;469;66	1	99	0	78.544	By MS/MS	By MS/MS	By MS/MS	By MS/MS	By MS/MS	By MS/MS	30.2	31.6	23.4	26
Q3UPI1	Q3UPI1	4	4	4	Protein FAM198B	Fam198b		1	4	4	4	2	1	1	3	2	2	2	1	1	3	2	2	2	1	1	3	2	2	7.5	7.5	7.5	58.297	517	517	1	11	0	5.8055	By MS/MS	By matching	By MS/MS	By MS/MS	By MS/MS	By MS/MS	4.4	2.9	1.5	6
S4R2A9;Q3UPL0;S4R256;Q9CVL3;S4R1T5;S4R1Y8;Q05DS7	S4R2A9;Q3UPL0;S4R256	5;5;3;2;2;2;2	5;5;3;2;2;2;2	5;5;3;2;2;2;2	Protein transport protein Sec31A	Sec31a	;;	7	5	5	5	3	3	2	1	1	2	3	3	2	1	1	2	3	3	2	1	1	2	6.5	6.5	6.5	100.98	934	934;1230;364;263;264;296;298	1	12	0	19.505	By matching	By MS/MS	By MS/MS	By MS/MS	By matching	By MS/MS	3.7	3.7	2.8	1.5
Q3URM4;Q9D1Q6	Q3URM4;Q9D1Q6	1;1	1;1	1;1	Endoplasmic reticulum resident protein 44	Erp44	;	2	1	1	1	1	1	1	1	1	1	1	1	1	1	1	1	1	1	1	1	1	1	2	2	2	46.746	406	406;406	1	6	0.0023923	1.3822	By MS/MS	By matching	By MS/MS	By MS/MS	By matching	By matching	2	2	2	2
Q5M8R9;Q4FJN9;Q3US29;Q920E5;Q3TMB3;A0A0G2JEA5;A0A0G2JEB3;A0A0G2JDJ5;A0A0G2JE82	Q5M8R9;Q4FJN9;Q3US29;Q920E5;Q3TMB3;A0A0G2JEA5;A0A0G2JEB3;A0A0G2JDJ5	9;9;9;9;8;8;7;5;4	9;9;9;9;8;8;7;5;4	9;9;9;9;8;8;7;5;4	Farnesyl pyrophosphate synthase	Fdps	;;;;;;;	9	9	9	9	5	6	5	5	6	6	5	6	5	5	6	6	5	6	5	5	6	6	32	32	32	40.565	353	353;353;353;353;353;862;225;121;240	1	40	0	167.76	By MS/MS	By MS/MS	By MS/MS	By MS/MS	By MS/MS	By MS/MS	21.8	24.1	20.1	22.9
Q3UTI7;Q9QUR7	Q3UTI7;Q9QUR7	2;2	2;2	2;2	Peptidyl-prolyl cis-trans isomerase NIMA-interacting 1	Pin1	;	2	2	2	2	0	0	0	1	2	2	0	0	0	1	2	2	0	0	0	1	2	2	20.6	20.6	20.6	18.374	165	165;165	1	5	0	3.558				By matching	By MS/MS	By MS/MS	0	0	0	9.1
Q3UUH0;Q91YI0;E0CY49;E0CYV3;F7D439	Q3UUH0;Q91YI0;E0CY49	3;3;2;1;1	3;3;2;1;1	3;3;2;1;1	Argininosuccinate lyase	Asl	;;	5	3	3	3	2	3	2	2	2	2	2	3	2	2	2	2	2	3	2	2	2	2	6.5	6.5	6.5	51.769	464	464;464;262;74;267	1	13	0	4.7808	By MS/MS	By MS/MS	By MS/MS	By MS/MS	By MS/MS	By MS/MS	4.5	6.5	4.5	4.5
Q3UW40;Q8BP67	Q3UW40;Q8BP67	1;1	1;1	1;1	60S ribosomal protein L24	Rpl24	;	2	1	1	1	1	1	1	1	1	1	1	1	1	1	1	1	1	1	1	1	1	1	8.1	8.1	8.1	18.252	160	160;157	1	6	0.0016935	1.7466	By matching	By matching	By matching	By MS/MS	By MS/MS	By MS/MS	8.1	8.1	8.1	8.1
Q3UXI9;Q9CXY6	Q3UXI9;Q9CXY6	4;4	4;4	4;4	Interleukin enhancer-binding factor 2	Ilf2	;	2	4	4	4	4	3	3	2	2	2	4	3	3	2	2	2	4	3	3	2	2	2	8.5	8.5	8.5	43.01	390	390;390	1	16	0	15.294	By MS/MS	By MS/MS	By MS/MS	By matching	By MS/MS	By MS/MS	8.5	8.2	8.2	6.2
Q3UXN3;Q9ER72;Q3U716;Q7TNP6;A0A140LIB6	Q3UXN3;Q9ER72;Q3U716	15;15;14;5;1	15;15;14;5;1	15;15;14;5;1	Cysteine--tRNA ligase, cytoplasmic	Cars	;;	5	15	15	15	9	8	8	8	9	8	9	8	8	8	9	8	9	8	8	8	9	8	21.1	21.1	21.1	94.907	831	831;831;748;293;53	1	52	0	36.537	By MS/MS	By MS/MS	By MS/MS	By MS/MS	By MS/MS	By MS/MS	12.8	11.1	10	10.3
Q3UYC1;Q99JF5	Q3UYC1;Q99JF5	1;1	1;1	1;1	Diphosphomevalonate decarboxylase	Mvd	;	2	1	1	1	1	1	1	1	1	1	1	1	1	1	1	1	1	1	1	1	1	1	2.2	2.2	2.2	44.072	401	401;401	1	6	0.001657	1.6312	By MS/MS	By matching	By matching	By matching	By MS/MS	By MS/MS	2.2	2.2	2.2	2.2
Q3UZ39;A0A0G2JGZ1;A0A0G2JDR6;Q8BLM1;A0A087WSF5;Q8BLV4;A0A1L1SVG1;Q8C062;A0A0R4J169;A0A1L1SQW1;E9QN52;A0A0G2JEP4;G5E8E1;A0A0G2JFV5;A0A1L1SSC0;A0A087WNU6;E9Q9T1;A6H5U5;A0A087WPK3;Q91WK0	Q3UZ39	3;1;1;1;1;1;1;1;1;1;1;1;1;1;1;1;1;1;1;1	3;1;1;1;1;1;1;1;1;1;1;1;1;1;1;1;1;1;1;1	3;1;1;1;1;1;1;1;1;1;1;1;1;1;1;1;1;1;1;1	Leucine-rich repeat flightless-interacting protein 1	Lrrfip1		20	3	3	3	3	2	2	0	0	0	3	2	2	0	0	0	3	2	2	0	0	0	5.9	5.9	5.9	79.248	729	729;173;173;321;323;373;373;378;400;403;415;424;428;437;530;575;628;663;663;415	1	7	0	9.1282	By MS/MS	By MS/MS	By MS/MS				5.9	3.6	3.6	0
Q3V1G4;Q8BY24	Q3V1G4;Q8BY24	2;1	2;1	2;1	Olfactomedin-like protein 2B	Olfml2b	;	2	2	2	2	2	2	2	1	1	1	2	2	2	1	1	1	2	2	2	1	1	1	2.5	2.5	2.5	83.502	746	746;478	1	9	0	2.5675	By MS/MS	By MS/MS	By matching	By MS/MS	By matching	By MS/MS	2.5	2.5	2.5	1.2
Q3V1X1;Q9EQS3;Q8C5M8;A2A7K5	Q3V1X1;Q9EQS3;Q8C5M8;A2A7K5	3;3;2;2	3;3;2;2	3;3;2;2	C-Myc-binding protein	Mycbp	;;;	4	3	3	3	3	3	3	0	0	1	3	3	3	0	0	1	3	3	3	0	0	1	52.6	52.6	52.6	8.9882	78	78;103;103;146	1	10	0	6.1139	By MS/MS	By MS/MS	By matching			By MS/MS	52.6	52.6	52.6	0
Q3V4B3;Q9CR26;F8WJC2;F6W5Q8	Q3V4B3;Q9CR26;F8WJC2;F6W5Q8	2;2;1;1	2;2;1;1	2;2;1;1	Vacuolar protein sorting-associated protein VTA1 homolog	Vta1	;;;	4	2	2	2	1	1	1	2	0	1	1	1	1	2	0	1	1	1	1	2	0	1	7.3	7.3	7.3	33.326	303	303;309;38;251	1	6	0	3.7064	By MS/MS	By matching	By matching	By MS/MS		By matching	2.6	2.6	2.6	7.3
Q45VK7	Q45VK7	1	1	1	Cytoplasmic dynein 2 heavy chain 1	Dync2h1		1	1	1	1	0	1	0	1	0	0	0	1	0	1	0	0	0	1	0	1	0	0	0.5	0.5	0.5	492.33	4306	4306	1	2	0	2.8163		By MS/MS		By matching			0	0.5	0	0.5
Q4FJU3;Q9DCT8	Q4FJU3;Q9DCT8	2;2	2;2	2;2	Cysteine-rich protein 2	Crip2	;	2	2	2	2	1	1	1	0	1	1	1	1	1	0	1	1	1	1	1	0	1	1	18.8	18.8	18.8	22.727	208	208;208	1	5	0	3.7033	By MS/MS	By matching	By matching		By MS/MS	By MS/MS	3.4	3.4	3.4	0
Q4FK57;Q4FJZ3;Q8R180;Q3TXL0	Q4FK57;Q4FJZ3;Q8R180	5;5;5;1	5;5;5;1	5;5;5;1	ERO1-like protein alpha	Ero1l	;;	4	5	5	5	4	5	5	2	2	1	4	5	5	2	2	1	4	5	5	2	2	1	11.6	11.6	11.6	54.084	464	464;464;464;222	1	19	0	10.053	By MS/MS	By MS/MS	By MS/MS	By MS/MS	By MS/MS	By matching	10.1	11.6	11.6	4.1
Q4FK36;Q9R0P5	Q4FK36;Q9R0P5	9;9	8;8	8;8	Destrin	Dstn	;	2	9	8	8	9	6	5	6	5	5	8	5	4	5	4	4	8	5	4	5	4	4	58.8	54.5	54.5	18.521	165	165;165	1	38	0	47.156	By MS/MS	By MS/MS	By MS/MS	By MS/MS	By MS/MS	By MS/MS	58.8	44.2	34.5	36.4
Q4FZK2;Q9D8N0;Q8R1N8	Q4FZK2;Q9D8N0;Q8R1N8	15;15;12	15;15;12	15;15;12	Elongation factor 1-gamma	Eef1g	;;	3	15	15	15	11	12	11	9	10	13	11	12	11	9	10	13	11	12	11	9	10	13	37.1	37.1	37.1	50.06	437	437;437;317	1	74	0	130.31	By MS/MS	By MS/MS	By MS/MS	By MS/MS	By MS/MS	By MS/MS	30.9	31.4	28.4	24.7
Q9JI95;Q4KL76;Q64433	Q9JI95;Q4KL76;Q64433	4;4;4	4;4;4	4;4;4	10 kDa heat shock protein, mitochondrial	Cpn10-rs1;Hspe1	;;	3	4	4	4	3	4	3	3	3	2	3	4	3	3	3	2	3	4	3	3	3	2	45.1	45.1	45.1	10.978	102	102;102;102	1	25	0	19.433	By MS/MS	By MS/MS	By MS/MS	By MS/MS	By MS/MS	By MS/MS	35.3	45.1	33.3	35.3
Q4QQL3;Q8BM88	Q4QQL3;Q8BM88	1;1	1;1	1;1	Cathepsin O	Ctso	;	2	1	1	1	0	0	0	1	1	1	0	0	0	1	1	1	0	0	0	1	1	1	3.2	3.2	3.2	34.707	312	312;312	1	3	0	4.2214				By matching	By matching	By MS/MS	0	0	0	3.2
Q4VA29;Q9CQE8	Q4VA29;Q9CQE8	5;5	5;5	5;5	UPF0568 protein C14orf166 homolog	2700060E02Rik	;	2	5	5	5	4	4	2	4	3	2	4	4	2	4	3	2	4	4	2	4	3	2	23.4	23.4	23.4	28.152	244	244;244	1	19	0	17.317	By MS/MS	By matching	By matching	By MS/MS	By MS/MS	By matching	20.1	20.1	10.2	19.3
Q561M1;Q4VAI2;Q9D358;A0A1W2P7X3	Q561M1;Q4VAI2;Q9D358;A0A1W2P7X3	2;2;2;1	2;2;2;1	2;2;2;1	Low molecular weight phosphotyrosine protein phosphatase	Acp1	;;;	4	2	2	2	2	2	2	1	1	1	2	2	2	1	1	1	2	2	2	1	1	1	12.7	12.7	12.7	17.922	158	158;158;158;114	1	9	0	3.4883	By matching	By MS/MS	By MS/MS	By MS/MS	By MS/MS	By MS/MS	12.7	12.7	12.7	7
Q541Z2;Q61239	Q541Z2;Q61239	2;2	2;2	2;2	Protein farnesyltransferase/geranylgeranyltransferase type-1 subunit alpha	Fnta	;	2	2	2	2	1	0	0	2	2	1	1	0	0	2	2	1	1	0	0	2	2	1	5.6	5.6	5.6	44.013	377	377;377	1	6	0.00086655	1.8869	By MS/MS			By matching	By MS/MS	By matching	2.1	0	0	5.6
Q99KL8;Q542Y0;Q64669	Q99KL8;Q542Y0;Q64669	4;4;4	4;4;4	4;4;4	NAD(P)H dehydrogenase [quinone] 1	Nqo1	;;	3	4	4	4	0	0	1	4	4	4	0	0	1	4	4	4	0	0	1	4	4	4	10.9	10.9	10.9	30.933	274	274;274;274	1	13	0	11.544			By matching	By MS/MS	By MS/MS	By matching	0	0	4	10.9
Q543C5;Q62000	Q543C5;Q62000	11;11	11;11	11;11	Mimecan	Ogn	;	2	11	11	11	11	11	9	5	7	7	11	11	9	5	7	7	11	11	9	5	7	7	41.6	41.6	41.6	34.012	298	298;298	1	58	0	117.37	By MS/MS	By MS/MS	By MS/MS	By MS/MS	By MS/MS	By MS/MS	41.6	41.6	34.9	18.1
Q543N3;Q61792;A2A6G9;A2A6H0;A2A6G7;A2A6G8;A2A6G6;A2A6G5;E9Q0N6;A2A6H1;A2A6G4;Q9DC07	Q543N3;Q61792;A2A6G9;A2A6H0;A2A6G7;A2A6G8;A2A6G6	9;9;8;8;7;7;6;4;4;3;2;1	9;9;8;8;7;7;6;4;4;3;2;1	9;9;8;8;7;7;6;4;4;3;2;1	LIM and SH3 domain protein 1	Lasp1	;;;;;;	12	9	9	9	9	8	8	4	3	4	9	8	8	4	3	4	9	8	8	4	3	4	35.7	35.7	35.7	29.994	263	263;263;129;186;99;103;89;69;70;56;47;270	1	46	0	49.765	By MS/MS	By MS/MS	By MS/MS	By MS/MS	By MS/MS	By MS/MS	35.7	31.9	31.9	19.4
Q543N5;Q9QYB1;Q3U8I1	Q543N5;Q9QYB1	6;6;2	6;6;2	6;6;2	Chloride intracellular channel protein;Chloride intracellular channel protein 4	Clic4	;	3	6	6	6	5	6	6	4	3	4	5	6	6	4	3	4	5	6	6	4	3	4	27.7	27.7	27.7	28.729	253	253;253;68	1	29	0	15.96	By MS/MS	By MS/MS	By MS/MS	By matching	By MS/MS	By MS/MS	22.9	27.7	27.7	20.2
Q8CAZ9;Q543S0;Q9JK53	Q8CAZ9;Q543S0;Q9JK53	2;2;2	2;2;2	2;2;2	Prolargin	Prelp	;;	3	2	2	2	2	2	2	1	0	0	2	2	2	1	0	0	2	2	2	1	0	0	5	5	5	43.293	378	378;378;378	1	7	0.0069498	1.1993	By MS/MS	By matching	By matching	By matching			5	5	5	2.9
Q544F6;Q9CQI6;A0A1D5RLP1	Q544F6;Q9CQI6	6;6;2	6;6;2	6;6;2	Coactosin-like protein	Cotl1	;	3	6	6	6	5	6	5	3	3	3	5	6	5	3	3	3	5	6	5	3	3	3	35.2	35.2	35.2	15.944	142	142;142;119	1	30	0	26.634	By MS/MS	By MS/MS	By MS/MS	By MS/MS	By MS/MS	By MS/MS	30.3	35.2	35.2	21.8
Q8CBE6;Q8BPJ7;Q544G5;Q62165;D9IFT4	Q8CBE6;Q8BPJ7;Q544G5;Q62165;D9IFT4	13;13;13;13;7	13;13;13;13;7	13;13;13;13;7	Dystroglycan;Alpha-dystroglycan;Beta-dystroglycan	Dag1	;;;;	5	13	13	13	8	8	5	10	11	11	8	8	5	10	11	11	8	8	5	10	11	11	20	20	20	96.886	893	893;893;893;893;431	1	55	0	267.36	By MS/MS	By MS/MS	By MS/MS	By MS/MS	By MS/MS	By MS/MS	14.4	12.2	5.9	16.8
Q545E6;Q62348	Q545E6;Q62348	2;2	2;2	2;2	Translin	Tsn	;	2	2	2	2	0	0	0	2	2	2	0	0	0	2	2	2	0	0	0	2	2	2	4.8	4.8	4.8	26.201	228	228;228	1	9	0	2.7578				By matching	By MS/MS	By MS/MS	0	0	0	4.8
Q545I6;Q9ES94;Q9WUU7	Q545I6;Q9ES94;Q9WUU7	7;7;7	7;7;7	7;7;7	Cathepsin Z	Ctsz	;;	3	7	7	7	7	7	7	5	5	5	7	7	7	5	5	5	7	7	7	5	5	5	23.5	23.5	23.5	33.996	306	306;307;306	1	42	0	39.74	By MS/MS	By MS/MS	By MS/MS	By MS/MS	By MS/MS	By MS/MS	23.5	23.5	23.5	17.3
Q564E8;Q9D8E6;Q9CSM5	Q564E8;Q9D8E6;Q9CSM5	2;2;1	2;2;1	2;2;1	60S ribosomal protein L4	Rpl4	;;	3	2	2	2	1	1	1	1	2	1	1	1	1	1	2	1	1	1	1	1	2	1	5	5	5	47.153	419	419;419;325	1	7	0	8.8867	By MS/MS	By matching	By matching	By matching	By MS/MS	By MS/MS	2.9	2.9	2.9	2.9
Q564G1;E9Q452;Q8BSH3;Q545Y3;E9Q454;P58771;F8WID5;B7ZNL3;A2RRI1	Q564G1;E9Q452;Q8BSH3;Q545Y3;E9Q454;P58771;F8WID5;B7ZNL3	21;20;20;20;20;20;19;14;2	15;14;14;14;14;14;13;8;1	0;0;0;0;0;0;0;0;0	Tropomyosin alpha-1 chain	Tpm1	;;;;;;;	9	21	15	0	20	19	19	9	10	9	14	14	14	8	8	7	0	0	0	0	0	0	51.4	38.7	0	32.708	284	284;281;284;284;287;284;326;284;52	1	100	0	91.86	By MS/MS	By MS/MS	By MS/MS	By MS/MS	By MS/MS	By MS/MS	48.6	47.5	47.5	22.5
Q566I6;Q8CG16;Q8CFG9;Q3UU42;Q8CG15;Q8CH29;Q3UZ09;Q9CTX0	Q566I6;Q8CG16;Q8CFG9	17;17;13;5;3;2;2;1	17;17;13;5;3;2;2;1	17;17;13;5;3;2;2;1	Complement C1r-A subcomponent;Complement C1r-A subcomponent heavy chain;Complement C1r-A subcomponent light chain;Complement C1r-B subcomponent;Complement C1r-B subcomponent heavy chain;Complement C1r-B subcomponent light chain	C1ra;C1rb	;;	8	17	17	17	7	8	7	12	10	12	7	8	7	12	10	12	7	8	7	12	10	12	34.8	34.8	34.8	80.095	707	707;707;706;319;120;211;482;45	1	58	0	80.005	By MS/MS	By MS/MS	By MS/MS	By MS/MS	By MS/MS	By MS/MS	13.6	13.9	10.6	25.2
Q569X3;Q62241	Q569X3;Q62241	1;1	1;1	1;1	U1 small nuclear ribonucleoprotein C	Snrpc	;	2	1	1	1	1	0	0	0	1	1	1	0	0	0	1	1	1	0	0	0	1	1	7.5	7.5	7.5	17.364	159	159;159	1	3	0	4.4636	By MS/MS				By MS/MS	By MS/MS	7.5	0	0	0
Q8BZN7;Q569Z6;Q91VL2;Q8BV76;F6YSQ2;Q8R353	Q8BZN7;Q569Z6;Q91VL2;Q8BV76	6;6;4;3;2;2	6;6;4;3;2;2	6;6;4;3;2;2	Thyroid hormone receptor-associated protein 3	Thrap3	;;;	6	6	6	6	5	3	3	1	1	0	5	3	3	1	1	0	5	3	3	1	1	0	10.2	10.2	10.2	80.11	709	709;951;382;458;135;347	1	13	0	16.345	By MS/MS	By MS/MS	By MS/MS	By MS/MS	By matching		8.9	5.5	5.5	1.3
Q571E4;Q8CC47	Q571E4;Q8CC47	8;7	8;7	8;7	N-acetylgalactosamine-6-sulfatase	Galns	;	2	8	8	8	5	5	5	2	4	4	5	5	5	2	4	4	5	5	5	2	4	4	19.8	19.8	19.8	57.673	520	520;440	1	25	0	11.117	By MS/MS	By MS/MS	By MS/MS	By MS/MS	By MS/MS	By matching	10.8	10.8	10.8	4.2
Q58E70;Q3TJ53;D3Z2H9	Q58E70;Q3TJ53;D3Z2H9	22;18;18	20;16;16	0;0;0		Tpm3;Tpm3-rs7	;;	3	22	20	0	20	18	18	11	9	10	18	17	17	11	9	10	0	0	0	0	0	0	61.3	61.3	0	29.02	248	248;248;248	1	118	0	108.7	By MS/MS	By MS/MS	By MS/MS	By MS/MS	By MS/MS	By MS/MS	61.3	56.9	56.9	39.5
Q5DTJ4;Q7TSC1;G3UX48	Q5DTJ4;Q7TSC1;G3UX48	4;4;2	2;2;2	2;2;2	Protein PRRC2A	Prrc2a	;;	3	4	2	2	2	2	2	2	2	3	1	1	1	2	2	2	1	1	1	2	2	2	3	1.9	1.9	191.12	1796	1796;2158;2069	1	9	0	2.6106	By matching	By MS/MS	By matching	By matching	By MS/MS	By MS/MS	1.4	1.4	1.4	1.9
Q5F1Z8;Q60648	Q5F1Z8;Q60648	4;4	4;4	4;4	Ganglioside GM2 activator	Gm2a	;	2	4	4	4	2	2	2	3	3	3	2	2	2	3	3	3	2	2	2	3	3	3	13.5	13.5	13.5	20.824	193	193;193	1	15	0	5.4627	By MS/MS	By MS/MS	By MS/MS	By MS/MS	By MS/MS	By MS/MS	9.3	9.3	9.3	9.8
Q8VCR4;Q5M8M3;Q9DCG9	Q8VCR4;Q5M8M3;Q9DCG9	1;1;1	1;1;1	1;1;1	Multifunctional methyltransferase subunit TRM112-like protein	Trmt112	;;	3	1	1	1	0	0	0	0	1	1	0	0	0	0	1	1	0	0	0	0	1	1	11.1	11.1	11.1	12.208	108	108;125;125	1	2	0	4.3837					By MS/MS	By matching	0	0	0	0
Q5M9P3;Q9CZX8;D3YUT3;D3YUG3;D3Z5R8;D3Z722;S4R223	Q5M9P3;Q9CZX8;D3YUT3;D3YUG3;D3Z5R8;D3Z722	4;4;3;3;3;3;1	4;4;3;3;3;3;1	4;4;3;3;3;3;1	40S ribosomal protein S19	Rps19	;;;;;	7	4	4	4	3	2	2	3	2	2	3	2	2	3	2	2	3	2	2	3	2	2	19.2	19.2	19.2	16.661	151	151;145;133;137;176;212;72	1	17	0	12.831	By MS/MS	By MS/MS	By matching	By MS/MS	By MS/MS	By MS/MS	18.5	12.6	12.6	13.2
Q91VM1;Q5ND51;Q64010;Q3TQV3;Q8JZR2;Q5ND50;Q8BPE7	Q91VM1;Q5ND51;Q64010;Q3TQV3;Q8JZR2;Q5ND50	3;3;3;2;2;2;1	3;3;3;2;2;2;1	3;3;3;2;2;2;1	Adapter molecule crk	Crk	;;;;;	7	3	3	3	2	2	2	2	2	3	2	2	2	2	2	3	2	2	2	2	2	3	9.9	9.9	9.9	33.791	304	304;304;304;82;204;261;257	1	14	0	4.8591	By MS/MS	By matching	By matching	By MS/MS	By MS/MS	By MS/MS	7.6	7.6	7.6	6.2
Q5RJV4;Q7TNU0;Q66JR7;Q9D0F9;Q3U6X6;A2CEK3;Q99JW6	Q5RJV4;Q7TNU0;Q66JR7;Q9D0F9;Q3U6X6;A2CEK3	14;14;14;14;13;11;2	14;14;14;14;13;11;2	14;14;14;14;13;11;2	Phosphoglucomutase-1	Pgm2;Pgm1	;;;;;	7	14	14	14	13	10	12	6	6	6	13	10	12	6	6	6	13	10	12	6	6	6	26.9	26.9	26.9	61.383	562	562;584;590;562;562;580;88	1	56	0	28.171	By MS/MS	By MS/MS	By MS/MS	By MS/MS	By MS/MS	By MS/MS	25.4	20.3	23.3	10.9
Q5SQB0;Q5U438;Q5SQB7;Q61937;Q9DAY9;Q5BL09;Q5SQB5;Q3U536	Q5SQB0;Q5U438;Q5SQB7;Q61937;Q9DAY9;Q5BL09;Q5SQB5;Q3U536	3;3;3;3;2;2;2;2	3;3;3;3;2;2;2;2	3;3;3;3;2;2;2;2	Nucleophosmin	Npm1	;;;;;;;	8	3	3	3	3	3	3	2	2	2	3	3	3	2	2	2	3	3	3	2	2	2	11.4	11.4	11.4	29.524	264	264;292;292;292;257;257;285;292	1	18	0	26.444	By MS/MS	By MS/MS	By MS/MS	By MS/MS	By MS/MS	By matching	11.4	11.4	11.4	8
Q5SUR0;Q8BVW7;F6RUL9;Q3UTT7;Q14BH5	Q5SUR0;Q8BVW7;F6RUL9	6;3;3;2;1	6;3;3;2;1	6;3;3;2;1	Phosphoribosylformylglycinamidine synthase	Pfas	;;	5	6	6	6	3	4	4	4	5	4	3	4	4	4	5	4	3	4	4	4	5	4	5.3	5.3	5.3	144.63	1337	1337;359;473;469;101	1	24	0	9.8861	By MS/MS	By MS/MS	By matching	By MS/MS	By MS/MS	By MS/MS	2.9	3.7	3.7	3.1
Q5SUR3;Q9WTX5;Q3TL58;E9PUV4	Q5SUR3;Q9WTX5;Q3TL58	5;5;4;2	5;5;4;2	5;5;4;2	S-phase kinase-associated protein 1	Skp1a;Skp1	;;	4	5	5	5	4	4	3	2	1	1	4	4	3	2	1	1	4	4	3	2	1	1	42.9	42.9	42.9	18.672	163	163;163;163;96	1	15	0	18.984	By MS/MS	By MS/MS	By MS/MS	By MS/MS	By matching	By MS/MS	38	37.4	29.4	22.1
Q5SXR6;Q80U89;Q68FD5;Q3UPJ3;Q3TYQ2;Q3U0H2;Q3TAN1;Q8K2I5;Q3TJ98	Q5SXR6;Q80U89;Q68FD5	17;17;17;8;7;7;6;2;1	17;17;17;8;7;7;6;2;1	17;17;17;8;7;7;6;2;1	Clathrin heavy chain;Clathrin heavy chain 1	Cltc;mKIAA0034	;;	9	17	17	17	12	11	8	10	7	8	12	11	8	10	7	8	12	11	8	10	7	8	12.6	12.6	12.6	191.98	1679	1679;1684;1675;983;505;521;388;504;306	1	56	0	46.564	By MS/MS	By MS/MS	By MS/MS	By MS/MS	By MS/MS	By MS/MS	9.1	8.3	5.5	6.7
Q5UCA9;Q8C7E4;Q6NXX2;Q9JJH1;Q8C663	Q5UCA9;Q8C7E4;Q6NXX2;Q9JJH1;Q8C663	6;6;6;6;5	6;6;6;6;5	6;6;6;6;5	Ribonuclease 4	Rnase4	;;;;	5	6	6	6	4	4	4	3	4	4	4	4	4	3	4	4	4	4	4	3	4	4	37.4	37.4	37.4	16.921	147	147;148;148;148;148	1	23	0	10.269	By MS/MS	By MS/MS	By MS/MS	By matching	By MS/MS	By MS/MS	36.1	36.1	36.1	21.8
Q5XJY5;Q3U4S9;Q8C0G7;Q8R1S6;Q3TDU1	Q5XJY5;Q3U4S9;Q8C0G7;Q8R1S6	10;9;7;7;4	10;9;7;7;4	10;9;7;7;4	Coatomer subunit delta	Arcn1	;;;	5	10	10	10	10	9	8	6	6	6	10	9	8	6	6	6	10	9	8	6	6	6	22.5	22.5	22.5	57.229	511	511;511;273;429;284	1	52	0	43.464	By MS/MS	By MS/MS	By MS/MS	By MS/MS	By MS/MS	By MS/MS	22.5	20.5	18.2	13.5
Q921L6;Q8BNA5;Q60598	Q921L6;Q8BNA5;Q60598	4;4;4	4;4;4	4;4;4	Src substrate cortactin	Cttn	;;	3	4	4	4	2	0	1	1	1	1	2	0	1	1	1	1	2	0	1	1	1	1	9.6	9.6	9.6	57.086	509	509;509;546	1	6	0	5.616	By MS/MS		By matching	By MS/MS	By MS/MS	By matching	4.5	0	1.6	2.6
Q60668;Q3UXC8;F6ZV59;G5E8G0;G3X9W0;E9Q5B6;A0A0G2JFL4;F6SHF3;F7A465;F6VQH5;D3YTQ3;Q9D3U4;Q9Z130	Q60668;Q3UXC8;F6ZV59;G5E8G0;G3X9W0;E9Q5B6	9;7;7;7;7;6;2;2;1;1;1;1;1	9;7;7;7;7;6;2;2;1;1;1;1;1	9;7;7;7;7;6;2;2;1;1;1;1;1	Heterogeneous nuclear ribonucleoprotein D0	Hnrnpd	;;;;;	13	9	9	9	7	4	3	2	5	3	7	4	3	2	5	3	7	4	3	2	5	3	27	27	27	38.354	355	355;194;216;287;336;107;25;150;131;323;420;565;301	1	28	0	56.114	By MS/MS	By MS/MS	By MS/MS	By MS/MS	By MS/MS	By MS/MS	23.4	12.4	10.1	7.6
Q60675;Q8C9J2;A0A087WRP2	Q60675;Q8C9J2;A0A087WRP2	2;1;1	2;1;1	2;1;1	Laminin subunit alpha-2	Lama2	;;	3	2	2	2	1	1	1	0	1	0	1	1	1	0	1	0	1	1	1	0	1	0	0.7	0.7	0.7	343.81	3118	3118;695;1349	1	4	0	4.232	By matching	By MS/MS	By MS/MS		By MS/MS		0.3	0.3	0.3	0
Q60692	Q60692	2	2	2	Proteasome subunit beta type-6	Psmb6		1	2	2	2	2	2	2	1	0	0	2	2	2	1	0	0	2	2	2	1	0	0	8.8	8.8	8.8	25.378	238	238	1	7	0	6.5805	By MS/MS	By MS/MS	By MS/MS	By matching			8.8	8.8	8.8	4.2
Q60749	Q60749	2	2	2	KH domain-containing, RNA-binding, signal transduction-associated protein 1	Khdrbs1		1	2	2	2	1	1	1	2	1	1	1	1	1	2	1	1	1	1	1	2	1	1	2.5	2.5	2.5	48.37	443	443	1	7	0	2.8637	By MS/MS	By MS/MS	By matching	By MS/MS	By MS/MS	By MS/MS	2.3	2.3	2.3	2.5
Q60972;F6U539	Q60972	5;1	2;0	2;0	Histone-binding protein RBBP4	Rbbp4		2	5	2	2	4	3	4	1	2	2	2	2	2	0	0	0	2	2	2	0	0	0	17.9	11.1	11.1	47.655	425	425;76	1	6	0	3.0196	By MS/MS	By MS/MS	By MS/MS	By matching	By matching	By matching	15.8	12.7	15.8	1.6
Q60I30;Q9D892;Q3U589	Q60I30;Q9D892;Q3U589	4;4;3	4;4;3	4;4;3	Inosine triphosphate pyrophosphatase	Itpa	;;	3	4	4	4	4	3	2	4	4	4	4	3	2	4	4	4	4	3	2	4	4	4	14.1	14.1	14.1	21.897	198	198;198;192	1	27	0	9.3627	By MS/MS	By MS/MS	By matching	By MS/MS	By MS/MS	By MS/MS	14.1	14.1	9.6	14.1
Q61001;Q6ZQA1;Q712T9;Q3TZ05;Q8R3Y7	Q61001	9;4;1;1;1	9;4;1;1;1	9;4;1;1;1	Laminin subunit alpha-5	Lama5		5	9	9	9	5	4	5	4	6	7	5	4	5	4	6	7	5	4	5	4	6	7	2.8	2.8	2.8	404.05	3718	3718;1702;211;524;794	1	37	0	19.597	By MS/MS	By MS/MS	By MS/MS	By MS/MS	By MS/MS	By MS/MS	1.6	1.3	1.6	1.2
Q61024;Q3TV20;Q3TIA9;D3Z0C2;D3YYR0;D3Z028	Q61024;Q3TV20;Q3TIA9	12;11;11;4;2;1	12;11;11;4;2;1	12;11;11;4;2;1	Asparagine synthetase [glutamine-hydrolyzing]	Asns	;;	6	12	12	12	10	9	8	10	8	9	10	9	8	10	8	9	10	9	8	10	8	9	24.6	24.6	24.6	64.282	561	561;561;561;223;158;127	1	55	0	29.796	By MS/MS	By MS/MS	By MS/MS	By MS/MS	By MS/MS	By MS/MS	20.5	18.7	16.6	20
Q61081;A0A1L1STC0	Q61081;A0A1L1STC0	6;4	6;4	6;4	Hsp90 co-chaperone Cdc37;Hsp90 co-chaperone Cdc37, N-terminally processed	Cdc37	;	2	6	6	6	4	4	5	3	3	2	4	4	5	3	3	2	4	4	5	3	3	2	18.5	18.5	18.5	44.593	379	379;353	1	21	0	19.042	By MS/MS	By MS/MS	By MS/MS	By MS/MS	By MS/MS	By MS/MS	10	10	15.6	11.3
Q61112	Q61112	3	3	3	45 kDa calcium-binding protein	Sdf4		1	3	3	3	3	2	2	2	2	2	3	2	2	2	2	2	3	2	2	2	2	2	8.6	8.6	8.6	42.064	361	361	1	16	0	5.4849	By MS/MS	By MS/MS	By MS/MS	By matching	By MS/MS	By MS/MS	8.6	6.1	6.1	5
Q61171;D3Z4A4;Q5M9N9	Q61171;D3Z4A4;Q5M9N9	7;6;5	7;6;5	7;6;5	Peroxiredoxin-2	Prdx2	;;	3	7	7	7	7	7	6	6	5	4	7	7	6	6	5	4	7	7	6	6	5	4	35.9	35.9	35.9	21.778	198	198;146;198	1	38	0	60.038	By MS/MS	By MS/MS	By MS/MS	By MS/MS	By MS/MS	By MS/MS	35.9	35.9	31.8	31.8
Q61206;A0A1L1SRD0;Q8BTA2;A0A1L1SVK0;A0A1L1SQ76	Q61206;A0A1L1SRD0;Q8BTA2;A0A1L1SVK0	3;2;2;2;1	3;2;2;2;1	3;2;2;2;1	Platelet-activating factor acetylhydrolase IB subunit beta	Pafah1b2	;;;	5	3	3	3	0	0	0	1	3	3	0	0	0	1	3	3	0	0	0	1	3	3	30.1	30.1	30.1	25.581	229	229;97;148;197;88	1	7	0	42.062				By matching	By MS/MS	By MS/MS	0	0	0	5.2
Q61245;Q3TST6;E9PVT8;Q8C6X0;Q8C4S5;Q3UST0;Q3TTT4;Q9EQU6;Q9EQU9;Q9EQU8;Q9EQU7;Q9EQV1;Q9EQV0;A0A1D5RMJ0;V9GWX8	Q61245;Q3TST6	15;9;7;5;5;5;4;4;4;4;4;4;4;1;1	12;7;6;5;5;5;4;4;4;4;4;4;4;1;1	12;7;6;5;5;5;4;4;4;4;4;4;4;1;1	Collagen alpha-1(XI) chain	Col11a1	;	15	15	12	12	12	13	11	9	10	11	9	10	9	7	9	9	9	10	9	7	9	9	12.4	9.3	9.3	181.03	1804	1804;1286;567;262;275;383;241;324;363;375;409;448;460;128;536	1	55	0	50.517	By MS/MS	By MS/MS	By MS/MS	By MS/MS	By MS/MS	By MS/MS	9.7	10.4	7.2	6.2
Q61344;Q9D1R6;P58774;A2AIM5	Q61344;Q9D1R6;P58774;A2AIM5	19;18;18;11	2;2;2;0	2;2;2;0	Tropomyosin beta chain	Tpm2	;;;	4	19	2	2	19	16	15	5	6	6	2	1	1	0	0	0	2	1	1	0	0	0	49.3	8.1	8.1	32.8	284	284;284;284;105	1	4	0	8.9043	By MS/MS	By MS/MS	By matching	By matching	By matching	By matching	49.3	43.3	38	12.7
Q61425	Q61425	2	2	2	Hydroxyacyl-coenzyme A dehydrogenase, mitochondrial	Hadh		1	2	2	2	0	0	0	1	2	2	0	0	0	1	2	2	0	0	0	1	2	2	12.1	12.1	12.1	34.463	314	314	1	5	0.0016835	1.7194				By matching	By matching	By MS/MS	0	0	0	2.9
Q61553;A0A0G2JDU7;F7BDR1	Q61553	20;9;5	20;9;5	20;9;5	Fascin	Fscn1		3	20	20	20	12	13	12	13	13	13	12	13	12	13	13	13	12	13	12	13	13	13	40	40	40	54.507	493	493;332;241	1	88	0	79.419	By MS/MS	By MS/MS	By MS/MS	By MS/MS	By MS/MS	By MS/MS	28.8	31.4	27.6	27.2
Q61599;A0A0N4SVH4;D3YWL7	Q61599;A0A0N4SVH4	4;2;1	4;2;1	4;2;1	Rho GDP-dissociation inhibitor 2	Arhgdib	;	3	4	4	4	0	1	0	3	2	1	0	1	0	3	2	1	0	1	0	3	2	1	33	33	33	22.851	200	200;89;50	1	7	0	37.68		By matching		By MS/MS	By MS/MS	By matching	0	4.5	0	20
Q61686;D3Z0U2	Q61686;D3Z0U2	2;1	2;1	2;1	Chromobox protein homolog 5	Cbx5	;	2	2	2	2	1	2	2	0	0	0	1	2	2	0	0	0	1	2	2	0	0	0	9.9	9.9	9.9	22.186	191	191;42	1	5	0.001692	1.742	By MS/MS	By matching	By MS/MS				4.2	9.9	9.9	0
Q61753;F6ZSB7;Q8C5X4	Q61753	10;4;2	10;4;2	10;4;2	D-3-phosphoglycerate dehydrogenase	Phgdh		3	10	10	10	3	3	3	7	9	9	3	3	3	7	9	9	3	3	3	7	9	9	25.7	25.7	25.7	56.585	533	533;149;134	1	34	0	39.242	By MS/MS	By MS/MS	By MS/MS	By MS/MS	By MS/MS	By MS/MS	6.8	6.8	6.8	12.9
Q62009;A0A097BW21;Q6GUA3;CON__Q2KJC7	Q62009;A0A097BW21;Q6GUA3	34;31;30;14	34;31;30;14	3;1;1;1	Periostin	Postn	;;	4	34	34	3	24	19	19	23	24	24	24	19	19	23	24	24	2	2	2	3	3	2	51.4	51.4	4.4	93.142	838	838;784;810;779	1	158	0	323.31	By MS/MS	By MS/MS	By MS/MS	By MS/MS	By MS/MS	By MS/MS	33.9	26.5	28.6	35.6
Q62048	Q62048	1	1	1	Astrocytic phosphoprotein PEA-15	Pea15		1	1	1	1	1	1	1	0	0	0	1	1	1	0	0	0	1	1	1	0	0	0	7.7	7.7	7.7	15.054	130	130	1	3	0	28.721	By MS/MS	By MS/MS	By MS/MS				7.7	7.7	7.7	0
Q8BIR6;Q62179	Q8BIR6;Q62179	1;1	1;1	1;1	Semaphorin-4B	Sema4b	;	2	1	1	1	0	0	0	1	0	1	0	0	0	1	0	1	0	0	0	1	0	1	1.2	1.2	1.2	91.485	823	823;823	1	2	0	4.2365				By MS/MS		By MS/MS	0	0	0	1.2
Q62181;E9Q0Z0	Q62181	4;1	4;1	4;1	Semaphorin-3C	Sema3c		2	4	4	4	4	3	3	0	0	0	4	3	3	0	0	0	4	3	3	0	0	0	5.2	5.2	5.2	85.288	751	751;226	1	10	0	8.2182	By MS/MS	By MS/MS	By MS/MS				5.2	4	4	0
Q62261;A0A0A0MQG2;Q5DTR4;Q3TTX2;Q8BQ35;Q3TZN6;Q9Z2V0;Q8R1C2;Q8C509;Q68FG2;Q3UGZ4;P70435;E9Q397;Q3UGY4;Q3UGX2;B2RX08;P15508	Q62261;A0A0A0MQG2	41;37;18;15;12;11;3;2;2;2;2;1;1;1;1;1;1	41;37;18;15;12;11;3;2;2;2;2;1;1;1;1;1;1	41;37;18;15;12;11;3;2;2;2;2;1;1;1;1;1;1	Spectrin beta chain, non-erythrocytic 1	Sptbn1	;	17	41	41	41	32	33	31	19	20	19	32	33	31	19	20	19	32	33	31	19	20	19	20.5	20.5	20.5	274.22	2363	2363;2092;1290;556;497;642;220;132;155;2388;2388;98;2137;2329;2329;2329;2128	1	161	0	176.4	By MS/MS	By MS/MS	By MS/MS	By MS/MS	By MS/MS	By MS/MS	16.6	16.3	14.9	10.9
Q62266	Q62266	4	4	4	Cornifin-A	Sprr1a		1	4	4	4	4	4	4	1	2	1	4	4	4	1	2	1	4	4	4	1	2	1	43.1	43.1	43.1	15.765	144	144	1	22	0	7.3274	By MS/MS	By MS/MS	By MS/MS	By MS/MS	By matching	By MS/MS	43.1	43.1	43.1	10.4
Q62356	Q62356	17	17	17	Follistatin-related protein 1	Fstl1		1	17	17	17	15	16	16	16	14	15	15	16	16	16	14	15	15	16	16	16	14	15	54.2	54.2	54.2	34.554	306	306	1	145	0	140.78	By MS/MS	By MS/MS	By MS/MS	By MS/MS	By MS/MS	By MS/MS	49	51.6	51.6	51.6
Q62418	Q62418	4	4	4	Drebrin-like protein	Dbnl		1	4	4	4	3	3	3	2	3	2	3	3	3	2	3	2	3	3	3	2	3	2	13.5	13.5	13.5	48.699	436	436	1	17	0	7.6268	By MS/MS	By MS/MS	By matching	By MS/MS	By MS/MS	By MS/MS	10.3	10.3	10.3	6.9
Q62426	Q62426	3	3	3	Cystatin-B	Cstb		1	3	3	3	2	2	1	1	2	2	2	2	1	1	2	2	2	2	1	1	2	2	39.8	39.8	39.8	11.045	98	98	1	13	0	3.3304	By MS/MS	By MS/MS	By matching	By matching	By MS/MS	By MS/MS	18.4	18.4	7.1	11.2
Q63918	Q63918	1	1	1	Serum deprivation-response protein	Sdpr		1	1	1	1	1	0	0	0	0	0	1	0	0	0	0	0	1	0	0	0	0	0	2.6	2.6	2.6	46.763	418	418	1	1	0.0016992	1.7655	By MS/MS						2.6	0	0	0
Q9ESQ2;Q63ZW6;Q61436;Q3TP61;Q80V57;Q8BNS7;F7CK55;P70165	Q9ESQ2;Q63ZW6;Q61436;Q3TP61;Q80V57;Q8BNS7;F7CK55	9;9;7;7;7;7;7;4	7;7;5;5;5;5;5;2	7;7;5;5;5;5;5;2		Col4a5	;;;;;;	8	9	7	7	8	7	7	7	5	5	6	5	5	5	3	3	6	5	5	5	3	3	7.5	6.9	6.9	161.82	1691	1691;1691;253;459;585;799;800;179	1	27	0	106.06	By MS/MS	By MS/MS	By MS/MS	By MS/MS	By MS/MS	By MS/MS	7.4	6.7	6.7	6.7
Q640N1;A0A0R4J0C4;Q9D2L5	Q640N1	12;1;1	12;1;1	12;1;1	Adipocyte enhancer-binding protein 1	Aebp1		3	12	12	12	11	10	10	11	8	9	11	10	10	11	8	9	11	10	10	11	8	9	12.8	12.8	12.8	128.36	1128	1128;764;764	1	71	0	55.91	By MS/MS	By MS/MS	By MS/MS	By MS/MS	By MS/MS	By MS/MS	11.7	10.5	10.5	11.5
Q64442	Q64442	4	4	4	Sorbitol dehydrogenase	Sord		1	4	4	4	2	2	2	3	3	3	2	2	2	3	3	3	2	2	2	3	3	3	14.8	14.8	14.8	38.249	357	357	1	15	0	6.3201	By MS/MS	By MS/MS	By MS/MS	By MS/MS	By MS/MS	By MS/MS	6.7	6.7	6.7	9.8
Q64727;Q3TEB0;A0A286YDJ4;Q9ESQ3	Q64727	23;2;1;1	23;2;1;1	23;2;1;1	Vinculin	Vcl		4	23	23	23	17	19	19	13	15	14	17	19	19	13	15	14	17	19	19	13	15	14	24.7	24.7	24.7	116.72	1066	1066;379;149;153	1	108	0	140.46	By MS/MS	By MS/MS	By MS/MS	By MS/MS	By MS/MS	By MS/MS	19.2	20.5	20.2	14.6
Q66JR8;Q9D0J8	Q66JR8	5;1	1;1	1;1		Ptms		2	5	1	1	4	3	4	4	5	5	1	1	1	1	1	1	1	1	1	1	1	1	19	5.2	5.2	23.158	211	211;101	1	6	0	4.9294	By MS/MS	By MS/MS	By MS/MS	By MS/MS	By MS/MS	By matching	18.5	14.7	18.5	18.5
Q6GT24;Q53ZU7;Q6A0D0;O08709;D3Z0Y2;Q8BPD3;A0A0A6YXQ7;Q8BG37	Q6GT24;Q53ZU7;Q6A0D0;O08709;D3Z0Y2	7;6;6;6;5;3;1;1	7;6;6;6;5;3;1;1	7;6;6;6;5;3;1;1	Peroxiredoxin-6	Prdx6	;;;;	8	7	7	7	6	6	6	7	7	6	6	6	6	7	7	6	6	6	6	7	7	6	50	50	50	24.826	224	224;224;227;224;200;178;76;224	1	51	0	88.811	By MS/MS	By MS/MS	By MS/MS	By MS/MS	By MS/MS	By MS/MS	45.5	45.5	45.5	50
Q6IRU2	Q6IRU2	23	23	20	Tropomyosin alpha-4 chain	Tpm4		1	23	23	20	16	18	20	9	9	9	16	18	20	9	9	9	13	16	18	9	9	9	62.1	62.1	59.3	28.467	248	248	1	108	0	141.01	By MS/MS	By MS/MS	By MS/MS	By MS/MS	By MS/MS	By MS/MS	54.8	57.3	61.7	35.5
Q6KAS6;Q8VD28;Q8BMS2;A0A0J9YUZ7;Q3TEM5	Q6KAS6;Q8VD28;Q8BMS2;A0A0J9YUZ7	7;7;7;6;1	7;7;7;6;1	7;7;7;6;1	Spondin-2	Spon2	;;;	5	7	7	7	2	1	0	7	6	6	2	1	0	7	6	6	2	1	0	7	6	6	28.4	28.4	28.4	31.664	289	289;330;330;179;129	1	23	0	11.702	By MS/MS	By matching		By MS/MS	By MS/MS	By MS/MS	7.3	2.8	0	28.4
Q6NXL1;Q8R0M3;Q80V21	Q6NXL1	5;2;2	5;2;2	5;2;2		Sec24d		3	5	5	5	3	1	1	0	1	3	3	1	1	0	1	3	3	1	1	0	1	3	6.6	6.6	6.6	112.67	1032	1032;434;524	1	9	0	9.0536	By MS/MS	By MS/MS	By matching		By MS/MS	By MS/MS	3.4	1.1	1.1	0
Q6NXM5;Q3U4K5	Q6NXM5;Q3U4K5	8;5	8;5	8;5		Brip1os;F630007L15Rik	;	2	8	8	8	7	8	7	5	5	5	7	8	7	5	5	5	7	8	7	5	5	5	34	34	34	31.865	282	282;650	1	39	0	61.511	By MS/MS	By MS/MS	By MS/MS	By MS/MS	By MS/MS	By MS/MS	29.8	34	29.8	24.8
Q6P1B6;Q6NZN9;Q8BH69	Q6P1B6;Q6NZN9;Q8BH69	1;1;1	1;1;1	1;1;1	Selenide, water dikinase 1	Sephs1	;;	3	1	1	1	1	1	0	0	1	1	1	1	0	0	1	1	1	1	0	0	1	1	5.9	5.9	5.9	42.934	392	392;392;392	1	4	0.00087719	1.979	By MS/MS	By matching			By matching	By matching	5.9	5.9	0	0
Q6P069	Q6P069	6	6	6	Sorcin	Sri		1	6	6	6	5	4	5	3	3	4	5	4	5	3	3	4	5	4	5	3	3	4	26.8	26.8	26.8	21.627	198	198	1	24	0	8.2455	By MS/MS	By MS/MS	By MS/MS	By MS/MS	By MS/MS	By MS/MS	22.7	22.2	26.3	15.2
Q6P2K2;Q9QYR9;Q99L15;O55137;B2RTE4;Q14DI6;Q32Q92;Q8BWN8;A0A1Y7VMZ4;Q91YQ6;Q53YL1;Q6Q2Z6;Q9QYR7	Q6P2K2;Q9QYR9;Q99L15;O55137	5;5;4;4;2;2;2;2;1;1;1;1;1	5;5;4;4;2;2;2;2;1;1;1;1;1	5;5;4;4;2;2;2;2;1;1;1;1;1	Acyl-coenzyme A thioesterase 2, mitochondrial;Acyl-coenzyme A thioesterase 1	Acot2;Acot1	;;;	13	5	5	5	4	3	3	4	4	5	4	3	3	4	4	5	4	3	3	4	4	5	12.1	12.1	12.1	49.64	453	453;453;420;419;419;421;419;421;282;331;432;421;432	1	23	0	12.164	By MS/MS	By MS/MS	By MS/MS	By MS/MS	By MS/MS	By MS/MS	9.3	6.6	6.6	9.5
Q6P5E4;Q8BWM7;G3UY73;G3UYG7;G3UZU8	Q6P5E4	7;3;2;2;1	7;3;2;2;1	7;3;2;2;1	UDP-glucose:glycoprotein glucosyltransferase 1	Uggt1		5	7	7	7	3	2	3	6	6	4	3	2	3	6	6	4	3	2	3	6	6	4	4.4	4.4	4.4	176.43	1551	1551;719;47;262;265	1	26	0	6.4494	By MS/MS	By matching	By matching	By MS/MS	By MS/MS	By MS/MS	2.1	1.3	2.1	3.7
Q6P5F9;Q921J0;F6YA11	Q6P5F9;Q921J0	4;2;1	4;2;1	4;2;1	Exportin-1	Xpo1	;	3	4	4	4	2	2	1	4	2	1	2	2	1	4	2	1	2	2	1	4	2	1	4.5	4.5	4.5	123.09	1071	1071;564;233	1	12	0	4.5933	By MS/MS	By MS/MS	By matching	By MS/MS	By MS/MS	By MS/MS	2.1	2.1	0.9	4.5
Q6P5H2	Q6P5H2	2	2	2	Nestin	Nes		1	2	2	2	2	1	1	0	0	0	2	1	1	0	0	0	2	1	1	0	0	0	1.3	1.3	1.3	207.12	1864	1864	1	4	0	4.4337	By MS/MS	By matching	By MS/MS				1.3	0.5	0.5	0
Z4YK18;Q6PDJ1	Z4YK18;Q6PDJ1	2;2	2;2	2;2	VWFA and cache domain-containing protein 1	Cachd1	;	2	2	2	2	0	0	0	2	2	2	0	0	0	2	2	2	0	0	0	2	2	2	1.8	1.8	1.8	135.21	1210	1210;1288	1	9	0.00088417	2.0509				By MS/MS	By matching	By MS/MS	0	0	0	1.8
Q6PDL0;A0A1D5RMC1;A0A1D5RM94	Q6PDL0;A0A1D5RMC1;A0A1D5RM94	2;1;1	2;1;1	2;1;1	Cytoplasmic dynein 1 light intermediate chain 2	Dync1li2	;;	3	2	2	2	1	2	2	1	1	1	1	2	2	1	1	1	1	2	2	1	1	1	4.9	4.9	4.9	54.218	492	492;406;470	1	8	0	2.8056	By MS/MS	By MS/MS	By matching	By matching	By MS/MS	By matching	2.4	4.9	4.9	2.4
Q6PDY2	Q6PDY2	2	2	2	2-aminoethanethiol dioxygenase	Ado		1	2	2	2	1	0	1	1	1	1	1	0	1	1	1	1	1	0	1	1	1	1	7	7	7	28.372	256	256	1	5	0	2.3595	By MS/MS		By matching	By MS/MS	By matching	By matching	3.5	0	3.5	3.5
Q6PGB6	Q6PGB6	1	1	1	N-alpha-acetyltransferase 50	Naa50		1	1	1	1	0	0	0	1	1	1	0	0	0	1	1	1	0	0	0	1	1	1	7.1	7.1	7.1	19.414	169	169	1	3	0	7.4621				By MS/MS	By MS/MS	By MS/MS	0	0	0	7.1
Q8BJK0;Q6PIP5	Q8BJK0;Q6PIP5	1;1	1;1	1;1	NudC domain-containing protein 1	Nudcd1	;	2	1	1	1	1	0	1	0	0	0	1	0	1	0	0	0	1	0	1	0	0	0	4.3	4.3	4.3	29.209	256	256;582	1	2	0.0016529	1.589	By MS/MS		By matching				4.3	0	4.3	0
Q6PJ18;A2AIM4;CON__Q3SX28;Q91VH3;A0A1B0GSU8;Q3UWV9;A0A1B0GT78;Q3TKK8;Q7TMK6	Q6PJ18;A2AIM4;CON__Q3SX28;Q91VH3	20;19;18;17;1;1;1;1;1	11;10;9;9;1;1;1;1;1	3;3;2;2;1;1;1;1;1		Tpm2	;;;	9	20	11	3	20	17	16	5	6	6	11	9	8	1	1	1	3	2	2	0	0	0	51.8	35.2	10.6	32.957	284	284;284;284;308;611;692;692;715;716	1	38	0	185.76	By MS/MS	By MS/MS	By MS/MS	By matching	By MS/MS	By MS/MS	51.8	45.8	40.5	12.7
Q6S390;Q6S388;Q6S392;Q6S393;Q6S387;Q6S385;Q9QXS1;E9Q3W4;F6R059;A0A0R4J218;A0A0R4J223;Q8C8S5;E9Q9J6;A0A0R4J221;Q499F9;E9PW24;Q3V3W8;Q8R0W0	Q6S390;Q6S388;Q6S392;Q6S393;Q6S387;Q6S385;Q9QXS1;E9Q3W4	146;146;146;146;146;146;146;145;47;18;15;15;15;15;15;14;1;1	146;146;146;146;146;146;146;145;47;18;15;15;15;15;15;14;1;1	130;130;130;130;130;130;130;130;47;3;0;0;0;0;0;0;0;1	Plectin	Plec	;;;;;;;	18	146	146	130	110	103	102	82	89	77	110	103	102	82	89	77	99	93	91	73	79	69	34	34	30.4	506.45	4449	4449;4511;4521;4534;4543;4550;4691;4386;1646;964;661;676;676;702;810;499;551;6548	1	627	0	323.31	By MS/MS	By MS/MS	By MS/MS	By MS/MS	By MS/MS	By MS/MS	25.3	23.7	23.7	20.7
Q6YJU1;Q8CB17;Q6YJU2;Q9QXC1	Q6YJU1;Q8CB17;Q6YJU2;Q9QXC1	4;4;4;4	4;4;4;4	4;4;4;4	Fetuin-B	Fetub	;;;	4	4	4	4	0	0	0	3	4	4	0	0	0	3	4	4	0	0	0	3	4	4	15.3	15.3	15.3	33.879	308	308;388;403;388	1	11	0	6.763				By MS/MS	By MS/MS	By MS/MS	0	0	0	9.4
Q80Y09;Q6ZPS9;Q9WU78	Q80Y09;Q6ZPS9;Q9WU78	7;7;7	7;7;7	7;7;7	Programmed cell death 6-interacting protein	Pdcd6ip	;;	3	7	7	7	5	5	3	5	6	4	5	5	3	5	6	4	5	5	3	5	6	4	8	8	8	96.31	872	872;909;869	1	31	0	12.378	By MS/MS	By MS/MS	By matching	By MS/MS	By MS/MS	By MS/MS	5.8	5.8	3.2	5.8
Q7TSZ3;Q6ZPT2;Q8BMJ2;Q9CQM4	Q7TSZ3;Q6ZPT2;Q8BMJ2;Q9CQM4	2;2;2;1	2;2;2;1	2;2;2;1	Leucine--tRNA ligase, cytoplasmic	Lars	;;;	4	2	2	2	1	1	1	2	0	1	1	1	1	2	0	1	1	1	1	2	0	1	1.8	1.8	1.8	134.19	1178	1178;1210;1178;226	1	6	0	3.5736	By MS/MS	By matching	By matching	By MS/MS		By matching	1.1	1.1	1.1	1.8
Q6ZQK2;Q9JKF1;Q80UW7;Q8CGH5;Q05CQ4;Q3TU98;Q3TPD2;Q9D408;Q8CDW9;Q3TR56;Q8BPA6;Q8CC64;A0A0U1RNG5;A0A0U1RPU3;Q8C9I3;Q3UQP1;B9EKK3;F8VQ29;B9EKT6;Q3UQ44	Q6ZQK2;Q9JKF1;Q80UW7;Q8CGH5;Q05CQ4;Q3TU98	21;21;20;14;14;11;9;7;7;7;6;2;2;1;1;1;1;1;1;1	21;21;20;14;14;11;9;7;7;7;6;2;2;1;1;1;1;1;1;1	11;11;10;10;10;1;9;7;7;7;1;1;2;1;0;0;0;0;0;0	Ras GTPase-activating-like protein IQGAP1	Iqgap1	;;;;;	20	21	21	11	17	15	16	12	13	16	17	15	16	12	13	16	10	9	10	7	8	9	14.5	14.5	7.9	191.31	1681	1681;1657;1657;939;943;880;586;409;409;539;677;172;186;101;438;734;1575;1632;1632;1575	1	90	0	73.422	By MS/MS	By MS/MS	By MS/MS	By MS/MS	By MS/MS	By MS/MS	11.9	10.8	11.4	8.1
Q6ZWM4;A0A0N4SUZ3	Q6ZWM4;A0A0N4SUZ3	5;3	5;3	5;3	U6 snRNA-associated Sm-like protein LSm8	Lsm8	;	2	5	5	5	5	4	4	4	3	3	5	4	4	4	3	3	5	4	4	4	3	3	66.7	66.7	66.7	10.403	96	96;100	1	23	0	16.993	By MS/MS	By matching	By MS/MS	By MS/MS	By MS/MS	By MS/MS	66.7	56.2	56.2	57.3
Q6ZWX2;P20065	Q6ZWX2;P20065	4;3	4;3	4;3	Thymosin beta-4;Hematopoietic system regulatory peptide	Tmsb4x	;	2	4	4	4	4	2	3	2	2	2	4	2	3	2	2	2	4	2	3	2	2	2	70.5	70.5	70.5	5.0526	44	44;50	1	21	0	28.6	By MS/MS	By MS/MS	By MS/MS	By MS/MS	By MS/MS	By MS/MS	70.5	52.3	68.2	43.2
Q6ZWX6;Q9CV24	Q6ZWX6;Q9CV24	9;6	9;6	9;6	Eukaryotic translation initiation factor 2 subunit 1	Eif2s1	;	2	9	9	9	8	7	7	2	3	3	8	7	7	2	3	3	8	7	7	2	3	3	28.3	28.3	28.3	36.108	315	315;152	1	32	0	22.288	By MS/MS	By MS/MS	By MS/MS	By MS/MS	By MS/MS	By MS/MS	25.7	20.6	22.2	6.7
Q6ZWY7;Q9WU28;E9Q093;E9PVG3;E9PZ62;Q9DAJ0;E9Q5Q8;H7BWX1	Q6ZWY7;Q9WU28;E9Q093;E9PVG3;E9PZ62;Q9DAJ0	4;4;2;2;2;2;1;1	4;4;2;2;2;2;1;1	4;4;2;2;2;2;1;1	Prefoldin subunit 5	Pfdn5	;;;;;	8	4	4	4	3	3	2	2	2	2	3	3	2	2	2	2	3	3	2	2	2	2	31.9	31.9	31.9	17.964	160	160;154;72;85;109;148;60;73	1	14	0	4.4978	By MS/MS	By matching	By matching	By matching	By MS/MS	By MS/MS	20.6	20.6	11.2	15.6
Q8C2E1;Q76MZ3;Q7TMX2;G3UWL2;H3BIV7;H3BLQ0;H3BLE7;Q3TTF6;H3BKU1;Q8BIX1;G3UWS4;Q7TNP2	Q8C2E1;Q76MZ3;Q7TMX2	13;13;11;2;1;1;1;1;1;1;1;1	13;13;11;2;1;1;1;1;1;1;1;1	13;13;11;2;1;1;1;1;1;1;1;1	Serine/threonine-protein phosphatase 2A 65 kDa regulatory subunit A alpha isoform	Ppp2r1a	;;	12	13	13	13	10	10	6	7	6	7	10	10	6	7	6	7	10	10	6	7	6	7	25.5	25.5	25.5	65.209	589	589;589;589;143;474;556;603;658;667;694;694;601	1	56	0	38.166	By MS/MS	By MS/MS	By MS/MS	By MS/MS	By MS/MS	By MS/MS	20.4	20.4	9.8	12.2
Q7TPC1;Q3V0M9	Q7TPC1;Q3V0M9	4;2	4;2	4;2	Corneodesmosin	Cdsn	;	2	4	4	4	3	3	2	3	4	3	3	3	2	3	4	3	3	3	2	3	4	3	8.2	8.2	8.2	54.312	561	561;335	1	18	0	6.5684	By MS/MS	By MS/MS	By MS/MS	By MS/MS	By MS/MS	By MS/MS	6.1	6.1	3.6	6.1
Q7TSV4;A0A0G2JF47	Q7TSV4	5;1	5;1	5;1	Phosphoglucomutase-2	Pgm2		2	5	5	5	4	3	2	4	3	3	4	3	2	4	3	3	4	3	2	4	3	3	9	9	9	68.747	620	620;76	1	19	0	7.8824	By MS/MS	By MS/MS	By MS/MS	By MS/MS	By MS/MS	By MS/MS	7.6	6	3.9	6.9
Q80T21	Q80T21	2	2	2	ADAMTS-like protein 4	Adamtsl4		1	2	2	2	1	1	1	1	2	2	1	1	1	1	2	2	1	1	1	1	2	2	2.1	2.1	2.1	113.22	1036	1036	1	8	0	2.5405	By matching	By matching	By MS/MS	By MS/MS	By MS/MS	By MS/MS	1.1	1.1	1.1	1.1
Q80VJ3	Q80VJ3	1	1	1	2-deoxynucleoside 5-phosphate N-hydrolase 1	Dnph1		1	1	1	1	0	0	0	0	1	1	0	0	0	0	1	1	0	0	0	0	1	1	8.1	8.1	8.1	18.977	173	173	1	2	0	2.1149					By MS/MS	By matching	0	0	0	0
Q80X50;Q8BJ53;Q812D4;A0A0H2UH17;Q812D5;A0A0G2JDV6;A0A0G2JE24;A0A0G2JDT1;A0A0G2JGD0;A0A0G2JG47;Q80U73;A0A0G2JFN7;Q3TSB0	Q80X50;Q8BJ53;Q812D4;A0A0H2UH17;Q812D5;A0A0G2JDV6	3;2;2;2;2;2;1;1;1;1;1;1;1	3;2;2;2;2;2;1;1;1;1;1;1;1	3;2;2;2;2;2;1;1;1;1;1;1;1	Ubiquitin-associated protein 2-like	Ubap2l;lig-2a	;;;;;	13	3	3	3	1	1	1	3	3	2	1	1	1	3	3	2	1	1	1	3	3	2	3.3	3.3	3.3	116.8	1107	1107;983;983;983;1035;1067;50;57;81;105;496;497;508	1	14	0	13.06	By MS/MS	By matching	By MS/MS	By MS/MS	By MS/MS	By MS/MS	1	1.2	1	3.3
Q80X90;Q3T9V9	Q80X90	79;10	79;10	71;10	Filamin-B	Flnb		2	79	79	71	61	58	56	52	54	47	61	58	56	52	54	47	56	54	52	47	47	41	38.4	38.4	35.3	277.82	2602	2602;354	1	363	0	323.31	By MS/MS	By MS/MS	By MS/MS	By MS/MS	By MS/MS	By MS/MS	30.8	28.7	27.9	26.6
Q80YX1;Q148T5;Q148T4;Q80YX0;Q8C9Z1	Q80YX1;Q148T5;Q148T4	22;16;16;5;1	22;16;16;5;1	22;16;16;5;1	Tenascin	Tnc	;;	5	22	22	22	19	17	15	6	7	8	19	17	15	6	7	8	19	17	15	6	7	8	12.7	12.7	12.7	231.8	2110	2110;1564;1564;832;56	1	75	0	146.59	By MS/MS	By MS/MS	By MS/MS	By MS/MS	By MS/MS	By MS/MS	10.9	9.9	8.8	3.7
Q810A7	Q810A7	2	2	2	ATP-dependent RNA helicase DDX42	Ddx42		1	2	2	2	1	1	1	2	1	1	1	1	1	2	1	1	1	1	1	2	1	1	2.7	2.7	2.7	101.96	929	929	1	7	0	4.121	By MS/MS	By matching	By matching	By matching	By matching	By MS/MS	1.4	1.4	1.4	2.7
Q8BFW7	Q8BFW7	3	3	3	Lipoma-preferred partner homolog	Lpp		1	3	3	3	1	1	1	3	2	3	1	1	1	3	2	3	1	1	1	3	2	3	6	6	6	65.89	613	613	1	11	0	11.648	By matching	By MS/MS	By matching	By MS/MS	By matching	By matching	2	2	2	6
Q8BFZ3	Q8BFZ3	8	1	1	Beta-actin-like protein 2	Actbl2		1	8	1	1	6	6	5	7	7	6	1	1	1	1	1	1	1	1	1	1	1	1	24.7	3.2	3.2	42.004	376	376	1	8	0	7.9956	By MS/MS	By matching	By matching	By matching	By MS/MS	By matching	22.3	22.3	20.5	22.9
Q8BGB7	Q8BGB7	3	3	3	Enolase-phosphatase E1	Enoph1		1	3	3	3	3	2	2	1	0	0	3	2	2	1	0	0	3	2	2	1	0	0	16	16	16	28.6	257	257	1	11	0	8.3849	By MS/MS	By matching	By MS/MS	By matching			16	11.7	11.7	8.6
Q8BH58;A0A0A6YY87	Q8BH58	5;1	5;1	5;1	TIP41-like protein	Tiprl		2	5	5	5	1	2	2	1	3	2	1	2	2	1	3	2	1	2	2	1	3	2	29.2	29.2	29.2	31.253	271	271;47	1	11	0	4.8664	By MS/MS	By MS/MS	By MS/MS	By MS/MS	By MS/MS	By matching	3.3	7.7	7.7	4.4
Q8R2X0;Q8BH64	Q8R2X0;Q8BH64	2;2	2;2	2;2	EH domain-containing protein 2	Ehd2	;	2	2	2	2	0	1	0	1	2	1	0	1	0	1	2	1	0	1	0	1	2	1	4.5	4.5	4.5	50.024	443	443;543	1	5	0	2.8446		By matching		By matching	By MS/MS	By matching	0	2.7	0	1.8
Q8BHC2;Q9CX00	Q8BHC2;Q9CX00	2;2	2;2	2;2	IST1 homolog	Ist1	;	2	2	2	2	0	1	1	2	1	1	0	1	1	2	1	1	0	1	1	2	1	1	6	6	6	31.201	285	285;362	1	6	0.0024272	1.4758		By matching	By MS/MS	By MS/MS	By matching	By matching	0	2.8	2.8	6
Q8BI72;A0A1I7Q4A1	Q8BI72;A0A1I7Q4A1	2;1	2;1	2;1	CDKN2A-interacting protein	Cdkn2aip	;	2	2	2	2	1	1	1	1	1	1	1	1	1	1	1	1	1	1	1	1	1	1	3.9	3.9	3.9	59.744	563	563;119	1	6	0	10.589	By MS/MS	By matching	By matching	By matching	By matching	By MS/MS	2.3	2.3	2.3	1.6
Q8BJH1	Q8BJH1	3	3	3	Zinc finger C2HC domain-containing protein 1A	Zc2hc1a		1	3	3	3	1	1	0	1	2	2	1	1	0	1	2	2	1	1	0	1	2	2	13	13	13	35.152	324	324	1	7	0	3.0937	By matching	By MS/MS		By MS/MS	By matching	By MS/MS	3.1	3.7	0	3.1
Q8BJW6;D3YZZ6;D6RFN2;D6RGA6	Q8BJW6	9;4;1;1	9;4;1;1	9;4;1;1	Eukaryotic translation initiation factor 2A;Eukaryotic translation initiation factor 2A, N-terminally processed	Eif2a		4	9	9	9	6	5	6	6	6	7	6	5	6	6	6	7	6	5	6	6	6	7	17.9	17.9	17.9	64.403	581	581;251;59;60	1	40	0	29.392	By MS/MS	By MS/MS	By MS/MS	By MS/MS	By MS/MS	By MS/MS	12	10.5	12	11.2
Q8BJY1	Q8BJY1	2	2	2	26S proteasome non-ATPase regulatory subunit 5	Psmd5		1	2	2	2	2	2	1	1	1	1	2	2	1	1	1	1	2	2	1	1	1	1	4.8	4.8	4.8	55.971	504	504	1	9	0	4.1644	By MS/MS	By MS/MS	By MS/MS	By MS/MS	By MS/MS	By MS/MS	4.8	4.8	1.8	1.8
Q8BK67;A2AWQ2	Q8BK67	7;3	7;3	7;3	Protein RCC2	Rcc2		2	7	7	7	4	3	4	5	5	5	4	3	4	5	5	5	4	3	4	5	5	5	14	14	14	55.983	520	520;170	1	30	0	13.357	By MS/MS	By MS/MS	By MS/MS	By MS/MS	By MS/MS	By MS/MS	8.1	5	7.5	10
Q8BKC5;Q3TT04;Q7TN23;Q9CYG6;Q6NZC1	Q8BKC5;Q3TT04;Q7TN23	5;4;3;1;1	5;4;3;1;1	5;4;3;1;1	Importin-5	Ipo5	;;	5	5	5	5	4	3	4	0	1	1	4	3	4	0	1	1	4	3	4	0	1	1	5.1	5.1	5.1	123.59	1097	1097;820;798;222;396	1	13	0	24.725	By MS/MS	By MS/MS	By MS/MS		By MS/MS	By matching	3.7	2.7	3.7	0
Q8BKG3;Q3V2W2	Q8BKG3	3;1	3;1	3;1	Inactive tyrosine-protein kinase 7	Ptk7		2	3	3	3	3	3	3	2	2	2	3	3	3	2	2	2	3	3	3	2	2	2	3.2	3.2	3.2	117.53	1062	1062;263	1	18	0	4.7012	By MS/MS	By matching	By matching	By MS/MS	By MS/MS	By MS/MS	3.2	3.2	3.2	2.4
Q8BL66;Q3TQY5;Q05CS7	Q8BL66;Q3TQY5;Q05CS7	2;1;1	2;1;1	2;1;1	Early endosome antigen 1	Eea1	;;	3	2	2	2	2	2	1	0	0	0	2	2	1	0	0	0	2	2	1	0	0	0	1.2	1.2	1.2	160.91	1411	1411;542;851	1	5	0	5.9737	By MS/MS	By matching	By matching				1.2	1.2	0.7	0
Q8BM72	Q8BM72	3	3	3	Heat shock 70 kDa protein 13	Hspa13		1	3	3	3	1	1	1	3	3	3	1	1	1	3	3	3	1	1	1	3	3	3	6.4	6.4	6.4	51.709	471	471	1	12	0	2.7445	By matching	By matching	By matching	By MS/MS	By MS/MS	By MS/MS	2.8	2.8	2.8	6.4
Q8BME2	Q8BME2	1	1	1		Ndufa12		1	1	1	1	0	0	0	1	1	1	0	0	0	1	1	1	0	0	0	1	1	1	6.8	6.8	6.8	17.374	147	147	1	3	0.0016863	1.7262				By MS/MS	By matching	By MS/MS	0	0	0	6.8
Q8BMK4	Q8BMK4	2	2	2	Cytoskeleton-associated protein 4	Ckap4		1	2	2	2	2	2	2	0	0	0	2	2	2	0	0	0	2	2	2	0	0	0	4.2	4.2	4.2	63.691	575	575	1	6	0	2.7054	By MS/MS	By matching	By MS/MS				4.2	4.2	4.2	0
Q8BND5	Q8BND5	12	12	12	Sulfhydryl oxidase 1	Qsox1		1	12	12	12	9	8	7	6	11	11	9	8	7	6	11	11	9	8	7	6	11	11	21.5	21.5	21.5	82.784	748	748	1	60	0	141.02	By MS/MS	By MS/MS	By MS/MS	By MS/MS	By MS/MS	By MS/MS	16.3	14.4	11.8	11.2
Q8BP47	Q8BP47	4	4	4	Asparagine--tRNA ligase, cytoplasmic	Nars		1	4	4	4	3	3	2	3	3	3	3	3	2	3	3	3	3	3	2	3	3	3	8.4	8.4	8.4	64.279	559	559	1	17	0	8.7781	By MS/MS	By MS/MS	By MS/MS	By MS/MS	By MS/MS	By MS/MS	6.1	6.4	4.1	6.4
Q8BPB5;Q8K0J4;Q8R1U8;F6ZFS0;Q3TRR8	Q8BPB5;Q8K0J4	19;15;8;7;2	19;15;8;7;2	19;15;8;7;2	EGF-containing fibulin-like extracellular matrix protein 1	Efemp1	;	5	19	19	19	8	8	9	14	16	17	8	8	9	14	16	17	8	8	9	14	16	17	48.1	48.1	48.1	54.952	493	493;387;188;198;80	1	102	0	122.7	By MS/MS	By MS/MS	By MS/MS	By MS/MS	By MS/MS	By MS/MS	23.3	23.3	23.3	34.3
Q8BQK6;Q9ERU9	Q8BQK6;Q9ERU9	1;1	1;1	1;1	E3 SUMO-protein ligase RanBP2	Ranbp2	;	2	1	1	1	1	1	1	1	1	1	1	1	1	1	1	1	1	1	1	1	1	1	2.9	2.9	2.9	56.77	516	516;3053	1	6	0	10.825	By MS/MS	By matching	By MS/MS	By MS/MS	By MS/MS	By MS/MS	2.9	2.9	2.9	2.9
Q8BRQ6;Q91WN1	Q8BRQ6;Q91WN1	4;4	4;4	4;4	DnaJ homolog subfamily C member 9	Dnajc9	;	2	4	4	4	3	3	3	2	3	2	3	3	3	2	3	2	3	3	3	2	3	2	20.8	20.8	20.8	25.153	216	216;259	1	22	0	9.6641	By MS/MS	By MS/MS	By matching	By MS/MS	By MS/MS	By MS/MS	16.2	16.2	16.2	9.7
Q8BS79;Q8CE18;Q8VDK4;Q9WTR5	Q8BS79;Q8CE18;Q8VDK4;Q9WTR5	2;2;2;2	2;2;2;2	2;2;2;2	Cadherin-13	Cdh13	;;;	4	2	2	2	0	1	1	2	1	2	0	1	1	2	1	2	0	1	1	2	1	2	6.3	6.3	6.3	31.6	286	286;379;714;714	1	7	0	3.8846		By matching	By matching	By MS/MS	By MS/MS	By MS/MS	0	2.4	2.4	6.3
Q8CD09;Q8C3R7;Q8BT15;Q8C7S2;Q9ERG0	Q8CD09;Q8C3R7;Q8BT15;Q8C7S2;Q9ERG0	3;3;3;3;3	3;3;3;3;3	3;3;3;3;3	LIM domain and actin-binding protein 1	Lima1	;;;;	5	3	3	3	3	3	3	0	0	0	3	3	3	0	0	0	3	3	3	0	0	0	5.6	5.6	5.6	66.017	593	593;593;593;753;753	1	9	0	3.3074	By MS/MS	By MS/MS	By MS/MS				5.6	5.6	5.6	0
Q8BTI8;A0A087WRX8;Q05CY4;Q05BN4	Q8BTI8	4;1;1;1	4;1;1;1	4;1;1;1	Serine/arginine repetitive matrix protein 2	Srrm2		4	4	4	4	2	2	2	2	3	3	2	2	2	2	3	3	2	2	2	2	3	3	1.7	1.7	1.7	294.84	2703	2703;171;191;194	1	14	0	6.6023	By MS/MS	By MS/MS	By matching	By matching	By MS/MS	By MS/MS	0.9	0.9	0.9	0.8
Q8BTV2	Q8BTV2	1	1	1	Cleavage and polyadenylation specificity factor subunit 7	Cpsf7		1	1	1	1	1	0	0	1	1	1	1	0	0	1	1	1	1	0	0	1	1	1	2.5	2.5	2.5	52.01	471	471	1	4	0	2.82	By MS/MS			By MS/MS	By MS/MS	By MS/MS	2.5	0	0	2.5
Q8BTZ7	Q8BTZ7	1	1	1	Mannose-1-phosphate guanyltransferase beta	Gmppb		1	1	1	1	1	1	1	1	1	1	1	1	1	1	1	1	1	1	1	1	1	1	3.3	3.3	3.3	39.916	360	360	1	6	0	3.185	By MS/MS	By MS/MS	By MS/MS	By MS/MS	By MS/MS	By matching	3.3	3.3	3.3	3.3
Q8BV57	Q8BV57	2	2	2	Soluble scavenger receptor cysteine-rich domain-containing protein SSC5D	Ssc5d		1	2	2	2	2	2	2	1	1	1	2	2	2	1	1	1	2	2	2	1	1	1	2	2	2	144.63	1371	1371	1	11	0.0016667	1.659	By MS/MS	By MS/MS	By MS/MS	By matching	By matching	By MS/MS	2	2	2	1.2
Q91WP1;Q8K094;Q8BVF6	Q91WP1;Q8K094;Q8BVF6	1;1;1	1;1;1	1;1;1		Pvr	;;	3	1	1	1	1	1	1	1	1	1	1	1	1	1	1	1	1	1	1	1	1	1	2.2	2.2	2.2	44.654	408	408;408;408	1	6	0	2.337	By MS/MS	By MS/MS	By MS/MS	By MS/MS	By MS/MS	By MS/MS	2.2	2.2	2.2	2.2
Q8BVU5;A2AH27	Q8BVU5;A2AH27	2;1	2;1	2;1	ADP-ribose pyrophosphatase, mitochondrial	Nudt9	;	2	2	2	2	1	1	1	2	2	2	1	1	1	2	2	2	1	1	1	2	2	2	6.3	6.3	6.3	38.604	350	350;213	1	9	0	5.8785	By matching	By MS/MS	By matching	By MS/MS	By MS/MS	By matching	2.9	2.9	2.9	6.3
Q8C0E2	Q8C0E2	4	4	4	Vacuolar protein sorting-associated protein 26B	Vps26b		1	4	4	4	3	3	2	3	2	3	3	3	2	3	2	3	3	3	2	3	2	3	14	14	14	39.124	336	336	1	17	0	7.5718	By MS/MS	By MS/MS	By MS/MS	By MS/MS	By matching	By MS/MS	10.7	10.7	6.8	10.4
Q8C1L7;Q9CQR2	Q8C1L7;Q9CQR2	5;5	5;5	5;5	40S ribosomal protein S21	mCG_6739;Rps21	;	2	5	5	5	5	5	5	3	3	3	5	5	5	3	3	3	5	5	5	3	3	3	60.5	60.5	60.5	8.88	81	81;83	1	32	0	33.086	By MS/MS	By MS/MS	By MS/MS	By MS/MS	By MS/MS	By MS/MS	60.5	60.5	60.5	42
Q8C1T2;Q99JI4	Q8C1T2;Q99JI4	3;3	3;3	3;3	26S proteasome non-ATPase regulatory subunit 6	Psmd6	;	2	3	3	3	2	2	1	1	1	2	2	2	1	1	1	2	2	2	1	1	1	2	14.5	14.5	14.5	28.066	241	241;389	1	9	0	3.4385	By MS/MS	By matching	By matching	By matching	By MS/MS	By matching	10.8	10.8	5.4	3.7
Q8C2C6;Q9D828;Q9Z1A1;B8JJG9;B8JJG7;B8JJG8;B8JJG6	Q8C2C6;Q9D828;Q9Z1A1;B8JJG9;B8JJG7;B8JJG8;B8JJG6	2;2;2;1;1;1;1	2;2;2;1;1;1;1	2;2;2;1;1;1;1		Tfg	;;;;;;	7	2	2	2	1	1	1	2	2	2	1	1	1	2	2	2	1	1	1	2	2	2	7.8	7.8	7.8	37.528	348	348;389;397;89;103;131;143	1	9	0	4.2023	By MS/MS	By matching	By MS/MS	By MS/MS	By MS/MS	By MS/MS	2.9	2.9	2.9	7.8
Q8CAY6;G3XA25;Q8R4V3;Q80X81;F2Z459	Q8CAY6;G3XA25;Q8R4V3;Q80X81;F2Z459	8;7;6;6;4	8;7;6;6;4	8;7;6;6;4	Acetyl-CoA acetyltransferase, cytosolic	Acat2;Acat3	;;;;	5	8	8	8	2	5	2	7	5	5	2	5	2	7	5	5	2	5	2	7	5	5	31	31	31	41.297	397	397;365;397;397;248	1	28	0	55.317	By MS/MS	By MS/MS	By MS/MS	By MS/MS	By MS/MS	By MS/MS	11.8	22.2	4.5	28.5
Q8CC86	Q8CC86	1	1	1	Nicotinate phosphoribosyltransferase	Naprt		1	1	1	1	1	1	1	0	0	0	1	1	1	0	0	0	1	1	1	0	0	0	1.7	1.7	1.7	58.265	538	538	1	3	0.0076746	1.1603	By matching	By matching	By MS/MS				1.7	1.7	1.7	0
Q8CDT3	Q8CDT3	11	1	1		Iqgap1		1	11	1	1	8	6	6	5	5	7	1	0	0	0	0	0	1	0	0	0	0	0	14	2.1	2.1	107.88	934	934	1	1	0.0031571	1.3358	By MS/MS	By matching	By matching	By matching	By matching	By matching	10.7	7.6	7.6	5.9
Q8CEH4;Q9CQF7;Q8R3R9;Q9CWM4	Q8CEH4;Q9CQF7;Q8R3R9;Q9CWM4	4;4;4;4	4;4;4;4	4;4;4;4	Prefoldin subunit 1	Pfdn1	;;;	4	4	4	4	3	3	3	3	4	3	3	3	3	3	4	3	3	3	3	3	4	3	44.7	44.7	44.7	9.7693	85	85;122;122;122	1	19	0	11.443	By MS/MS	By MS/MS	By MS/MS	By MS/MS	By MS/MS	By matching	32.9	32.9	32.9	32.9
Q8CEW9;Q923D4	Q8CEW9;Q923D4	2;2	2;2	2;2	Splicing factor 3B subunit 5	Sf3b5	;	2	2	2	2	0	0	0	1	2	2	0	0	0	1	2	2	0	0	0	1	2	2	25.6	25.6	25.6	10.167	86	86;86	1	5	0	13.181				By matching	By MS/MS	By matching	0	0	0	10.5
Q8CG19;B1B1E2;Q99PJ3	Q8CG19;B1B1E2	10;9;1	10;9;1	10;9;1	Latent-transforming growth factor beta-binding protein 1	Ltbp1	;	3	10	10	10	4	7	8	6	6	6	4	7	8	6	6	6	4	7	8	6	6	6	6.8	6.8	6.8	186.72	1712	1712;980;165	1	39	0	28.331	By MS/MS	By MS/MS	By MS/MS	By MS/MS	By MS/MS	By MS/MS	3	4.7	5.3	4.4
Q8CGA0	Q8CGA0	2	2	2	Protein phosphatase 1F	Ppm1f		1	2	2	2	1	0	1	2	1	1	1	0	1	2	1	1	1	0	1	2	1	1	5.8	5.8	5.8	49.61	452	452	1	6	0.00085543	1.8167	By matching		By matching	By MS/MS	By matching	By MS/MS	3.8	0	2	5.8
Q8CHP8;Q9CVY8;Q5XK18;Q3MI13	Q8CHP8;Q9CVY8;Q5XK18	4;2;2;1	4;2;2;1	4;2;2;1	Phosphoglycolate phosphatase	Pgp	;;	4	4	4	4	3	3	3	4	4	4	3	3	3	4	4	4	3	3	3	4	4	4	15	15	15	34.54	321	321;122;217;138	1	23	0	15.056	By MS/MS	By matching	By matching	By matching	By MS/MS	By MS/MS	11.8	11.8	11.8	15
Q8CI51;Q2Q7P0;D9J2Z9;D9J300;D9J301;D9J302;Q9CRA2;D9J303;F8WJI6;E9Q8P5;Q8VDV4;A0A0G2JGZ5;A0A0G2JEJ0	Q8CI51;Q2Q7P0;D9J2Z9;D9J300;D9J301;D9J302	11;10;7;7;7;7;3;3;3;3;2;2;2	11;10;7;7;7;7;3;3;3;3;2;2;2	11;10;7;7;7;7;3;3;3;3;2;2;2	PDZ and LIM domain protein 5	Pdlim5	;;;;;	13	11	11	11	6	7	8	7	6	7	6	7	8	7	6	7	6	7	8	7	6	7	24.4	24.4	24.4	63.299	591	591;591;482;526;574;614;214;234;239;239;185;223;253	1	44	0	51.206	By MS/MS	By MS/MS	By MS/MS	By MS/MS	By MS/MS	By MS/MS	13.4	15.1	17.1	17.1
Q8CIJ3;Q8JZQ9;A0A0G2JG48	Q8CIJ3;Q8JZQ9	4;4;1	4;4;1	4;4;1	Eukaryotic translation initiation factor 3 subunit B	Eif3b	;	3	4	4	4	4	3	2	0	0	0	4	3	2	0	0	0	4	3	2	0	0	0	6.2	6.2	6.2	108.98	970	970;803;175	1	9	0	17.338	By MS/MS	By MS/MS	By MS/MS				6.2	5.3	3.2	0
Q8CIR9	Q8CIR9	6	5	5		Masp1/3		1	6	5	5	3	3	4	5	5	3	2	2	3	4	5	3	2	2	3	4	5	3	24.7	22	22	37.199	336	336	1	19	0	13.225	By MS/MS	By MS/MS	By MS/MS	By MS/MS	By MS/MS	By MS/MS	9.8	9.8	14	17
Q8K183	Q8K183	3	3	3	Pyridoxal kinase	Pdxk		1	3	3	3	0	0	0	2	2	1	0	0	0	2	2	1	0	0	0	2	2	1	17	17	17	35.015	312	312	1	5	0	44.351				By MS/MS	By MS/MS	By MS/MS	0	0	0	7.1
Q8K2Q0	Q8K2Q0	1	1	1	COMM domain-containing protein 9	Commd9		1	1	1	1	0	1	1	1	1	1	0	1	1	1	1	1	0	1	1	1	1	1	5.6	5.6	5.6	21.85	198	198	1	5	0	3.3124		By matching	By matching	By matching	By MS/MS	By MS/MS	0	5.6	5.6	5.6
Q8K2Q7	Q8K2Q7	1	1	1	BRO1 domain-containing protein BROX	Brox		1	1	1	1	0	0	0	1	1	1	0	0	0	1	1	1	0	0	0	1	1	1	2.7	2.7	2.7	46.201	411	411	1	3	0	3.9285				By matching	By MS/MS	By MS/MS	0	0	0	2.7
Q8K354	Q8K354	3	3	3	Carbonyl reductase [NADPH] 3	Cbr3		1	3	3	3	1	1	1	2	2	2	1	1	1	2	2	2	1	1	1	2	2	2	10.1	10.1	10.1	30.953	277	277	1	9	0	2.8807	By matching	By MS/MS	By matching	By matching	By MS/MS	By MS/MS	3.2	3.2	3.2	6.9
Q8K3C3;B1AS03;B1AS04	Q8K3C3;B1AS03;B1AS04	2;1;1	2;1;1	2;1;1	Protein LZIC	Lzic	;;	3	2	2	2	2	2	2	0	0	0	2	2	2	0	0	0	2	2	2	0	0	0	11.6	11.6	11.6	21.536	190	190;56;65	1	6	0.0039032	1.2694	By MS/MS	By MS/MS	By matching				11.6	11.6	11.6	0
Q8K4Q8	Q8K4Q8	3	3	3	Collectin-12	Colec12		1	3	3	3	2	1	1	2	2	3	2	1	1	2	2	3	2	1	1	2	2	3	3.8	3.8	3.8	81.303	742	742	1	11	0	3.3689	By MS/MS	By matching	By matching	By MS/MS	By MS/MS	By MS/MS	2.7	1.3	1.3	2.7
Q8K4Z3	Q8K4Z3	6	6	6	NAD(P)H-hydrate epimerase	Apoa1bp		1	6	6	6	4	3	3	5	3	5	4	3	3	5	3	5	4	3	3	5	3	5	24.8	24.8	24.8	30.972	282	282	1	23	0	12.393	By MS/MS	By MS/MS	By matching	By MS/MS	By MS/MS	By MS/MS	16.7	13.8	13.5	21.6
Q8K4Z5;Q3TVM1;Q8BKK2	Q8K4Z5;Q3TVM1;Q8BKK2	7;6;5	7;6;5	7;6;5	Splicing factor 3A subunit 1	Sf3a1	;;	3	7	7	7	3	5	5	5	5	4	3	5	5	5	5	4	3	5	5	5	5	4	9.5	9.5	9.5	88.544	791	791;791;282	1	30	0	14.273	By MS/MS	By MS/MS	By MS/MS	By MS/MS	By MS/MS	By MS/MS	3	6.3	6.3	7.2
Q8QZR4;A0A1L1SUK4	Q8QZR4;A0A1L1SUK4	4;2	4;2	4;2	Out at first protein homolog	Oaf	;	2	4	4	4	3	3	2	4	3	3	3	3	2	4	3	3	3	3	2	4	3	3	16.3	16.3	16.3	31.524	282	282;121	1	18	0	8.825	By MS/MS	By MS/MS	By MS/MS	By MS/MS	By MS/MS	By MS/MS	11.3	11.3	7.1	16.3
Q8QZY1	Q8QZY1	4	4	4	Eukaryotic translation initiation factor 3 subunit L	Eif3l		1	4	4	4	4	3	3	1	1	1	4	3	3	1	1	1	4	3	3	1	1	1	6.4	6.4	6.4	66.612	564	564	1	13	0	5.3491	By MS/MS	By MS/MS	By MS/MS	By matching	By matching	By matching	6.4	4.6	4.6	1.4
Q8R3V2;Q8R010	Q8R3V2;Q8R010	1;1	1;1	1;1	Aminoacyl tRNA synthase complex-interacting multifunctional protein 2	Aimp2	;	2	1	1	1	0	0	0	1	0	1	0	0	0	1	0	1	0	0	0	1	0	1	4.3	4.3	4.3	31.097	280	280;320	1	2	0.0016556	1.5991				By MS/MS		By matching	0	0	0	4.3
Q8R016;E9PY26;E9QA53	Q8R016;E9PY26	5;3;1	5;3;1	5;3;1	Bleomycin hydrolase	Blmh	;	3	5	5	5	4	4	2	3	3	1	4	4	2	3	3	1	4	4	2	3	3	1	14.5	14.5	14.5	52.511	455	455;179;129	1	19	0	70.493	By MS/MS	By MS/MS	By matching	By MS/MS	By MS/MS	By MS/MS	12.1	12.1	7.3	9.9
Q8R050;Q8CCV1;Q3UZ36;Q8BPH0;Q3UL02	Q8R050;Q8CCV1	5;3;2;2;1	5;3;2;2;1	5;3;2;2;1	Eukaryotic peptide chain release factor GTP-binding subunit ERF3A	Gspt1	;	5	5	5	5	4	2	1	2	2	4	4	2	1	2	2	4	4	2	1	2	2	4	10.7	10.7	10.7	68.625	636	636;498;226;441;385	1	15	0	6.3031	By MS/MS	By matching	By matching	By MS/MS	By MS/MS	By MS/MS	6.9	2.7	1.4	2.7
Q8R054	Q8R054	4	4	4	Sushi repeat-containing protein SRPX2	Srpx2		1	4	4	4	3	2	2	2	2	3	3	2	2	2	2	3	3	2	2	2	2	3	12	12	12	53.14	468	468	1	14	0	6.1105	By MS/MS	By matching	By matching	By MS/MS	By MS/MS	By MS/MS	8.5	6	6	7.3
Q8R1F1	Q8R1F1	6	6	6	Niban-like protein 1	Fam129b		1	6	6	6	3	3	2	3	4	2	3	3	2	3	4	2	3	3	2	3	4	2	9.7	9.7	9.7	84.818	749	749	1	18	0	7.8402	By MS/MS	By matching	By matching	By MS/MS	By MS/MS	By matching	3.6	3.6	2.1	4
Q8R1P2;Q9QXP7	Q8R1P2;Q9QXP7	1;1	1;1	1;1	Complement C1q tumor necrosis factor-related protein 1	C1qtnf1	;	2	1	1	1	1	1	1	1	1	1	1	1	1	1	1	1	1	1	1	1	1	1	5.5	5.5	5.5	20.863	182	182;281	1	6	0.0031671	1.345	By MS/MS	By matching	By matching	By matching	By MS/MS	By matching	5.5	5.5	5.5	5.5
Q8R2G6	Q8R2G6	17	17	17	Coiled-coil domain-containing protein 80	Ccdc80		1	17	17	17	13	11	10	4	6	5	13	11	10	4	6	5	13	11	10	4	6	5	22.6	22.6	22.6	107.61	949	949	1	49	0	48.642	By MS/MS	By MS/MS	By MS/MS	By MS/MS	By MS/MS	By MS/MS	17.8	14.8	13	6.2
Q8R2Y2	Q8R2Y2	5	5	5	Cell surface glycoprotein MUC18	Mcam		1	5	5	5	4	4	3	3	4	4	4	4	3	3	4	4	4	4	3	3	4	4	9.3	9.3	9.3	71.545	648	648	1	22	0	11.192	By MS/MS	By MS/MS	By MS/MS	By MS/MS	By MS/MS	By MS/MS	6.6	6.6	4.8	5.2
Q8R326	Q8R326	1	1	1	Paraspeckle component 1	Pspc1		1	1	1	1	0	0	0	1	1	1	0	0	0	1	1	1	0	0	0	1	1	1	2.3	2.3	2.3	58.758	523	523	1	3	0.00085616	1.8202				By matching	By matching	By MS/MS	0	0	0	2.3
Q8R480	Q8R480	1	1	1	Nuclear pore complex protein Nup85	Nup85		1	1	1	1	0	1	1	0	0	0	0	1	1	0	0	0	0	1	1	0	0	0	1.2	1.2	1.2	74.775	656	656	1	2	0.002453	1.5531		By MS/MS	By MS/MS				0	1.2	1.2	0
Q8VCF1	Q8VCF1	1	1	1	Soluble calcium-activated nucleotidase 1	Cant1		1	1	1	1	0	0	0	1	1	1	0	0	0	1	1	1	0	0	0	1	1	1	3	3	3	45.652	403	403	1	3	0.0061872	1.2178				By matching	By matching	By MS/MS	0	0	0	3
Q8VCN5	Q8VCN5	3	3	3	Cystathionine gamma-lyase	Cth		1	3	3	3	1	1	1	3	2	2	1	1	1	3	2	2	1	1	1	3	2	2	9.3	9.3	9.3	43.567	398	398	1	10	0	3.351	By matching	By matching	By matching	By MS/MS	By MS/MS	By MS/MS	3.3	3.3	3.3	9.3
Q8VDD5;Q3UFT0;Q811J9;Q99JJ3;Q7TQJ6;Q8BIE2;A2VCK0;E9QPE7;Q69ZX3;O08638;Q8BIM8;Q14B05;Q80T68;Q5SV64;Q3UH59;Q61879;F2Z494;O89055;Q8BWI3;Q8BLI3;Q8BLI1;K3W4R2;Q6URW6;Q8BXF2;Q7TQH2;Q6PB65;Q4KMN4	Q8VDD5;Q3UFT0	50;30;20;18;13;5;4;4;4;4;3;3;3;3;3;3;2;2;2;2;2;2;2;1;1;1;1	50;30;20;18;13;5;4;4;4;4;3;3;3;3;3;3;2;2;2;2;2;2;2;1;1;1;1	50;30;20;18;13;5;4;4;4;4;3;3;3;3;3;3;2;2;2;2;2;2;2;1;1;1;1	Myosin-9	Myh9	;	27	50	50	50	44	42	40	14	9	9	44	42	40	14	9	9	44	42	40	14	9	9	28.4	28.4	28.4	226.37	1960	1960;959;575;529;378;275;218;1938;1984;1972;200;235;1833;2007;2013;1976;120;157;778;885;998;2000;2000;231;603;837;1158	1	183	0	230.83	By MS/MS	By MS/MS	By MS/MS	By MS/MS	By MS/MS	By MS/MS	24.8	24.3	23.1	9.3
Q8VE70;E0CY82;F8WI55;Q3TVB4	Q8VE70;E0CY82;F8WI55;Q3TVB4	2;1;1;1	2;1;1;1	2;1;1;1	Programmed cell death protein 10	Pdcd10	;;;	4	2	2	2	1	1	1	2	2	2	1	1	1	2	2	2	1	1	1	2	2	2	9.4	9.4	9.4	24.715	212	212;66;149;162	1	9	0	2.3511	By MS/MS	By MS/MS	By matching	By MS/MS	By matching	By MS/MS	4.7	4.7	4.7	9.4
Q8VHI5	Q8VHI5	3	3	3	Vitrin	Vit		1	3	3	3	2	1	1	2	2	1	2	1	1	2	2	1	2	1	1	2	2	1	4.5	4.5	4.5	70.698	650	650	1	9	0	2.5699	By MS/MS	By matching	By matching	By matching	By MS/MS	By MS/MS	3.1	1.4	1.4	2.8
Q8VHX6;Q3UXJ8	Q8VHX6;Q3UXJ8	32;18	24;17	24;17	Filamin-C	Flnc	;	2	32	24	24	21	19	16	22	23	20	16	15	12	17	16	14	16	15	12	17	16	14	14.2	11.3	11.3	291.12	2726	2726;774	1	90	0	84.73	By MS/MS	By MS/MS	By MS/MS	By MS/MS	By MS/MS	By MS/MS	9.2	8.7	6.7	10.5
Q8VHY0;Q3URZ9	Q8VHY0	20;2	20;2	20;2	Chondroitin sulfate proteoglycan 4	Cspg4		2	20	20	20	1	1	0	16	18	19	1	1	0	16	18	19	1	1	0	16	18	19	11.2	11.2	11.2	252.31	2327	2327;825	1	55	0	41.319	By matching	By matching		By MS/MS	By MS/MS	By MS/MS	0.3	0.3	0	7.7
Q8VIJ6;Q3TZL2;Q810V5;Q7TMH7;Q9Z1Q0	Q8VIJ6	19;9;9;7;3	19;9;9;7;3	18;8;9;7;2	Splicing factor, proline- and glutamine-rich	Sfpq		5	19	19	18	15	12	14	10	10	10	15	12	14	10	10	10	14	12	14	10	10	10	27.3	27.3	26.2	75.441	699	699;259;261;190;122	1	81	0	61.291	By MS/MS	By MS/MS	By MS/MS	By MS/MS	By MS/MS	By MS/MS	18.5	14.4	17.3	18.2
Q9D096;Q91V64	Q9D096;Q91V64	3;3	3;3	3;3	Isochorismatase domain-containing protein 1	Isoc1	;	2	3	3	3	3	2	2	3	2	2	3	2	2	3	2	2	3	2	2	3	2	2	22.6	22.6	22.6	19.318	177	177;297	1	14	0	14.39	By MS/MS	By MS/MS	By MS/MS	By matching	By matching	By matching	22.6	16.4	16.4	22.6
Q91VM5;Q9WV02;A2AFI4;A2AFI3;S4R1F6;Q9DAE2	Q91VM5;Q9WV02;A2AFI4;A2AFI3	9;7;6;6;1;1	9;7;6;6;1;1	9;7;6;6;1;1	RNA binding motif protein, X-linked-like-1;RNA-binding motif protein, X chromosome;RNA-binding motif protein, X chromosome, N-terminally processed	Rbmxl1;Rbmx	;;;	6	9	9	9	6	7	8	6	5	5	6	7	8	6	5	5	6	7	8	6	5	5	22.2	22.2	22.2	42.161	388	388;391;103;301;263;385	1	50	0	62.555	By MS/MS	By MS/MS	By MS/MS	By MS/MS	By MS/MS	By MS/MS	15.2	17.3	19.3	16
Q91XL3	Q91XL3	1	1	1	UDP-glucuronic acid decarboxylase 1	Uxs1		1	1	1	1	1	1	1	1	1	1	1	1	1	1	1	1	1	1	1	1	1	1	4	4	4	47.552	420	420	1	6	0.0016779	1.6978	By MS/MS	By matching	By matching	By matching	By MS/MS	By matching	4	4	4	4
Q91XV3	Q91XV3	6	6	6	Brain acid soluble protein 1	Basp1		1	6	6	6	5	6	6	2	2	2	5	6	6	2	2	2	5	6	6	2	2	2	43.8	43.8	43.8	22.086	226	226	1	29	0	46.47	By MS/MS	By MS/MS	By MS/MS	By MS/MS	By matching	By MS/MS	38.1	43.8	43.8	15.9
Q91XX1;Q4KMN6	Q91XX1	5;1	5;1	5;1		Pcdhgc3		2	5	5	5	1	1	1	3	5	4	1	1	1	3	5	4	1	1	1	3	5	4	7.5	7.5	7.5	101.05	934	934;570	1	15	0	12.175	By MS/MS	By matching	By matching	By MS/MS	By MS/MS	By MS/MS	0.9	0.9	0.9	3.1
Q91YR1	Q91YR1	4	4	4	Twinfilin-1	Twf1		1	4	4	4	3	3	3	2	2	2	3	3	3	2	2	2	3	3	3	2	2	2	14	14	14	40.079	350	350	1	15	0	4.37	By MS/MS	By MS/MS	By matching	By MS/MS	By matching	By MS/MS	10.3	10.3	10.3	6.3
Q91YR9;Q4FJY5	Q91YR9;Q4FJY5	4;3	4;3	4;3	Prostaglandin reductase 1	Ptgr1	;	2	4	4	4	3	3	3	3	3	3	3	3	3	3	3	3	3	3	3	3	3	3	14	14	14	35.56	329	329;329	1	18	0	27.201	By MS/MS	By MS/MS	By MS/MS	By MS/MS	By MS/MS	By MS/MS	10.3	10.3	10.3	10
Q91ZJ5;Q8R0M2;Q3U548	Q91ZJ5;Q8R0M2;Q3U548	10;9;9	10;9;9	10;9;9	UTP--glucose-1-phosphate uridylyltransferase	Ugp2	;;	3	10	10	10	10	10	10	6	6	5	10	10	10	6	6	5	10	10	10	6	6	5	22.2	22.2	22.2	56.979	508	508;495;497	1	51	0	49.793	By MS/MS	By MS/MS	By MS/MS	By MS/MS	By MS/MS	By MS/MS	22.2	22.2	22.2	15
Q921M7;Q9CWE1;Q8BHZ0	Q921M7	3;1;1	3;1;1	3;1;1	Protein FAM49B	Fam49b		3	3	3	3	3	3	2	1	2	2	3	3	2	1	2	2	3	3	2	1	2	2	13.6	13.6	13.6	36.776	324	324;260;323	1	13	0	36.663	By MS/MS	By matching	By MS/MS	By matching	By MS/MS	By MS/MS	13.6	13.6	9.6	4
Q922Y1	Q922Y1	2	2	2	UBX domain-containing protein 1	Ubxn1		1	2	2	2	1	0	0	1	2	2	1	0	0	1	2	2	1	0	0	1	2	2	6.7	6.7	6.7	33.572	297	297	1	6	0	2.669	By MS/MS			By matching	By MS/MS	By matching	2.7	0	0	4
Q99JF8;Q05CD2;A2BI12;F6RB63;Q3TR90;Q9JMG7;Q3UMU9	Q99JF8;Q05CD2;A2BI12	5;4;4;2;2;2;2	3;2;2;0;0;0;0	3;2;2;0;0;0;0	PC4 and SFRS1-interacting protein	Psip1	;;	7	5	3	3	3	4	4	3	3	3	2	2	2	1	1	1	2	2	2	1	1	1	7.8	5.9	5.9	59.696	528	528;260;327;90;178;202;669	1	9	0	28.106	By MS/MS	By MS/MS	By MS/MS	By MS/MS	By matching	By MS/MS	5.9	5.9	5.9	3.8
Q99K41;Q3UUU0;Q3USG5;Q3U254	Q99K41;Q3UUU0;Q3USG5;Q3U254	18;17;17;17	18;17;17;17	18;17;17;17	EMILIN-1	Emilin1	;;;	4	18	18	18	12	11	9	12	14	15	12	11	9	12	14	15	12	11	9	12	14	15	22.9	22.9	22.9	107.58	1017	1017;662;852;1017	1	85	0	63.585	By MS/MS	By MS/MS	By MS/MS	By MS/MS	By MS/MS	By MS/MS	14.7	13.8	11.5	15.9
Q99KI0	Q99KI0	3	3	3	Aconitate hydratase, mitochondrial	Aco2		1	3	3	3	0	0	1	3	2	2	0	0	1	3	2	2	0	0	1	3	2	2	3.7	3.7	3.7	85.462	780	780	1	9	0	2.5637			By MS/MS	By MS/MS	By MS/MS	By matching	0	0	1.2	3.7
Q99KP6	Q99KP6	4	4	4	Pre-mRNA-processing factor 19	Prpf19		1	4	4	4	2	2	1	3	1	1	2	2	1	3	1	1	2	2	1	3	1	1	9.9	9.9	9.9	55.238	504	504	1	10	0	9.5318	By MS/MS	By MS/MS	By MS/MS	By MS/MS	By matching	By MS/MS	5	5	1.6	8.3
Q99KR7	Q99KR7	1	1	1	Peptidyl-prolyl cis-trans isomerase F, mitochondrial	Ppif		1	1	1	1	1	1	1	1	0	0	1	1	1	1	0	0	1	1	1	1	0	0	3.9	3.9	3.9	21.737	206	206	1	4	0.0024135	1.4487	By MS/MS	By matching	By matching	By MS/MS			3.9	3.9	3.9	3.9
Q99KV1	Q99KV1	2	2	2	DnaJ homolog subfamily B member 11	Dnajb11		1	2	2	2	1	1	2	0	1	1	1	1	2	0	1	1	1	1	2	0	1	1	5.3	5.3	5.3	40.555	358	358	1	6	0	4.7301	By matching	By MS/MS	By MS/MS		By MS/MS	By matching	3.1	2.2	5.3	0
Q99LP6;Q3UTB8	Q99LP6;Q3UTB8	2;1	2;1	2;1	GrpE protein homolog 1, mitochondrial;GrpE protein homolog	Grpel1	;	2	2	2	2	1	1	1	2	2	2	1	1	1	2	2	2	1	1	1	2	2	2	12.4	12.4	12.4	24.307	217	217;217	1	9	0	3.9609	By MS/MS	By matching	By matching	By MS/MS	By MS/MS	By MS/MS	8.3	8.3	8.3	12.4
Q99LS3;A0A0J9YVH9;D3Z4T3;D3Z666	Q99LS3;A0A0J9YVH9;D3Z4T3	8;7;6;3	8;7;6;3	8;7;6;3	Phosphoserine phosphatase	Psph	;;	4	8	8	8	5	4	4	5	6	6	5	4	4	5	6	6	5	4	4	5	6	6	27.1	27.1	27.1	25.096	225	225;113;101;60	1	32	0	24.916	By MS/MS	By MS/MS	By MS/MS	By MS/MS	By MS/MS	By MS/MS	17.8	14.2	14.2	23.6
Q99LT0;Q7TQ15	Q99LT0;Q7TQ15	2;1	2;1	2;1	Protein dpy-30 homolog	Dpy30	;	2	2	2	2	1	0	0	1	1	1	1	0	0	1	1	1	1	0	0	1	1	1	25.3	25.3	25.3	11.213	99	99;99	1	4	0	23.203	By MS/MS			By matching	By matching	By MS/MS	9.1	0	0	9.1
[truncated: 113 more rows]
[truncated: 34 more columns]

## Sheet: Perseus
Protein names	Gene names	LFQ intensity S6_1	LFQ intensity S6_2	LFQ intensity S6_3	LFQ intensity S7_1	LFQ intensity S7_2	LFQ intensity S7_3	Only identified by site	Reverse	Potential contaminant	Student's T-test Significant S7_S6	Student's T-test significant	Peptides	Razor + unique peptides	Unique peptides	Sequence coverage [%]	Unique + razor sequence coverage [%]	Unique sequence coverage [%]	Mol. weight [kDa]	Q-value	Score	Intensity	MS/MS count	-Log Student's T-test p-value S7_S6	Student's T-test q-value S7_S6	Student's T-test Difference S7_S6	Student's T-test Test statistic S7_S6	Protein IDs	Majority protein IDs	Protein names	Gene names
[truncated: 879 more rows]

[truncated: 1 more sheets: i-mPSC C2 vs C3 comparison]
